# Supplementary material for: Mitotic checkpoint gene expression is tuned by codon usage bias
Source: EMBO J. 2022 Jul 11;41(15):e107896. doi: 10.15252/embj.2021107896 (PMC9340482; doi:10.15252/embj.2021107896)
Supplement: Supplementary file 3 — Source Data for Expanded View and Appendix [file EMBJ-41-e107896-s006.zip]

Archive with 36 entries (28 files):
- EMBJ_2363_source_data_Appendix/
- EMBJ_2363_source_data_Appendix/source_data_Appendix/
- EMBJ_2363_source_data_Appendix/source_data_Appendix/source_data_figS1.zip
- EMBJ_2363_source_data_Appendix/source_data_Appendix/source_data_figS2.zip
- EMBJ_2363_source_data_Appendix/source_data_Appendix/source_data_figS3.zip
- EMBJ_2363_source_data_Appendix/source_data_Appendix/source_data_figS4.zip
- EMBJ_2363_source_data_Appendix/source_data_Appendix/source_data_figS5.xlsx
- EMBJ_2363_source_data_Appendix/source_data_Appendix/source_data_figS6.zip
- EMBJ_2363_source_data_Appendix/source_data_Appendix/source_data_figS7.xlsx
- EMBJ_2363_source_data_Appendix/__MACOSX/
- EMBJ_2363_source_data_Appendix/__MACOSX/._source_data_Appendix
- EMBJ_2363_source_data_Appendix/__MACOSX/source_data_Appendix/
- EMBJ_2363_source_data_Appendix/__MACOSX/source_data_Appendix/._source_data_figS1.zip
- EMBJ_2363_source_data_Appendix/__MACOSX/source_data_Appendix/._source_data_figS2.zip
- EMBJ_2363_source_data_Appendix/__MACOSX/source_data_Appendix/._source_data_figS3.zip
- EMBJ_2363_source_data_Appendix/__MACOSX/source_data_Appendix/._source_data_figS4.zip
- EMBJ_2363_source_data_Appendix/__MACOSX/source_data_Appendix/._source_data_figS5.xlsx
- EMBJ_2363_source_data_Appendix/__MACOSX/source_data_Appendix/._source_data_figS6.zip
- EMBJ_2363_source_data_Appendix/__MACOSX/source_data_Appendix/._source_data_figS7.xlsx
- EMBJ_2363_source_data_EVfigures/
- EMBJ_2363_source_data_EVfigures/source_data_EVfigures/
- EMBJ_2363_source_data_EVfigures/source_data_EVfigures/source_data_figEV1.zip
- EMBJ_2363_source_data_EVfigures/source_data_EVfigures/source_data_figEV2B_EV3_3D.xlsx
- EMBJ_2363_source_data_EVfigures/source_data_EVfigures/source_data_figEV3_3D_EV2B.xlsx
- EMBJ_2363_source_data_EVfigures/source_data_EVfigures/source_data_figEV4.zip
- EMBJ_2363_source_data_EVfigures/source_data_EVfigures/source_data_figEV5_5B_EV4A-C.xlsx
- EMBJ_2363_source_data_EVfigures/source_data_EVfigures/source_data_figEV6.zip
- EMBJ_2363_source_data_EVfigures/__MACOSX/
- EMBJ_2363_source_data_EVfigures/__MACOSX/._source_data_EVfigures
- EMBJ_2363_source_data_EVfigures/__MACOSX/source_data_EVfigures/
- EMBJ_2363_source_data_EVfigures/__MACOSX/source_data_EVfigures/._source_data_figEV1.zip
- EMBJ_2363_source_data_EVfigures/__MACOSX/source_data_EVfigures/._source_data_figEV2B_EV3_3D.xlsx
- EMBJ_2363_source_data_EVfigures/__MACOSX/source_data_EVfigures/._source_data_figEV3_3D_EV2B.xlsx
- EMBJ_2363_source_data_EVfigures/__MACOSX/source_data_EVfigures/._source_data_figEV4.zip
- EMBJ_2363_source_data_EVfigures/__MACOSX/source_data_EVfigures/._source_data_figEV5_5B_EV4A-C.xlsx
- EMBJ_2363_source_data_EVfigures/__MACOSX/source_data_EVfigures/._source_data_figEV6.zip
