# Supplementary material for: Mitotic checkpoint gene expression is tuned by codon usage bias
Source: EMBO J. 2022 Jul 11;41(15):e107896. doi: 10.15252/embj.2021107896 (PMC9340482; doi:10.15252/embj.2021107896)
Supplement: Supplementary file 3 — Source Data for Expanded View and Appendix [file EMBJ-41-e107896-s006.zip › EMBJ_2363_source_data_Appendix/source_data_Appendix/source_data_figS5.xlsx]

## Sheet: Sheet1
Source Data for Fig S5
Fluorescence concentrations in different strains measured by microscopy
Tab: data
Variable	Description
Genotype	Relevant genotype of the strain
Strain	Strain ID
Slide	Slide imaged
ImgNumber	Image ID
ROI	Cell ID
Area	Area of the cellular region
MeanInt_MedianBGsubtr	Mean fluorescence intensity in the cell, median of signal outside of cells was subtracted
Tab: summary
Variable	Description
Genotype	Relevant genotype of the strain
Strain	Strain ID
nCells	Number of cells analyzed

## Sheet: data
Genotype	Strain	Slide	ImgNumber	ROI	Area	MeanInt_MedianBGsubtr
WT	JY001	slide01	1	0001-0410	3427	6.44439
WT	JY001	slide01	1	0002-0497	5354	6.26874
WT	JY001	slide01	1	0003-0472	3437	7.461
WT	JY001	slide01	1	0004-0520	5720	8.90304
WT	JY001	slide01	1	0005-0509	5462	7.34161
WT	JY001	slide01	1	0006-0520	5289	8.83552
WT	JY001	slide01	1	0007-0501	4065	8.92139
WT	JY001	slide01	1	0008-0507	3837	7.17948
WT	JY001	slide01	1	0009-0515	3136	6.99909
WT	JY001	slide01	1	0010-0531	3079	8.48652
WT	JY001	slide01	1	0011-0558	4591	10.192
WT	JY001	slide01	1	0012-0560	4288	9.33239
WT	JY001	slide01	1	0013-0563	4300	6.53574
WT	JY001	slide01	1	0014-0555	3168	6.26257
WT	JY001	slide01	1	0015-0560	3317	7.33248
WT	JY001	slide01	1	0016-0576	4079	7.80061
WT	JY001	slide01	1	0017-0579	2996	8.8443
WT	JY001	slide01	1	0018-0597	4728	5.66083
WT	JY001	slide01	1	0019-0595	2819	6.11161
WT	JY001	slide01	1	0020-0603	3369	8.22061
WT	JY001	slide01	1	0021-0617	4311	6.31352
WT	JY001	slide01	1	0022-0610	2887	8.1643
WT	JY001	slide01	1	0023-0626	3698	8.68196
WT	JY001	slide01	1	0025-0640	4194	6.8533
WT	JY001	slide01	1	0026-0668	7161	7.67652
WT	JY001	slide01	1	0027-0653	5003	7.27991
WT	JY001	slide01	1	0028-0672	5430	6.69743
WT	JY001	slide01	1	0029-0645	2919	8.32491
WT	JY001	slide01	1	0030-0647	2930	7.0157
WT	JY001	slide01	1	0031-0670	4479	11.1706
WT	JY001	slide01	1	0032-0687	5583	5.39187
WT	JY001	slide01	1	0033-0672	3926	8.92326
WT	JY001	slide01	1	0034-0664	3198	9.80543
WT	JY001	slide01	1	0035-0670	3051	5.89861
WT	JY001	slide01	1	0036-0690	4721	9.07752
WT	JY001	slide01	1	0037-0695	4799	8.88235
WT	JY001	slide01	1	0038-0678	3979	8.13587
WT	JY001	slide01	1	0039-0694	4660	7.97065
WT	JY001	slide01	1	0040-0677	2852	5.0697
WT	JY001	slide01	1	0041-0713	5408	9.60487
WT	JY001	slide01	1	0042-0708	3738	8.05609
WT	JY001	slide01	1	0043-0728	4191	6.69839
WT	JY001	slide01	1	0044-0740	5141	8.06813
WT	JY001	slide01	1	0045-0717	2271	5.25409
WT	JY001	slide01	1	0046-0742	4466	9.30926
WT	JY001	slide01	1	0047-0765	5665	6.75043
WT	JY001	slide01	1	0048-0772	4670	9.35961
WT	JY001	slide01	1	0049-0757	3472	7.35874
WT	JY001	slide01	1	0050-0800	6351	7.13565
WT	JY001	slide01	1	0051-0767	3213	8.81878
WT	JY001	slide01	1	0052-0810	5383	8.01326
WT	JY001	slide01	1	0053-0806	4440	8.73874
WT	JY001	slide01	1	0054-0800	3192	7.41996
WT	JY001	slide01	1	0055-0791	2822	6.68483
WT	JY001	slide01	1	0056-0823	4926	9.406
WT	JY001	slide01	1	0057-0816	4697	6.0163
WT	JY001	slide01	1	0058-0839	5966	7.74674
WT	JY001	slide01	1	0059-0828	4876	8.77765
WT	JY001	slide01	1	0060-0824	4389	7.90635
WT	JY001	slide01	1	0061-0816	3840	8.15378
WT	JY001	slide01	1	0062-0840	5556	9.214
WT	JY001	slide01	1	0063-0840	5337	8.874
WT	JY001	slide01	1	0064-0811	3292	5.86274
WT	JY001	slide01	1	0065-0833	5136	4.97387
WT	JY001	slide01	1	0066-0846	5736	7.65765
WT	JY001	slide01	1	0067-0861	5513	9.26817
WT	JY001	slide01	1	0068-0833	3364	8.60974
WT	JY001	slide01	1	0069-0851	4140	6.63152
WT	JY001	slide01	1	0070-0853	4005	8.28304
WT	JY001	slide01	1	0071-0878	4958	9.19691
WT	JY001	slide01	1	0072-0872	3822	8.69135
WT	JY001	slide01	1	0073-0898	5208	4.87874
WT	JY001	slide01	1	0074-0880	3423	7.48565
WT	JY001	slide01	1	0075-0934	3958	7.35391
WT	JY001	slide01	1	0076-0953	4578	8.34217
WT	JY001	slide01	1	0077-0958	4763	8.79548
WT	JY001	slide01	1	0078-0945	3752	9.2713
WT	JY001	slide01	1	0079-0968	5340	8.15813
WT	JY001	slide01	1	0080-0962	4313	4.95313
WT	JY001	slide01	1	0081-0972	5424	10.1516
WT	JY001	slide01	1	0082-0961	2852	7.11757
WT	JY001	slide01	1	0083-0969	3651	6.10513
WT	JY001	slide01	1	0084-0991	3670	5.90452
WT	JY001	slide01	1	0085-0996	3882	9.32009
WT	JY001	slide01	1	0086-1035	7211	8.5217
WT	JY001	slide01	1	0087-1020	4620	5.30704
WT	JY001	slide01	1	0088-1005	2681	5.39335
WT	JY001	slide01	1	0089-1024	4407	9.30439
WT	JY001	slide01	1	0090-1040	5618	10.32
WT	JY001	slide01	1	0091-1031	4493	4.44904
WT	JY001	slide01	1	0092-1042	5080	9.62122
WT	JY001	slide01	1	0093-1028	3946	7.3873
WT	JY001	slide01	1	0094-1063	6021	8.20061
WT	JY001	slide01	1	0095-1039	4349	5.85961
WT	JY001	slide01	1	0096-1039	4429	8.47435
WT	JY001	slide01	1	0097-1062	5846	7.20204
WT	JY001	slide01	1	0098-1073	3633	10.0695
WT	JY001	slide01	1	0099-1092	4987	8.2257
WT	JY001	slide01	1	0100-1097	5236	7.36326
WT	JY001	slide01	1	0101-1112	5589	7.68426
WT	JY001	slide01	1	0102-1108	4539	7.71443
WT	JY001	slide01	1	0103-1111	3442	9.61196
WT	JY001	slide01	1	0104-1128	4604	10.61
WT	JY001	slide01	1	0105-1127	3523	9.69009
WT	JY001	slide01	1	0106-1138	4206	6.7833
WT	JY001	slide01	1	0107-1126	2968	10.0109
WT	JY001	slide01	1	0108-1134	3393	3.60504
WT	JY001	slide01	1	0109-1169	5093	7.41635
WT	JY001	slide01	1	0110-1146	4081	5.45957
WT	JY001	slide01	1	0111-1148	3229	8.51717
WT	JY001	slide01	1	0112-1182	5557	7.72996
WT	JY001	slide01	1	0113-1155	3716	6.65783
WT	JY001	slide01	1	0114-1162	3092	7.84357
WT	JY001	slide01	1	0115-1167	3463	10.2437
WT	JY001	slide01	1	0116-1161	2858	7.17883
WT	JY001	slide01	1	0117-1187	4561	9.02226
WT	JY001	slide01	1	0118-1166	2793	9.13143
WT	JY001	slide01	1	0119-1207	5295	8.73857
WT	JY001	slide01	1	0120-1188	3386	7.80861
WT	JY001	slide01	1	0121-1230	5268	5.113
WT	JY001	slide01	1	0122-1231	4762	7.88691
WT	JY001	slide01	1	0123-1234	5143	4.94291
WT	JY001	slide01	1	0124-1236	4991	8.60939
WT	JY001	slide01	1	0125-1240	4668	8.09952
WT	JY001	slide01	1	0126-1252	5422	8.33983
WT	JY001	slide01	1	0127-1267	5947	4.56487
WT	JY001	slide01	1	0128-1252	4509	7.17357
WT	JY001	slide01	1	0129-1249	3644	5.87735
WT	JY001	slide01	1	0130-1258	4022	7.95909
WT	JY001	slide01	1	0131-1247	3008	6.92461
WT	JY001	slide01	1	0132-1292	5110	7.94974
WT	JY001	slide01	1	0133-1261	3076	8.2193
WT	JY001	slide01	1	0134-1288	5504	10.1517
WT	JY001	slide01	1	0135-1268	2705	8.55009
WT	JY001	slide01	1	0136-1273	3671	6.08243
WT	JY001	slide01	1	0137-1286	3387	8.24761
WT	JY001	slide01	1	0138-1290	3967	9.06283
WT	JY001	slide01	1	0139-1298	3126	8.1457
WT	JY001	slide01	1	0140-1322	3305	4.91387
WT	JY001	slide01	1	0141-1332	3535	7.98591
WT	JY001	slide01	1	0142-1336	4235	11.5157
WT	JY001	slide01	1	0143-1350	4040	6.89213
WT	JY001	slide01	1	0144-1346	3160	7.43978
WT	JY001	slide01	1	0145-1365	4775	4.2927
WT	JY001	slide01	1	0146-1346	2955	7.27213
WT	JY001	slide01	1	0147-1350	2786	8.19613
WT	JY001	slide01	1	0148-1361	3292	7.03991
WT	JY001	slide01	1	0149-1393	3211	6.10948
WT	JY001	slide01	1	0150-1396	3619	7.86565
WT	JY001	slide01	1	0151-1434	5225	6.80696
WT	JY001	slide01	1	0152-1416	2973	7.42878
WT	JY001	slide01	1	0153-1413	2734	8.38691
WT	JY001	slide01	1	0154-1423	3263	8.77448
WT	JY001	slide01	1	0155-1444	4476	5.34361
WT	JY001	slide01	1	0156-1446	4172	7.04809
WT	JY001	slide01	1	0157-1450	4049	8.22557
WT	JY001	slide01	1	0158-1441	3013	7.11022
WT	JY001	slide01	1	0159-1447	3184	5.87457
WT	JY001	slide01	1	0160-1466	4560	7.94404
WT	JY001	slide01	1	0161-1490	5183	4.34665
WT	JY001	slide01	1	0162-1485	3341	6.00943
WT	JY001	slide01	1	0163-1513	3193	8.13104
WT	JY001	slide01	1	0164-1557	4956	7.33374
WT	JY001	slide01	1	0165-1570	4392	7.40557
WT	JY001	slide01	1	0166-1583	4600	4.01052
WT	JY001	slide01	1	0167-1566	2947	5.45626
WT	JY001	slide01	1	0168-1572	2848	7.24057
WT	JY001	slide01	1	0169-1587	3793	6.80961
WT	JY001	slide01	1	0170-1604	3676	7.79874
WT	JY001	slide01	1	0171-1613	4267	6.21752
WT	JY001	slide01	1	0172-1676	6019	7.48861
WT	JY001	slide01	1	0173-1656	4439	6.03022
WT	JY001	slide01	1	0174-1666	4518	7.13883
WT	JY001	slide01	1	0175-1692	5320	5.43552
WT	JY001	slide01	1	0176-1736	3843	7.19609
WT	JY001	slide01	1	0177-1727	3186	6.78083
WT	JY001	slide01	1	0178-1742	3252	7.54617
WT	JY001	slide01	1	0179-1769	3843	6.88809
WT	JY001	slide01	1	0180-1767	3281	5.93261
WT	JY001	slide01	1	0181-1815	4672	4.74813
WT	JY001	slide01	1	0182-1803	2758	6.28122
WT	JY001	slide01	1	0183-1839	5063	6.99709
WT	JY001	slide01	1	0185-1843	5484	5.91065
WT	JY001	slide01	1	0186-1838	3736	5.50683
WT	JY001	slide01	1	0187-1891	5421	7.22939
WT	JY001	slide01	1	0188-1900	5388	6.43461
WT	JY001	slide01	1	0189-1890	3853	5.60196
WT	JY001	slide01	1	0190-1896	4406	7.19852
WT	JY001	slide01	1	0191-1900	3551	6.41396
WT	JY001	slide01	1	0192-1929	2903	5.73496
WT	JY001	slide01	5	0001-0465	5627	6.89548
WT	JY001	slide01	5	0002-0475	5719	7.37535
WT	JY001	slide01	5	0003-0516	5029	4.9643
WT	JY001	slide01	5	0004-0513	3487	8.02791
WT	JY001	slide01	5	0005-0517	3030	6.62948
WT	JY001	slide01	5	0006-0571	3624	6.993
WT	JY001	slide01	5	0007-0573	4180	4.55587
WT	JY001	slide01	5	0009-0589	3504	7.64417
WT	JY001	slide01	5	0010-0606	3884	7.448
WT	JY001	slide01	5	0011-0626	5260	7.88383
WT	JY001	slide01	5	0012-0603	3250	7.6177
WT	JY001	slide01	5	0013-0631	5361	9.88661
WT	JY001	slide01	5	0015-0670	5256	8.69491
WT	JY001	slide01	5	0016-0676	4313	5.8377
WT	JY001	slide01	5	0017-0689	5412	6.33678
WT	JY001	slide01	5	0018-0676	3789	6.94043
WT	JY001	slide01	5	0019-0701	4886	8.88852
WT	JY001	slide01	5	0020-0734	6004	8.68717
WT	JY001	slide01	5	0021-0713	3341	8.38322
WT	JY001	slide01	5	0022-0729	4024	6.55674
WT	JY001	slide01	5	0023-0730	3759	8.1427
WT	JY001	slide01	5	0024-0747	3950	7.70813
WT	JY001	slide01	5	0025-0751	3825	7.62913
WT	JY001	slide01	5	0026-0751	3264	7.243
WT	JY001	slide01	5	0027-0798	3332	5.32143
WT	JY001	slide01	5	0028-0803	3345	8.19178
WT	JY001	slide01	5	0029-0799	3250	8.39304
WT	JY001	slide01	5	0030-0807	3018	8.42739
WT	JY001	slide01	5	0031-0826	3995	8.97578
WT	JY001	slide01	5	0032-0823	3351	8.65387
WT	JY001	slide01	5	0033-0829	3599	5.08261
WT	JY001	slide01	5	0034-0852	5052	8.10909
WT	JY001	slide01	5	0035-0847	4705	8.21509
WT	JY001	slide01	5	0036-0820	2410	7.34796
WT	JY001	slide01	5	0037-0837	2906	8.17939
WT	JY001	slide01	5	0039-0873	5581	7.15926
WT	JY001	slide01	5	0040-0883	4840	9.34709
WT	JY001	slide01	5	0041-0868	3736	8.19113
WT	JY001	slide01	5	0042-0869	3283	8.374
WT	JY001	slide01	5	0043-0879	4105	9.37039
WT	JY001	slide01	5	0044-0908	5451	7.16578
WT	JY001	slide01	5	0045-0889	3664	9.02504
WT	JY001	slide01	5	0046-0888	2625	8.05561
WT	JY001	slide01	5	0047-0921	5164	8.62778
WT	JY001	slide01	5	0048-0918	4941	4.0723
WT	JY001	slide01	5	0049-0935	5357	9.25796
WT	JY001	slide01	5	0050-0939	4931	8.25113
WT	JY001	slide01	5	0051-0960	5117	8.67078
WT	JY001	slide01	5	0052-0950	4129	8.00557
WT	JY001	slide01	5	0053-0947	3142	7.95713
WT	JY001	slide01	5	0054-0972	4983	7.29478
WT	JY001	slide01	5	0055-0950	2925	8.55817
WT	JY001	slide01	5	0056-0979	4713	9.9463
WT	JY001	slide01	5	0057-0978	4030	8.47439
WT	JY001	slide01	5	0058-1008	6090	7.57957
WT	JY001	slide01	5	0059-1012	5271	10.1807
WT	JY001	slide01	5	0060-0997	3852	8.963
WT	JY001	slide01	5	0061-1005	4581	6.52857
WT	JY001	slide01	5	0062-1017	4699	9.75187
WT	JY001	slide01	5	0063-1030	5453	6.06039
WT	JY001	slide01	5	0064-1025	4002	5.55139
WT	JY001	slide01	5	0066-1019	3239	5.40239
WT	JY001	slide01	5	0068-1034	3296	9.74135
WT	JY001	slide01	5	0069-1026	2791	9.57035
WT	JY001	slide01	5	0070-1063	5346	12.2441
WT	JY001	slide01	5	0071-1037	3314	10.0457
WT	JY001	slide01	5	0072-1050	5175	7.02052
WT	JY001	slide01	5	0073-1069	5344	5.08157
WT	JY001	slide01	5	0074-1053	4474	5.86809
WT	JY001	slide01	5	0075-1043	2923	7.66235
WT	JY001	slide01	5	0076-1069	4335	4.50809
WT	JY001	slide01	5	0077-1089	5081	8.55026
WT	JY001	slide01	5	0078-1063	3461	8.06274
WT	JY001	slide01	5	0080-1097	4186	9.706
WT	JY001	slide01	5	0081-1078	2283	10.8745
WT	JY001	slide01	5	0082-1076	2770	8.30783
WT	JY001	slide01	5	0083-1111	4555	6.76061
WT	JY001	slide01	5	0084-1119	4824	9.67309
WT	JY001	slide01	5	0085-1133	5659	7.88148
WT	JY001	slide01	5	0086-1117	3698	9.6943
WT	JY001	slide01	5	0087-1118	3974	6.49917
WT	JY001	slide01	5	0088-1147	4750	9.3373
WT	JY001	slide01	5	0089-1152	4810	8.54948
WT	JY001	slide01	5	0090-1163	4692	7.98552
WT	JY001	slide01	5	0091-1156	3219	9.42835
WT	JY001	slide01	5	0092-1159	3529	7.53674
WT	JY001	slide01	5	0093-1148	2677	9.89683
WT	JY001	slide01	5	0094-1195	5065	10.3507
WT	JY001	slide01	5	0095-1151	3601	3.74935
WT	JY001	slide01	5	0096-1189	4086	10.2221
WT	JY001	slide01	5	0097-1194	4775	5.79283
WT	JY001	slide01	5	0098-1197	4457	7.6757
WT	JY001	slide01	5	0099-1218	5455	7.11065
WT	JY001	slide01	5	0100-1198	3607	8.69983
WT	JY001	slide01	5	0101-1231	4411	5.09083
WT	JY001	slide01	5	0102-1236	4859	9.57787
WT	JY001	slide01	5	0103-1232	4264	8.44078
WT	JY001	slide01	5	0104-1209	3376	9.345
WT	JY001	slide01	5	0105-1213	3435	7.48809
WT	JY001	slide01	5	0106-1236	4282	11.1985
WT	JY001	slide01	5	0107-1225	3705	5.54061
WT	JY001	slide01	5	0108-1224	3065	10.0321
WT	JY001	slide01	5	0109-1250	5190	8.4253
WT	JY001	slide01	5	0110-1248	4925	5.49026
WT	JY001	slide01	5	0111-1248	4937	8.97948
WT	JY001	slide01	5	0112-1257	5641	7.79148
WT	JY001	slide01	5	0113-1249	4205	7.9683
WT	JY001	slide01	5	0114-1248	2988	7.54991
WT	JY001	slide01	5	0115-1293	5676	7.87343
WT	JY001	slide01	5	0116-1296	5388	9.92826
WT	JY001	slide01	5	0117-1280	3645	6.73839
WT	JY001	slide01	5	0118-1300	5140	8.65383
WT	JY001	slide01	5	0119-1308	4556	9.02078
WT	JY001	slide01	5	0120-1310	5066	7.54548
WT	JY001	slide01	5	0121-1317	4929	9.15378
WT	JY001	slide01	5	0122-1298	3481	5.42057
WT	JY001	slide01	5	0123-1309	3656	7.80504
WT	JY001	slide01	5	0124-1315	3598	7.8027
WT	JY001	slide01	5	0125-1313	3203	7.33943
WT	JY001	slide01	5	0126-1325	3732	7.82074
WT	JY001	slide01	5	0127-1342	4623	7.42504
WT	JY001	slide01	5	0128-1361	4899	7.77935
WT	JY001	slide01	5	0129-1364	5367	6.60339
WT	JY001	slide01	5	0130-1371	5648	8.83109
WT	JY001	slide01	5	0131-1350	3425	8.06335
WT	JY001	slide01	5	0132-1377	4990	4.45213
WT	JY001	slide01	5	0133-1345	2572	6.78774
WT	JY001	slide01	5	0134-1372	4428	7.76157
WT	JY001	slide01	5	0135-1364	3495	7.45848
WT	JY001	slide01	5	0136-1384	4961	8.49052
WT	JY001	slide01	5	0137-1361	3141	9.37252
WT	JY001	slide01	5	0138-1378	3996	8.74009
WT	JY001	slide01	5	0139-1376	3482	7.96696
WT	JY001	slide01	5	0140-1370	3817	6.64091
WT	JY001	slide01	5	0141-1396	3491	8.22591
WT	JY001	slide01	5	0142-1401	3545	7.65848
WT	JY001	slide01	5	0143-1431	5581	7.92904
WT	JY001	slide01	5	0144-1395	2377	7.5783
WT	JY001	slide01	5	0145-1425	4222	6.83104
WT	JY001	slide01	5	0146-1428	3812	4.57291
WT	JY001	slide01	5	0147-1425	3325	7.82526
WT	JY001	slide01	5	0148-1417	2742	6.68287
WT	JY001	slide01	5	0149-1455	5097	7.28191
WT	JY001	slide01	5	0150-1434	3361	7.39148
WT	JY001	slide01	5	0151-1447	4501	8.13122
WT	JY001	slide01	5	0152-1453	4243	6.62643
WT	JY001	slide01	5	0153-1474	6154	7.06157
WT	JY001	slide01	5	0154-1452	3314	7.54478
WT	JY001	slide01	5	0155-1457	3460	6.87152
WT	JY001	slide01	5	0156-1498	4863	5.645
WT	JY001	slide01	5	0157-1510	5143	5.15187
WT	JY001	slide01	5	0158-1529	4356	4.78778
WT	JY001	slide01	5	0159-1572	3177	7.24152
WT	JY001	slide01	5	0160-1623	5990	7.73404
WT	JY001	slide01	5	0161-1624	5726	6.75348
WT	JY001	slide01	5	0162-1609	3884	6.81209
WT	JY001	slide01	5	0163-1622	3643	3.7113
WT	JY001	slide01	5	0164-1633	2815	6.00491
WT	JY001	slide01	5	0165-1655	3558	4.95491
WT	JY001	slide01	5	0166-1680	2845	4.529
WT	JY001	slide01	5	0167-1752	5978	5.52083
WT	JY001	slide01	5	0168-1758	5817	5.72361
WT	JY001	slide01	5	0169-1735	2941	6.222
WT	JY001	slide01	5	0170-1774	5365	4.75509
WT	JY001	slide01	5	0171-1783	5460	5.65822
WT	JY001	slide01	5	0172-1756	3073	5.72617
WT	JY001	slide01	5	0173-1770	3617	7.17148
WT	JY001	slide01	5	0174-1781	3903	7.64157
WT	JY001	slide01	5	0175-1797	4968	6.23387
WT	JY001	slide01	5	0176-1861	5225	7.03291
WT	JY001	slide01	5	0177-1855	4049	8.65443
WT	JY001	slide01	5	0178-1864	3733	8.33391
WT	JY001	slide01	5	0179-1862	2673	7.02061
WT	JY001	slide01	5	0180-1900	4735	6.27604
WT	JY001	slide01	5	0181-1922	3715	5.97074
WT	JY001	slide02	1	0002-0477	5223	6.15648
WT	JY001	slide02	1	0003-0517	4523	5.85226
WT	JY001	slide02	1	0005-0551	3560	6.80239
WT	JY001	slide02	1	0006-0577	4570	7.05339
WT	JY001	slide02	1	0007-0591	3781	6.91987
WT	JY001	slide02	1	0008-0623	4554	7.29891
WT	JY001	slide02	1	0009-0659	3169	7.0863
WT	JY001	slide02	1	0010-0707	3336	6.96426
WT	JY001	slide02	1	0011-0710	3149	8.06213
WT	JY001	slide02	1	0012-0726	4090	6.75648
WT	JY001	slide02	1	0013-0747	6093	8.80243
WT	JY001	slide02	1	0014-0740	3768	7.52243
WT	JY001	slide02	1	0015-0744	3221	7.14339
WT	JY001	slide02	1	0017-0809	5194	8.00848
WT	JY001	slide02	1	0018-0819	5354	8.66222
WT	JY001	slide02	1	0019-0793	3762	8.65813
WT	JY001	slide02	1	0020-0849	6360	8.35696
WT	JY001	slide02	1	0021-0821	3668	7.19478
WT	JY001	slide02	1	0022-0816	3103	9.44487
WT	JY001	slide02	1	0023-0819	3079	6.13774
WT	JY001	slide02	1	0024-0864	5250	6.684
WT	JY001	slide02	1	0026-0865	4789	9.22752
WT	JY001	slide02	1	0027-0874	5142	9.00687
WT	JY001	slide02	1	0028-0853	3447	5.51835
WT	JY001	slide02	1	0029-0889	4843	7.80548
WT	JY001	slide02	1	0031-0883	2774	8.83383
WT	JY001	slide02	1	0032-0882	2858	9.55783
WT	JY001	slide02	1	0033-0899	4058	7.62735
WT	JY001	slide02	1	0034-0898	3459	6.52509
WT	JY001	slide02	1	0035-0919	3624	8.99161
WT	JY001	slide02	1	0036-0951	5526	8.73948
WT	JY001	slide02	1	0037-0955	4664	8.45317
WT	JY001	slide02	1	0038-0964	4978	9.0317
WT	JY001	slide02	1	0039-0964	3621	8.21657
WT	JY001	slide02	1	0040-0965	3452	8.0557
WT	JY001	slide02	1	0041-1002	4389	8.21548
WT	JY001	slide02	1	0042-1016	5730	7.92296
WT	JY001	slide02	1	0043-0990	3226	5.36078
WT	JY001	slide02	1	0044-1001	3829	9.66713
WT	JY001	slide02	1	0045-1031	3948	5.85922
WT	JY001	slide02	1	0046-1053	5664	7.51248
WT	JY001	slide02	1	0047-1039	4093	5.70643
WT	JY001	slide02	1	0048-1066	4977	9.46339
WT	JY001	slide02	1	0049-1062	4561	10.0365
WT	JY001	slide02	1	0050-1067	4464	9.60535
WT	JY001	slide02	1	0051-1056	3603	7.72822
WT	JY001	slide02	1	0052-1053	2873	6.566
WT	JY001	slide02	1	0053-1062	2919	10.0572
WT	JY001	slide02	1	0054-1088	4726	9.45743
WT	JY001	slide02	1	0055-1092	3248	7.01526
WT	JY001	slide02	1	0056-1117	5343	6.15165
WT	JY001	slide02	1	0057-1121	4552	4.09435
WT	JY001	slide02	1	0058-1136	4245	9.50374
WT	JY001	slide02	1	0059-1139	4123	6.95226
WT	JY001	slide02	1	0060-1151	4697	9.08522
WT	JY001	slide02	1	0061-1170	4969	8.503
WT	JY001	slide02	1	0062-1174	5094	7.95609
WT	JY001	slide02	1	0063-1159	4723	9.74848
WT	JY001	slide02	1	0064-1182	5962	5.55178
WT	JY001	slide02	1	0065-1175	3278	9.91478
WT	JY001	slide02	1	0066-1216	5470	8.8183
WT	JY001	slide02	1	0067-1238	6331	6.79552
WT	JY001	slide02	1	0068-1227	3460	7.93357
WT	JY001	slide02	1	0069-1270	6402	7.57091
WT	JY001	slide02	1	0070-1256	4288	8.90657
WT	JY001	slide02	1	0071-1290	5169	7.97157
WT	JY001	slide02	1	0072-1274	3332	9.98526
WT	JY001	slide02	1	0073-1290	3658	7.77778
WT	JY001	slide02	1	0074-1312	4362	7.52809
WT	JY001	slide02	1	0075-1351	5180	4.88735
WT	JY001	slide02	1	0076-1336	3474	8.1803
WT	JY001	slide02	1	0077-1365	3933	8.11522
WT	JY001	slide02	1	0078-1381	4989	8.66857
WT	JY001	slide02	1	0079-1361	2928	6.93326
WT	JY001	slide02	1	0080-1405	5423	7.89596
WT	JY001	slide02	1	0081-1372	3175	7.26891
WT	JY001	slide02	1	0082-1407	4827	7.77783
WT	JY001	slide02	1	0083-1386	3523	6.85283
WT	JY001	slide02	1	0084-1410	4020	8.08213
WT	JY001	slide02	1	0085-1420	4575	7.67004
WT	JY001	slide02	1	0086-1447	4924	6.48248
WT	JY001	slide02	1	0087-1429	3459	5.74517
WT	JY001	slide02	1	0088-1446	3460	6.77996
WT	JY001	slide02	1	0089-1452	2278	7.041
WT	JY001	slide02	1	0090-1466	3299	6.04874
WT	JY001	slide02	1	0091-1465	3490	9.66374
WT	JY001	slide02	1	0092-1497	4822	6.25165
WT	JY001	slide02	1	0093-1522	5212	8.26661
WT	JY001	slide02	1	0094-1496	3527	5.2563
WT	JY001	slide02	1	0095-1497	3562	7.31965
WT	JY001	slide02	1	0096-1532	3274	4.96196
WT	JY001	slide02	1	0097-1529	2673	7.6073
WT	JY001	slide02	1	0098-1552	2991	7.70313
WT	JY001	slide02	1	0099-1575	2952	6.58052
WT	JY001	slide02	1	0100-1621	4549	7.55683
WT	JY001	slide02	1	0101-1621	2615	7.80387
WT	JY001	slide02	1	0102-1631	2715	6.69809
WT	JY001	slide02	1	0103-1649	3881	8.00652
WT	JY001	slide02	1	0104-1643	2995	5.21557
WT	JY001	slide02	1	0105-1694	5795	4.81026
WT	JY001	slide02	1	0106-1763	4914	4.88157
WT	JY001	slide02	1	0107-1753	4183	4.94813
WT	JY001	slide02	1	0108-1758	4383	6.88891
WT	JY001	slide02	1	0109-1791	3345	6.06626
WT	JY001	slide02	1	0110-1785	2967	5.74861
WT	JY001	slide02	1	0111-1798	4322	6.07004
WT	JY001	slide02	1	0112-1855	6185	7.29609
WT	JY001	slide02	1	0113-1851	3507	4.91948
WT	JY001	slide02	1	0114-1896	4203	6.60287
WT	JY001	slide02	4	0001-0400	4900	5.13757
WT	JY001	slide02	4	0002-0442	2905	7.09378
WT	JY001	slide02	4	0003-0457	3418	7.47935
WT	JY001	slide02	4	0004-0458	3082	7.298
WT	JY001	slide02	4	0005-0451	4534	7.12935
WT	JY001	slide02	4	0006-0450	4446	5.70683
WT	JY001	slide02	4	0007-0492	4115	7.10174
WT	JY001	slide02	4	0008-0518	4881	6.77861
WT	JY001	slide02	4	0009-0511	4927	7.74043
WT	JY001	slide02	4	0011-0510	3069	7.43091
WT	JY001	slide02	4	0012-0505	3163	8.67683
WT	JY001	slide02	4	0013-0533	5962	8.63461
WT	JY001	slide02	4	0014-0501	4373	7.38191
WT	JY001	slide02	4	0015-0533	3859	5.88948
WT	JY001	slide02	4	0016-0543	5615	7.86343
WT	JY001	slide02	4	0017-0538	2569	9.0783
WT	JY001	slide02	4	0018-0591	5685	8.70287
WT	JY001	slide02	4	0020-0559	3181	7.95735
WT	JY001	slide02	4	0021-0573	3725	9.05443
WT	JY001	slide02	4	0022-0548	3845	5.77748
WT	JY001	slide02	4	0024-0577	3568	7.1633
WT	JY001	slide02	4	0025-0578	2552	8.0457
WT	JY001	slide02	4	0026-0614	5422	7.60857
WT	JY001	slide02	4	0027-0591	2731	8.49852
WT	JY001	slide02	4	0028-0596	3421	3.70778
WT	JY001	slide02	4	0029-0594	2546	7.89113
WT	JY001	slide02	4	0030-0614	3611	5.58822
WT	JY001	slide02	4	0031-0635	4889	7.72222
WT	JY001	slide02	4	0032-0613	2969	8.70635
WT	JY001	slide02	4	0033-0616	3049	7.6477
WT	JY001	slide02	4	0034-0608	4591	6.09091
WT	JY001	slide02	4	0035-0628	4774	7.29304
WT	JY001	slide02	4	0036-0615	3056	8.54287
WT	JY001	slide02	4	0037-0625	3764	7.94926
WT	JY001	slide02	4	0038-0629	3398	8.08983
WT	JY001	slide02	4	0039-0638	2715	7.68157
WT	JY001	slide02	4	0040-0644	2500	8.17183
WT	JY001	slide02	4	0041-0656	3341	7.35283
WT	JY001	slide02	4	0042-0669	3425	8.30513
WT	JY001	slide02	4	0043-0646	4426	5.34891
WT	JY001	slide02	4	0044-0684	3688	3.87309
WT	JY001	slide02	4	0045-0689	5219	7.4467
WT	JY001	slide02	4	0046-0694	2869	6.88074
WT	JY001	slide02	4	0047-0694	3175	8.35891
WT	JY001	slide02	4	0048-0713	5977	6.50904
WT	JY001	slide02	4	0049-0692	3952	6.39374
WT	JY001	slide02	4	0050-0719	4629	5.74987
WT	JY001	slide02	4	0051-0730	6300	7.25804
WT	JY001	slide02	4	0052-0713	2792	7.90722
WT	JY001	slide02	4	0053-0742	4960	8.28474
WT	JY001	slide02	4	0054-0728	4175	7.16
WT	JY001	slide02	4	0055-0739	3277	5.82691
WT	JY001	slide02	4	0056-0771	5595	5.56891
WT	JY001	slide02	4	0057-0752	3395	7.06957
WT	JY001	slide02	4	0059-0769	5074	8.35513
WT	JY001	slide02	4	0060-0762	2684	6.281
WT	JY001	slide02	4	0061-0766	4022	5.5283
WT	JY001	slide02	4	0062-0786	2722	6.49439
WT	JY001	slide02	4	0063-0803	3266	5.94574
WT	JY001	slide02	4	0064-0827	4661	6.49539
WT	JY001	slide02	4	0066-0810	3225	5.71187
WT	JY001	slide02	4	0067-0828	5006	8.46039
WT	JY001	slide02	4	0068-0835	4783	6.89417
WT	JY001	slide02	4	0069-0831	3209	4.6567
WT	JY001	slide02	4	0071-0852	5184	5.64013
WT	JY001	slide02	4	0072-0853	5136	8.66039
WT	JY001	slide02	4	0073-0863	3921	8.33009
WT	JY001	slide02	4	0074-0890	3254	6.41287
WT	JY001	slide02	4	0075-0897	4182	7.82613
WT	JY001	slide02	4	0076-0914	5094	8.36939
WT	JY001	slide02	4	0077-0884	5345	7.76391
WT	JY001	slide02	4	0078-0899	5228	7.86604
WT	JY001	slide02	4	0079-0934	3253	8.43291
WT	JY001	slide02	4	0080-0932	5188	8.7257
WT	JY001	slide02	4	0081-0946	3762	5.15887
WT	JY001	slide02	4	0082-0946	6196	6.33487
WT	JY001	slide02	4	0083-0952	5086	7.25604
WT	JY001	slide02	4	0084-0988	4366	5.45961
WT	JY001	slide02	4	0085-0979	3462	7.25961
WT	JY001	slide02	4	0086-1013	3922	3.64778
WT	JY001	slide02	4	0087-1042	5666	5.63313
WT	JY001	slide02	4	0088-1043	6267	7.17317
WT	JY001	slide02	4	0089-1021	5316	5.6993
WT	JY001	slide02	4	0090-1062	6512	6.4307
WT	JY001	slide02	4	0091-1098	4751	4.56613
WT	JY001	slide02	4	0092-1101	4076	5.57361
WT	JY001	slide02	4	0093-1089	3441	6.41813
WT	JY001	slide02	4	0094-1100	4924	6.60596
WT	JY001	slide02	4	0095-1087	4833	5.46757
WT	JY001	slide02	4	0096-1105	3978	6.8893
WT	JY001	slide02	4	0097-1142	4338	7.34722
WT	JY001	slide02	4	0099-1141	3839	6.05596
WT	JY001	slide02	4	0100-1176	3341	4.06187
WT	JY001	slide02	4	0101-1196	4496	6.41617
WT	JY001	slide02	4	0102-1205	5176	7.12996
WT	JY001	slide02	4	0104-1189	4163	6.03826
WT	JY001	slide02	4	0106-1232	4855	8.68609
WT	JY001	slide02	4	0107-1247	5805	7.84713
WT	JY001	slide02	4	0108-1215	5516	7.03587
WT	JY001	slide02	4	0109-1272	5822	5.80043
WT	JY001	slide02	4	0110-1248	2761	8.91987
WT	JY001	slide02	4	0111-1246	4483	7.46091
WT	JY001	slide02	4	0112-1259	3293	6.11957
WT	JY001	slide02	4	0113-1300	6977	8.69617
WT	JY001	slide02	4	0114-1299	4379	7.16913
WT	JY001	slide02	4	0115-1286	3304	7.14643
WT	JY001	slide02	4	0116-1307	4956	7.19896
WT	JY001	slide02	4	0117-1264	3998	3.64487
WT	JY001	slide02	4	0118-1303	4296	7.01574
WT	JY001	slide02	4	0119-1320	5002	7.78026
WT	JY001	slide02	4	0120-1299	3972	8.03683
WT	JY001	slide02	4	0121-1295	6383	6.83257
WT	JY001	slide02	4	0122-1315	4025	7.01661
WT	JY001	slide02	4	0123-1339	4294	4.79417
WT	JY001	slide02	4	0124-1320	2754	8.719
WT	JY001	slide02	4	0125-1361	2730	7.25796
WT	JY001	slide02	4	0126-1364	4527	4.25004
WT	JY001	slide02	4	0127-1360	4170	5.55187
WT	JY001	slide02	4	0128-1361	4748	6.8547
WT	JY001	slide02	4	0129-1406	3268	6.42822
WT	JY001	slide02	4	0130-1424	5213	6.44117
WT	JY001	slide02	4	0131-1397	3900	7.005
WT	JY001	slide02	4	0132-1450	5568	5.83443
WT	JY001	slide02	4	0133-1431	2850	7.44843
WT	JY001	slide02	4	0134-1470	5286	5.56143
WT	JY001	slide02	4	0135-1470	4783	6.87591
WT	JY001	slide02	4	0136-1500	3374	6.54717
WT	JY001	slide02	4	0137-1483	5104	8.42061
WT	JY001	slide02	4	0138-1518	3848	5.96691
WT	JY001	slide02	4	0139-1524	3628	3.74904
WT	JY001	slide02	4	0140-1575	5522	5.1107
WT	JY001	slide02	4	0141-1578	5006	3.80222
WT	JY001	slide02	4	0142-1579	5166	4.71487
WT	JY001	slide02	4	0143-1589	3337	5.57522
WT	JY001	slide02	4	0144-1582	3303	5.41391
WT	JY001	slide02	4	0145-1590	5446	5.543
WT	JY001	slide02	4	0146-1616	4912	6.7667
WT	JY001	slide02	4	0147-1679	5783	6.0423
WT	JY001	slide02	4	0148-1665	4282	5.94704
WT	JY001	slide02	4	0149-1720	4922	4.91317
WT	JY001	slide02	4	0150-1721	4991	5.09583
WT	JY001	slide02	4	0151-1725	6031	6.56243
WT	JY001	slide02	4	0152-1732	4416	4.70261
WT	JY001	slide02	4	0153-1718	3780	5.2747
WT	JY001	slide02	4	0154-1737	3614	5.0123
WT	JY001	slide02	4	0155-1736	3591	6.2037
WT	JY001	slide02	4	0156-1806	5853	6.61178
WT	JY001	slide02	4	0157-1816	4892	6.60117
WT	JY001	slide02	4	0158-1805	5341	4.68622
WT	JY001	slide02	4	0159-1803	2792	6.68409
WT	JY001	slide02	4	0160-1846	4812	7.8143
WT	JY001	slide02	4	0161-1845	3769	7.54604
WT	JY001	slide02	4	0162-1829	5699	6.08848
WT	JY001	slide02	4	0163-1839	3328	3.81143
WT	JY001	slide02	4	0164-1884	3614	6.75152
WT	JY001	slide02	4	0165-1895	4382	6.51313
WT	JY001	slide02	4	0166-1873	2649	6.49043
WT	JY001	slide02	4	0167-1902	3818	5.56996
WT	JY001	slide02	4	0168-1914	2931	4.26248
WT	JY001	slide02	4	0169-1935	3882	4.76643
nmt1	SU200	slide01	3	0001-0446	4257	11.3151
nmt1	SU200	slide01	3	0002-0496	4205	12.8577
nmt1	SU200	slide01	3	0003-0513	3471	10.4738
nmt1	SU200	slide01	3	0004-0523	3850	18.0289
nmt1	SU200	slide01	3	0005-0552	3494	13.3362
nmt1	SU200	slide01	3	0006-0567	5970	12.5516
nmt1	SU200	slide01	3	0007-0572	5231	16.8061
nmt1	SU200	slide01	3	0008-0571	4367	14.7496
nmt1	SU200	slide01	3	0009-0592	3851	18.9395
nmt1	SU200	slide01	3	0010-0620	4940	16.6086
nmt1	SU200	slide01	3	0011-0648	5631	16.3769
nmt1	SU200	slide01	3	0012-0646	5175	13.8591
nmt1	SU200	slide01	3	0013-0644	3670	15.897
nmt1	SU200	slide01	3	0014-0649	3732	15.0812
nmt1	SU200	slide01	3	0015-0644	4000	15.6798
nmt1	SU200	slide01	3	0016-0674	4249	15.6139
nmt1	SU200	slide01	3	0017-0669	3304	13.787
nmt1	SU200	slide01	3	0018-0742	3758	12.8938
nmt1	SU200	slide01	3	0019-0808	4302	14.1126
nmt1	SU200	slide01	3	0020-0839	3494	12.5292
nmt1	SU200	slide01	3	0021-0854	4657	11.9823
nmt1	SU200	slide01	3	0022-0852	3635	16.5218
nmt1	SU200	slide01	3	0023-0908	6151	16.6179
nmt1	SU200	slide01	3	0024-0901	4039	15.1918
nmt1	SU200	slide01	3	0025-0947	4836	15.3003
nmt1	SU200	slide01	3	0026-0938	4773	16.282
nmt1	SU200	slide01	3	0027-0956	4503	12.6517
nmt1	SU200	slide01	3	0028-0973	3525	14.3015
nmt1	SU200	slide01	3	0029-0983	4455	13.4076
nmt1	SU200	slide01	3	0030-0983	4181	11.8013
nmt1	SU200	slide01	3	0031-1032	3561	12.9211
nmt1	SU200	slide01	3	0032-1053	5318	17.0057
nmt1	SU200	slide01	3	0033-1062	5188	15.2553
nmt1	SU200	slide01	3	0034-1074	5673	14.6647
nmt1	SU200	slide01	3	0035-1078	5564	21.1515
nmt1	SU200	slide01	3	0036-1066	3968	12.3474
nmt1	SU200	slide01	3	0037-1093	4120	13.9695
nmt1	SU200	slide01	3	0038-1141	5656	17.3076
nmt1	SU200	slide01	3	0039-1138	3352	16.7549
nmt1	SU200	slide01	3	0040-1147	4926	13.7842
nmt1	SU200	slide01	3	0041-1158	3497	18.7836
nmt1	SU200	slide01	3	0042-1159	3605	16.6372
nmt1	SU200	slide01	3	0043-1179	4601	18.3263
nmt1	SU200	slide01	3	0044-1194	5325	15.9324
nmt1	SU200	slide01	3	0045-1204	4770	17.8099
nmt1	SU200	slide01	3	0047-1217	3564	15.9253
nmt1	SU200	slide01	3	0048-1222	2922	18.704
nmt1	SU200	slide01	3	0049-1237	3843	14.5313
nmt1	SU200	slide01	3	0050-1239	3418	15.4965
nmt1	SU200	slide01	3	0051-1264	4297	13.6983
nmt1	SU200	slide01	3	0052-1277	5549	14.442
nmt1	SU200	slide01	3	0053-1316	5856	16.2861
nmt1	SU200	slide01	3	0054-1322	4830	12.612
nmt1	SU200	slide01	3	0055-1327	4172	11.4337
nmt1	SU200	slide01	3	0057-1399	3723	12.0893
nmt1	SU200	slide01	3	0058-1433	5003	15.9381
nmt1	SU200	slide01	3	0059-1441	4608	12.2553
nmt1	SU200	slide01	3	0060-1427	3016	15.6457
nmt1	SU200	slide01	3	0061-1452	3899	14.8535
nmt1	SU200	slide01	3	0062-1472	3964	16.7272
nmt1	SU200	slide01	3	0063-1475	4393	17.1044
nmt1	SU200	slide01	3	0064-1472	5317	15.5617
nmt1	SU200	slide01	3	0065-1465	2798	18.8593
nmt1	SU200	slide01	3	0066-1523	3685	15.1909
nmt1	SU200	slide01	3	0067-1594	4807	14.0685
nmt1	SU200	slide01	3	0069-1666	5716	15.0184
nmt1	SU200	slide01	3	0070-1681	4830	14.9779
nmt1	SU200	slide01	3	0071-1820	4166	11.2511
nmt1	SU200	slide01	3	0072-1871	6633	13.7723
nmt1	SU200	slide01	3	0073-1896	6356	11.3564
nmt1	SU200	slide01	3	0074-1916	5083	17.0352
nmt1	SU200	slide01	4	0001-0439	2759	14.303
nmt1	SU200	slide01	4	0002-0439	3888	12.1836
nmt1	SU200	slide01	4	0003-0462	5230	15.7205
nmt1	SU200	slide01	4	0004-0457	3709	13.0294
nmt1	SU200	slide01	4	0005-0485	3132	15.6787
nmt1	SU200	slide01	4	0006-0489	4062	16.0386
nmt1	SU200	slide01	4	0007-0491	2843	18.4134
nmt1	SU200	slide01	4	0008-0525	4893	15.4527
nmt1	SU200	slide01	4	0009-0538	4021	12.5982
nmt1	SU200	slide01	4	0010-0545	5416	16.4345
nmt1	SU200	slide01	4	0011-0557	4518	13.5597
nmt1	SU200	slide01	4	0012-0585	5528	15.5357
nmt1	SU200	slide01	4	0013-0575	4852	17.9204
nmt1	SU200	slide01	4	0014-0593	5274	18.469
nmt1	SU200	slide01	4	0015-0604	4151	13.9164
nmt1	SU200	slide01	4	0016-0615	3629	14.99
nmt1	SU200	slide01	4	0017-0634	3004	17.9465
nmt1	SU200	slide01	4	0018-0648	4515	20.2527
nmt1	SU200	slide01	4	0019-0652	3724	15.2724
nmt1	SU200	slide01	4	0020-0652	4273	13.2637
nmt1	SU200	slide01	4	0021-0666	4871	14.0884
nmt1	SU200	slide01	4	0022-0737	4533	14.9219
nmt1	SU200	slide01	4	0023-0750	4699	15.8271
nmt1	SU200	slide01	4	0024-0767	3929	14.324
nmt1	SU200	slide01	4	0025-0786	6635	14.438
nmt1	SU200	slide01	4	0026-0808	5831	16.9744
nmt1	SU200	slide01	4	0027-0781	4473	16.3809
nmt1	SU200	slide01	4	0028-0828	5206	18.4209
nmt1	SU200	slide01	4	0029-0806	4104	18.0883
nmt1	SU200	slide01	4	0030-0853	5348	12.4953
nmt1	SU200	slide01	4	0031-0880	5844	15.1763
nmt1	SU200	slide01	4	0032-0862	4297	17.4599
nmt1	SU200	slide01	4	0033-0860	3433	14.8771
nmt1	SU200	slide01	4	0034-0870	3466	12.8273
nmt1	SU200	slide01	4	0035-0950	3694	11.4501
nmt1	SU200	slide01	4	0036-0952	4512	13.6926
nmt1	SU200	slide01	4	0037-0974	3791	15.7224
nmt1	SU200	slide01	4	0038-0987	4513	14.6758
nmt1	SU200	slide01	4	0039-0998	6155	15.9318
nmt1	SU200	slide01	4	0040-1002	4773	12.7037
nmt1	SU200	slide01	4	0041-1028	5193	14.7616
nmt1	SU200	slide01	4	0042-1020	4356	15.7804
nmt1	SU200	slide01	4	0043-1028	4232	14.4131
nmt1	SU200	slide01	4	0044-1051	4244	14.0008
nmt1	SU200	slide01	4	0045-1075	4016	14.2584
nmt1	SU200	slide01	4	0047-1108	6422	12.6517
nmt1	SU200	slide01	4	0048-1096	3282	15.2624
nmt1	SU200	slide01	4	0049-1112	5040	14.9435
nmt1	SU200	slide01	4	0050-1117	3576	14.0151
nmt1	SU200	slide01	4	0051-1119	3358	16.0704
nmt1	SU200	slide01	4	0052-1117	3492	16.4642
nmt1	SU200	slide01	4	0053-1181	5638	12.9881
nmt1	SU200	slide01	4	0054-1193	4736	12.7678
nmt1	SU200	slide01	4	0055-1212	4009	16.7502
nmt1	SU200	slide01	4	0056-1242	5603	14.5268
nmt1	SU200	slide01	4	0057-1269	5623	15.4391
nmt1	SU200	slide01	4	0058-1248	4385	13.5936
nmt1	SU200	slide01	4	0059-1274	5713	15.8447
nmt1	SU200	slide01	4	0060-1263	3479	14.0501
nmt1	SU200	slide01	4	0061-1265	4341	13.1851
nmt1	SU200	slide01	4	0062-1292	4020	15.0059
nmt1	SU200	slide01	4	0063-1310	4249	13.4325
nmt1	SU200	slide01	4	0064-1315	5065	10.9432
nmt1	SU200	slide01	4	0065-1342	4655	17.6859
nmt1	SU200	slide01	4	0066-1347	4123	16.1913
nmt1	SU200	slide01	4	0067-1361	4069	15.3997
nmt1	SU200	slide01	4	0068-1392	4388	15.052
nmt1	SU200	slide01	4	0069-1396	5820	16.4662
nmt1	SU200	slide01	4	0070-1384	6151	15.8465
nmt1	SU200	slide01	4	0071-1402	5776	15.5272
nmt1	SU200	slide01	4	0072-1399	4330	14.8623
nmt1	SU200	slide01	4	0073-1417	5437	14.5494
nmt1	SU200	slide01	4	0074-1387	2982	15.573
nmt1	SU200	slide01	4	0075-1427	3809	15.3873
nmt1	SU200	slide01	4	0076-1418	4883	11.6467
nmt1	SU200	slide01	4	0077-1423	3863	16.8747
nmt1	SU200	slide01	4	0078-1464	3233	16.2488
nmt1	SU200	slide01	4	0079-1485	5189	15.142
nmt1	SU200	slide01	4	0080-1521	5691	15.348
nmt1	SU200	slide01	4	0081-1581	5848	13.7423
nmt1	SU200	slide01	4	0082-1567	3884	16.0857
nmt1	SU200	slide01	4	0083-1613	3788	17.2752
nmt1	SU200	slide01	4	0084-1605	4695	11.4851
nmt1	SU200	slide01	4	0085-1655	5613	15.2977
nmt1	SU200	slide01	4	0086-1650	4696	12.9831
nmt1	SU200	slide01	4	0087-1731	2992	13.3371
nmt1	SU200	slide01	4	0088-1754	6296	14.3539
nmt1	SU200	slide01	4	0089-1785	4500	17.1055
nmt1	SU200	slide01	4	0090-1858	5976	11.5048
nmt1	SU200	slide02	1	0001-0439	4903	15.0137
nmt1	SU200	slide02	1	0002-0468	4167	16.973
nmt1	SU200	slide02	1	0003-0508	5229	13.2326
nmt1	SU200	slide02	1	0004-0500	4527	14.6497
nmt1	SU200	slide02	1	0005-0529	5455	11.9075
nmt1	SU200	slide02	1	0006-0557	4707	14.7941
nmt1	SU200	slide02	1	0007-0543	4632	11.2063
nmt1	SU200	slide02	1	0008-0542	4717	13.3141
nmt1	SU200	slide02	1	0009-0595	2997	15.7493
nmt1	SU200	slide02	1	0010-0610	4287	14.7435
nmt1	SU200	slide02	1	0011-0630	4368	13.793
nmt1	SU200	slide02	1	0012-0622	4292	12.3637
nmt1	SU200	slide02	1	0013-0641	3707	13.8386
nmt1	SU200	slide02	1	0014-0654	4144	11.0289
nmt1	SU200	slide02	1	0016-0655	4297	11.9493
nmt1	SU200	slide02	1	0017-0663	3934	12.6545
nmt1	SU200	slide02	1	0018-0686	4063	12.906
nmt1	SU200	slide02	1	0019-0700	4075	13.0047
nmt1	SU200	slide02	1	0020-0736	4781	12.5398
nmt1	SU200	slide02	1	0021-0745	3949	11.2103
nmt1	SU200	slide02	1	0022-0724	3612	13.4613
nmt1	SU200	slide02	1	0023-0753	4657	13.4415
nmt1	SU200	slide02	1	0024-0744	5080	13.7711
nmt1	SU200	slide02	1	0025-0754	3619	9.77117
nmt1	SU200	slide02	1	0026-0786	5063	15.9921
nmt1	SU200	slide02	1	0027-0801	4016	14.1106
nmt1	SU200	slide02	1	0028-0788	5388	15.6512
nmt1	SU200	slide02	1	0029-0809	3523	14.1759
nmt1	SU200	slide02	1	0030-0818	5068	16.623
nmt1	SU200	slide02	1	0031-0816	3135	11.7582
nmt1	SU200	slide02	1	0032-0812	5237	13.1187
nmt1	SU200	slide02	1	0033-0819	2431	14.8953
nmt1	SU200	slide02	1	0034-0832	3319	14.2225
nmt1	SU200	slide02	1	0035-0852	5811	13.834
nmt1	SU200	slide02	1	0036-0847	4224	13.07
nmt1	SU200	slide02	1	0037-0856	3725	12.275
nmt1	SU200	slide02	1	0038-0840	4242	14.5907
nmt1	SU200	slide02	1	0039-0853	4008	10.7639
nmt1	SU200	slide02	1	0040-0860	2453	14.4605
nmt1	SU200	slide02	1	0041-0858	4327	14.4113
nmt1	SU200	slide02	1	0042-0880	3892	12.2434
nmt1	SU200	slide02	1	0043-0885	3467	15.4695
nmt1	SU200	slide02	1	0044-0902	3874	10.934
nmt1	SU200	slide02	1	0045-0905	4569	13.6829
nmt1	SU200	slide02	1	0046-0941	3664	13.4958
nmt1	SU200	slide02	1	0047-0940	3293	16.603
nmt1	SU200	slide02	1	0048-0946	5235	14.4614
nmt1	SU200	slide02	1	0049-0937	5441	12.6126
nmt1	SU200	slide02	1	0050-0982	6309	12.593
nmt1	SU200	slide02	1	0051-0976	4108	13.2741
nmt1	SU200	slide02	1	0052-0956	3061	13.78
nmt1	SU200	slide02	1	0053-0969	5176	11.7773
nmt1	SU200	slide02	1	0054-0981	3537	13.2877
nmt1	SU200	slide02	1	0055-1004	4882	13.4843
nmt1	SU200	slide02	1	0056-0988	4105	13.5006
nmt1	SU200	slide02	1	0057-1007	4300	15.111
nmt1	SU200	slide02	1	0058-0992	3460	13.3231
nmt1	SU200	slide02	1	0059-0995	5592	14.2117
nmt1	SU200	slide02	1	0060-1009	3796	12.3186
nmt1	SU200	slide02	1	0061-1053	4567	13.4447
nmt1	SU200	slide02	1	0062-1043	4885	11.2989
nmt1	SU200	slide02	1	0063-1040	3298	17.4682
nmt1	SU200	slide02	1	0064-1050	4331	13.1098
nmt1	SU200	slide02	1	0065-1066	5336	13.041
nmt1	SU200	slide02	1	0066-1075	4112	14.6337
nmt1	SU200	slide02	1	0067-1080	4061	13.7077
nmt1	SU200	slide02	1	0068-1086	3882	12.0448
nmt1	SU200	slide02	1	0069-1096	3728	12.2622
nmt1	SU200	slide02	1	0070-1112	6155	14.9195
nmt1	SU200	slide02	1	0071-1120	3745	15.5737
nmt1	SU200	slide02	1	0072-1122	4618	9.46217
nmt1	SU200	slide02	1	0073-1158	3679	13.314
nmt1	SU200	slide02	1	0074-1151	3644	13.0676
nmt1	SU200	slide02	1	0075-1194	4216	14.3273
nmt1	SU200	slide02	1	0076-1181	3701	15.5664
nmt1	SU200	slide02	1	0077-1221	5778	12.7574
nmt1	SU200	slide02	1	0078-1214	4301	13.2655
nmt1	SU200	slide02	1	0079-1208	4690	16.0894
nmt1	SU200	slide02	1	0080-1204	3625	12.0012
nmt1	SU200	slide02	1	0081-1203	4066	15.2742
nmt1	SU200	slide02	1	0082-1226	3063	12.3178
nmt1	SU200	slide02	1	0083-1246	4576	17.3805
nmt1	SU200	slide02	1	0084-1255	3684	11.243
nmt1	SU200	slide02	1	0085-1255	4782	12.1369
nmt1	SU200	slide02	1	0086-1248	3667	9.10904
nmt1	SU200	slide02	1	0087-1281	5385	14.1603
nmt1	SU200	slide02	1	0088-1255	4904	12.4269
nmt1	SU200	slide02	1	0089-1269	4356	11.6092
nmt1	SU200	slide02	1	0090-1279	3255	13.7112
nmt1	SU200	slide02	1	0091-1316	4074	16.4386
nmt1	SU200	slide02	1	0092-1313	4115	13.34
nmt1	SU200	slide02	1	0093-1337	5416	12.2034
nmt1	SU200	slide02	1	0094-1331	4520	12.4461
nmt1	SU200	slide02	1	0095-1322	3646	12.6064
nmt1	SU200	slide02	1	0096-1344	4884	18.3423
nmt1	SU200	slide02	1	0097-1338	4173	11.6791
nmt1	SU200	slide02	1	0098-1371	3891	12.514
nmt1	SU200	slide02	1	0099-1382	3995	12.3536
nmt1	SU200	slide02	1	0100-1387	6109	11.7331
nmt1	SU200	slide02	1	0101-1387	3587	11.4349
nmt1	SU200	slide02	1	0102-1408	4216	11.9035
nmt1	SU200	slide02	1	0103-1446	5899	14.3363
nmt1	SU200	slide02	1	0104-1410	3405	10.37
nmt1	SU200	slide02	1	0105-1443	3542	13.9364
nmt1	SU200	slide02	1	0106-1467	4666	13.5465
nmt1	SU200	slide02	1	0107-1465	3631	12.5349
nmt1	SU200	slide02	1	0108-1453	5693	11.399
nmt1	SU200	slide02	1	0109-1489	3239	8.73839
nmt1	SU200	slide02	1	0110-1503	5668	16.4285
nmt1	SU200	slide02	1	0111-1519	5175	14.3213
nmt1	SU200	slide02	1	0112-1534	3946	13.9263
nmt1	SU200	slide02	1	0113-1557	4311	12.1836
nmt1	SU200	slide02	1	0114-1541	3849	13.1983
nmt1	SU200	slide02	1	0115-1562	3501	13.0863
nmt1	SU200	slide02	1	0116-1563	4585	14.4577
nmt1	SU200	slide02	1	0117-1594	4726	14.1485
nmt1	SU200	slide02	1	0118-1603	3574	12.1913
nmt1	SU200	slide02	1	0119-1611	3831	13.3456
nmt1	SU200	slide02	1	0120-1641	3709	13.2031
nmt1	SU200	slide02	1	0121-1664	5464	11.704
nmt1	SU200	slide02	1	0122-1690	5238	11.7638
nmt1	SU200	slide02	1	0123-1713	3063	13.0277
nmt1	SU200	slide02	1	0124-1727	3520	10.2711
nmt1	SU200	slide02	1	0125-1761	5691	11.262
nmt1	SU200	slide02	1	0126-1761	3615	13.629
nmt1	SU200	slide02	1	0127-1792	3612	11.2654
nmt1	SU200	slide02	1	0128-1802	3152	12.6142
nmt1	SU200	slide02	1	0129-1812	3639	11.4799
nmt1	SU200	slide02	1	0130-1848	4467	10.7778
nmt1	SU200	slide02	1	0131-1877	5627	11.2127
nmt1	SU200	slide02	1	0132-1913	4280	12.8179
nmt1	SU200	slide02	4	0001-0431	3387	14.2896
nmt1	SU200	slide02	4	0002-0474	5437	17.4866
nmt1	SU200	slide02	4	0003-0461	3591	15.7777
nmt1	SU200	slide02	4	0004-0492	4548	16.2375
nmt1	SU200	slide02	4	0005-0483	4176	18.821
nmt1	SU200	slide02	4	0006-0507	3558	14.1918
nmt1	SU200	slide02	4	0007-0544	5543	17.8387
nmt1	SU200	slide02	4	0008-0538	2479	15.6311
nmt1	SU200	slide02	4	0009-0552	3484	13.1069
nmt1	SU200	slide02	4	0010-0555	3478	26.2863
nmt1	SU200	slide02	4	0011-0571	3870	20.1744
nmt1	SU200	slide02	4	0012-0584	4096	14.8677
nmt1	SU200	slide02	4	0013-0605	2575	17.2459
nmt1	SU200	slide02	4	0014-0620	4198	21.4046
nmt1	SU200	slide02	4	0015-0658	3752	13.7164
nmt1	SU200	slide02	4	0017-0647	2760	20.8937
nmt1	SU200	slide02	4	0024-0692	4147	16.7596
nmt1	SU200	slide02	4	0026-0720	2986	15.7247
nmt1	SU200	slide02	4	0027-0726	4079	15.3763
nmt1	SU200	slide02	4	0028-0715	3888	14.4851
nmt1	SU200	slide02	4	0030-0758	3693	16.0078
nmt1	SU200	slide02	4	0032-0779	4989	16.6147
nmt1	SU200	slide02	4	0033-0779	3368	14.8913
nmt1	SU200	slide02	4	0034-0788	3420	15.3964
nmt1	SU200	slide02	4	0035-0787	3564	16.058
nmt1	SU200	slide02	4	0036-0781	5373	16.323
nmt1	SU200	slide02	4	0037-0795	3550	15.7969
nmt1	SU200	slide02	4	0038-0820	5622	17.1
nmt1	SU200	slide02	4	0039-0799	3370	17.6524
nmt1	SU200	slide02	4	0040-0833	3401	12.9753
nmt1	SU200	slide02	4	0041-0834	4568	16.2463
nmt1	SU200	slide02	4	0042-0832	3852	15.7901
nmt1	SU200	slide02	4	0043-0860	5093	14.3766
nmt1	SU200	slide02	4	0044-0845	3499	15.063
nmt1	SU200	slide02	4	0046-0841	3255	18.7867
nmt1	SU200	slide02	4	0047-0856	3375	17.7072
nmt1	SU200	slide02	4	0048-0864	3012	18.1744
nmt1	SU200	slide02	4	0050-0877	3716	15.8775
nmt1	SU200	slide02	4	0051-0867	2698	17.1464
nmt1	SU200	slide02	4	0052-0866	3117	17.251
nmt1	SU200	slide02	4	0053-0886	3883	17.3245
nmt1	SU200	slide02	4	0054-0881	2879	15.983
nmt1	SU200	slide02	4	0055-0900	5141	19.6714
nmt1	SU200	slide02	4	0056-0910	3473	14.7733
nmt1	SU200	slide02	4	0057-0922	5090	17.467
nmt1	SU200	slide02	4	0058-0916	3574	21.1303
nmt1	SU200	slide02	4	0059-0923	3436	10.5844
nmt1	SU200	slide02	4	0060-0921	4167	18.6352
nmt1	SU200	slide02	4	0061-0938	3623	19.2534
nmt1	SU200	slide02	4	0062-0945	2842	19.3812
nmt1	SU200	slide02	4	0063-0982	5911	20.8493
nmt1	SU200	slide02	4	0067-0974	6407	16.6341
nmt1	SU200	slide02	4	0068-0987	2515	19.5805
nmt1	SU200	slide02	4	0069-1006	4588	15.8955
nmt1	SU200	slide02	4	0070-1041	4902	17.8154
nmt1	SU200	slide02	4	0071-1010	3373	21.0175
nmt1	SU200	slide02	4	0072-1036	3891	17.0663
nmt1	SU200	slide02	4	0073-1040	4657	16.189
nmt1	SU200	slide02	4	0074-1063	5912	16.1107
nmt1	SU200	slide02	4	0075-1046	2810	20.6293
nmt1	SU200	slide02	4	0076-1052	3373	21.3782
nmt1	SU200	slide02	4	0077-1057	4059	22.4566
nmt1	SU200	slide02	4	0080-1094	3217	18.1084
nmt1	SU200	slide02	4	0081-1107	6633	15.5264
nmt1	SU200	slide02	4	0082-1090	4435	15.113
nmt1	SU200	slide02	4	0083-1098	3979	17.8608
nmt1	SU200	slide02	4	0084-1114	4054	16.6273
nmt1	SU200	slide02	4	0085-1109	3536	17.0996
nmt1	SU200	slide02	4	0086-1147	4994	18.1337
nmt1	SU200	slide02	4	0087-1136	3839	15.9374
nmt1	SU200	slide02	4	0088-1131	3444	16.813
nmt1	SU200	slide02	4	0089-1162	4817	16.956
nmt1	SU200	slide02	4	0090-1134	5403	17.922
nmt1	SU200	slide02	4	0091-1178	4712	16.5639
nmt1	SU200	slide02	4	0092-1160	5235	24.5872
nmt1	SU200	slide02	4	0093-1167	5118	20.3397
nmt1	SU200	slide02	4	0094-1164	3455	21.3291
nmt1	SU200	slide02	4	0095-1191	4088	18.8592
nmt1	SU200	slide02	4	0096-1204	4787	17.3246
nmt1	SU200	slide02	4	0097-1205	3814	13.6804
nmt1	SU200	slide02	4	0098-1205	4655	14.5602
nmt1	SU200	slide02	4	0099-1198	4999	18.7548
nmt1	SU200	slide02	4	0100-1203	3966	17.8588
nmt1	SU200	slide02	4	0101-1215	3402	18.077
nmt1	SU200	slide02	4	0102-1212	4183	15.7377
nmt1	SU200	slide02	4	0104-1276	5603	16.309
nmt1	SU200	slide02	4	0105-1274	5324	17.6688
nmt1	SU200	slide02	4	0106-1243	4983	17.4552
nmt1	SU200	slide02	4	0108-1283	4998	13.7058
nmt1	SU200	slide02	4	0109-1326	5475	18.6825
nmt1	SU200	slide02	4	0110-1294	3855	14.346
nmt1	SU200	slide02	4	0111-1308	4784	17.1026
nmt1	SU200	slide02	4	0112-1311	4327	11.4121
nmt1	SU200	slide02	4	0113-1337	5839	14.1998
nmt1	SU200	slide02	4	0114-1343	3617	16.3318
nmt1	SU200	slide02	4	0115-1339	4348	15.3671
nmt1	SU200	slide02	4	0116-1362	5417	16.9641
nmt1	SU200	slide02	4	0117-1402	4621	17.7462
nmt1	SU200	slide02	4	0118-1387	3301	15.6613
nmt1	SU200	slide02	4	0119-1395	4472	14.7433
nmt1	SU200	slide02	4	0120-1401	4310	12.0081
nmt1	SU200	slide02	4	0121-1412	4213	15.5951
nmt1	SU200	slide02	4	0122-1411	3791	14.3167
nmt1	SU200	slide02	4	0123-1421	3830	14.5907
nmt1	SU200	slide02	4	0125-1449	4622	16.7979
nmt1	SU200	slide02	4	0126-1478	4688	16.6777
nmt1	SU200	slide02	4	0127-1464	2900	23.5931
nmt1	SU200	slide02	4	0128-1494	5033	14.5228
nmt1	SU200	slide02	4	0129-1506	3875	17.1422
nmt1	SU200	slide02	4	0130-1516	4981	13.2967
nmt1	SU200	slide02	4	0131-1530	3940	16.1716
nmt1	SU200	slide02	4	0132-1586	2921	14.0781
nmt1	SU200	slide02	4	0133-1592	3605	15.0357
nmt1	SU200	slide02	4	0134-1663	5150	18.8513
nmt1	SU200	slide02	4	0135-1652	4802	11.5288
nmt1	SU200	slide02	4	0136-1654	2290	17.4885
nmt1	SU200	slide02	4	0137-1674	3038	18.417
nmt1	SU200	slide02	4	0138-1712	3512	14.9617
nmt1	SU200	slide02	4	0139-1724	3337	14.4775
nmt1	SU200	slide02	4	0140-1768	5436	14.6343
nmt1	SU200	slide02	4	0141-1756	3262	15.3085
nmt1	SU200	slide02	4	0142-1801	5532	15.5792
nmt1	SU200	slide02	4	0143-1772	3237	13.6491
nmt1	SU200	slide02	4	0144-1832	5078	13.9118
nmt1	SU200	slide02	4	0145-1804	3935	7.95861
nmt1	SU200	slide02	4	0147-1889	6772	13.1766
nmt1	SU200	slide02	4	0148-1896	4162	17.1043
nmt1	SU200	slide02	4	0149-1924	5421	14.7122
mad1replGFP	SW201	slide01	1	0003-0502	3565	7.6197
mad1replGFP	SW201	slide01	1	0004-0509	3650	13.5509
mad1replGFP	SW201	slide01	1	0005-0525	3825	7.13543
mad1replGFP	SW201	slide01	1	0006-0565	5286	9.77274
mad1replGFP	SW201	slide01	1	0007-0559	4715	6.8323
mad1replGFP	SW201	slide01	1	0009-0575	3866	7.3787
mad1replGFP	SW201	slide01	1	0010-0579	3666	8.06078
mad1replGFP	SW201	slide01	1	0011-0605	5686	7.46813
mad1replGFP	SW201	slide01	1	0013-0602	3268	9.36948
mad1replGFP	SW201	slide01	1	0014-0608	3956	8.11891
mad1replGFP	SW201	slide01	1	0015-0645	5261	9.73678
mad1replGFP	SW201	slide01	1	0016-0612	2278	6.55991
mad1replGFP	SW201	slide01	1	0017-0665	4514	9.68926
mad1replGFP	SW201	slide01	1	0018-0680	4204	7.55939
mad1replGFP	SW201	slide01	1	0019-0684	4249	8.63478
mad1replGFP	SW201	slide01	1	0020-0693	4950	7.91826
mad1replGFP	SW201	slide01	1	0021-0683	3491	7.9537
mad1replGFP	SW201	slide01	1	0022-0706	5782	9.4707
mad1replGFP	SW201	slide01	1	0023-0688	3378	9.21896
mad1replGFP	SW201	slide01	1	0024-0709	4763	7.96204
mad1replGFP	SW201	slide01	1	0025-0729	4733	7.84091
mad1replGFP	SW201	slide01	1	0026-0715	3470	9.19422
mad1replGFP	SW201	slide01	1	0027-0736	3440	10.3262
mad1replGFP	SW201	slide01	1	0028-0726	2393	9.69243
mad1replGFP	SW201	slide01	1	0029-0749	3133	7.36722
mad1replGFP	SW201	slide01	1	0030-0748	2710	9.00017
mad1replGFP	SW201	slide01	1	0032-0785	3702	8.66352
mad1replGFP	SW201	slide01	1	0033-0791	3642	9.87917
mad1replGFP	SW201	slide01	1	0034-0802	3401	6.81635
mad1replGFP	SW201	slide01	1	0036-0805	3004	9.40548
mad1replGFP	SW201	slide01	1	0037-0823	4042	5.68635
mad1replGFP	SW201	slide01	1	0038-0830	4169	8.23413
mad1replGFP	SW201	slide01	1	0039-0827	3258	5.33809
mad1replGFP	SW201	slide01	1	0040-0831	3030	9.0337
mad1replGFP	SW201	slide01	1	0041-0841	3385	7.52891
mad1replGFP	SW201	slide01	1	0042-0856	3367	7.34143
mad1replGFP	SW201	slide01	1	0043-0867	3283	7.91952
mad1replGFP	SW201	slide01	1	0044-0864	2815	7.09135
mad1replGFP	SW201	slide01	1	0045-0887	3629	9.82183
mad1replGFP	SW201	slide01	1	0046-0879	3202	8.93496
mad1replGFP	SW201	slide01	1	0047-0912	5579	8.78522
mad1replGFP	SW201	slide01	1	0048-0904	4533	9.03065
mad1replGFP	SW201	slide01	1	0049-0916	4647	10.0186
mad1replGFP	SW201	slide01	1	0051-0905	3273	9.60257
mad1replGFP	SW201	slide01	1	0052-0928	5454	9.67091
mad1replGFP	SW201	slide01	1	0053-0947	5557	8.96774
mad1replGFP	SW201	slide01	1	0054-0943	4481	9.08887
mad1replGFP	SW201	slide01	1	0055-0940	2673	6.80487
mad1replGFP	SW201	slide01	1	0056-0961	4588	7.68326
mad1replGFP	SW201	slide01	1	0057-0967	4861	6.14187
mad1replGFP	SW201	slide01	1	0058-1009	4467	8.51317
mad1replGFP	SW201	slide01	1	0059-1005	2912	6.81874
mad1replGFP	SW201	slide01	1	0060-1035	4238	10.1936
mad1replGFP	SW201	slide01	1	0061-1042	4879	10.5012
mad1replGFP	SW201	slide01	1	0062-1043	4472	9.59965
mad1replGFP	SW201	slide01	1	0063-1024	3273	8.02835
mad1replGFP	SW201	slide01	1	0064-1049	3272	6.57587
mad1replGFP	SW201	slide01	1	0065-1052	3096	4.8857
mad1replGFP	SW201	slide01	1	0066-1060	3557	9.07235
mad1replGFP	SW201	slide01	1	0067-1057	2857	9.64061
mad1replGFP	SW201	slide01	1	0068-1078	4030	9.17317
mad1replGFP	SW201	slide01	1	0069-1097	4245	9.53178
mad1replGFP	SW201	slide01	1	0070-1082	3399	7.5287
mad1replGFP	SW201	slide01	1	0071-1103	4509	9.4123
mad1replGFP	SW201	slide01	1	0072-1116	4746	9.04757
mad1replGFP	SW201	slide01	1	0073-1108	3493	5.82509
mad1replGFP	SW201	slide01	1	0074-1129	4265	9.76783
mad1replGFP	SW201	slide01	1	0075-1118	3646	8.93904
mad1replGFP	SW201	slide01	1	0076-1161	5160	9.33678
mad1replGFP	SW201	slide01	1	0077-1140	3561	9.4073
mad1replGFP	SW201	slide01	1	0078-1131	2286	10.3976
mad1replGFP	SW201	slide01	1	0079-1164	4993	10.2919
mad1replGFP	SW201	slide01	1	0080-1154	4248	7.53852
mad1replGFP	SW201	slide01	1	0081-1148	3621	6.49991
mad1replGFP	SW201	slide01	1	0082-1167	4573	10.309
mad1replGFP	SW201	slide01	1	0083-1197	4686	8.71826
mad1replGFP	SW201	slide01	1	0084-1212	4241	9.92217
mad1replGFP	SW201	slide01	1	0085-1227	4448	10.467
mad1replGFP	SW201	slide01	1	0086-1242	5295	4.5233
mad1replGFP	SW201	slide01	1	0087-1235	4329	8.7753
mad1replGFP	SW201	slide01	1	0088-1235	4282	9.14161
mad1replGFP	SW201	slide01	1	0089-1230	3111	8.96817
mad1replGFP	SW201	slide01	1	0090-1262	5603	7.98061
mad1replGFP	SW201	slide01	1	0091-1256	3524	7.92009
mad1replGFP	SW201	slide01	1	0092-1279	5781	7.62783
mad1replGFP	SW201	slide01	1	0093-1253	2762	8.28265
mad1replGFP	SW201	slide01	1	0094-1256	2881	10.9313
mad1replGFP	SW201	slide01	1	0095-1278	4379	8.21752
mad1replGFP	SW201	slide01	1	0096-1270	3115	7.76952
mad1replGFP	SW201	slide01	1	0097-1319	5631	5.63765
mad1replGFP	SW201	slide01	1	0098-1304	3571	9.17591
mad1replGFP	SW201	slide01	1	0099-1329	3559	7.14004
mad1replGFP	SW201	slide01	1	0100-1339	4091	8.97196
mad1replGFP	SW201	slide01	1	0101-1352	5343	7.71883
mad1replGFP	SW201	slide01	1	0102-1331	3122	9.74291
mad1replGFP	SW201	slide01	1	0103-1347	4238	8.23765
mad1replGFP	SW201	slide01	1	0104-1348	4165	6.52822
mad1replGFP	SW201	slide01	1	0105-1346	2694	9.10896
mad1replGFP	SW201	slide01	1	0106-1358	3166	7.21157
mad1replGFP	SW201	slide01	1	0107-1387	4808	7.36726
mad1replGFP	SW201	slide01	1	0108-1399	5134	9.09226
mad1replGFP	SW201	slide01	1	0109-1403	5087	7.405
mad1replGFP	SW201	slide01	1	0110-1392	3985	7.45635
mad1replGFP	SW201	slide01	1	0111-1398	3444	7.8933
mad1replGFP	SW201	slide01	1	0112-1399	3158	8.11013
mad1replGFP	SW201	slide01	1	0113-1429	4291	4.66209
mad1replGFP	SW201	slide01	1	0114-1458	4972	8.05857
mad1replGFP	SW201	slide01	1	0115-1482	2769	6.59378
mad1replGFP	SW201	slide01	1	0116-1538	4162	6.48878
mad1replGFP	SW201	slide01	1	0117-1555	5451	7.18683
mad1replGFP	SW201	slide01	1	0118-1586	4655	7.24617
mad1replGFP	SW201	slide01	1	0119-1593	3451	7.24226
mad1replGFP	SW201	slide01	1	0120-1618	4586	8.08109
mad1replGFP	SW201	slide01	1	0121-1592	2857	6.15687
mad1replGFP	SW201	slide01	1	0122-1654	4171	7.39239
mad1replGFP	SW201	slide01	1	0123-1669	2829	6.63757
mad1replGFP	SW201	slide01	1	0124-1680	3651	6.84535
mad1replGFP	SW201	slide01	1	0125-1714	5060	7.123
mad1replGFP	SW201	slide01	1	0126-1722	3589	3.47974
mad1replGFP	SW201	slide01	1	0127-1769	3113	6.08043
mad1replGFP	SW201	slide01	1	0128-1822	4250	6.1377
mad1replGFP	SW201	slide01	1	0129-1844	6074	7.6177
mad1replGFP	SW201	slide01	1	0130-1857	5448	7.21522
mad1replGFP	SW201	slide01	1	0131-1858	4810	5.32274
mad1replGFP	SW201	slide01	1	0132-1857	3631	6.76604
mad1replGFP	SW201	slide01	4	0001-0456	5551	7.84783
mad1replGFP	SW201	slide01	4	0002-0481	5556	6.15978
mad1replGFP	SW201	slide01	4	0003-0539	5544	6.10965
mad1replGFP	SW201	slide01	4	0004-0518	3727	7.11265
mad1replGFP	SW201	slide01	4	0005-0518	3880	7.32648
mad1replGFP	SW201	slide01	4	0006-0546	3967	7.42857
mad1replGFP	SW201	slide01	4	0007-0529	3740	7.21357
mad1replGFP	SW201	slide01	4	0008-0600	4897	6.48035
mad1replGFP	SW201	slide01	4	0009-0618	4858	7.07509
mad1replGFP	SW201	slide01	4	0010-0595	3961	4.9167
mad1replGFP	SW201	slide01	4	0011-0600	3226	8.48243
mad1replGFP	SW201	slide01	4	0012-0607	5499	7.01057
mad1replGFP	SW201	slide01	4	0013-0634	2962	7.74904
mad1replGFP	SW201	slide01	4	0014-0655	4251	9.04317
mad1replGFP	SW201	slide01	4	0015-0670	4586	9.1687
mad1replGFP	SW201	slide01	4	0016-0667	3161	7.94548
mad1replGFP	SW201	slide01	4	0017-0709	5355	7.96065
mad1replGFP	SW201	slide01	4	0018-0687	3518	7.96113
mad1replGFP	SW201	slide01	4	0019-0705	3536	8.81009
mad1replGFP	SW201	slide01	4	0020-0728	4869	7.27896
mad1replGFP	SW201	slide01	4	0021-0731	4718	8.34617
mad1replGFP	SW201	slide01	4	0022-0738	3655	8.03926
mad1replGFP	SW201	slide01	4	0024-0761	3301	9.60635
mad1replGFP	SW201	slide01	4	0025-0762	3153	8.30583
mad1replGFP	SW201	slide01	4	0026-0757	3097	7.42643
mad1replGFP	SW201	slide01	4	0027-0772	4059	8.50074
mad1replGFP	SW201	slide01	4	0029-0799	3704	6.41491
mad1replGFP	SW201	slide01	4	0030-0809	3580	5.10935
mad1replGFP	SW201	slide01	4	0031-0807	3536	5.38874
mad1replGFP	SW201	slide01	4	0033-0813	3474	8.07535
mad1replGFP	SW201	slide01	4	0034-0868	5721	9.33465
mad1replGFP	SW201	slide01	4	0035-0862	4654	7.76409
mad1replGFP	SW201	slide01	4	0036-0914	3716	10.031
mad1replGFP	SW201	slide01	4	0037-0942	5071	8.13635
mad1replGFP	SW201	slide01	4	0038-0928	3168	7.48891
mad1replGFP	SW201	slide01	4	0039-0933	3712	8.55661
mad1replGFP	SW201	slide01	4	0040-0955	5485	10.3743
mad1replGFP	SW201	slide01	4	0041-0942	4173	8.86839
mad1replGFP	SW201	slide01	4	0042-0934	3374	8.07365
mad1replGFP	SW201	slide01	4	0043-0941	3249	9.19939
mad1replGFP	SW201	slide01	4	0044-0960	5268	8.74935
mad1replGFP	SW201	slide01	4	0045-0935	4186	5.23978
mad1replGFP	SW201	slide01	4	0047-0984	4256	7.35283
mad1replGFP	SW201	slide01	4	0048-1012	4958	7.84204
mad1replGFP	SW201	slide01	4	0049-1008	2985	8.15378
mad1replGFP	SW201	slide01	4	0050-0998	3524	7.34709
mad1replGFP	SW201	slide01	4	0051-1033	4328	5.38113
mad1replGFP	SW201	slide01	4	0052-1026	6054	8.70304
mad1replGFP	SW201	slide01	4	0053-1055	4027	10.2845
mad1replGFP	SW201	slide01	4	0054-1043	5824	7.52926
mad1replGFP	SW201	slide01	4	0055-1091	5000	8.20383
mad1replGFP	SW201	slide01	4	0056-1082	3469	9.89609
mad1replGFP	SW201	slide01	4	0057-1076	4904	6.42348
mad1replGFP	SW201	slide01	4	0058-1109	4858	6.875
mad1replGFP	SW201	slide01	4	0059-1077	3481	8.88439
mad1replGFP	SW201	slide01	4	0060-1110	3412	6.62817
mad1replGFP	SW201	slide01	4	0061-1115	4276	7.50965
mad1replGFP	SW201	slide01	4	0062-1144	5061	9.28374
mad1replGFP	SW201	slide01	4	0063-1125	3440	7.95896
mad1replGFP	SW201	slide01	4	0064-1159	4379	8.80448
mad1replGFP	SW201	slide01	4	0065-1168	4929	7.05296
mad1replGFP	SW201	slide01	4	0066-1125	4604	7.49257
mad1replGFP	SW201	slide01	4	0067-1163	4640	9.0023
mad1replGFP	SW201	slide01	4	0068-1170	3677	7.93317
mad1replGFP	SW201	slide01	4	0069-1167	3591	3.5707
mad1replGFP	SW201	slide01	4	0070-1189	4858	5.78717
mad1replGFP	SW201	slide01	4	0071-1174	3528	8.00143
mad1replGFP	SW201	slide01	4	0072-1185	4176	6.94783
mad1replGFP	SW201	slide01	4	0073-1192	3352	9.15943
mad1replGFP	SW201	slide01	4	0074-1216	5232	8.86565
mad1replGFP	SW201	slide01	4	0075-1219	4644	10.2065
mad1replGFP	SW201	slide01	4	0076-1196	4806	8.67543
mad1replGFP	SW201	slide01	4	0077-1232	4919	7.20709
mad1replGFP	SW201	slide01	4	0078-1242	4557	8.2417
mad1replGFP	SW201	slide01	4	0079-1234	3608	8.59009
mad1replGFP	SW201	slide01	4	0080-1239	2547	9.86713
mad1replGFP	SW201	slide01	4	0081-1303	5618	9.148
mad1replGFP	SW201	slide01	4	0082-1274	2981	7.88517
mad1replGFP	SW201	slide01	4	0083-1308	5886	7.98591
mad1replGFP	SW201	slide01	4	0084-1303	4376	6.83796
mad1replGFP	SW201	slide01	4	0085-1303	3738	9.567
mad1replGFP	SW201	slide01	4	0086-1290	3386	7.59543
mad1replGFP	SW201	slide01	4	0087-1307	3001	8.87804
mad1replGFP	SW201	slide01	4	0088-1361	4249	7.30009
mad1replGFP	SW201	slide01	4	0089-1387	4956	7.85483
mad1replGFP	SW201	slide01	4	0090-1384	3981	7.09365
mad1replGFP	SW201	slide01	4	0091-1415	5484	8.1067
mad1replGFP	SW201	slide01	4	0092-1397	5759	7.6983
mad1replGFP	SW201	slide01	4	0093-1380	4399	6.36891
mad1replGFP	SW201	slide01	4	0094-1425	3913	7.4027
mad1replGFP	SW201	slide01	4	0095-1414	2612	7.3993
mad1replGFP	SW201	slide01	4	0096-1452	4437	7.64896
mad1replGFP	SW201	slide01	4	0097-1446	3547	7.01057
mad1replGFP	SW201	slide01	4	0098-1426	4487	5.84383
mad1replGFP	SW201	slide01	4	0099-1453	4027	6.2173
mad1replGFP	SW201	slide01	4	0100-1469	3433	9.19187
mad1replGFP	SW201	slide01	4	0101-1494	3846	5.4197
mad1replGFP	SW201	slide01	4	0102-1578	4165	7.23974
mad1replGFP	SW201	slide01	4	0103-1603	5166	7.40822
mad1replGFP	SW201	slide01	4	0104-1586	3304	8.64813
mad1replGFP	SW201	slide01	4	0105-1616	5865	6.923
mad1replGFP	SW201	slide01	4	0106-1631	5008	6.80209
mad1replGFP	SW201	slide01	4	0107-1642	5334	7.87048
mad1replGFP	SW201	slide01	4	0108-1626	3333	5.42687
mad1replGFP	SW201	slide01	4	0109-1717	3026	6.57204
mad1replGFP	SW201	slide01	4	0110-1766	3622	7.75478
mad1replGFP	SW201	slide01	4	0111-1797	5425	8.13683
mad1replGFP	SW201	slide01	4	0112-1784	4074	6.45878
mad1replGFP	SW201	slide01	4	0113-1790	4258	7.8953
mad1replGFP	SW201	slide01	4	0115-1787	3182	7.785
mad1replGFP	SW201	slide01	4	0116-1797	2999	7.68061
mad1replGFP	SW201	slide01	4	0117-1827	4818	6.92839
mad1replGFP	SW201	slide01	4	0118-1867	3261	5.81078
mad1replGFP	SW201	slide02	1	0002-0456	3177	8.07343
mad1replGFP	SW201	slide02	1	0003-0460	3878	7.02926
mad1replGFP	SW201	slide02	1	0004-0453	4604	7.70617
mad1replGFP	SW201	slide02	1	0005-0471	3309	8.23439
mad1replGFP	SW201	slide02	1	0006-0502	4158	8.23765
mad1replGFP	SW201	slide02	1	0007-0515	4294	8.37826
mad1replGFP	SW201	slide02	1	0008-0534	5508	8.38722
mad1replGFP	SW201	slide02	1	0009-0549	5431	9.31943
mad1replGFP	SW201	slide02	1	0010-0541	3548	6.43009
mad1replGFP	SW201	slide02	1	0011-0523	4028	8.14878
mad1replGFP	SW201	slide02	1	0012-0544	3395	5.999
mad1replGFP	SW201	slide02	1	0013-0573	4558	8.38157
mad1replGFP	SW201	slide02	1	0014-0639	4725	8.44852
mad1replGFP	SW201	slide02	1	0015-0621	2896	5.73278
mad1replGFP	SW201	slide02	1	0016-0677	5525	6.81035
mad1replGFP	SW201	slide02	1	0017-0683	3123	7.01522
mad1replGFP	SW201	slide02	1	0019-0701	4164	6.72426
mad1replGFP	SW201	slide02	1	0020-0709	5002	8.19052
mad1replGFP	SW201	slide02	1	0021-0702	5677	9.10426
mad1replGFP	SW201	slide02	1	0022-0715	3733	6.77809
mad1replGFP	SW201	slide02	1	0023-0740	3394	8.27904
mad1replGFP	SW201	slide02	1	0024-0762	5311	8.73309
mad1replGFP	SW201	slide02	1	0025-0755	3662	5.3903
mad1replGFP	SW201	slide02	1	0026-0792	4741	6.77848
mad1replGFP	SW201	slide02	1	0027-0770	2925	9.09448
mad1replGFP	SW201	slide02	1	0028-0784	3412	8.4623
mad1replGFP	SW201	slide02	1	0029-0781	2739	7.67296
mad1replGFP	SW201	slide02	1	0030-0782	3292	7.59791
mad1replGFP	SW201	slide02	1	0031-0807	4364	8.45013
mad1replGFP	SW201	slide02	1	0032-0810	4008	8.18087
mad1replGFP	SW201	slide02	1	0033-0821	4074	6.92074
mad1replGFP	SW201	slide02	1	0034-0812	3227	6.74048
mad1replGFP	SW201	slide02	1	0035-0817	3002	8.69104
mad1replGFP	SW201	slide02	1	0036-0822	3131	7.36987
mad1replGFP	SW201	slide02	1	0037-0827	4232	10.7083
mad1replGFP	SW201	slide02	1	0038-0866	4464	5.93226
mad1replGFP	SW201	slide02	1	0039-0859	3132	7.4143
mad1replGFP	SW201	slide02	1	0040-0858	4043	8.35591
mad1replGFP	SW201	slide02	1	0041-0879	3302	6.3373
mad1replGFP	SW201	slide02	1	0042-0876	5598	8.1297
mad1replGFP	SW201	slide02	1	0043-0902	3613	9.25243
mad1replGFP	SW201	slide02	1	0044-0908	3797	7.38574
mad1replGFP	SW201	slide02	1	0045-0916	4558	8.31822
mad1replGFP	SW201	slide02	1	0046-0929	5437	8.75713
mad1replGFP	SW201	slide02	1	0047-0926	3477	6.55557
mad1replGFP	SW201	slide02	1	0048-0944	3584	7.81143
mad1replGFP	SW201	slide02	1	0049-0941	3298	8.12604
mad1replGFP	SW201	slide02	1	0050-0948	3543	8.1043
mad1replGFP	SW201	slide02	1	0051-0946	3723	8.15187
mad1replGFP	SW201	slide02	1	0052-0957	4584	4.33861
mad1replGFP	SW201	slide02	1	0053-0982	4894	9.55626
mad1replGFP	SW201	slide02	1	0054-0974	4875	8.09878
mad1replGFP	SW201	slide02	1	0055-0975	3421	8.40009
mad1replGFP	SW201	slide02	1	0056-0986	3108	9.02652
mad1replGFP	SW201	slide02	1	0057-1004	3471	8.59887
mad1replGFP	SW201	slide02	1	0058-1000	3857	8.63343
mad1replGFP	SW201	slide02	1	0059-1023	3490	7.8953
mad1replGFP	SW201	slide02	1	0060-1024	3718	5.01365
mad1replGFP	SW201	slide02	1	0061-1014	3590	7.79435
mad1replGFP	SW201	slide02	1	0062-1045	3774	8.75183
mad1replGFP	SW201	slide02	1	0063-1086	5361	9.23535
mad1replGFP	SW201	slide02	1	0064-1053	3233	9.3353
mad1replGFP	SW201	slide02	1	0065-1080	3357	9.98561
mad1replGFP	SW201	slide02	1	0066-1084	4869	6.36678
mad1replGFP	SW201	slide02	1	0067-1078	2990	8.01243
mad1replGFP	SW201	slide02	1	0068-1104	4174	9.11296
mad1replGFP	SW201	slide02	1	0070-1129	4747	7.334
mad1replGFP	SW201	slide02	1	0071-1101	4169	8.698
mad1replGFP	SW201	slide02	1	0072-1116	3209	10.3003
mad1replGFP	SW201	slide02	1	0073-1135	4070	10.2837
mad1replGFP	SW201	slide02	1	0074-1122	3238	9.42913
mad1replGFP	SW201	slide02	1	0075-1132	3252	7.66913
mad1replGFP	SW201	slide02	1	0076-1131	3323	8.53365
mad1replGFP	SW201	slide02	1	0077-1140	3391	7.12557
mad1replGFP	SW201	slide02	1	0078-1156	4221	7.03804
mad1replGFP	SW201	slide02	1	0079-1164	3889	9.25161
mad1replGFP	SW201	slide02	1	0080-1160	2749	9.91935
mad1replGFP	SW201	slide02	1	0081-1178	4385	8.94922
mad1replGFP	SW201	slide02	1	0082-1171	3331	10.171
mad1replGFP	SW201	slide02	1	0083-1182	2654	9.58574
mad1replGFP	SW201	slide02	1	0084-1184	3410	9.04404
mad1replGFP	SW201	slide02	1	0085-1193	4271	9.46952
mad1replGFP	SW201	slide02	1	0086-1207	4360	10.0633
mad1replGFP	SW201	slide02	1	0087-1187	3217	7.53217
mad1replGFP	SW201	slide02	1	0088-1210	4044	3.80435
mad1replGFP	SW201	slide02	1	0089-1229	3096	5.39509
mad1replGFP	SW201	slide02	1	0090-1237	5764	7.40561
mad1replGFP	SW201	slide02	1	0091-1222	3042	8.70057
mad1replGFP	SW201	slide02	1	0092-1244	3353	6.60535
mad1replGFP	SW201	slide02	1	0093-1256	4731	7.03909
mad1replGFP	SW201	slide02	1	0094-1277	5290	8.0777
mad1replGFP	SW201	slide02	1	0095-1232	4423	6.9597
mad1replGFP	SW201	slide02	1	0096-1276	4864	8.65974
mad1replGFP	SW201	slide02	1	0097-1249	4570	9.47139
mad1replGFP	SW201	slide02	1	0098-1276	4495	8.11717
mad1replGFP	SW201	slide02	1	0099-1283	4571	4.52152
mad1replGFP	SW201	slide02	1	0100-1290	4218	7.01317
mad1replGFP	SW201	slide02	1	0101-1296	4156	8.17317
mad1replGFP	SW201	slide02	1	0102-1289	3573	7.65457
mad1replGFP	SW201	slide02	1	0103-1292	4254	10.4616
mad1replGFP	SW201	slide02	1	0104-1318	4368	7.3837
mad1replGFP	SW201	slide02	1	0105-1340	4844	7.58209
mad1replGFP	SW201	slide02	1	0106-1337	3620	9.1137
mad1replGFP	SW201	slide02	1	0107-1332	5232	9.22165
mad1replGFP	SW201	slide02	1	0108-1361	3956	6.09591
mad1replGFP	SW201	slide02	1	0109-1380	4895	7.90226
mad1replGFP	SW201	slide02	1	0110-1405	4813	7.63635
mad1replGFP	SW201	slide02	1	0111-1374	3166	4.28687
mad1replGFP	SW201	slide02	1	0112-1389	3475	6.42496
mad1replGFP	SW201	slide02	1	0113-1416	5009	9.11074
mad1replGFP	SW201	slide02	1	0114-1403	3257	8.22517
mad1replGFP	SW201	slide02	1	0115-1405	3360	5.18709
mad1replGFP	SW201	slide02	1	0116-1429	4408	7.24709
mad1replGFP	SW201	slide02	1	0117-1397	5424	7.9183
mad1replGFP	SW201	slide02	1	0118-1410	3872	6.38317
mad1replGFP	SW201	slide02	1	0119-1447	4798	5.21196
mad1replGFP	SW201	slide02	1	0120-1435	4313	6.84596
mad1replGFP	SW201	slide02	1	0121-1488	3012	8.57348
mad1replGFP	SW201	slide02	1	0122-1517	3244	8.7263
mad1replGFP	SW201	slide02	1	0123-1510	2992	5.97209
mad1replGFP	SW201	slide02	1	0124-1558	4060	7.96087
mad1replGFP	SW201	slide02	1	0125-1538	2711	6.4087
mad1replGFP	SW201	slide02	1	0126-1569	5160	7.218
mad1replGFP	SW201	slide02	1	0127-1557	2807	8.17652
mad1replGFP	SW201	slide02	1	0128-1615	4813	6.54635
mad1replGFP	SW201	slide02	1	0129-1608	4130	7.98404
mad1replGFP	SW201	slide02	1	0130-1632	4819	7.22452
mad1replGFP	SW201	slide02	1	0131-1659	4305	7.5197
mad1replGFP	SW201	slide02	1	0132-1647	3396	5.93848
mad1replGFP	SW201	slide02	1	0133-1660	3481	7.02257
mad1replGFP	SW201	slide02	1	0134-1734	3940	6.86857
mad1replGFP	SW201	slide02	1	0135-1753	4275	7.56496
mad1replGFP	SW201	slide02	1	0136-1774	5554	8.31322
mad1replGFP	SW201	slide02	1	0139-1869	5141	6.14357
mad1replGFP	SW201	slide02	1	0140-1830	4016	5.92252
mad1replGFP	SW201	slide02	1	0141-1865	3166	6.83017
mad1replGFP	SW201	slide02	1	0142-1889	4079	5.60083
mad1replGFP	SW201	slide02	1	0143-1911	4376	7.14091
mad1replGFP	SW201	slide02	1	0144-1897	4443	7.41204
mad1replGFP	SW201	slide02	1	0145-1898	4806	6.41491
mad1replGFP	SW201	slide02	2	0001-0465	3424	6.23378
mad1replGFP	SW201	slide02	2	0002-0467	2733	7.4693
mad1replGFP	SW201	slide02	2	0003-0523	6078	9.17548
mad1replGFP	SW201	slide02	2	0006-0532	4060	9.20243
mad1replGFP	SW201	slide02	2	0007-0548	4576	8.17043
mad1replGFP	SW201	slide02	2	0008-0541	2921	10.3001
mad1replGFP	SW201	slide02	2	0009-0560	4327	9.30965
mad1replGFP	SW201	slide02	2	0010-0566	3828	8.32457
mad1replGFP	SW201	slide02	2	0011-0613	4488	7.97483
mad1replGFP	SW201	slide02	2	0012-0610	3895	8.45517
mad1replGFP	SW201	slide02	2	0013-0609	3552	6.67
mad1replGFP	SW201	slide02	2	0015-0622	3050	7.17639
mad1replGFP	SW201	slide02	2	0016-0642	3655	9.14087
mad1replGFP	SW201	slide02	2	0017-0617	3143	7.10426
mad1replGFP	SW201	slide02	2	0018-0635	2528	10.4406
mad1replGFP	SW201	slide02	2	0019-0650	3752	9.35239
mad1replGFP	SW201	slide02	2	0020-0665	5978	9.90461
mad1replGFP	SW201	slide02	2	0021-0677	3034	8.0943
mad1replGFP	SW201	slide02	2	0022-0710	5168	8.81774
mad1replGFP	SW201	slide02	2	0024-0700	4586	9.06222
mad1replGFP	SW201	slide02	2	0025-0706	2690	9.63548
mad1replGFP	SW201	slide02	2	0026-0737	3763	6.0777
mad1replGFP	SW201	slide02	2	0027-0768	4840	7.701
mad1replGFP	SW201	slide02	2	0028-0758	5363	8.23496
mad1replGFP	SW201	slide02	2	0029-0747	2963	8.63513
mad1replGFP	SW201	slide02	2	0030-0775	2865	8.25257
mad1replGFP	SW201	slide02	2	0031-0804	4196	7.06513
mad1replGFP	SW201	slide02	2	0032-0807	3549	8.24513
mad1replGFP	SW201	slide02	2	0033-0819	3841	8.1133
mad1replGFP	SW201	slide02	2	0034-0832	5274	9.44187
mad1replGFP	SW201	slide02	2	0035-0841	3643	9.55187
mad1replGFP	SW201	slide02	2	0036-0863	5386	9.482
mad1replGFP	SW201	slide02	2	0037-0851	3956	9.1937
mad1replGFP	SW201	slide02	2	0038-0845	2612	7.74235
mad1replGFP	SW201	slide02	2	0039-0859	3512	8.70483
mad1replGFP	SW201	slide02	2	0040-0872	4214	8.74657
mad1replGFP	SW201	slide02	2	0041-0870	3762	8.40322
mad1replGFP	SW201	slide02	2	0042-0877	3392	7.84726
mad1replGFP	SW201	slide02	2	0043-0891	4351	8.65913
mad1replGFP	SW201	slide02	2	0044-0907	3966	9.39226
mad1replGFP	SW201	slide02	2	0045-0904	3543	10.124
mad1replGFP	SW201	slide02	2	0046-0924	5231	10.1454
mad1replGFP	SW201	slide02	2	0047-0916	4725	9.58935
mad1replGFP	SW201	slide02	2	0048-0931	4327	9.90339
mad1replGFP	SW201	slide02	2	0049-0913	3573	6.44217
mad1replGFP	SW201	slide02	2	0050-0933	5099	8.28835
mad1replGFP	SW201	slide02	2	0052-0948	5016	6.61904
mad1replGFP	SW201	slide02	2	0054-0959	3648	9.52022
mad1replGFP	SW201	slide02	2	0055-0972	3853	8.81291
mad1replGFP	SW201	slide02	2	0056-0974	4757	7.23539
mad1replGFP	SW201	slide02	2	0057-0958	4175	7.961
mad1replGFP	SW201	slide02	2	0059-1007	4898	9.45109
mad1replGFP	SW201	slide02	2	0060-1015	4244	9.43639
mad1replGFP	SW201	slide02	2	0061-1028	3448	6.13257
mad1replGFP	SW201	slide02	2	0062-1048	4648	7.29587
mad1replGFP	SW201	slide02	2	0063-1057	5080	9.06804
mad1replGFP	SW201	slide02	2	0064-1062	5700	7.92452
mad1replGFP	SW201	slide02	2	0065-1063	5100	11.0444
mad1replGFP	SW201	slide02	2	0066-1038	5172	8.47665
mad1replGFP	SW201	slide02	2	0067-1074	3844	6.14904
mad1replGFP	SW201	slide02	2	0068-1086	3585	11.254
mad1replGFP	SW201	slide02	2	0069-1121	5507	8.73891
mad1replGFP	SW201	slide02	2	0070-1111	4294	9.93296
mad1replGFP	SW201	slide02	2	0071-1112	4278	8.99096
mad1replGFP	SW201	slide02	2	0072-1113	3506	8.49535
mad1replGFP	SW201	slide02	2	0074-1136	4528	10.9195
mad1replGFP	SW201	slide02	2	0075-1124	3188	9.48474
mad1replGFP	SW201	slide02	2	0076-1126	3161	6.17065
mad1replGFP	SW201	slide02	2	0077-1160	3087	8.79261
mad1replGFP	SW201	slide02	2	0078-1165	3412	10.5626
mad1replGFP	SW201	slide02	2	0079-1211	5770	11.2138
mad1replGFP	SW201	slide02	2	0080-1196	3326	4.21322
mad1replGFP	SW201	slide02	2	0081-1213	4022	8.0857
mad1replGFP	SW201	slide02	2	0082-1201	3792	6.61326
mad1replGFP	SW201	slide02	2	0083-1236	4905	8.30643
mad1replGFP	SW201	slide02	2	0084-1218	3470	9.14043
mad1replGFP	SW201	slide02	2	0085-1255	4613	10.1697
mad1replGFP	SW201	slide02	2	0086-1265	4575	9.27991
mad1replGFP	SW201	slide02	2	0088-1273	3653	8.67917
mad1replGFP	SW201	slide02	2	0089-1277	3155	7.64113
mad1replGFP	SW201	slide02	2	0090-1314	6001	10.5387
mad1replGFP	SW201	slide02	2	0092-1313	3209	8.06365
mad1replGFP	SW201	slide02	2	0093-1319	5236	8.41809
mad1replGFP	SW201	slide02	2	0094-1342	4812	6.06183
mad1replGFP	SW201	slide02	2	0095-1333	2801	6.73048
mad1replGFP	SW201	slide02	2	0096-1350	4917	7.97517
mad1replGFP	SW201	slide02	2	0097-1350	5001	10.1774
mad1replGFP	SW201	slide02	2	0098-1361	4486	6.03904
mad1replGFP	SW201	slide02	2	0099-1369	4054	7.04343
mad1replGFP	SW201	slide02	2	0100-1352	4218	8.08939
mad1replGFP	SW201	slide02	2	0101-1364	3296	8.99996
mad1replGFP	SW201	slide02	2	0102-1372	2844	8.72135
mad1replGFP	SW201	slide02	2	0103-1387	3920	10.1204
mad1replGFP	SW201	slide02	2	0104-1393	4149	7.57096
mad1replGFP	SW201	slide02	2	0105-1387	3208	7.51387
mad1replGFP	SW201	slide02	2	0106-1399	4449	6.28613
mad1replGFP	SW201	slide02	2	0107-1407	4262	8.16078
mad1replGFP	SW201	slide02	2	0108-1446	4265	7.34083
mad1replGFP	SW201	slide02	2	0109-1416	3210	7.18209
mad1replGFP	SW201	slide02	2	0110-1422	4948	8.17457
mad1replGFP	SW201	slide02	2	0111-1492	5513	5.83322
mad1replGFP	SW201	slide02	2	0112-1480	4222	7.36496
mad1replGFP	SW201	slide02	2	0113-1468	3119	9.18826
mad1replGFP	SW201	slide02	2	0114-1481	3857	7.06039
mad1replGFP	SW201	slide02	2	0115-1532	3614	5.07265
mad1replGFP	SW201	slide02	2	0116-1581	4466	8.26061
mad1replGFP	SW201	slide02	2	0117-1567	2805	7.24191
mad1replGFP	SW201	slide02	2	0118-1616	3136	4.27443
mad1replGFP	SW201	slide02	2	0119-1623	3033	8.35178
mad1replGFP	SW201	slide02	2	0120-1642	2738	6.25665
mad1replGFP	SW201	slide02	2	0121-1672	5625	6.80435
mad1replGFP	SW201	slide02	2	0122-1669	4333	7.14061
mad1replGFP	SW201	slide02	2	0123-1665	3489	6.72791
mad1replGFP	SW201	slide02	2	0124-1729	3241	7.20935
mad1replGFP	SW201	slide02	2	0125-1778	5075	8.12048
mad1replGFP	SW201	slide02	2	0126-1769	4666	6.45748
mad1replGFP	SW201	slide02	2	0127-1777	4194	7.88583
mad1replGFP	SW201	slide02	2	0128-1779	3535	5.32978
mad1replGFP	SW201	slide02	2	0130-1897	5812	6.18491
mad1GFP	SW642	slide01	1	0001-0454	3293	16.9745
mad1GFP	SW642	slide01	1	0002-0438	3292	14.083
mad1GFP	SW642	slide01	1	0003-0485	3715	19.0198
mad1GFP	SW642	slide01	1	0004-0512	3695	17.8846
mad1GFP	SW642	slide01	1	0005-0508	4382	17.6487
mad1GFP	SW642	slide01	1	0006-0529	4465	17.1721
mad1GFP	SW642	slide01	1	0007-0532	3550	18.5697
mad1GFP	SW642	slide01	1	0008-0534	3441	18.0648
mad1GFP	SW642	slide01	1	0010-0590	3403	16.7519
mad1GFP	SW642	slide01	1	0011-0603	4635	19.1771
mad1GFP	SW642	slide01	1	0012-0577	2322	17.878
mad1GFP	SW642	slide01	1	0014-0621	4126	17.9676
mad1GFP	SW642	slide01	1	0015-0599	3819	22.9014
mad1GFP	SW642	slide01	1	0016-0612	2700	18.0194
mad1GFP	SW642	slide01	1	0017-0640	4233	16.6606
mad1GFP	SW642	slide01	1	0018-0614	4284	15.7961
mad1GFP	SW642	slide01	1	0019-0616	4723	18.8515
mad1GFP	SW642	slide01	1	0020-0637	2838	17.8707
mad1GFP	SW642	slide01	1	0021-0669	4349	13.9955
mad1GFP	SW642	slide01	1	0022-0678	3448	21.0041
mad1GFP	SW642	slide01	1	0023-0679	2412	20.3533
mad1GFP	SW642	slide01	1	0024-0682	4215	16.3563
mad1GFP	SW642	slide01	1	0025-0696	4204	18.1
mad1GFP	SW642	slide01	1	0026-0688	2605	16.0627
mad1GFP	SW642	slide01	1	0027-0690	2550	15.2716
mad1GFP	SW642	slide01	1	0028-0715	4327	16.1467
mad1GFP	SW642	slide01	1	0029-0690	2761	19.1077
mad1GFP	SW642	slide01	1	0030-0750	4178	13.9573
mad1GFP	SW642	slide01	1	0031-0729	2433	19.0865
mad1GFP	SW642	slide01	1	0032-0730	2672	26.025
mad1GFP	SW642	slide01	1	0033-0739	2627	17.1667
mad1GFP	SW642	slide01	1	0034-0748	4319	16.7223
mad1GFP	SW642	slide01	1	0035-0742	2612	25.509
mad1GFP	SW642	slide01	1	0036-0782	3987	18.2401
mad1GFP	SW642	slide01	1	0037-0762	2412	19.6902
mad1GFP	SW642	slide01	1	0038-0778	3791	15.1485
mad1GFP	SW642	slide01	1	0039-0771	4585	13.611
mad1GFP	SW642	slide01	1	0041-0776	3020	18.6605
mad1GFP	SW642	slide01	1	0042-0792	2746	9.20374
mad1GFP	SW642	slide01	1	0043-0797	3231	20.8187
mad1GFP	SW642	slide01	1	0044-0784	3934	16.9026
mad1GFP	SW642	slide01	1	0045-0828	4802	24.4327
mad1GFP	SW642	slide01	1	0046-0837	4398	18.6862
mad1GFP	SW642	slide01	1	0047-0847	5180	15.9117
mad1GFP	SW642	slide01	1	0048-0875	5186	22.06
mad1GFP	SW642	slide01	1	0050-0864	3025	13.3247
mad1GFP	SW642	slide01	1	0051-0877	3082	28.2247
mad1GFP	SW642	slide01	1	0052-0923	4084	14.5724
mad1GFP	SW642	slide01	1	0053-0954	4199	17.2062
mad1GFP	SW642	slide01	1	0054-0954	3120	12.676
mad1GFP	SW642	slide01	1	0055-0947	4412	12.9147
mad1GFP	SW642	slide01	1	0056-0994	4081	15.375
mad1GFP	SW642	slide01	1	0058-1025	4728	18.2807
mad1GFP	SW642	slide01	1	0059-1021	4185	15.749
mad1GFP	SW642	slide01	1	0060-1036	4566	18.042
mad1GFP	SW642	slide01	1	0061-1035	3038	17.9844
mad1GFP	SW642	slide01	1	0063-1066	4479	20.3072
mad1GFP	SW642	slide01	1	0064-1055	3651	20.5784
mad1GFP	SW642	slide01	1	0065-1082	3852	12.3881
mad1GFP	SW642	slide01	1	0066-1088	2994	19.2213
mad1GFP	SW642	slide01	1	0067-1116	3675	17.4393
mad1GFP	SW642	slide01	1	0068-1099	4084	16.0034
mad1GFP	SW642	slide01	1	0069-1136	4516	17.7545
mad1GFP	SW642	slide01	1	0070-1109	3410	16.0724
mad1GFP	SW642	slide01	1	0071-1117	5040	13.328
mad1GFP	SW642	slide01	1	0072-1163	2806	16.8699
mad1GFP	SW642	slide01	1	0073-1178	3089	17.8327
mad1GFP	SW642	slide01	1	0074-1175	3059	20.2274
mad1GFP	SW642	slide01	1	0075-1188	3910	15.5694
mad1GFP	SW642	slide01	1	0076-1195	4134	17.2088
mad1GFP	SW642	slide01	1	0077-1190	2431	19.2397
mad1GFP	SW642	slide01	1	0078-1201	3391	16.6425
mad1GFP	SW642	slide01	1	0079-1209	3228	20.3258
mad1GFP	SW642	slide01	1	0080-1227	3749	17.8193
mad1GFP	SW642	slide01	1	0081-1247	4674	15.9587
mad1GFP	SW642	slide01	1	0082-1249	4576	21.0649
mad1GFP	SW642	slide01	1	0083-1240	4373	15.8881
mad1GFP	SW642	slide01	1	0084-1263	4257	19.8404
mad1GFP	SW642	slide01	1	0085-1278	5054	17.3916
mad1GFP	SW642	slide01	1	0086-1274	3693	13.5218
mad1GFP	SW642	slide01	1	0087-1278	3778	17.8049
mad1GFP	SW642	slide01	1	0088-1299	5047	17.8972
mad1GFP	SW642	slide01	1	0089-1265	4606	16.2863
mad1GFP	SW642	slide01	1	0090-1291	3306	18.018
mad1GFP	SW642	slide01	1	0091-1305	2745	17.75
mad1GFP	SW642	slide01	1	0092-1316	3235	20.6033
mad1GFP	SW642	slide01	1	0093-1334	4823	23.3704
mad1GFP	SW642	slide01	1	0094-1339	4499	25.3687
mad1GFP	SW642	slide01	1	0095-1346	4822	15.816
mad1GFP	SW642	slide01	1	0096-1332	3217	14.168
mad1GFP	SW642	slide01	1	0097-1319	3065	18.5687
mad1GFP	SW642	slide01	1	0098-1355	3027	22.2318
mad1GFP	SW642	slide01	1	0099-1368	3043	19.7085
mad1GFP	SW642	slide01	1	0101-1372	2765	14.13
mad1GFP	SW642	slide01	1	0102-1381	3168	18.7976
mad1GFP	SW642	slide01	1	0103-1371	4103	15.5595
mad1GFP	SW642	slide01	1	0104-1435	3680	15.3501
mad1GFP	SW642	slide01	1	0105-1440	4763	16.7751
mad1GFP	SW642	slide01	1	0107-1461	4581	12.6252
mad1GFP	SW642	slide01	1	0108-1497	4054	11.1249
mad1GFP	SW642	slide01	1	0109-1488	3587	15.779
mad1GFP	SW642	slide01	1	0110-1518	3254	15.6675
mad1GFP	SW642	slide01	1	0111-1552	4923	15.5306
mad1GFP	SW642	slide01	1	0112-1563	4802	15.6777
mad1GFP	SW642	slide01	1	0113-1631	3426	16.2099
mad1GFP	SW642	slide01	1	0114-1688	5316	15.2744
mad1GFP	SW642	slide01	1	0115-1725	4161	16.36
mad1GFP	SW642	slide01	1	0116-1708	5057	12.6746
mad1GFP	SW642	slide01	1	0117-1724	2729	17.8845
mad1GFP	SW642	slide01	1	0118-1769	4753	16.4371
mad1GFP	SW642	slide01	1	0119-1762	3038	17.2174
mad1GFP	SW642	slide01	1	0121-1795	2871	14.8557
mad1GFP	SW642	slide01	1	0122-1833	2900	13.3321
mad1GFP	SW642	slide01	1	0123-1872	4579	14.2386
mad1GFP	SW642	slide01	1	0124-1886	4462	10.7213
mad1GFP	SW642	slide01	1	0125-1901	5334	14.1295
mad1GFP	SW642	slide01	2	0001-0447	4264	21.7459
mad1GFP	SW642	slide01	2	0002-0438	3056	13.3036
mad1GFP	SW642	slide01	2	0003-0454	3366	16.6925
mad1GFP	SW642	slide01	2	0004-0473	3934	18.6338
mad1GFP	SW642	slide01	2	0005-0472	3150	14.5474
mad1GFP	SW642	slide01	2	0006-0548	3254	14.4439
mad1GFP	SW642	slide01	2	0007-0618	4663	16.0962
mad1GFP	SW642	slide01	2	0008-0627	4735	14.0449
mad1GFP	SW642	slide01	2	0009-0595	4909	12.3542
mad1GFP	SW642	slide01	2	0010-0594	4064	15.7825
mad1GFP	SW642	slide01	2	0011-0630	3255	18.6087
mad1GFP	SW642	slide01	2	0012-0634	2758	15.9187
mad1GFP	SW642	slide01	2	0013-0648	4227	15.8107
mad1GFP	SW642	slide01	2	0014-0666	3745	17.8171
mad1GFP	SW642	slide01	2	0015-0656	2581	17.1025
mad1GFP	SW642	slide01	2	0016-0660	2876	17.2845
mad1GFP	SW642	slide01	2	0017-0706	5016	16.8108
mad1GFP	SW642	slide01	2	0018-0698	3226	18.4468
mad1GFP	SW642	slide01	2	0019-0703	4409	16.6423
mad1GFP	SW642	slide01	2	0020-0722	3626	17.6669
mad1GFP	SW642	slide01	2	0021-0745	4960	11.1115
mad1GFP	SW642	slide01	2	0022-0743	4068	18.7253
mad1GFP	SW642	slide01	2	0023-0750	4064	15.6389
mad1GFP	SW642	slide01	2	0024-0757	3595	14.9544
mad1GFP	SW642	slide01	2	0025-0789	5234	17.4512
mad1GFP	SW642	slide01	2	0026-0752	2216	18.7842
mad1GFP	SW642	slide01	2	0027-0781	4161	17.9643
mad1GFP	SW642	slide01	2	0028-0786	4872	15.7307
mad1GFP	SW642	slide01	2	0029-0786	3422	15.9297
mad1GFP	SW642	slide01	2	0030-0784	3256	17.6094
mad1GFP	SW642	slide01	2	0031-0803	3494	12.1028
mad1GFP	SW642	slide01	2	0032-0821	4266	16.0098
mad1GFP	SW642	slide01	2	0033-0808	2560	18.0742
mad1GFP	SW642	slide01	2	0034-0833	4357	15.1445
mad1GFP	SW642	slide01	2	0035-0822	3037	18.159
mad1GFP	SW642	slide01	2	0037-0849	4134	21.6758
mad1GFP	SW642	slide01	2	0038-0840	4145	17.973
mad1GFP	SW642	slide01	2	0039-0871	5222	31.493
mad1GFP	SW642	slide01	2	0040-0868	3347	16.5105
mad1GFP	SW642	slide01	2	0041-0867	2873	19.9373
mad1GFP	SW642	slide01	2	0042-0900	4507	17.8973
mad1GFP	SW642	slide01	2	0043-0887	3058	13.4968
mad1GFP	SW642	slide01	2	0044-0898	3146	16.8537
mad1GFP	SW642	slide01	2	0045-0885	4109	11.9652
mad1GFP	SW642	slide01	2	0046-0930	4473	14.5485
mad1GFP	SW642	slide01	2	0047-0934	3036	14.4028
mad1GFP	SW642	slide01	2	0048-0940	3226	13.4332
mad1GFP	SW642	slide01	2	0049-0966	3808	17.328
mad1GFP	SW642	slide01	2	0050-0965	3643	20.0193
mad1GFP	SW642	slide01	2	0051-0963	3373	10.3629
mad1GFP	SW642	slide01	2	0052-1013	4217	19.3855
mad1GFP	SW642	slide01	2	0053-1032	4427	27.7271
mad1GFP	SW642	slide01	2	0054-1026	2732	17.407
mad1GFP	SW642	slide01	2	0055-1036	3508	17.6023
mad1GFP	SW642	slide01	2	0056-1031	2769	18.5419
mad1GFP	SW642	slide01	2	0057-1075	4187	19.5723
mad1GFP	SW642	slide01	2	0058-1080	3561	18.0263
mad1GFP	SW642	slide01	2	0059-1110	4038	25.462
mad1GFP	SW642	slide01	2	0060-1092	2670	16.3908
mad1GFP	SW642	slide01	2	0061-1117	4217	27.7031
mad1GFP	SW642	slide01	2	0062-1105	3005	15.4536
mad1GFP	SW642	slide01	2	0063-1111	3762	14.5429
mad1GFP	SW642	slide01	2	0064-1121	3961	26.2982
mad1GFP	SW642	slide01	2	0065-1107	2800	18.9964
mad1GFP	SW642	slide01	2	0068-1115	3094	20.5361
mad1GFP	SW642	slide01	2	0069-1125	3160	19.2302
mad1GFP	SW642	slide01	2	0070-1149	4675	18.495
mad1GFP	SW642	slide01	2	0071-1140	4381	20.1883
mad1GFP	SW642	slide01	2	0072-1151	3902	10.0926
mad1GFP	SW642	slide01	2	0073-1166	4885	21.4392
mad1GFP	SW642	slide01	2	0074-1155	5659	20.5785
mad1GFP	SW642	slide01	2	0075-1154	3873	16.0179
mad1GFP	SW642	slide01	2	0076-1173	4944	19.51
mad1GFP	SW642	slide01	2	0077-1169	3345	20.1996
mad1GFP	SW642	slide01	2	0078-1164	2555	18.6518
mad1GFP	SW642	slide01	2	0079-1188	4443	23.3245
mad1GFP	SW642	slide01	2	0080-1186	2728	20.3028
mad1GFP	SW642	slide01	2	0081-1194	3114	18.4223
mad1GFP	SW642	slide01	2	0082-1190	2580	21.3713
mad1GFP	SW642	slide01	2	0083-1219	4348	18.2228
mad1GFP	SW642	slide01	2	0085-1225	4304	19.7034
mad1GFP	SW642	slide01	2	0086-1207	2378	21.9303
mad1GFP	SW642	slide01	2	0087-1235	4256	11.7345
mad1GFP	SW642	slide01	2	0088-1227	3837	18.3433
mad1GFP	SW642	slide01	2	0089-1224	3012	20.2989
mad1GFP	SW642	slide01	2	0090-1257	5929	22.4393
mad1GFP	SW642	slide01	2	0091-1231	2908	13.1517
mad1GFP	SW642	slide01	2	0092-1240	3733	20.1972
mad1GFP	SW642	slide01	2	0093-1268	5255	16.8518
mad1GFP	SW642	slide01	2	0094-1236	2739	17.9916
mad1GFP	SW642	slide01	2	0095-1241	2840	22.709
mad1GFP	SW642	slide01	2	0097-1257	3335	17.1358
mad1GFP	SW642	slide01	2	0098-1267	4611	18.2872
mad1GFP	SW642	slide01	2	0099-1237	2830	19.2224
mad1GFP	SW642	slide01	2	0100-1276	4660	19.1935
mad1GFP	SW642	slide01	2	0101-1265	3447	19.877
mad1GFP	SW642	slide01	2	0102-1267	5165	21.1893
mad1GFP	SW642	slide01	2	0103-1267	2481	24.4445
mad1GFP	SW642	slide01	2	0104-1267	3067	21.4973
mad1GFP	SW642	slide01	2	0105-1301	4985	19.4059
mad1GFP	SW642	slide01	2	0106-1296	3092	18.854
mad1GFP	SW642	slide01	2	0107-1301	3330	21.1103
mad1GFP	SW642	slide01	2	0108-1315	4025	19.0484
mad1GFP	SW642	slide01	2	0110-1314	4213	18.8105
mad1GFP	SW642	slide01	2	0111-1317	3833	17.5817
mad1GFP	SW642	slide01	2	0112-1332	4346	20.5148
mad1GFP	SW642	slide01	2	0113-1311	3339	16.84
mad1GFP	SW642	slide01	2	0114-1307	5251	20.3357
mad1GFP	SW642	slide01	2	0115-1319	2683	19.1374
mad1GFP	SW642	slide01	2	0116-1324	2875	22.7114
mad1GFP	SW642	slide01	2	0117-1359	5137	19.0287
mad1GFP	SW642	slide01	2	0118-1353	4537	21.0296
mad1GFP	SW642	slide01	2	0119-1365	3914	18.2133
mad1GFP	SW642	slide01	2	0120-1349	3173	19.7987
mad1GFP	SW642	slide01	2	0121-1366	4041	17.6957
mad1GFP	SW642	slide01	2	0122-1381	4517	22.6522
mad1GFP	SW642	slide01	2	0123-1365	3527	13.2111
mad1GFP	SW642	slide01	2	0124-1355	3666	20.1165
mad1GFP	SW642	slide01	2	0125-1381	4190	15.4729
mad1GFP	SW642	slide01	2	0126-1375	3512	19.4966
mad1GFP	SW642	slide01	2	0127-1380	4060	19.98
mad1GFP	SW642	slide01	2	0128-1384	3502	21.2449
mad1GFP	SW642	slide01	2	0129-1384	3619	21.341
mad1GFP	SW642	slide01	2	0130-1400	4514	18.9138
mad1GFP	SW642	slide01	2	0131-1395	3600	16.1328
mad1GFP	SW642	slide01	2	0132-1377	5189	20.2077
mad1GFP	SW642	slide01	2	0133-1414	4862	16.5754
mad1GFP	SW642	slide01	2	0134-1395	5153	18.4212
mad1GFP	SW642	slide01	2	0135-1456	4871	18.3768
mad1GFP	SW642	slide01	2	0136-1435	3094	20.661
mad1GFP	SW642	slide01	2	0137-1452	2810	22.5183
mad1GFP	SW642	slide01	2	0138-1478	3454	17.8176
mad1GFP	SW642	slide01	2	0139-1504	2876	16.6261
mad1GFP	SW642	slide01	2	0140-1495	2865	16.8024
mad1GFP	SW642	slide01	2	0141-1513	2705	19.7161
mad1GFP	SW642	slide01	2	0142-1576	4905	16.2535
mad1GFP	SW642	slide01	2	0143-1564	4004	12.6693
mad1GFP	SW642	slide01	2	0145-1578	3554	18.3863
mad1GFP	SW642	slide01	2	0146-1622	3911	12.7523
mad1GFP	SW642	slide01	2	0147-1663	2732	15.1516
mad1GFP	SW642	slide01	2	0148-1679	3272	11.8891
mad1GFP	SW642	slide01	2	0149-1722	3082	14.2163
mad1GFP	SW642	slide01	2	0151-1866	5108	17.3082
mad1GFP	SW642	slide01	2	0152-1845	2984	16.3992
mad1GFP	SW642	slide01	2	0154-1862	3320	20.222
mad1GFP	SW642	slide01	2	0156-1907	4132	13.9601
mad1GFP	SW642	slide02	4	0001-0461	2865	12.3425
mad1GFP	SW642	slide02	4	0003-0487	3368	11.9319
mad1GFP	SW642	slide02	4	0004-0516	3958	13.577
mad1GFP	SW642	slide02	4	0005-0528	3812	14.8921
mad1GFP	SW642	slide02	4	0006-0544	4374	12.5137
mad1GFP	SW642	slide02	4	0007-0539	3808	10.8646
mad1GFP	SW642	slide02	4	0008-0577	5334	13.602
mad1GFP	SW642	slide02	4	0009-0585	3966	13.3622
mad1GFP	SW642	slide02	4	0010-0590	3250	14.7974
mad1GFP	SW642	slide02	4	0011-0590	2909	11.5777
mad1GFP	SW642	slide02	4	0012-0643	5505	14.7698
mad1GFP	SW642	slide02	4	0015-0657	2531	16.717
mad1GFP	SW642	slide02	4	0016-0667	3016	14.5153
mad1GFP	SW642	slide02	4	0017-0672	3384	17.2543
mad1GFP	SW642	slide02	4	0018-0697	4765	20.3106
mad1GFP	SW642	slide02	4	0019-0694	2961	14.4309
mad1GFP	SW642	slide02	4	0020-0722	4982	13.3421
mad1GFP	SW642	slide02	4	0021-0730	4927	14.7177
mad1GFP	SW642	slide02	4	0022-0696	3803	13.0287
mad1GFP	SW642	slide02	4	0023-0711	2925	20.5865
mad1GFP	SW642	slide02	4	0024-0745	4602	15.4763
mad1GFP	SW642	slide02	4	0025-0727	2802	14.8865
mad1GFP	SW642	slide02	4	0026-0748	4387	17.5713
mad1GFP	SW642	slide02	4	0027-0728	2990	15.1327
mad1GFP	SW642	slide02	4	0028-0743	3468	13.0004
mad1GFP	SW642	slide02	4	0029-0734	2254	14.6372
mad1GFP	SW642	slide02	4	0030-0773	5169	11.7313
mad1GFP	SW642	slide02	4	0031-0758	3068	13.4792
mad1GFP	SW642	slide02	4	0032-0794	4092	13.4483
mad1GFP	SW642	slide02	4	0033-0776	2999	14.6154
mad1GFP	SW642	slide02	4	0035-0813	4760	14.4002
mad1GFP	SW642	slide02	4	0036-0809	4636	12.6494
mad1GFP	SW642	slide02	4	0037-0812	3859	15.5313
mad1GFP	SW642	slide02	4	0038-0831	5096	12.893
mad1GFP	SW642	slide02	4	0039-0814	3907	12.9721
mad1GFP	SW642	slide02	4	0040-0804	2194	16.7914
mad1GFP	SW642	slide02	4	0041-0824	5018	13.2477
mad1GFP	SW642	slide02	4	0043-0850	4879	13.855
mad1GFP	SW642	slide02	4	0044-0839	3874	12.0487
mad1GFP	SW642	slide02	4	0045-0877	4415	15.0273
mad1GFP	SW642	slide02	4	0046-0870	3521	11.46
mad1GFP	SW642	slide02	4	0047-0876	2437	15.3345
mad1GFP	SW642	slide02	4	0048-0875	3108	15.5026
mad1GFP	SW642	slide02	4	0049-0914	3811	13.7424
mad1GFP	SW642	slide02	4	0050-0924	4336	15.7213
mad1GFP	SW642	slide02	4	0051-0924	3821	12.1805
mad1GFP	SW642	slide02	4	0052-0908	3140	17.5475
mad1GFP	SW642	slide02	4	0053-0922	2997	16.1047
mad1GFP	SW642	slide02	4	0054-0923	3212	14.2275
mad1GFP	SW642	slide02	4	0055-0918	3006	5.89235
mad1GFP	SW642	slide02	4	0056-0947	4811	16.1776
mad1GFP	SW642	slide02	4	0057-0937	3249	12.5322
mad1GFP	SW642	slide02	4	0059-0969	5176	14.2619
mad1GFP	SW642	slide02	4	0061-0957	4453	14.9523
mad1GFP	SW642	slide02	4	0062-0951	2650	17.7103
mad1GFP	SW642	slide02	4	0063-0982	4584	13.9073
mad1GFP	SW642	slide02	4	0064-0963	2980	14.5125
mad1GFP	SW642	slide02	4	0065-0989	4162	13.6231
mad1GFP	SW642	slide02	4	0066-0997	4765	12.4758
mad1GFP	SW642	slide02	4	0067-0988	3380	15.3491
mad1GFP	SW642	slide02	4	0068-1021	5048	14.0572
mad1GFP	SW642	slide02	4	0069-1026	4331	14.9917
mad1GFP	SW642	slide02	4	0070-1012	3371	15.8588
mad1GFP	SW642	slide02	4	0071-1004	3218	16.4617
mad1GFP	SW642	slide02	4	0072-1044	3025	16.4617
mad1GFP	SW642	slide02	4	0074-1052	3648	14.9051
mad1GFP	SW642	slide02	4	0075-1062	2714	13.6969
mad1GFP	SW642	slide02	4	0076-1085	4252	13.3536
mad1GFP	SW642	slide02	4	0077-1065	2502	15.0551
mad1GFP	SW642	slide02	4	0078-1080	3749	15.049
mad1GFP	SW642	slide02	4	0079-1083	3288	13.994
mad1GFP	SW642	slide02	4	0080-1083	3273	14.3764
mad1GFP	SW642	slide02	4	0081-1085	3406	14.1093
mad1GFP	SW642	slide02	4	0082-1126	3872	13.402
mad1GFP	SW642	slide02	4	0083-1134	3982	20.8231
mad1GFP	SW642	slide02	4	0085-1132	2800	13.185
mad1GFP	SW642	slide02	4	0086-1163	3166	16.7445
mad1GFP	SW642	slide02	4	0087-1142	3119	14.5173
mad1GFP	SW642	slide02	4	0088-1172	5223	11.4187
mad1GFP	SW642	slide02	4	0089-1239	6668	22.231
mad1GFP	SW642	slide02	4	0090-1208	3530	12.385
mad1GFP	SW642	slide02	4	0091-1217	4128	13.614
mad1GFP	SW642	slide02	4	0092-1231	3270	15.0193
mad1GFP	SW642	slide02	4	0093-1249	4918	13.3177
mad1GFP	SW642	slide02	4	0094-1227	2781	12.7077
mad1GFP	SW642	slide02	4	0095-1262	5277	11.7075
mad1GFP	SW642	slide02	4	0096-1250	4517	13.5643
mad1GFP	SW642	slide02	4	0097-1253	2747	13.837
mad1GFP	SW642	slide02	4	0098-1292	3767	16.1279
mad1GFP	SW642	slide02	4	0099-1311	4086	13.1003
mad1GFP	SW642	slide02	4	0100-1309	3836	16.1026
mad1GFP	SW642	slide02	4	0101-1315	4212	14.3101
mad1GFP	SW642	slide02	4	0102-1295	2999	16.2643
mad1GFP	SW642	slide02	4	0103-1329	3919	13.8283
mad1GFP	SW642	slide02	4	0104-1324	3134	13.282
mad1GFP	SW642	slide02	4	0105-1327	3518	12.9146
mad1GFP	SW642	slide02	4	0106-1325	4530	14.7996
mad1GFP	SW642	slide02	4	0107-1309	2945	13.985
mad1GFP	SW642	slide02	4	0108-1362	6271	16.7297
mad1GFP	SW642	slide02	4	0109-1351	4234	16.3201
mad1GFP	SW642	slide02	4	0110-1376	4004	13.3114
mad1GFP	SW642	slide02	4	0112-1389	4386	14.7713
mad1GFP	SW642	slide02	4	0113-1412	4410	12.6167
mad1GFP	SW642	slide02	4	0114-1393	2803	11.1908
mad1GFP	SW642	slide02	4	0115-1396	4301	10.4776
mad1GFP	SW642	slide02	4	0117-1421	3621	13.3912
mad1GFP	SW642	slide02	4	0118-1426	3094	12.5543
mad1GFP	SW642	slide02	4	0119-1418	3655	11.7556
mad1GFP	SW642	slide02	4	0120-1450	5083	12.3833
mad1GFP	SW642	slide02	4	0121-1482	4341	10.9236
mad1GFP	SW642	slide02	4	0122-1496	4801	12.7618
mad1GFP	SW642	slide02	4	0123-1515	3361	11.2318
mad1GFP	SW642	slide02	4	0124-1552	4958	10.0692
mad1GFP	SW642	slide02	4	0126-1546	3044	17.9218
mad1GFP	SW642	slide02	4	0127-1598	4576	9.75187
mad1GFP	SW642	slide02	4	0128-1588	2815	13.8869
mad1GFP	SW642	slide02	4	0129-1626	4291	15.3958
mad1GFP	SW642	slide02	4	0130-1663	4436	15.4499
mad1GFP	SW642	slide02	4	0131-1669	3645	15.1702
mad1GFP	SW642	slide02	4	0132-1679	3377	15.3768
mad1GFP	SW642	slide02	4	0134-1727	3830	11.5782
mad1GFP	SW642	slide02	4	0135-1752	5165	14.0731
mad1GFP	SW642	slide02	4	0136-1753	2233	21.7831
mad1GFP	SW642	slide02	4	0137-1774	3867	14.6793
mad1GFP	SW642	slide02	4	0138-1775	3980	12.122
mad1GFP	SW642	slide02	4	0139-1802	5355	12.6585
mad1GFP	SW642	slide02	4	0140-1795	4367	14.1004
mad1GFP	SW642	slide02	4	0141-1796	4150	11.1585
mad1GFP	SW642	slide02	4	0142-1836	4309	12.3509
mad1GFP	SW642	slide02	4	0143-1848	4310	12.2653
mad1GFP	SW642	slide02	4	0144-1906	4223	15.8534
mad1GFP	SW642	slide02	5	0004-0532	3752	13.1219
mad1GFP	SW642	slide02	5	0005-0531	3265	14.6543
mad1GFP	SW642	slide02	5	0006-0564	5048	20.5644
mad1GFP	SW642	slide02	5	0007-0606	3316	12.8127
mad1GFP	SW642	slide02	5	0008-0640	6332	14.4873
mad1GFP	SW642	slide02	5	0009-0628	3234	14.864
mad1GFP	SW642	slide02	5	0010-0615	5646	16.6621
mad1GFP	SW642	slide02	5	0011-0641	3942	14.0728
mad1GFP	SW642	slide02	5	0012-0667	4338	11.3675
mad1GFP	SW642	slide02	5	0013-0665	4086	13.2047
mad1GFP	SW642	slide02	5	0014-0702	4270	13.1473
mad1GFP	SW642	slide02	5	0015-0697	4162	12.6096
mad1GFP	SW642	slide02	5	0016-0704	4006	12.8403
mad1GFP	SW642	slide02	5	0017-0721	5333	14.7553
mad1GFP	SW642	slide02	5	0018-0707	3186	12.6056
mad1GFP	SW642	slide02	5	0019-0710	3907	10.8036
mad1GFP	SW642	slide02	5	0020-0731	4991	13.9749
mad1GFP	SW642	slide02	5	0021-0724	4050	13.0087
mad1GFP	SW642	slide02	5	0022-0720	3036	14.3836
mad1GFP	SW642	slide02	5	0023-0728	3319	10.0408
mad1GFP	SW642	slide02	5	0024-0735	3707	14.9573
mad1GFP	SW642	slide02	5	0025-0737	2741	15.383
mad1GFP	SW642	slide02	5	0026-0753	4294	16.5358
mad1GFP	SW642	slide02	5	0028-0748	3290	14.17
mad1GFP	SW642	slide02	5	0029-0753	3671	16.2399
mad1GFP	SW642	slide02	5	0030-0796	3978	15.1645
mad1GFP	SW642	slide02	5	0031-0785	2965	12.7495
mad1GFP	SW642	slide02	5	0032-0799	3513	13.3328
mad1GFP	SW642	slide02	5	0033-0810	3571	13.4623
mad1GFP	SW642	slide02	5	0034-0806	2709	12.7273
mad1GFP	SW642	slide02	5	0035-0827	4490	12.2148
mad1GFP	SW642	slide02	5	0036-0826	3657	12.7887
mad1GFP	SW642	slide02	5	0037-0831	2987	14.687
mad1GFP	SW642	slide02	5	0038-0831	3608	14.2009
mad1GFP	SW642	slide02	5	0039-0840	3634	18.014
mad1GFP	SW642	slide02	5	0040-0860	4080	14.2474
mad1GFP	SW642	slide02	5	0041-0837	5227	12.6093
mad1GFP	SW642	slide02	5	0042-0873	4375	14.6641
mad1GFP	SW642	slide02	5	0043-0866	3911	18.39
mad1GFP	SW642	slide02	5	0044-0888	5019	13.3734
mad1GFP	SW642	slide02	5	0045-0902	4561	14.1
mad1GFP	SW642	slide02	5	0046-0884	3351	12.9583
mad1GFP	SW642	slide02	5	0047-0902	4329	15.3653
mad1GFP	SW642	slide02	5	0048-0898	3492	18.5574
mad1GFP	SW642	slide02	5	0049-0903	3686	12.5343
mad1GFP	SW642	slide02	5	0050-0938	3592	13.4494
mad1GFP	SW642	slide02	5	0051-0951	4799	14.0132
mad1GFP	SW642	slide02	5	0052-0972	5501	13.3245
mad1GFP	SW642	slide02	5	0053-0980	5303	16.2712
mad1GFP	SW642	slide02	5	0054-0982	3600	14.291
mad1GFP	SW642	slide02	5	0055-0970	5640	12.6386
mad1GFP	SW642	slide02	5	0056-1002	4753	15.5049
mad1GFP	SW642	slide02	5	0057-0972	3846	12.4735
mad1GFP	SW642	slide02	5	0058-0998	3335	14.7388
mad1GFP	SW642	slide02	5	0060-1025	5399	13.8064
mad1GFP	SW642	slide02	5	0062-1024	3771	13.7682
[truncated: 3,543 more rows]

## Sheet: summary
Genotype	Strain	nCells
WT	JY001	634
mad1GFP	SW206	391
mad1GFP	SW642	525
mad1replGFP	SW201	497
mad1replGFP	SW203	360
66bp	SW207	293
108bp	SW221	173
nmt1	SU200	419
mad2GFP	SW130p	333
mad2replGFP	SW139	299
mad2replGFP	SW140p	358
mad3GFP	SW132	355
mad3replGFP	SU186	608
mad3replGFP	SU188	297
