# Supplementary material for: Mitotic checkpoint gene expression is tuned by codon usage bias
Source: EMBO J. 2022 Jul 11;41(15):e107896. doi: 10.15252/embj.2021107896 (PMC9340482; doi:10.15252/embj.2021107896)
Supplement: Supplementary file 3 — Source Data for Expanded View and Appendix [file EMBJ-41-e107896-s006.zip › EMBJ_2363_source_data_Appendix/source_data_Appendix/source_data_figS7.xlsx]

## Sheet: CSCdata_Sc_Sp_Hs
species	gene	study	pos	aa	codon	CSC	CSCmovWindow	slidingWlength	outside1std	outside2stds
Hs	MAD1L1	Forrest	1	M	ATG	0.11681	0.022373	9	1	0
Hs	MAD1L1	Forrest	2	E	GAA	-0.034688	0.012863	9	0	0
Hs	MAD1L1	Forrest	3	D	GAC	0.0099369	0.013417	9	0	0
Hs	MAD1L1	Forrest	4	L	CTG	0.024091	0.016588	9	1	0
Hs	MAD1L1	Forrest	5	G	GGG	-0.0042865	0.027724	9	1	0
Hs	MAD1L1	Forrest	6	E	GAA	-0.034688	0.022157	9	1	0
Hs	MAD1L1	Forrest	7	N	AAC	0.016737	0.020367	9	1	0
Hs	MAD1L1	Forrest	8	T	ACC	0.038788	0.0098663	9	0	0
Hs	MAD1L1	Forrest	9	M	ATG	0.11681	0.011499	9	0	0
Hs	MAD1L1	Forrest	10	V	GTT	0.066711	0.014652	9	0	0
Hs	MAD1L1	Forrest	11	L	TTA	-0.050804	0.010839	9	0	0
Hs	MAD1L1	Forrest	12	S	TCC	-0.084566	0.00032097	9	0	0
Hs	MAD1L1	Forrest	13	T	ACC	0.038788	-0.0024223	9	0	0
Hs	MAD1L1	Forrest	14	L	CTG	0.024091	-0.013542	9	0	0
Hs	MAD1L1	Forrest	15	R	AGA	-0.069007	-0.019094	9	0	0
Hs	MAD1L1	Forrest	16	S	TCT	-0.077926	-0.0068592	9	0	0
Hs	MAD1L1	Forrest	17	L	TTG	0.014099	0.014987	9	0	0
Hs	MAD1L1	Forrest	18	N	AAC	0.016737	0.002019	9	0	0
Hs	MAD1L1	Forrest	19	N	AAC	0.016737	-0.009801	9	0	0
Hs	MAD1L1	Forrest	20	F	TTC	0.059314	0.0017825	9	0	0
Hs	MAD1L1	Forrest	21	I	ATC	0.11205	0.018857	9	1	0
Hs	MAD1L1	Forrest	22	S	TCT	-0.077926	0.013139	9	0	0
Hs	MAD1L1	Forrest	23	Q	CAG	-0.082289	0.018911	9	1	0
Hs	MAD1L1	Forrest	24	R	CGT	0.035244	0.019855	9	1	0
Hs	MAD1L1	Forrest	25	V	GTG	0.075748	0.0046064	9	0	0
Hs	MAD1L1	Forrest	26	E	GAG	-0.037367	-0.00021204	9	0	0
Hs	MAD1L1	Forrest	27	G	GGA	0.068686	0.011123	9	0	0
Hs	MAD1L1	Forrest	28	G	GGC	0.025236	0.024668	9	1	0
Hs	MAD1L1	Forrest	29	S	TCT	-0.077926	0.030496	9	1	0
Hs	MAD1L1	Forrest	30	G	GGA	0.068686	0.013421	9	0	0
Hs	MAD1L1	Forrest	31	L	CTG	0.024091	0.021882	9	1	0
Hs	MAD1L1	Forrest	32	D	GAT	0.03961	0.0085207	9	0	0
Hs	MAD1L1	Forrest	33	I	ATT	0.087696	0.0096726	9	0	0
Hs	MAD1L1	Forrest	34	S	TCT	-0.077926	0.011647	9	0	0
Hs	MAD1L1	Forrest	35	T	ACC	0.038788	0.013731	9	0	0
Hs	MAD1L1	Forrest	36	S	TCG	-0.051569	0.0023954	9	0	0
Hs	MAD1L1	Forrest	37	A	GCC	0.035603	0.00067111	9	0	0
Hs	MAD1L1	Forrest	38	P	CCA	-0.060156	-0.018216	9	0	0
Hs	MAD1L1	Forrest	39	G	GGT	0.087439	0.0034216	9	0	0
Hs	MAD1L1	Forrest	40	S	TCT	-0.077926	-0.010031	9	0	0
Hs	MAD1L1	Forrest	41	L	CTG	0.024091	0.0047555	9	0	0
Hs	MAD1L1	Forrest	42	Q	CAG	-0.082289	-0.0083435	9	0	0
Hs	MAD1L1	Forrest	43	M	ATG	0.11681	-0.010803	9	0	0
Hs	MAD1L1	Forrest	44	Q	CAG	-0.082289	-0.032909	9	1	0
Hs	MAD1L1	Forrest	45	Y	TAC	0.081513	-0.011271	9	0	0
Hs	MAD1L1	Forrest	46	Q	CAG	-0.082289	-0.023091	9	0	0
Hs	MAD1L1	Forrest	47	Q	CAG	-0.082289	-0.011271	9	0	0
Hs	MAD1L1	Forrest	48	S	AGC	-0.11151	-0.028402	9	1	0
Hs	MAD1L1	Forrest	49	M	ATG	0.11681	-0.023113	9	0	0
Hs	MAD1L1	Forrest	50	Q	CAG	-0.082289	-0.039838	9	1	0
Hs	MAD1L1	Forrest	51	L	CTG	0.024091	-0.026687	9	1	0
Hs	MAD1L1	Forrest	52	E	GAG	-0.037367	-0.021696	9	0	0
Hs	MAD1L1	Forrest	53	E	GAA	-0.034688	-0.018448	9	0	0
Hs	MAD1L1	Forrest	54	R	AGA	-0.069007	-0.018977	9	0	0
Hs	MAD1L1	Forrest	55	A	GCA	0.036067	-0.0059182	9	0	0
Hs	MAD1L1	Forrest	56	E	GAG	-0.037367	-0.014325	9	0	0
Hs	MAD1L1	Forrest	57	Q	CAG	-0.082289	-0.0031361	9	0	0
Hs	MAD1L1	Forrest	58	I	ATC	0.11205	-0.0086781	9	0	0
Hs	MAD1L1	Forrest	59	R	CGT	0.035244	-0.010435	9	0	0
Hs	MAD1L1	Forrest	60	S	TCG	-0.051569	-0.013454	9	0	0
Hs	MAD1L1	Forrest	61	K	AAG	0.063332	0.0031481	9	0	0
Hs	MAD1L1	Forrest	62	S	TCC	-0.084566	0.0031481	9	0	0
Hs	MAD1L1	Forrest	63	H	CAC	-0.084822	-0.00088572	9	0	0
Hs	MAD1L1	Forrest	64	L	CTC	0.0088979	-0.0089537	9	0	0
Hs	MAD1L1	Forrest	65	I	ATC	0.11205	-0.0058314	9	0	0
Hs	MAD1L1	Forrest	66	Q	CAG	-0.082289	-0.01702	9	0	0
Hs	MAD1L1	Forrest	67	V	GTG	0.075748	-0.0091694	9	0	0
Hs	MAD1L1	Forrest	68	E	GAG	-0.037367	0.013234	9	0	0
Hs	MAD1L1	Forrest	69	R	CGG	-0.023469	0.0031027	9	0	0
Hs	MAD1L1	Forrest	70	E	GAG	-0.037367	0.0036317	9	0	0
Hs	MAD1L1	Forrest	71	K	AAA	-0.013908	0.0086229	9	0	0
Hs	MAD1L1	Forrest	72	M	ATG	0.11681	0.0028833	9	0	0
Hs	MAD1L1	Forrest	73	Q	CAG	-0.082289	-0.0058187	9	0	0
Hs	MAD1L1	Forrest	74	M	ATG	0.11681	-0.012636	9	0	0
Hs	MAD1L1	Forrest	75	E	GAG	-0.037367	-0.0014469	9	0	0
Hs	MAD1L1	Forrest	76	L	CTG	0.024091	-0.011401	9	0	0
Hs	MAD1L1	Forrest	77	S	AGT	-0.11569	-0.013146	9	0	0
Hs	MAD1L1	Forrest	78	H	CAC	-0.084822	-0.003193	9	0	0
Hs	MAD1L1	Forrest	79	K	AAG	0.063332	-0.0077557	9	0	0
Hs	MAD1L1	Forrest	80	R	AGG	-0.1035	-0.0077557	9	0	0
Hs	MAD1L1	Forrest	81	A	GCT	0.10111	-0.0077557	9	0	0
Hs	MAD1L1	Forrest	82	R	CGA	0.0072852	0.00094628	9	0	0
Hs	MAD1L1	Forrest	83	V	GTG	0.075748	0.0027035	9	0	0
Hs	MAD1L1	Forrest	84	E	GAG	-0.037367	-0.00032599	9	0	0
Hs	MAD1L1	Forrest	85	L	CTG	0.024091	0.015129	9	0	0
Hs	MAD1L1	Forrest	86	E	GAG	-0.037367	-0.0084959	9	0	0
Hs	MAD1L1	Forrest	87	R	AGA	-0.069007	-0.0049955	9	0	0
Hs	MAD1L1	Forrest	88	A	GCA	0.036067	-0.026266	9	1	0
Hs	MAD1L1	Forrest	89	A	GCC	0.035603	-0.018158	9	0	0
Hs	MAD1L1	Forrest	90	S	AGC	-0.11151	-0.032334	9	1	0
Hs	MAD1L1	Forrest	91	T	ACC	0.038788	-0.026323	9	1	0
Hs	MAD1L1	Forrest	92	S	AGT	-0.11569	-0.0095984	9	0	0
Hs	MAD1L1	Forrest	93	A	GCC	0.035603	-0.017758	9	0	0
Hs	MAD1L1	Forrest	94	R	AGG	-0.1035	-0.017798	9	0	0
Hs	MAD1L1	Forrest	95	N	AAC	0.016737	-0.009559	9	0	0
Hs	MAD1L1	Forrest	96	Y	TAC	0.081513	-0.0072219	9	0	0
Hs	MAD1L1	Forrest	97	E	GAG	-0.037367	0.0067362	9	0	0
Hs	MAD1L1	Forrest	98	R	CGT	0.035244	0.0030111	9	0	0
Hs	MAD1L1	Forrest	99	E	GAG	-0.037367	0.01637	9	1	0
Hs	MAD1L1	Forrest	100	V	GTC	0.059823	0.0053675	9	0	0
Hs	MAD1L1	Forrest	101	D	GAC	0.0099369	-0.0078414	9	0	0
Hs	MAD1L1	Forrest	102	R	CGC	0.0020771	-0.0027008	9	0	0
Hs	MAD1L1	Forrest	103	N	AAC	0.016737	-0.00394	9	0	0
Hs	MAD1L1	Forrest	104	Q	CAG	-0.082289	-6.2431e-06	9	0	0
Hs	MAD1L1	Forrest	105	E	GAG	-0.037367	-0.0064224	9	0	0
Hs	MAD1L1	Forrest	106	L	CTC	0.0088979	0.0049237	9	0	0
Hs	MAD1L1	Forrest	107	L	CTG	0.024091	0.0020853	9	0	0
Hs	MAD1L1	Forrest	108	T	ACG	-0.0019636	-0.0089176	9	0	0
Hs	MAD1L1	Forrest	109	R	CGC	0.0020771	-0.00010982	9	0	0
Hs	MAD1L1	Forrest	110	I	ATC	0.11205	-0.005101	9	0	0
Hs	MAD1L1	Forrest	111	R	CGG	-0.023469	-0.010242	9	0	0
Hs	MAD1L1	Forrest	112	Q	CAG	-0.082289	-0.015526	9	0	0
Hs	MAD1L1	Forrest	113	L	CTT	-0.0030186	-0.01946	9	0	0
Hs	MAD1L1	Forrest	114	Q	CAG	-0.082289	-0.015735	9	0	0
Hs	MAD1L1	Forrest	115	E	GAG	-0.037367	-0.028661	9	1	0
Hs	MAD1L1	Forrest	116	R	CGG	-0.023469	-0.024828	9	0	0
Hs	MAD1L1	Forrest	117	E	GAG	-0.037367	-0.019836	9	0	0
Hs	MAD1L1	Forrest	118	A	GCC	0.035603	-0.023653	9	0	0
Hs	MAD1L1	Forrest	119	G	GGG	-0.0042865	-0.0074729	9	0	0
Hs	MAD1L1	Forrest	120	A	GCG	0.011034	0.0096583	9	0	0
Hs	MAD1L1	Forrest	121	E	GAG	-0.037367	0.0031227	9	0	0
Hs	MAD1L1	Forrest	122	E	GAG	-0.037367	0.0031227	9	0	0
Hs	MAD1L1	Forrest	123	K	AAG	0.063332	-0.0099763	9	0	0
Hs	MAD1L1	Forrest	124	M	ATG	0.11681	-0.0068232	9	0	0
Hs	MAD1L1	Forrest	125	Q	CAG	-0.082289	-0.012201	9	0	0
Hs	MAD1L1	Forrest	126	E	GAG	-0.037367	-0.0078184	9	0	0
Hs	MAD1L1	Forrest	127	Q	CAG	-0.082289	-0.0018068	9	0	0
Hs	MAD1L1	Forrest	128	L	CTG	0.024091	-0.020343	9	0	0
Hs	MAD1L1	Forrest	129	E	GAG	-0.037367	-0.042466	9	1	0
Hs	MAD1L1	Forrest	130	R	CGC	0.0020771	-0.042362	9	1	0
Hs	MAD1L1	Forrest	131	N	AAC	0.016737	-0.047354	9	1	1
Hs	MAD1L1	Forrest	132	R	AGG	-0.1035	-0.047354	9	1	1
Hs	MAD1L1	Forrest	133	Q	CAG	-0.082289	-0.048171	9	1	1
Hs	MAD1L1	Forrest	134	C	TGT	-0.081361	-0.042452	9	1	0
Hs	MAD1L1	Forrest	135	Q	CAG	-0.082289	-0.038282	9	1	0
Hs	MAD1L1	Forrest	136	Q	CAG	-0.082289	-0.028907	9	1	0
Hs	MAD1L1	Forrest	137	N	AAC	0.016737	-0.013452	9	0	0
Hs	MAD1L1	Forrest	138	L	TTG	0.014099	-0.016699	9	0	0
Hs	MAD1L1	Forrest	139	D	GAT	0.03961	-0.0006221	9	0	0
Hs	MAD1L1	Forrest	140	A	GCT	0.10111	-0.0029784	9	0	0
Hs	MAD1L1	Forrest	141	A	GCC	0.035603	0.0088416	9	0	0
Hs	MAD1L1	Forrest	142	S	AGC	-0.11151	0.010898	9	0	0
Hs	MAD1L1	Forrest	143	K	AAG	0.063332	0.0051794	9	0	0
Hs	MAD1L1	Forrest	144	R	AGG	-0.1035	-0.00076707	9	0	0
Hs	MAD1L1	Forrest	145	L	CTG	0.024091	-0.016154	9	0	0
Hs	MAD1L1	Forrest	146	R	CGT	0.035244	-0.019005	9	0	0
Hs	MAD1L1	Forrest	147	E	GAG	-0.037367	-0.019469	9	0	0
Hs	MAD1L1	Forrest	148	K	AAA	-0.013908	-0.023829	9	0	0
Hs	MAD1L1	Forrest	149	E	GAG	-0.037367	-0.0083736	9	0	0
Hs	MAD1L1	Forrest	150	D	GAC	0.0099369	-0.020194	9	0	0
Hs	MAD1L1	Forrest	151	S	AGT	-0.11569	-0.012875	9	0	0
Hs	MAD1L1	Forrest	152	L	CTG	0.024091	-0.005919	9	0	0
Hs	MAD1L1	Forrest	153	A	GCC	0.035603	-0.0085256	9	0	0
Hs	MAD1L1	Forrest	154	Q	CAG	-0.082289	-6.3836e-05	9	0	0
Hs	MAD1L1	Forrest	155	A	GCT	0.10111	0.011282	9	0	0
Hs	MAD1L1	Forrest	156	G	GGC	0.025236	0.025996	9	1	0
Hs	MAD1L1	Forrest	157	E	GAG	-0.037367	0.027327	9	1	0
Hs	MAD1L1	Forrest	158	T	ACC	0.038788	0.026048	9	1	0
Hs	MAD1L1	Forrest	159	I	ATC	0.11205	0.042228	9	1	1
Hs	MAD1L1	Forrest	160	N	AAC	0.016737	0.030517	9	1	0
Hs	MAD1L1	Forrest	161	A	GCA	0.036067	0.016213	9	1	0
Hs	MAD1L1	Forrest	162	L	CTG	0.024091	0.032815	9	1	0
Hs	MAD1L1	Forrest	163	K	AAG	0.063332	0.022776	9	1	0
Hs	MAD1L1	Forrest	164	G	GGG	-0.0042865	0.0064713	9	0	0
Hs	MAD1L1	Forrest	165	R	AGG	-0.1035	0.0072884	9	0	0
Hs	MAD1L1	Forrest	166	I	ATC	0.11205	-0.0058622	9	0	0
Hs	MAD1L1	Forrest	167	S	TCG	-0.051569	-0.0037232	9	0	0
Hs	MAD1L1	Forrest	168	E	GAA	-0.034688	-0.023151	9	0	0
Hs	MAD1L1	Forrest	169	L	CTG	0.024091	-0.014258	9	0	0
Hs	MAD1L1	Forrest	170	Q	CAG	-0.082289	0.010221	9	0	0
Hs	MAD1L1	Forrest	171	W	TGG	0.043343	-0.0011254	9	0	0
Hs	MAD1L1	Forrest	172	S	AGC	-0.11151	-0.0045386	9	0	0
Hs	MAD1L1	Forrest	173	V	GTG	0.075748	-0.0048364	9	0	0
Hs	MAD1L1	Forrest	174	M	ATG	0.11681	0.005466	9	0	0
Hs	MAD1L1	Forrest	175	D	GAC	0.0099369	0.012002	9	0	0
Hs	MAD1L1	Forrest	176	Q	CAG	-0.082289	0.015602	9	0	0
Hs	MAD1L1	Forrest	177	E	GAG	-0.037367	0.03503	9	1	0
Hs	MAD1L1	Forrest	178	M	ATG	0.11681	0.026844	9	1	0
Hs	MAD1L1	Forrest	179	R	CGG	-0.023469	0.016542	9	1	0
Hs	MAD1L1	Forrest	180	V	GTG	0.075748	0.011286	9	0	0
Hs	MAD1L1	Forrest	181	K	AAG	0.063332	0.014699	9	0	0
Hs	MAD1L1	Forrest	182	R	CGC	0.0020771	0.014699	9	0	0
Hs	MAD1L1	Forrest	183	L	CTG	0.024091	0.0087565	9	0	0
Hs	MAD1L1	Forrest	184	E	GAG	-0.037367	0.0022209	9	0	0
Hs	MAD1L1	Forrest	185	S	TCG	-0.051569	-0.010347	9	0	0
Hs	MAD1L1	Forrest	186	E	GAG	-0.037367	-0.014708	9	0	0
Hs	MAD1L1	Forrest	187	K	AAG	0.063332	-0.024081	9	0	0
Hs	MAD1L1	Forrest	188	Q	CAG	-0.082289	-0.03091	9	1	0
Hs	MAD1L1	Forrest	189	E	GAG	-0.037367	-0.035901	9	1	0
Hs	MAD1L1	Forrest	190	L	CTG	0.024091	-0.027495	9	1	0
Hs	MAD1L1	Forrest	191	Q	CAG	-0.082289	-0.022239	9	0	0
Hs	MAD1L1	Forrest	192	E	GAG	-0.037367	-0.026599	9	1	0
Hs	MAD1L1	Forrest	193	Q	CAG	-0.082289	-0.025801	9	1	0
Hs	MAD1L1	Forrest	194	L	CTG	0.024091	-0.031073	9	1	0
Hs	MAD1L1	Forrest	195	D	GAC	0.0099369	-0.035295	9	1	0
Hs	MAD1L1	Forrest	196	L	CTG	0.024091	-0.027698	9	1	0
Hs	MAD1L1	Forrest	197	Q	CAA	-0.075105	-0.028616	9	1	0
Hs	MAD1L1	Forrest	198	H	CAC	-0.084822	-0.028616	9	1	0
Hs	MAD1L1	Forrest	199	K	AAA	-0.013908	-0.035147	9	1	0
Hs	MAD1L1	Forrest	200	K	AAA	-0.013908	-0.032295	9	1	0
Hs	MAD1L1	Forrest	201	C	TGC	-0.04563	-0.03581	9	1	0
Hs	MAD1L1	Forrest	202	Q	CAG	-0.082289	-0.036608	9	1	0
Hs	MAD1L1	Forrest	203	E	GAA	-0.034688	-0.028729	9	1	0
Hs	MAD1L1	Forrest	204	A	GCC	0.035603	-0.014734	9	0	0
Hs	MAD1L1	Forrest	205	N	AAT	-0.0075458	-0.022331	9	0	0
Hs	MAD1L1	Forrest	206	Q	CAG	-0.082289	-0.021116	9	0	0
Hs	MAD1L1	Forrest	207	K	AAA	-0.013908	-0.010984	9	0	0
Hs	MAD1L1	Forrest	208	I	ATC	0.11205	-0.016273	9	0	0
Hs	MAD1L1	Forrest	209	Q	CAG	-0.082289	-0.016273	9	0	0
Hs	MAD1L1	Forrest	210	E	GAA	-0.034688	-0.027825	9	1	0
Hs	MAD1L1	Forrest	211	L	CTC	0.0088979	-0.027027	9	1	0
Hs	MAD1L1	Forrest	212	Q	CAG	-0.082289	-0.029336	9	1	0
Hs	MAD1L1	Forrest	213	A	GCC	0.035603	-0.037778	9	1	0
Hs	MAD1L1	Forrest	214	S	AGC	-0.11151	-0.036303	9	1	0
Hs	MAD1L1	Forrest	215	Q	CAA	-0.075105	-0.028441	9	1	0
Hs	MAD1L1	Forrest	216	E	GAA	-0.034688	-0.028325	9	1	0
Hs	MAD1L1	Forrest	217	A	GCA	0.036067	-0.028607	9	1	0
Hs	MAD1L1	Forrest	218	R	AGA	-0.069007	-0.036715	9	1	0
Hs	MAD1L1	Forrest	219	A	GCA	0.036067	-0.033467	9	1	0
Hs	MAD1L1	Forrest	220	D	GAC	0.0099369	-0.034266	9	1	0
Hs	MAD1L1	Forrest	221	H	CAC	-0.084822	-0.020667	9	0	0
Hs	MAD1L1	Forrest	222	E	GAG	-0.037367	-0.017638	9	0	0
Hs	MAD1L1	Forrest	223	Q	CAG	-0.082289	-0.0055693	9	0	0
Hs	MAD1L1	Forrest	224	Q	CAG	-0.082289	-0.0068999	9	0	0
Hs	MAD1L1	Forrest	225	I	ATT	0.087696	-0.012156	9	0	0
Hs	MAD1L1	Forrest	226	K	AAG	0.063332	-0.011874	9	0	0
Hs	MAD1L1	Forrest	227	D	GAT	0.03961	-0.00068562	9	0	0
Hs	MAD1L1	Forrest	228	L	CTG	0.024091	0.011134	9	0	0
Hs	MAD1L1	Forrest	229	E	GAG	-0.037367	0.010881	9	0	0
Hs	MAD1L1	Forrest	230	Q	CAG	-0.082289	0.0038142	9	0	0
Hs	MAD1L1	Forrest	231	K	AAG	0.063332	-0.011568	9	0	0
Hs	MAD1L1	Forrest	232	L	CTG	0.024091	-0.020121	9	0	0
Hs	MAD1L1	Forrest	233	S	TCC	-0.084566	-0.031941	9	1	0
Hs	MAD1L1	Forrest	234	L	CTG	0.024091	-0.023388	9	0	0
Hs	MAD1L1	Forrest	235	Q	CAA	-0.075105	-0.010237	9	0	0
Hs	MAD1L1	Forrest	236	E	GAG	-0.037367	-0.016048	9	0	0
Hs	MAD1L1	Forrest	237	Q	CAG	-0.082289	-0.0089808	9	0	0
Hs	MAD1L1	Forrest	238	D	GAT	0.03961	0.0088318	9	0	0
Hs	MAD1L1	Forrest	239	A	GCA	0.036067	0.013192	9	0	0
Hs	MAD1L1	Forrest	240	A	GCG	0.011034	0.023397	9	1	0
Hs	MAD1L1	Forrest	241	I	ATT	0.087696	0.040528	9	1	1
Hs	MAD1L1	Forrest	242	V	GTG	0.075748	0.056708	9	1	1
Hs	MAD1L1	Forrest	243	K	AAG	0.063332	0.043648	9	1	1
Hs	MAD1L1	Forrest	244	N	AAC	0.016737	0.035489	9	1	0
Hs	MAD1L1	Forrest	245	M	ATG	0.11681	0.03694	9	1	1
Hs	MAD1L1	Forrest	246	K	AAG	0.063332	0.031241	9	1	0
Hs	MAD1L1	Forrest	247	S	TCT	-0.077926	0.020217	9	1	0
Hs	MAD1L1	Forrest	248	E	GAG	-0.037367	0.014168	9	0	0
Hs	MAD1L1	Forrest	249	L	CTG	0.024091	0.0071403	9	0	0
Hs	MAD1L1	Forrest	250	V	GTA	0.036406	-0.017338	9	0	0
Hs	MAD1L1	Forrest	251	R	CGG	-0.023469	-0.021699	9	0	0
Hs	MAD1L1	Forrest	252	L	CTC	0.0088979	-0.016894	9	0	0
Hs	MAD1L1	Forrest	253	P	CCT	-0.046516	-0.01535	9	0	0
Hs	MAD1L1	Forrest	254	R	AGG	-0.1035	-0.022179	9	0	0
Hs	MAD1L1	Forrest	255	L	CTG	0.024091	-0.023547	9	0	0
Hs	MAD1L1	Forrest	256	E	GAA	-0.034688	-0.013902	9	0	0
Hs	MAD1L1	Forrest	257	R	CGG	-0.023469	-0.024034	9	0	0
Hs	MAD1L1	Forrest	258	E	GAG	-0.037367	-0.016189	9	0	0
Hs	MAD1L1	Forrest	259	L	CTG	0.024091	-0.0072971	9	0	0
Hs	MAD1L1	Forrest	260	K	AAG	0.063332	-0.014126	9	0	0
Hs	MAD1L1	Forrest	261	Q	CAG	-0.082289	-0.014424	9	0	0
Hs	MAD1L1	Forrest	262	L	CTG	0.024091	-0.024207	9	0	0
Hs	MAD1L1	Forrest	263	R	CGG	-0.023469	-0.018829	9	0	0
Hs	MAD1L1	Forrest	264	E	GAG	-0.037367	-0.03093	9	1	0
Hs	MAD1L1	Forrest	265	E	GAG	-0.037367	-0.03529	9	1	0
Hs	MAD1L1	Forrest	266	S	AGC	-0.11151	-0.028755	9	1	0
Hs	MAD1L1	Forrest	267	A	GCG	0.011034	-0.035583	9	1	0
Hs	MAD1L1	Forrest	268	H	CAC	-0.084822	-0.019997	9	0	0
Hs	MAD1L1	Forrest	269	L	CTG	0.024091	-0.023512	9	0	0
Hs	MAD1L1	Forrest	270	R	CGG	-0.023469	-0.023512	9	0	0
Hs	MAD1L1	Forrest	271	E	GAG	-0.037367	-0.0068118	9	0	0
Hs	MAD1L1	Forrest	272	M	ATG	0.11681	-0.0061781	9	0	0
Hs	MAD1L1	Forrest	273	R	AGA	-0.069007	0.0027703	9	0	0
Hs	MAD1L1	Forrest	274	E	GAG	-0.037367	0.0027703	9	0	0
Hs	MAD1L1	Forrest	275	T	ACC	0.038788	0.0063666	9	0	0
Hs	MAD1L1	Forrest	276	N	AAC	0.016737	0.0013753	9	0	0
Hs	MAD1L1	Forrest	277	G	GGG	-0.0042865	-0.015458	9	0	0
Hs	MAD1L1	Forrest	278	L	CTG	0.024091	-0.011942	9	0	0
Hs	MAD1L1	Forrest	279	L	CTC	0.0088979	-0.0051137	9	0	0
Hs	MAD1L1	Forrest	280	Q	CAG	-0.082289	-0.013278	9	0	0
Hs	MAD1L1	Forrest	281	E	GAA	-0.034688	-0.015614	9	0	0
Hs	MAD1L1	Forrest	282	E	GAG	-0.037367	-0.012461	9	0	0
Hs	MAD1L1	Forrest	283	L	CTG	0.024091	-0.024281	9	0	0
Hs	MAD1L1	Forrest	284	E	GAA	-0.034688	-0.036769	9	1	0
Hs	MAD1L1	Forrest	285	G	GGG	-0.0042865	-0.020589	9	0	0
Hs	MAD1L1	Forrest	286	L	CTG	0.024091	-0.014058	9	0	0
Hs	MAD1L1	Forrest	287	Q	CAG	-0.082289	-0.010382	9	0	0
Hs	MAD1L1	Forrest	288	R	AGG	-0.1035	-0.012828	9	0	0
Hs	MAD1L1	Forrest	289	K	AAG	0.063332	-0.018117	9	0	0
Hs	MAD1L1	Forrest	290	L	CTG	0.024091	-0.021793	9	0	0
Hs	MAD1L1	Forrest	291	G	GGG	-0.0042865	-0.017433	9	0	0
Hs	MAD1L1	Forrest	292	R	CGC	0.0020771	0.0046898	9	0	0
Hs	MAD1L1	Forrest	293	Q	CAG	-0.082289	0.0070461	9	0	0
Hs	MAD1L1	Forrest	294	E	GAG	-0.037367	-0.0041427	9	0	0
Hs	MAD1L1	Forrest	295	K	AAG	0.063332	-0.0070378	9	0	0
Hs	MAD1L1	Forrest	296	M	ATG	0.11681	-0.0038846	9	0	0
Hs	MAD1L1	Forrest	297	Q	CAG	-0.082289	0.0032969	9	0	0
Hs	MAD1L1	Forrest	298	E	GAG	-0.037367	0.015244	9	0	0
Hs	MAD1L1	Forrest	299	T	ACG	-0.0019636	0.020963	9	1	0
Hs	MAD1L1	Forrest	300	L	CTG	0.024091	0.0097737	9	0	0
Hs	MAD1L1	Forrest	301	V	GTT	0.066711	-0.00052871	9	0	0
Hs	MAD1L1	Forrest	302	G	GGC	0.025236	0.0044625	9	0	0
Hs	MAD1L1	Forrest	303	L	TTG	0.014099	0.010474	9	0	0
Hs	MAD1L1	Forrest	304	E	GAG	-0.037367	0.0065404	9	0	0
Hs	MAD1L1	Forrest	305	L	CTG	0.024091	-0.0076359	9	0	0
Hs	MAD1L1	Forrest	306	E	GAG	-0.037367	-0.012371	9	0	0
Hs	MAD1L1	Forrest	307	N	AAC	0.016737	-0.012499	9	0	0
Hs	MAD1L1	Forrest	308	E	GAG	-0.037367	-0.010109	9	0	0
Hs	MAD1L1	Forrest	309	R	AGG	-0.1035	0.0010796	9	0	0
Hs	MAD1L1	Forrest	310	L	CTG	0.024091	0.0010796	9	0	0
Hs	MAD1L1	Forrest	311	L	CTG	0.024091	-0.0031135	9	0	0
Hs	MAD1L1	Forrest	312	A	GCC	0.035603	-0.017364	9	0	0
Hs	MAD1L1	Forrest	313	K	AAG	0.063332	-0.0083959	9	0	0
Hs	MAD1L1	Forrest	314	L	CTG	0.024091	-0.0010483	9	0	0
Hs	MAD1L1	Forrest	315	Q	CAA	-0.075105	-0.011393	9	0	0
Hs	MAD1L1	Forrest	316	S	AGC	-0.11151	-0.011393	9	0	0
Hs	MAD1L1	Forrest	317	W	TGG	0.043343	-0.014244	9	0	0
Hs	MAD1L1	Forrest	318	E	GAG	-0.037367	-0.030424	9	1	0
Hs	MAD1L1	Forrest	319	R	AGA	-0.069007	-0.028791	9	1	0
Hs	MAD1L1	Forrest	320	L	CTG	0.024091	-0.0074673	9	0	0
Hs	MAD1L1	Forrest	321	D	GAC	0.0099369	0.0077272	9	0	0
Hs	MAD1L1	Forrest	322	Q	CAG	-0.082289	0.0055882	9	0	0
Hs	MAD1L1	Forrest	323	T	ACC	0.038788	-0.0026504	9	0	0
Hs	MAD1L1	Forrest	324	M	ATG	0.11681	0.017467	9	1	0
Hs	MAD1L1	Forrest	325	G	GGC	0.025236	0.0032909	9	0	0
Hs	MAD1L1	Forrest	326	L	CTG	0.024091	0.00032738	9	0	0
Hs	MAD1L1	Forrest	327	S	AGC	-0.11151	0.0027865	9	0	0
Hs	MAD1L1	Forrest	328	I	ATC	0.11205	-0.0053775	9	0	0
Hs	MAD1L1	Forrest	329	R	AGG	-0.1035	-0.017253	9	0	0
Hs	MAD1L1	Forrest	330	T	ACT	-0.016735	-0.020392	9	0	0
Hs	MAD1L1	Forrest	331	P	CCA	-0.060156	-0.032465	9	1	0
Hs	MAD1L1	Forrest	332	E	GAA	-0.034688	-0.027742	9	1	0
Hs	MAD1L1	Forrest	333	D	GAC	0.0099369	-0.033602	9	1	0
Hs	MAD1L1	Forrest	334	L	CTT	-0.0030186	-0.013686	9	0	0
Hs	MAD1L1	Forrest	335	S	TCC	-0.084566	-0.004414	9	0	0
Hs	MAD1L1	Forrest	336	R	AGA	-0.069007	-0.0018819	9	0	0
Hs	MAD1L1	Forrest	337	F	TTC	0.059314	0.0046491	9	0	0
Hs	MAD1L1	Forrest	338	V	GTG	0.075748	-0.0055982	9	0	0
Hs	MAD1L1	Forrest	339	V	GTT	0.066711	-0.014406	9	0	0
Hs	MAD1L1	Forrest	340	E	GAG	-0.037367	-0.016509	9	0	0
Hs	MAD1L1	Forrest	341	L	CTG	0.024091	-0.012994	9	0	0
Hs	MAD1L1	Forrest	342	Q	CAG	-0.082289	-0.019919	9	0	0
Hs	MAD1L1	Forrest	343	Q	CAG	-0.082289	-0.02438	9	0	0
Hs	MAD1L1	Forrest	344	R	AGG	-0.1035	-0.030226	9	1	0
Hs	MAD1L1	Forrest	345	E	GAG	-0.037367	-0.019037	9	0	0
Hs	MAD1L1	Forrest	346	L	CTT	-0.0030186	-0.02061	9	0	0
Hs	MAD1L1	Forrest	347	A	GCC	0.035603	-0.0044297	9	0	0
Hs	MAD1L1	Forrest	348	L	TTG	0.014099	0.0065732	9	0	0
Hs	MAD1L1	Forrest	349	K	AAG	0.063332	0.0056821	9	0	0
Hs	MAD1L1	Forrest	350	D	GAC	0.0099369	0.01379	9	0	0
Hs	MAD1L1	Forrest	351	K	AAG	0.063332	0.020772	9	1	0
Hs	MAD1L1	Forrest	352	N	AAC	0.016737	0.021126	9	1	0
Hs	MAD1L1	Forrest	353	S	AGC	-0.11151	0.0071692	9	0	0
Hs	MAD1L1	Forrest	354	A	GCC	0.035603	-0.012258	9	0	0
Hs	MAD1L1	Forrest	355	V	GTC	0.059823	-0.0094066	9	0	0
Hs	MAD1L1	Forrest	356	T	ACC	0.038788	-0.019051	9	0	0
Hs	MAD1L1	Forrest	357	S	AGC	-0.11151	-0.021387	9	0	0
Hs	MAD1L1	Forrest	358	S	AGC	-0.11151	-0.0063197	9	0	0
Hs	MAD1L1	Forrest	359	A	GCC	0.035603	-0.014427	9	0	0
Hs	MAD1L1	Forrest	360	R	CGG	-0.023469	-0.014038	9	0	0
Hs	MAD1L1	Forrest	361	G	GGG	-0.0042865	-0.014391	9	0	0
Hs	MAD1L1	Forrest	362	L	CTG	0.024091	-0.0135	9	0	0
Hs	MAD1L1	Forrest	363	E	GAG	-0.037367	-0.010253	9	0	0
Hs	MAD1L1	Forrest	364	K	AAG	0.063332	-0.023352	9	0	0
Hs	MAD1L1	Forrest	365	A	GCC	0.035603	-0.018068	9	0	0
Hs	MAD1L1	Forrest	366	R	AGG	-0.1035	-0.026735	9	1	0
Hs	MAD1L1	Forrest	367	Q	CAG	-0.082289	-0.033563	9	1	0
Hs	MAD1L1	Forrest	368	Q	CAG	-0.082289	-0.033563	9	1	0
Hs	MAD1L1	Forrest	369	L	CTG	0.024091	-0.039612	9	1	0
Hs	MAD1L1	Forrest	370	Q	CAG	-0.082289	-0.046175	9	1	1
Hs	MAD1L1	Forrest	371	E	GAG	-0.037367	-0.043819	9	1	0
Hs	MAD1L1	Forrest	372	E	GAG	-0.037367	-0.028029	9	1	0
Hs	MAD1L1	Forrest	373	L	CTC	0.0088979	-0.031276	9	1	0
Hs	MAD1L1	Forrest	374	R	CGG	-0.023469	-0.031149	9	1	0
Hs	MAD1L1	Forrest	375	Q	CAG	-0.082289	-0.031149	9	1	0
Hs	MAD1L1	Forrest	376	V	GTC	0.059823	-0.02432	9	0	0
Hs	MAD1L1	Forrest	377	S	AGC	-0.11151	-0.018602	9	0	0
Hs	MAD1L1	Forrest	378	G	GGC	0.025236	-0.023742	9	0	0
Hs	MAD1L1	Forrest	379	Q	CAG	-0.082289	-0.025286	9	0	0
Hs	MAD1L1	Forrest	380	L	CTG	0.024091	-0.027643	9	1	0
Hs	MAD1L1	Forrest	381	L	TTG	0.014099	-0.027253	9	1	0
Hs	MAD1L1	Forrest	382	E	GAG	-0.037367	-0.0078254	9	0	0
Hs	MAD1L1	Forrest	383	E	GAG	-0.037367	-0.010399	9	0	0
Hs	MAD1L1	Forrest	384	R	AGG	-0.1035	-0.0054073	9	0	0
Hs	MAD1L1	Forrest	385	K	AAG	0.063332	-0.0037744	9	0	0
Hs	MAD1L1	Forrest	386	K	AAG	0.063332	-0.014766	9	0	0
Hs	MAD1L1	Forrest	387	R	CGC	0.0020771	-0.014766	9	0	0
Hs	MAD1L1	Forrest	388	E	GAG	-0.037367	-0.0093876	9	0	0
Hs	MAD1L1	Forrest	389	T	ACC	0.038788	0.0047888	9	0	0
Hs	MAD1L1	Forrest	390	H	CAC	-0.084822	0.0017077	9	0	0
Hs	MAD1L1	Forrest	391	E	GAG	-0.037367	-0.0079369	9	0	0
Hs	MAD1L1	Forrest	392	A	GCG	0.011034	-0.019667	9	0	0
Hs	MAD1L1	Forrest	393	L	CTG	0.024091	-0.014527	9	0	0
Hs	MAD1L1	Forrest	394	A	GCC	0.035603	-0.02798	9	1	0
Hs	MAD1L1	Forrest	395	R	CGG	-0.023469	-0.0201	9	0	0
Hs	MAD1L1	Forrest	396	R	AGG	-0.1035	-0.018556	9	0	0
Hs	MAD1L1	Forrest	397	L	CTC	0.0088979	-0.013135	9	0	0
Hs	MAD1L1	Forrest	398	Q	CAG	-0.082289	-0.013135	9	0	0
Hs	MAD1L1	Forrest	399	K	AAA	-0.013908	-0.014414	9	0	0
Hs	MAD1L1	Forrest	400	R	CGG	-0.023469	-0.010818	9	0	0
Hs	MAD1L1	Forrest	401	V	GTC	0.059823	0.0049916	9	0	0
Hs	MAD1L1	Forrest	402	L	CTG	0.024091	0.01104	9	0	0
Hs	MAD1L1	Forrest	403	L	CTG	0.024091	0.016031	9	1	0
Hs	MAD1L1	Forrest	404	L	CTC	0.0088979	0.014969	9	0	0
Hs	MAD1L1	Forrest	405	T	ACC	0.038788	0.018681	9	1	0
Hs	MAD1L1	Forrest	406	K	AAG	0.063332	0.021749	9	1	0
Hs	MAD1L1	Forrest	407	E	GAG	-0.037367	0.032051	9	1	0
Hs	MAD1L1	Forrest	408	R	CGG	-0.023469	0.026767	9	1	0
Hs	MAD1L1	Forrest	409	D	GAC	0.0099369	0.029734	9	1	0
Hs	MAD1L1	Forrest	410	G	GGT	0.087439	0.037875	9	1	1
Hs	MAD1L1	Forrest	411	M	ATG	0.11681	0.033514	9	1	0
Hs	MAD1L1	Forrest	412	R	CGG	-0.023469	0.03719	9	1	1
Hs	MAD1L1	Forrest	413	A	GCC	0.035603	0.030402	9	1	0
Hs	MAD1L1	Forrest	414	I	ATC	0.11205	0.038354	9	1	1
Hs	MAD1L1	Forrest	415	L	CTG	0.024091	0.029743	9	1	0
Hs	MAD1L1	Forrest	416	G	GGG	-0.0042865	0.0043733	9	0	0
Hs	MAD1L1	Forrest	417	S	TCC	-0.084566	0.002829	9	0	0
Hs	MAD1L1	Forrest	418	Y	TAC	0.081513	0.00155	9	0	0
Hs	MAD1L1	Forrest	419	D	GAC	0.0099369	-0.0065904	9	0	0
Hs	MAD1L1	Forrest	420	S	AGC	-0.11151	-0.012098	9	0	0
Hs	MAD1L1	Forrest	421	E	GAG	-0.037367	-0.0076661	9	0	0
Hs	MAD1L1	Forrest	422	L	CTG	0.024091	-0.0024218	9	0	0
Hs	MAD1L1	Forrest	423	T	ACC	0.038788	-0.0024218	9	0	0
Hs	MAD1L1	Forrest	424	P	CCG	-0.025478	-0.015381	9	0	0
Hs	MAD1L1	Forrest	425	A	GCC	0.035603	-0.010012	9	0	0
Hs	MAD1L1	Forrest	426	E	GAG	-0.037367	-0.015003	9	0	0
Hs	MAD1L1	Forrest	427	Y	TAC	0.081513	-0.015003	9	0	0
Hs	MAD1L1	Forrest	428	S	TCA	-0.1067	-0.019531	9	0	0
Hs	MAD1L1	Forrest	429	P	CCC	-0.063191	-0.019308	9	0	0
Hs	MAD1L1	Forrest	430	Q	CAG	-0.082289	-0.023033	9	0	0
Hs	MAD1L1	Forrest	431	L	CTG	0.024091	-0.0059016	9	0	0
Hs	MAD1L1	Forrest	432	T	ACG	-0.0019636	-0.017566	9	0	0
Hs	MAD1L1	Forrest	433	R	CGG	-0.023469	-0.009863	9	0	0
Hs	MAD1L1	Forrest	434	R	CGC	0.0020771	0.008393	9	0	0
Hs	MAD1L1	Forrest	435	M	ATG	0.11681	0.013384	9	0	0
Hs	MAD1L1	Forrest	436	R	CGG	-0.023469	0.015108	9	0	0
Hs	MAD1L1	Forrest	437	E	GAG	-0.037367	0.028306	9	1	0
Hs	MAD1L1	Forrest	438	A	GCT	0.10111	0.03933	9	1	1
Hs	MAD1L1	Forrest	439	E	GAG	-0.037367	0.029956	9	1	0
Hs	MAD1L1	Forrest	440	D	GAT	0.03961	0.024014	9	1	0
Hs	MAD1L1	Forrest	441	M	ATG	0.11681	0.035038	9	1	0
Hs	MAD1L1	Forrest	442	V	GTG	0.075748	0.029765	9	1	0
Hs	MAD1L1	Forrest	443	Q	CAG	-0.082289	0.0061398	9	0	0
Hs	MAD1L1	Forrest	444	K	AAG	0.063332	0.00086709	9	0	0
Hs	MAD1L1	Forrest	445	V	GTG	0.075748	-0.015925	9	0	0
Hs	MAD1L1	Forrest	446	H	CAC	-0.084822	-0.024948	9	0	0
Hs	MAD1L1	Forrest	447	S	AGC	-0.11151	-0.037516	9	1	0
Hs	MAD1L1	Forrest	448	H	CAC	-0.084822	-0.015394	9	0	0
Hs	MAD1L1	Forrest	449	S	AGC	-0.11151	-0.026583	9	1	0
Hs	MAD1L1	Forrest	450	A	GCC	0.035603	-0.023765	9	0	0
Hs	MAD1L1	Forrest	451	E	GAG	-0.037367	-0.023483	9	0	0
Hs	MAD1L1	Forrest	452	M	ATG	0.11681	-0.0084157	9	0	0
Hs	MAD1L1	Forrest	453	E	GAG	-0.037367	-0.004721	9	0	0
Hs	MAD1L1	Forrest	454	A	GCT	0.10111	-0.0014736	9	0	0
Hs	MAD1L1	Forrest	455	Q	CAG	-0.082289	-0.0014736	9	0	0
Hs	MAD1L1	Forrest	456	L	CTG	0.024091	0.0053552	9	0	0
Hs	MAD1L1	Forrest	457	S	TCG	-0.051569	-0.011776	9	0	0
Hs	MAD1L1	Forrest	458	Q	CAG	-0.082289	-0.011776	9	0	0
Hs	MAD1L1	Forrest	459	A	GCC	0.035603	-0.020334	9	0	0
Hs	MAD1L1	Forrest	460	L	CTG	0.024091	-0.0035589	9	0	0
Hs	MAD1L1	Forrest	461	E	GAG	-0.037367	-0.0034317	9	0	0
Hs	MAD1L1	Forrest	462	E	GAG	-0.037367	-0.006845	9	0	0
Hs	MAD1L1	Forrest	463	L	CTG	0.024091	0.00075287	9	0	0
Hs	MAD1L1	Forrest	464	G	GGA	0.068686	-0.011548	9	0	0
Hs	MAD1L1	Forrest	465	G	GGC	0.025236	-0.021892	9	0	0
Hs	MAD1L1	Forrest	466	Q	CAG	-0.082289	-0.013733	9	0	0
Hs	MAD1L1	Forrest	467	K	AAA	-0.013908	-0.0084768	9	0	0
Hs	MAD1L1	Forrest	468	Q	CAA	-0.075105	0.0018256	9	0	0
Hs	MAD1L1	Forrest	469	R	AGA	-0.069007	-0.0031294	9	0	0
Hs	MAD1L1	Forrest	470	A	GCA	0.036067	-0.010085	9	0	0
Hs	MAD1L1	Forrest	471	D	GAC	0.0099369	0.012037	9	0	0
Hs	MAD1L1	Forrest	472	M	ATG	0.11681	0.0094305	9	0	0
Hs	MAD1L1	Forrest	473	L	CTG	0.024091	0.020452	9	1	0
Hs	MAD1L1	Forrest	474	E	GAG	-0.037367	0.035157	9	1	0
Hs	MAD1L1	Forrest	475	M	ATG	0.11681	0.044128	9	1	1
Hs	MAD1L1	Forrest	476	E	GAG	-0.037367	0.045701	9	1	1
Hs	MAD1L1	Forrest	477	L	CTG	0.024091	0.039759	9	1	1
Hs	MAD1L1	Forrest	478	K	AAG	0.063332	0.028424	9	1	0
Hs	MAD1L1	Forrest	479	M	ATG	0.11681	0.023432	9	1	0
Hs	MAD1L1	Forrest	480	L	CTG	0.024091	0.0010569	9	0	0
Hs	MAD1L1	Forrest	481	K	AAG	0.063332	-0.0071817	9	0	0
Hs	MAD1L1	Forrest	482	S	TCT	-0.077926	-0.018517	9	0	0
Hs	MAD1L1	Forrest	483	Q	CAG	-0.082289	-0.021598	9	0	0
Hs	MAD1L1	Forrest	484	S	TCC	-0.084566	-0.038431	9	1	0
Hs	MAD1L1	Forrest	485	S	AGC	-0.11151	-0.050251	9	1	1
Hs	MAD1L1	Forrest	486	S	TCT	-0.077926	-0.069679	9	1	1
Hs	MAD1L1	Forrest	487	A	GCC	0.035603	-0.05443	9	1	1
Hs	MAD1L1	Forrest	488	E	GAA	-0.034688	-0.04261	9	1	0
Hs	MAD1L1	Forrest	489	Q	CAG	-0.082289	-0.026623	9	1	0
Hs	MAD1L1	Forrest	490	S	AGC	-0.11151	-0.023629	9	0	0
Hs	MAD1L1	Forrest	491	F	TTC	0.059314	-0.02647	9	1	0
Hs	MAD1L1	Forrest	492	L	CTG	0.024091	-0.034578	9	1	0
Hs	MAD1L1	Forrest	493	F	TTC	0.059314	-0.034876	9	1	0
Hs	MAD1L1	Forrest	494	S	TCC	-0.084566	-0.024506	9	0	0
Hs	MAD1L1	Forrest	495	R	AGG	-0.1035	-0.011012	9	0	0
Hs	MAD1L1	Forrest	496	E	GAG	-0.037367	-0.01782	9	0	0
Hs	MAD1L1	Forrest	497	E	GAG	-0.037367	-0.019509	9	0	0
Hs	MAD1L1	Forrest	498	A	GCG	0.011034	-0.037599	9	1	0
Hs	MAD1L1	Forrest	499	D	GAC	0.0099369	-0.026636	9	1	0
Hs	MAD1L1	Forrest	500	T	ACG	-0.0019636	-0.0080994	9	0	0
Hs	MAD1L1	Forrest	501	L	CTC	0.0088979	0.0026995	9	0	0
Hs	MAD1L1	Forrest	502	R	AGG	-0.1035	0.0026995	9	0	0
Hs	MAD1L1	Forrest	503	L	TTG	0.014099	-0.0026784	9	0	0
Hs	MAD1L1	Forrest	504	K	AAG	0.063332	-0.0011057	9	0	0
Hs	MAD1L1	Forrest	505	V	GTC	0.059823	-0.0047417	9	0	0
Hs	MAD1L1	Forrest	506	E	GAG	-0.037367	-0.0029264	9	0	0
Hs	MAD1L1	Forrest	507	E	GAG	-0.037367	0.0044212	9	0	0
Hs	MAD1L1	Forrest	508	L	CTG	0.024091	0.00024708	9	0	0
Hs	MAD1L1	Forrest	509	E	GAA	-0.034688	-0.019644	9	0	0
Hs	MAD1L1	Forrest	510	G	GGC	0.025236	-0.028898	9	1	0
Hs	MAD1L1	Forrest	511	E	GAG	-0.037367	-0.02207	9	0	0
Hs	MAD1L1	Forrest	512	R	CGG	-0.023469	-0.02207	9	0	0
Hs	MAD1L1	Forrest	513	S	AGT	-0.11569	-0.028898	9	1	0
Hs	MAD1L1	Forrest	514	R	CGG	-0.023469	-0.028898	9	1	0
Hs	MAD1L1	Forrest	515	L	CTG	0.024091	-0.024665	9	0	0
Hs	MAD1L1	Forrest	516	E	GAG	-0.037367	-0.032013	9	1	0
Hs	MAD1L1	Forrest	517	E	GAG	-0.037367	-0.016426	9	0	0
Hs	MAD1L1	Forrest	518	E	GAA	-0.034688	-0.0008954	9	0	0
Hs	MAD1L1	Forrest	519	K	AAG	0.063332	-0.0024397	9	0	0
Hs	MAD1L1	Forrest	520	R	AGG	-0.1035	-0.0011091	9	0	0
Hs	MAD1L1	Forrest	521	M	ATG	0.11681	-0.0061003	9	0	0
Hs	MAD1L1	Forrest	522	L	CTG	0.024091	0.00072846	9	0	0
Hs	MAD1L1	Forrest	523	E	GAG	-0.037367	0.0004307	9	0	0
Hs	MAD1L1	Forrest	524	A	GCA	0.036067	-0.0092138	9	0	0
Hs	MAD1L1	Forrest	525	Q	CAG	-0.082289	0.0030951	9	0	0
Hs	MAD1L1	Forrest	526	L	CTG	0.024091	0.0013506	9	0	0
Hs	MAD1L1	Forrest	527	E	GAG	-0.037367	0.0013506	9	0	0
Hs	MAD1L1	Forrest	528	R	CGG	-0.023469	-0.0036406	9	0	0
Hs	MAD1L1	Forrest	529	R	CGA	0.0072852	0.0020674	9	0	0
Hs	MAD1L1	Forrest	530	A	GCT	0.10111	0.012315	9	0	0
Hs	MAD1L1	Forrest	531	L	CTG	0.024091	0.017645	9	1	0
Hs	MAD1L1	Forrest	532	Q	CAG	-0.082289	0.022901	9	1	0
Hs	MAD1L1	Forrest	533	G	GGT	0.087439	0.016365	9	1	0
Hs	MAD1L1	Forrest	534	D	GAC	0.0099369	0.0031654	9	0	0
Hs	MAD1L1	Forrest	535	Y	TAT	0.072064	-0.019569	9	0	0
Hs	MAD1L1	Forrest	536	D	GAC	0.0099369	-0.017936	9	0	0
Hs	MAD1L1	Forrest	537	Q	CAG	-0.082289	-0.010338	9	0	0
Hs	MAD1L1	Forrest	538	S	AGC	-0.11151	-0.011637	9	0	0
Hs	MAD1L1	Forrest	539	R	AGG	-0.1035	-0.010064	9	0	0
Hs	MAD1L1	Forrest	540	T	ACC	0.038788	-0.027496	9	1	0
Hs	MAD1L1	Forrest	541	K	AAA	-0.013908	-0.015621	9	0	0
Hs	MAD1L1	Forrest	542	V	GTG	0.075748	-0.018868	9	0	0
Hs	MAD1L1	Forrest	543	L	CTG	0.024091	-0.003801	9	0	0
Hs	MAD1L1	Forrest	544	H	CAC	-0.084822	0.0095583	9	0	0
Hs	MAD1L1	Forrest	545	M	ATG	0.11681	-0.0017728	9	0	0
Hs	MAD1L1	Forrest	546	S	AGC	-0.11151	0.0040823	9	0	0
Hs	MAD1L1	Forrest	547	L	CTG	0.024091	-0.017188	9	0	0
Hs	MAD1L1	Forrest	548	N	AAC	0.016737	-0.011448	9	0	0
Hs	MAD1L1	Forrest	549	P	CCC	-0.063191	0.0019321	9	0	0
Hs	MAD1L1	Forrest	550	T	ACC	0.038788	-0.022547	9	0	0
Hs	MAD1L1	Forrest	551	S	AGT	-0.11569	-0.019299	9	0	0
Hs	MAD1L1	Forrest	552	V	GTG	0.075748	-0.021745	9	0	0
Hs	MAD1L1	Forrest	553	A	GCC	0.035603	-0.020928	9	0	0
Hs	MAD1L1	Forrest	554	R	AGG	-0.1035	-0.013676	9	0	0
Hs	MAD1L1	Forrest	555	Q	CAG	-0.082289	-0.022138	9	0	0
Hs	MAD1L1	Forrest	556	R	CGC	0.0020771	-0.0081798	9	0	0
Hs	MAD1L1	Forrest	557	L	CTG	0.024091	-0.026021	9	1	0
Hs	MAD1L1	Forrest	558	R	CGC	0.0020771	-0.042367	9	1	0
Hs	MAD1L1	Forrest	559	E	GAG	-0.037367	-0.040011	9	1	0
Hs	MAD1L1	Forrest	560	D	GAC	0.0099369	-0.028191	9	1	0
Hs	MAD1L1	Forrest	561	H	CAC	-0.084822	-0.037565	9	1	0
Hs	MAD1L1	Forrest	562	S	AGC	-0.11151	-0.039016	9	1	0
Hs	MAD1L1	Forrest	563	Q	CAG	-0.082289	-0.043398	9	1	0
Hs	MAD1L1	Forrest	564	L	CTG	0.024091	-0.044317	9	1	0
Hs	MAD1L1	Forrest	565	Q	CAG	-0.082289	-0.049573	9	1	1
Hs	MAD1L1	Forrest	566	A	GCG	0.011034	-0.039338	9	1	0
Hs	MAD1L1	Forrest	567	E	GAG	-0.037367	-0.024271	9	0	0
Hs	MAD1L1	Forrest	568	C	TGC	-0.04563	-0.014897	9	0	0
Hs	MAD1L1	Forrest	569	E	GAG	-0.037367	-0.01805	9	0	0
Hs	MAD1L1	Forrest	570	R	CGA	0.0072852	-0.0079184	9	0	0
Hs	MAD1L1	Forrest	571	L	CTG	0.024091	-0.0064676	9	0	0
Hs	MAD1L1	Forrest	572	R	CGC	0.0020771	-0.0020849	9	0	0
Hs	MAD1L1	Forrest	573	G	GGG	-0.0042865	0.006941	9	0	0
Hs	MAD1L1	Forrest	574	L	CTC	0.0088979	0.024072	9	1	0
Hs	MAD1L1	Forrest	575	L	CTG	0.024091	0.019111	9	1	0
Hs	MAD1L1	Forrest	576	R	CGC	0.0020771	0.0087664	9	0	0
Hs	MAD1L1	Forrest	577	A	GCC	0.035603	0.016167	9	1	0
Hs	MAD1L1	Forrest	578	M	ATG	0.11681	0.019448	9	1	0
Hs	MAD1L1	Forrest	579	E	GAG	-0.037367	0.022769	9	1	0
Hs	MAD1L1	Forrest	580	R	AGA	-0.069007	0.026739	9	1	0
Hs	MAD1L1	Forrest	581	G	GGA	0.068686	0.019824	9	1	0
Hs	MAD1L1	Forrest	582	G	GGC	0.025236	0.019824	9	1	0
Hs	MAD1L1	Forrest	583	T	ACC	0.038788	0.007949	9	0	0
Hs	MAD1L1	Forrest	584	V	GTC	0.059823	0.011766	9	0	0
Hs	MAD1L1	Forrest	585	P	CCA	-0.060156	0.015281	9	0	0
Hs	MAD1L1	Forrest	586	A	GCC	0.035603	0.018884	9	1	0
Hs	MAD1L1	Forrest	587	D	GAC	0.0099369	0.020036	9	1	0
Hs	MAD1L1	Forrest	588	L	CTT	-0.0030186	0.019682	9	1	0
Hs	MAD1L1	Forrest	589	E	GAG	-0.037367	0.014261	9	0	0
Hs	MAD1L1	Forrest	590	A	GCT	0.10111	0.008091	9	0	0
Hs	MAD1L1	Forrest	591	A	GCC	0.035603	0.006812	9	0	0
Hs	MAD1L1	Forrest	592	A	GCC	0.035603	-0.00097614	9	0	0
Hs	MAD1L1	Forrest	593	A	GCG	0.011034	-0.0063707	9	0	0
Hs	MAD1L1	Forrest	594	S	AGT	-0.11569	-0.011615	9	0	0
Hs	MAD1L1	Forrest	595	L	CTG	0.024091	-0.015813	9	0	0
Hs	MAD1L1	Forrest	596	P	CCA	-0.060156	-0.02392	9	0	0
Hs	MAD1L1	Forrest	597	S	TCG	-0.051569	-0.01946	9	0	0
Hs	MAD1L1	Forrest	598	S	TCC	-0.084566	-0.016678	9	0	0
Hs	MAD1L1	Forrest	599	K	AAG	0.063332	-0.0079764	9	0	0
Hs	MAD1L1	Forrest	600	E	GAG	-0.037367	-0.0079764	9	0	0
Hs	MAD1L1	Forrest	601	V	GTG	0.075748	0.0057446	9	0	0
Hs	MAD1L1	Forrest	602	A	GCA	0.036067	0.018511	9	1	0
Hs	MAD1L1	Forrest	603	E	GAG	-0.037367	0.018764	9	1	0
Hs	MAD1L1	Forrest	604	L	CTG	0.024091	0.020144	9	1	0
Hs	MAD1L1	Forrest	605	K	AAG	0.063332	0.020144	9	1	0
Hs	MAD1L1	Forrest	606	K	AAG	0.063332	-0.0011264	9	0	0
Hs	MAD1L1	Forrest	607	Q	CAG	-0.082289	-0.001178	9	0	0
Hs	MAD1L1	Forrest	608	V	GTG	0.075748	-0.001178	9	0	0
Hs	MAD1L1	Forrest	609	E	GAG	-0.037367	-0.001178	9	0	0
Hs	MAD1L1	Forrest	610	S	AGT	-0.11569	-0.001178	9	0	0
Hs	MAD1L1	Forrest	611	A	GCC	0.035603	-0.0063553	9	0	0
Hs	MAD1L1	Forrest	612	E	GAG	-0.037367	-0.0063553	9	0	0
Hs	MAD1L1	Forrest	613	L	CTG	0.024091	-0.017379	9	0	0
Hs	MAD1L1	Forrest	614	K	AAG	0.063332	-0.012239	9	0	0
Hs	MAD1L1	Forrest	615	N	AAC	0.016737	0.0076522	9	0	0
Hs	MAD1L1	Forrest	616	Q	CAG	-0.082289	-0.00045562	9	0	0
Hs	MAD1L1	Forrest	617	R	CGG	-0.023469	0.011109	9	0	0
Hs	MAD1L1	Forrest	618	L	CTC	0.0088979	0.015022	9	0	0
Hs	MAD1L1	Forrest	619	K	AAG	0.063332	-0.0011578	9	0	0
Hs	MAD1L1	Forrest	620	E	GAG	-0.037367	0.0012923	9	0	0
Hs	MAD1L1	Forrest	621	V	GTT	0.066711	0.017472	9	1	0
Hs	MAD1L1	Forrest	622	F	TTC	0.059314	0.03253	9	1	0
Hs	MAD1L1	Forrest	623	Q	CAG	-0.082289	0.022398	9	1	0
Hs	MAD1L1	Forrest	624	T	ACC	0.038788	0.011209	9	0	0
Hs	MAD1L1	Forrest	625	K	AAG	0.063332	0.021952	9	1	0
Hs	MAD1L1	Forrest	626	I	ATC	0.11205	0.01477	9	0	0
Hs	MAD1L1	Forrest	627	Q	CAG	-0.082289	0.015217	9	0	0
Hs	MAD1L1	Forrest	628	E	GAG	-0.037367	0.028316	9	1	0
Hs	MAD1L1	Forrest	629	F	TTC	0.059314	0.018936	9	1	0
Hs	MAD1L1	Forrest	630	R	CGC	0.0020771	0.020956	9	1	0
Hs	MAD1L1	Forrest	631	K	AAG	0.063332	0.0082876	9	0	0
Hs	MAD1L1	Forrest	632	A	GCC	0.035603	0.018419	9	1	0
Hs	MAD1L1	Forrest	633	C	TGC	-0.04563	0.026881	9	1	0
Hs	MAD1L1	Forrest	634	Y	TAC	0.081513	0.023095	9	1	0
Hs	MAD1L1	Forrest	635	T	ACG	-0.0019636	0.031921	9	1	0
Hs	MAD1L1	Forrest	636	L	CTC	0.0088979	0.015741	9	1	0
Hs	MAD1L1	Forrest	637	T	ACC	0.038788	0.024235	9	1	0
Hs	MAD1L1	Forrest	638	G	GGC	0.025236	0.030409	9	1	0
Hs	MAD1L1	Forrest	639	Y	TAC	0.081513	0.033803	9	1	0
Hs	MAD1L1	Forrest	640	Q	CAG	-0.082289	0.038331	9	1	1
Hs	MAD1L1	Forrest	641	I	ATC	0.11205	0.037124	9	1	1
Hs	MAD1L1	Forrest	642	D	GAC	0.0099369	0.028662	9	1	0
Hs	MAD1L1	Forrest	643	I	ATC	0.11205	0.027718	9	1	0
Hs	MAD1L1	Forrest	644	T	ACC	0.038788	0.0095176	9	0	0
Hs	MAD1L1	Forrest	645	T	ACG	-0.0019636	0.027718	9	1	0
Hs	MAD1L1	Forrest	646	E	GAG	-0.037367	0.01266	9	0	0
Hs	MAD1L1	Forrest	647	N	AAC	0.016737	0.014233	9	0	0
Hs	MAD1L1	Forrest	648	Q	CAG	-0.082289	0.0060922	9	0	0
Hs	MAD1L1	Forrest	649	Y	TAC	0.081513	-0.0039475	9	0	0
Hs	MAD1L1	Forrest	650	R	CGG	-0.023469	-0.0010525	9	0	0
Hs	MAD1L1	Forrest	651	L	CTG	0.024091	0.012156	9	0	0
Hs	MAD1L1	Forrest	652	T	ACC	0.038788	0.014252	9	0	0
Hs	MAD1L1	Forrest	653	S	TCG	-0.051569	0.019244	9	1	0
Hs	MAD1L1	Forrest	654	L	CTG	0.024091	0.00076212	9	0	0
Hs	MAD1L1	Forrest	655	Y	TAC	0.081513	-0.0033143	9	0	0
Hs	MAD1L1	Forrest	656	A	GCC	0.035603	-0.0031871	9	0	0
Hs	MAD1L1	Forrest	657	E	GAG	-0.037367	-0.0063929	9	0	0
Hs	MAD1L1	Forrest	658	H	CAC	-0.084822	-0.005733	9	0	0
Hs	MAD1L1	Forrest	659	P	CCA	-0.060156	-0.0074211	9	0	0
Hs	MAD1L1	Forrest	660	G	GGC	0.025236	-0.0040279	9	0	0
Hs	MAD1L1	Forrest	661	D	GAC	0.0099369	-0.0013933	9	0	0
Hs	MAD1L1	Forrest	662	C	TGC	-0.04563	0.0097956	9	0	0
Hs	MAD1L1	Forrest	663	L	CTC	0.0088979	0.023176	9	1	0
Hs	MAD1L1	Forrest	664	I	ATC	0.11205	0.03417	9	1	0
Hs	MAD1L1	Forrest	665	F	TTC	0.059314	0.018975	9	1	0
Hs	MAD1L1	Forrest	666	K	AAG	0.063332	0.01085	9	0	0
Hs	MAD1L1	Forrest	667	A	GCC	0.035603	0.01019	9	0	0
Hs	MAD1L1	Forrest	668	T	ACC	0.038788	0.018917	9	1	0
Hs	MAD1L1	Forrest	669	S	AGC	-0.11151	-0.0029295	9	0	0
Hs	MAD1L1	Forrest	670	P	CCC	-0.063191	-0.002483	9	0	0
Hs	MAD1L1	Forrest	671	S	TCG	-0.051569	0.0034593	9	0	0
Hs	MAD1L1	Forrest	672	G	GGT	0.087439	-0.0096397	9	0	0
Hs	MAD1L1	Forrest	673	S	TCC	-0.084566	-0.013942	9	0	0
Hs	MAD1L1	Forrest	674	K	AAG	0.063332	0.0011254	9	0	0
Hs	MAD1L1	Forrest	675	M	ATG	0.11681	0.0039947	9	0	0
Hs	MAD1L1	Forrest	676	Q	CAG	-0.082289	0.0084438	9	0	0
Hs	MAD1L1	Forrest	677	L	CTA	6.7711e-05	-0.0054236	9	0	0
Hs	MAD1L1	Forrest	678	L	CTG	0.024091	0.010563	9	0	0
Hs	MAD1L1	Forrest	679	E	GAG	-0.037367	-0.0083291	9	0	0
Hs	MAD1L1	Forrest	680	T	ACA	-0.011528	-0.030733	9	1	0
Hs	MAD1L1	Forrest	681	E	GAG	-0.037367	-0.01728	9	0	0
Hs	MAD1L1	Forrest	682	F	TTC	0.059314	-0.008871	9	0	0
Hs	MAD1L1	Forrest	683	S	TCA	-0.1067	-0.0087439	9	0	0
Hs	MAD1L1	Forrest	684	H	CAC	-0.084822	-0.0087439	9	0	0
Hs	MAD1L1	Forrest	685	T	ACC	0.038788	-0.0064744	9	0	0
Hs	MAD1L1	Forrest	686	V	GTG	0.075748	0.010128	9	0	0
Hs	MAD1L1	Forrest	687	G	GGC	0.025236	-0.00061458	9	0	0
Hs	MAD1L1	Forrest	688	E	GAG	-0.037367	0.019657	9	1	0
Hs	MAD1L1	Forrest	689	L	CTC	0.0088979	0.019657	9	1	0
Hs	MAD1L1	Forrest	690	I	ATC	0.11205	0.018024	9	1	0
Hs	MAD1L1	Forrest	691	E	GAG	-0.037367	0.007	9	0	0
Hs	MAD1L1	Forrest	692	V	GTG	0.075748	0.0044268	9	0	0
Hs	MAD1L1	Forrest	693	H	CAC	-0.084822	-0.00056446	9	0	0
Hs	MAD1L1	Forrest	694	L	CTG	0.024091	-0.00044902	9	0	0
Hs	MAD1L1	Forrest	695	R	CGG	-0.023469	-0.02529	9	0	0
Hs	MAD1L1	Forrest	696	R	CGC	0.0020771	-0.0086876	9	0	0
Hs	MAD1L1	Forrest	697	Q	CAG	-0.082289	-0.022272	9	0	0
Hs	MAD1L1	Forrest	698	D	GAC	0.0099369	-0.008892	9	0	0
Hs	MAD1L1	Forrest	699	S	AGC	-0.11151	-0.0049784	9	0	0
Hs	MAD1L1	Forrest	700	I	ATC	0.11205	-0.0013821	9	0	0
Hs	MAD1L1	Forrest	701	P	CCT	-0.046516	-0.014003	9	0	0
Hs	MAD1L1	Forrest	702	A	GCC	0.035603	-0.01059	9	0	0
Hs	MAD1L1	Forrest	703	F	TTC	0.059314	-0.010706	9	0	0
Hs	MAD1L1	Forrest	704	L	CTC	0.0088979	0.0059947	9	0	0
Hs	MAD1L1	Forrest	705	S	AGC	-0.11151	-0.0054669	9	0	0
Hs	MAD1L1	Forrest	706	S	TCG	-0.051569	-0.0044504	9	0	0
Hs	MAD1L1	Forrest	707	L	CTC	0.0088979	-0.0074176	9	0	0
Hs	MAD1L1	Forrest	708	T	ACC	0.038788	-0.0074176	9	0	0
Hs	MAD1L1	Forrest	709	L	CTC	0.0088979	-0.020797	9	0	0
Hs	MAD1L1	Forrest	710	E	GAG	-0.037367	-0.0081754	9	0	0
Hs	MAD1L1	Forrest	711	L	CTC	0.0088979	-0.011589	9	0	0
Hs	MAD1L1	Forrest	712	F	TTC	0.059314	-0.0082675	9	0	0
Hs	MAD1L1	Forrest	713	S	AGC	-0.11151	-0.0041609	9	0	0
Hs	MAD1L1	Forrest	714	R	CGC	0.0020771	-0.0039236	9	0	0
Hs	MAD1L1	Forrest	715	Q	CAG	-0.082289	0.00025693	9	0	0
Hs	MAD1L1	Forrest	716	T	ACC	0.038788	-0.00097748	9	0	0
Hs	MAD1L1	Forrest	717	V	GTG	0.075748	-0.011026	9	0	0
Hs	MAD1L1	Forrest	718	A	GCG	0.011034	0.0090718	9	0	0
Hs	MAD1L1	Narula	1	M	ATG	0.043268	0.042936	9	0	0
Hs	MAD1L1	Narula	2	E	GAA	-0.17559	0.0065143	9	1	0
Hs	MAD1L1	Narula	3	D	GAC	0.045106	0.01265	9	0	0
Hs	MAD1L1	Narula	4	L	CTG	0.19963	0.027809	9	0	0
Hs	MAD1L1	Narula	5	G	GGG	0.10227	0.029526	9	0	0
Hs	MAD1L1	Narula	6	E	GAA	-0.17559	0.014336	9	0	0
Hs	MAD1L1	Narula	7	N	AAC	0.049463	0.012962	9	0	0
Hs	MAD1L1	Narula	8	T	ACC	0.13392	0.01609	9	0	0
Hs	MAD1L1	Narula	9	M	ATG	0.043268	0.0087898	9	0	0
Hs	MAD1L1	Narula	10	V	GTT	-0.093441	0.019607	9	0	0
Hs	MAD1L1	Narula	11	L	TTA	-0.18796	0.021128	9	0	0
Hs	MAD1L1	Narula	12	S	TCC	0.073261	-0.00079241	9	1	0
Hs	MAD1L1	Narula	13	T	ACC	0.13392	-0.027701	9	1	1
Hs	MAD1L1	Narula	14	L	CTG	0.19963	-0.027012	9	1	1
Hs	MAD1L1	Narula	15	R	AGA	-0.16191	-0.011134	9	1	0
Hs	MAD1L1	Narula	16	S	TCT	-0.14782	0.026512	9	0	0
Hs	MAD1L1	Narula	17	L	TTG	-0.10825	0.034701	9	0	0
Hs	MAD1L1	Narula	18	N	AAC	0.049463	0.003396	9	1	0
Hs	MAD1L1	Narula	19	N	AAC	0.049463	-0.01908	9	1	0
Hs	MAD1L1	Narula	20	F	TTC	0.15086	-0.0011172	9	1	0
Hs	MAD1L1	Narula	21	I	ATC	0.14696	0.033666	9	0	0
Hs	MAD1L1	Narula	22	S	TCT	-0.14782	0.047549	9	0	0
Hs	MAD1L1	Narula	23	Q	CAG	-0.0026622	0.036997	9	0	0
Hs	MAD1L1	Narula	24	R	CGT	-0.00023703	0.049197	9	0	0
Hs	MAD1L1	Narula	25	V	GTG	0.16523	0.01601	9	0	0
Hs	MAD1L1	Narula	26	E	GAG	0.016695	-0.0053749	9	1	0
Hs	MAD1L1	Narula	27	G	GGA	-0.04551	0.03323	9	0	0
Hs	MAD1L1	Narula	28	G	GGC	0.15926	0.019778	9	0	0
Hs	MAD1L1	Narula	29	S	TCT	-0.14782	0.0081904	9	0	0
Hs	MAD1L1	Narula	30	G	GGA	-0.04551	-0.026593	9	1	1
Hs	MAD1L1	Narula	31	L	CTG	0.19963	-0.013568	9	1	0
Hs	MAD1L1	Narula	32	D	GAT	-0.12373	-0.0068455	9	1	0
Hs	MAD1L1	Narula	33	I	ATT	-0.10452	-0.0088225	9	1	0
Hs	MAD1L1	Narula	34	S	TCT	-0.14782	-0.00098787	9	1	0
Hs	MAD1L1	Narula	35	T	ACC	0.13392	0.0035152	9	1	0
Hs	MAD1L1	Narula	36	S	TCG	0.014992	-0.03509	9	1	1
Hs	MAD1L1	Narula	37	A	GCC	0.14147	0.00083889	9	1	0
Hs	MAD1L1	Narula	38	P	CCA	-0.077308	0.012157	9	0	0
Hs	MAD1L1	Narula	39	G	GGT	-0.0049829	0.033389	9	0	0
Hs	MAD1L1	Narula	40	S	TCT	-0.14782	0.018213	9	0	0
Hs	MAD1L1	Narula	41	L	CTG	0.19963	0.029153	9	0	0
Hs	MAD1L1	Narula	42	Q	CAG	-0.0026622	0.013139	9	0	0
Hs	MAD1L1	Narula	43	M	ATG	0.043268	0.021433	9	0	0
Hs	MAD1L1	Narula	44	Q	CAG	-0.0026622	0.025578	9	0	0
Hs	MAD1L1	Narula	45	Y	TAC	0.11345	0.04681	9	0	0
Hs	MAD1L1	Narula	46	Q	CAG	-0.0026622	0.024333	9	0	0
Hs	MAD1L1	Narula	47	Q	CAG	-0.0026622	0.04681	9	0	0
Hs	MAD1L1	Narula	48	S	AGC	0.032322	0.043857	9	0	0
Hs	MAD1L1	Narula	49	M	ATG	0.043268	0.024643	9	0	0
Hs	MAD1L1	Narula	50	Q	CAG	-0.0026622	-0.0059525	9	1	0
Hs	MAD1L1	Narula	51	L	CTG	0.19963	-0.010524	9	1	0
Hs	MAD1L1	Narula	52	E	GAG	0.016695	-0.0083733	9	1	0
Hs	MAD1L1	Narula	53	E	GAA	-0.17559	-0.012261	9	1	0
Hs	MAD1L1	Narula	54	R	AGA	-0.16191	-0.00073958	9	1	0
Hs	MAD1L1	Narula	55	A	GCA	-0.043807	-0.00047012	9	1	0
Hs	MAD1L1	Narula	56	E	GAG	0.016695	-0.020985	9	1	0
Hs	MAD1L1	Narula	57	Q	CAG	-0.0026622	-0.023456	9	1	0
Hs	MAD1L1	Narula	58	I	ATC	0.14696	0.0041947	9	1	0
Hs	MAD1L1	Narula	59	R	CGT	-0.00023703	0.02366	9	0	0
Hs	MAD1L1	Narula	60	S	TCG	0.014992	0.04705	9	0	0
Hs	MAD1L1	Narula	61	K	AAG	-0.0055407	0.061523	9	0	0
Hs	MAD1L1	Narula	62	S	TCC	0.073261	0.061523	9	0	0
Hs	MAD1L1	Narula	63	H	CAC	0.013285	0.063554	9	0	0
Hs	MAD1L1	Narula	64	L	CTC	0.1667	0.065435	9	0	0
Hs	MAD1L1	Narula	65	I	ATC	0.14696	0.071774	9	0	0
Hs	MAD1L1	Narula	66	Q	CAG	-0.0026622	0.074245	9	0	0
Hs	MAD1L1	Narula	67	V	GTG	0.16523	0.044725	9	0	0
Hs	MAD1L1	Narula	68	E	GAG	0.016695	0.048056	9	0	0
Hs	MAD1L1	Narula	69	R	CGG	0.072045	0.029239	9	0	0
Hs	MAD1L1	Narula	70	E	GAG	0.016695	0.017718	9	0	0
Hs	MAD1L1	Narula	71	K	AAA	-0.19242	0.019869	9	0	0
Hs	MAD1L1	Narula	72	M	ATG	0.043268	0.02369	9	0	0
Hs	MAD1L1	Narula	73	Q	CAG	-0.0026622	0.0015372	9	1	0
Hs	MAD1L1	Narula	74	M	ATG	0.043268	-0.0049916	9	1	0
Hs	MAD1L1	Narula	75	E	GAG	0.016695	-0.0074623	9	1	0
Hs	MAD1L1	Narula	76	L	CTG	0.19963	0.0042533	9	1	0
Hs	MAD1L1	Narula	77	S	AGT	-0.18268	-0.001321	9	1	0
Hs	MAD1L1	Narula	78	H	CAC	0.013285	-0.0079385	9	1	0
Hs	MAD1L1	Narula	79	K	AAG	-0.0055407	0.0056129	9	1	0
Hs	MAD1L1	Narula	80	R	AGG	-0.086978	0.0056129	9	1	0
Hs	MAD1L1	Narula	81	A	GCT	-0.0069001	0.0056129	9	1	0
Hs	MAD1L1	Narula	82	R	CGA	-0.06222	0.027766	9	0	0
Hs	MAD1L1	Narula	83	V	GTG	0.16523	0.0083003	9	0	0
Hs	MAD1L1	Narula	84	E	GAG	0.016695	0.0040485	9	1	0
Hs	MAD1L1	Narula	85	L	CTG	0.19963	0.029431	9	0	0
Hs	MAD1L1	Narula	86	E	GAG	0.016695	0.033789	9	0	0
Hs	MAD1L1	Narula	87	R	AGA	-0.16191	0.055583	9	0	0
Hs	MAD1L1	Narula	88	A	GCA	-0.043807	0.016926	9	0	0
Hs	MAD1L1	Narula	89	A	GCC	0.14147	0.030789	9	0	0
Hs	MAD1L1	Narula	90	S	AGC	0.032322	-0.0010557	9	1	0
Hs	MAD1L1	Narula	91	T	ACC	0.13392	0.0025851	9	1	0
Hs	MAD1L1	Narula	92	S	AGT	-0.18268	0.03318	9	0	0
Hs	MAD1L1	Narula	93	A	GCC	0.14147	0.039903	9	0	0
Hs	MAD1L1	Narula	94	R	AGG	-0.086978	0.024158	9	0	0
Hs	MAD1L1	Narula	95	N	AAC	0.049463	0.022422	9	0	0
Hs	MAD1L1	Narula	96	Y	TAC	0.11345	0.025192	9	0	0
Hs	MAD1L1	Narula	97	E	GAG	0.016695	0.050502	9	0	0
Hs	MAD1L1	Narula	98	R	CGT	-0.00023703	0.04467	9	0	0
Hs	MAD1L1	Narula	99	E	GAG	0.016695	0.05983	9	0	0
Hs	MAD1L1	Narula	100	V	GTC	0.15885	0.054038	9	0	0
Hs	MAD1L1	Narula	101	D	GAC	0.045106	0.043288	9	0	0
Hs	MAD1L1	Narula	102	R	CGC	0.088981	0.059955	9	0	0
Hs	MAD1L1	Narula	103	N	AAC	0.049463	0.082162	9	1	0
Hs	MAD1L1	Narula	104	Q	CAG	-0.0026622	0.086516	9	1	0
Hs	MAD1L1	Narula	105	E	GAG	0.016695	0.078752	9	1	0
Hs	MAD1L1	Narula	106	L	CTC	0.1667	0.090069	9	1	0
Hs	MAD1L1	Narula	107	L	CTG	0.19963	0.088187	9	1	0
Hs	MAD1L1	Narula	108	T	ACG	0.05588	0.082395	9	1	0
Hs	MAD1L1	Narula	109	R	CGC	0.088981	0.071903	9	0	0
Hs	MAD1L1	Narula	110	I	ATC	0.14696	0.069752	9	0	0
Hs	MAD1L1	Narula	111	R	CGG	0.072045	0.053085	9	0	0
Hs	MAD1L1	Narula	112	Q	CAG	-0.0026622	0.038909	9	0	0
Hs	MAD1L1	Narula	113	L	CTT	-0.097093	0.034555	9	0	0
Hs	MAD1L1	Narula	114	Q	CAG	-0.0026622	0.040387	9	0	0
Hs	MAD1L1	Narula	115	E	GAG	0.016695	0.035422	9	0	0
Hs	MAD1L1	Narula	116	R	CGG	0.072045	0.034257	9	0	0
Hs	MAD1L1	Narula	117	E	GAG	0.016695	0.036408	9	0	0
Hs	MAD1L1	Narula	118	A	GCC	0.14147	0.049051	9	0	0
Hs	MAD1L1	Narula	119	G	GGG	0.10227	0.048731	9	0	0
Hs	MAD1L1	Narula	120	A	GCG	0.061562	0.051684	9	0	0
Hs	MAD1L1	Narula	121	E	GAG	0.016695	0.043383	9	0	0
Hs	MAD1L1	Narula	122	E	GAG	0.016695	0.043383	9	0	0
Hs	MAD1L1	Narula	123	K	AAG	-0.0055407	0.027369	9	0	0
Hs	MAD1L1	Narula	124	M	ATG	0.043268	0.038186	9	0	0
Hs	MAD1L1	Narula	125	Q	CAG	-0.0026622	0.033201	9	0	0
Hs	MAD1L1	Narula	126	E	GAG	0.016695	0.041233	9	0	0
Hs	MAD1L1	Narula	127	Q	CAG	-0.0026622	0.044874	9	0	0
Hs	MAD1L1	Narula	128	L	CTG	0.19963	0.035825	9	0	0
Hs	MAD1L1	Narula	129	E	GAG	0.016695	0.030722	9	0	0
Hs	MAD1L1	Narula	130	R	CGC	0.088981	0.02135	9	0	0
Hs	MAD1L1	Narula	131	N	AAC	0.049463	0.019199	9	0	0
Hs	MAD1L1	Narula	132	R	AGG	-0.086978	0.019199	9	0	0
Hs	MAD1L1	Narula	133	Q	CAG	-0.0026622	0.0025146	9	1	0
Hs	MAD1L1	Narula	134	C	TGT	-0.087005	-0.011369	9	1	0
Hs	MAD1L1	Narula	135	Q	CAG	-0.0026622	-0.035004	9	1	1
Hs	MAD1L1	Narula	136	Q	CAG	-0.0026622	-0.041266	9	1	1
Hs	MAD1L1	Narula	137	N	AAC	0.049463	-0.015883	9	1	0
Hs	MAD1L1	Narula	138	L	TTG	-0.10825	-0.011996	9	1	0
Hs	MAD1L1	Narula	139	D	GAT	-0.12373	-0.0029446	9	1	0
Hs	MAD1L1	Narula	140	A	GCT	-0.0069001	-0.012313	9	1	0
Hs	MAD1L1	Narula	141	A	GCC	0.14147	0.010164	9	0	0
Hs	MAD1L1	Narula	142	S	AGC	0.032322	0.0046413	9	1	0
Hs	MAD1L1	Narula	143	K	AAG	-0.0055407	0.018525	9	0	0
Hs	MAD1L1	Narula	144	R	AGG	-0.086978	0.010893	9	0	0
Hs	MAD1L1	Narula	145	L	CTG	0.19963	0.013515	9	0	0
Hs	MAD1L1	Narula	146	R	CGT	-0.00023703	0.0028079	9	1	0
Hs	MAD1L1	Narula	147	E	GAG	0.016695	-0.021081	9	1	0
Hs	MAD1L1	Narula	148	K	AAA	-0.19242	0.0017148	9	1	0
Hs	MAD1L1	Narula	149	E	GAG	0.016695	0.027098	9	0	0
Hs	MAD1L1	Narula	150	D	GAC	0.045106	0.0046211	9	1	0
Hs	MAD1L1	Narula	151	S	AGT	-0.18268	0.0038808	9	1	0
Hs	MAD1L1	Narula	152	L	CTG	0.19963	0.019721	9	0	0
Hs	MAD1L1	Narula	153	A	GCC	0.14147	0.042956	9	0	0
Hs	MAD1L1	Narula	154	Q	CAG	-0.0026622	0.055981	9	0	0
Hs	MAD1L1	Narula	155	A	GCT	-0.0069001	0.067298	9	0	0
Hs	MAD1L1	Narula	156	G	GGC	0.15926	0.093092	9	1	0
Hs	MAD1L1	Narula	157	E	GAG	0.016695	0.066044	9	0	0
Hs	MAD1L1	Narula	158	T	ACC	0.13392	0.072506	9	0	0
Hs	MAD1L1	Narula	159	I	ATC	0.14696	0.072186	9	0	0
Hs	MAD1L1	Narula	160	N	AAC	0.049463	0.084316	9	1	0
Hs	MAD1L1	Narula	161	A	GCA	-0.043807	0.056956	9	0	0
Hs	MAD1L1	Narula	162	L	CTG	0.19963	0.07143	9	0	0
Hs	MAD1L1	Narula	163	K	AAG	-0.0055407	0.058215	9	0	0
Hs	MAD1L1	Narula	164	G	GGG	0.10227	0.022377	9	0	0
Hs	MAD1L1	Narula	165	R	AGG	-0.086978	0.039061	9	0	0
Hs	MAD1L1	Narula	166	I	ATC	0.14696	0.043633	9	0	0
Hs	MAD1L1	Narula	167	S	TCG	0.014992	0.030525	9	0	0
Hs	MAD1L1	Narula	168	E	GAA	-0.17559	0.034732	9	0	0
Hs	MAD1L1	Narula	169	L	CTG	0.19963	0.041728	9	0	0
Hs	MAD1L1	Narula	170	Q	CAG	-0.0026622	0.056199	9	0	0
Hs	MAD1L1	Narula	171	W	TGG	0.081651	0.044883	9	0	0
Hs	MAD1L1	Narula	172	S	AGC	0.032322	0.042921	9	0	0
Hs	MAD1L1	Narula	173	V	GTG	0.16523	0.064286	9	0	0
Hs	MAD1L1	Narula	174	M	ATG	0.043268	0.046913	9	0	0
Hs	MAD1L1	Narula	175	D	GAC	0.045106	0.055214	9	0	0
Hs	MAD1L1	Narula	176	Q	CAG	-0.0026622	0.064501	9	0	0
Hs	MAD1L1	Narula	177	E	GAG	0.016695	0.060294	9	0	0
Hs	MAD1L1	Narula	178	M	ATG	0.043268	0.051821	9	0	0
Hs	MAD1L1	Narula	179	R	CGG	0.072045	0.069194	9	0	0
Hs	MAD1L1	Narula	180	V	GTG	0.16523	0.066038	9	0	0
Hs	MAD1L1	Narula	181	K	AAG	-0.0055407	0.067999	9	0	0
Hs	MAD1L1	Narula	182	R	CGC	0.088981	0.067999	9	0	0
Hs	MAD1L1	Narula	183	L	CTG	0.19963	0.062576	9	0	0
Hs	MAD1L1	Narula	184	E	GAG	0.016695	0.054275	9	0	0
Hs	MAD1L1	Narula	185	S	TCG	0.014992	0.037771	9	0	0
Hs	MAD1L1	Narula	186	E	GAG	0.016695	0.060567	9	0	0
Hs	MAD1L1	Narula	187	K	AAG	-0.0055407	0.050385	9	0	0
Hs	MAD1L1	Narula	188	Q	CAG	-0.0026622	0.030059	9	0	0
Hs	MAD1L1	Narula	189	E	GAG	0.016695	0.027908	9	0	0
Hs	MAD1L1	Narula	190	L	CTG	0.19963	0.048423	9	0	0
Hs	MAD1L1	Narula	191	Q	CAG	-0.0026622	0.05158	9	0	0
Hs	MAD1L1	Narula	192	E	GAG	0.016695	0.074376	9	0	0
Hs	MAD1L1	Narula	193	Q	CAG	-0.0026622	0.057344	9	0	0
Hs	MAD1L1	Narula	194	L	CTG	0.19963	0.056965	9	0	0
Hs	MAD1L1	Narula	195	D	GAC	0.045106	0.013405	9	0	0
Hs	MAD1L1	Narula	196	L	CTG	0.19963	-0.0076793	9	1	0
Hs	MAD1L1	Narula	197	Q	CAA	-0.15595	-0.0031267	9	1	0
Hs	MAD1L1	Narula	198	H	CAC	0.013285	-0.0031267	9	1	0
Hs	MAD1L1	Narula	199	K	AAA	-0.19242	-0.044818	9	1	1
Hs	MAD1L1	Narula	200	K	AAA	-0.19242	-0.034111	9	1	1
Hs	MAD1L1	Narula	201	C	TGC	0.057668	-0.07324	9	1	1
Hs	MAD1L1	Narula	202	Q	CAG	-0.0026622	-0.056207	9	1	1
Hs	MAD1L1	Narula	203	E	GAA	-0.17559	-0.079063	9	1	1
Hs	MAD1L1	Narula	204	A	GCC	0.14147	-0.041355	9	1	1
Hs	MAD1L1	Narula	205	N	AAT	-0.15254	-0.020271	9	1	0
Hs	MAD1L1	Narula	206	Q	CAG	-0.0026622	-0.046189	9	1	1
Hs	MAD1L1	Narula	207	K	AAA	-0.19242	-0.027371	9	1	1
Hs	MAD1L1	Narula	208	I	ATC	0.14696	-0.0081567	9	1	0
Hs	MAD1L1	Narula	209	Q	CAG	-0.0026622	-0.0081567	9	1	0
Hs	MAD1L1	Narula	210	E	GAA	-0.17559	0.012383	9	0	0
Hs	MAD1L1	Narula	211	L	CTC	0.1667	-0.0046494	9	1	0
Hs	MAD1L1	Narula	212	Q	CAG	-0.0026622	-0.0027798	9	1	0
Hs	MAD1L1	Narula	213	A	GCC	0.14147	-0.023976	9	1	0
Hs	MAD1L1	Narula	214	S	AGC	0.032322	-0.04167	9	1	1
Hs	MAD1L1	Narula	215	Q	CAA	-0.15595	-0.027027	9	1	1
Hs	MAD1L1	Narula	216	E	GAA	-0.17559	-0.040537	9	1	1
Hs	MAD1L1	Narula	217	A	GCA	-0.043807	-0.038765	9	1	1
Hs	MAD1L1	Narula	218	R	AGA	-0.16191	-0.052629	9	1	1
Hs	MAD1L1	Narula	219	A	GCA	-0.043807	-0.056516	9	1	1
Hs	MAD1L1	Narula	220	D	GAC	0.045106	-0.039483	9	1	1
Hs	MAD1L1	Narula	221	H	CAC	0.013285	-0.031587	9	1	1
Hs	MAD1L1	Narula	222	E	GAG	0.016695	-0.027335	9	1	1
Hs	MAD1L1	Narula	223	Q	CAG	-0.0026622	-0.023094	9	1	0
Hs	MAD1L1	Narula	224	Q	CAG	-0.0026622	0.0039544	9	1	0
Hs	MAD1L1	Narula	225	I	ATT	-0.10452	0.00079758	9	1	0
Hs	MAD1L1	Narula	226	K	AAG	-0.0055407	-0.00097431	9	1	0
Hs	MAD1L1	Narula	227	D	GAT	-0.12373	-0.0034449	9	1	0
Hs	MAD1L1	Narula	228	L	CTG	0.19963	0.019032	9	0	0
Hs	MAD1L1	Narula	229	E	GAG	0.016695	0.027467	9	0	0
Hs	MAD1L1	Narula	230	Q	CAG	-0.0026622	0.061262	9	0	0
Hs	MAD1L1	Narula	231	K	AAG	-0.0055407	0.044549	9	0	0
Hs	MAD1L1	Narula	232	L	CTG	0.19963	0.060152	9	0	0
Hs	MAD1L1	Narula	233	S	TCC	0.073261	0.037676	9	0	0
Hs	MAD1L1	Narula	234	L	CTG	0.19963	0.022073	9	0	0
Hs	MAD1L1	Narula	235	Q	CAA	-0.15595	0.017501	9	0	0
Hs	MAD1L1	Narula	236	E	GAG	0.016695	0.024957	9	0	0
Hs	MAD1L1	Narula	237	Q	CAG	-0.0026622	-0.0088374	9	1	0
Hs	MAD1L1	Narula	238	D	GAT	-0.12373	0.0013815	9	1	0
Hs	MAD1L1	Narula	239	A	GCA	-0.043807	-0.021415	9	1	0
Hs	MAD1L1	Narula	240	A	GCG	0.061562	0.0014093	9	1	0
Hs	MAD1L1	Narula	241	I	ATT	-0.10452	0.0043619	9	1	0
Hs	MAD1L1	Narula	242	V	GTG	0.16523	0.004042	9	1	0
Hs	MAD1L1	Narula	243	K	AAG	-0.0055407	0.0013657	9	1	0
Hs	MAD1L1	Narula	244	N	AAC	0.049463	0.0080881	9	0	0
Hs	MAD1L1	Narula	245	M	ATG	0.043268	0.023429	9	0	0
Hs	MAD1L1	Narula	246	K	AAG	-0.0055407	0.024674	9	0	0
Hs	MAD1L1	Narula	247	S	TCT	-0.14782	0.01432	9	0	0
Hs	MAD1L1	Narula	248	E	GAG	0.016695	0.033457	9	0	0
Hs	MAD1L1	Narula	249	L	CTG	0.19963	0.021653	9	0	0
Hs	MAD1L1	Narula	250	V	GTA	-0.093317	0.0071817	9	1	0
Hs	MAD1L1	Narula	251	R	CGG	0.072045	0.029978	9	0	0
Hs	MAD1L1	Narula	252	L	CTC	0.1667	0.026892	9	0	0
Hs	MAD1L1	Narula	253	P	CCT	-0.056772	0.033042	9	0	0
Hs	MAD1L1	Narula	254	R	AGG	-0.086978	0.012717	9	0	0
Hs	MAD1L1	Narula	255	L	CTG	0.19963	0.045266	9	0	0
Hs	MAD1L1	Narula	256	E	GAA	-0.17559	0.036645	9	0	0
Hs	MAD1L1	Narula	257	R	CGG	0.072045	0.017827	9	0	0
Hs	MAD1L1	Narula	258	E	GAG	0.016695	0.046316	9	0	0
Hs	MAD1L1	Narula	259	L	CTG	0.19963	0.063985	9	0	0
Hs	MAD1L1	Narula	260	K	AAG	-0.0055407	0.04366	9	0	0
Hs	MAD1L1	Narula	261	Q	CAG	-0.0026622	0.065025	9	0	0
Hs	MAD1L1	Narula	262	L	CTG	0.19963	0.060611	9	0	0
Hs	MAD1L1	Narula	263	R	CGG	0.072045	0.065596	9	0	0
Hs	MAD1L1	Narula	264	E	GAG	0.016695	0.044892	9	0	0
Hs	MAD1L1	Narula	265	E	GAG	0.016695	0.067688	9	0	0
Hs	MAD1L1	Narula	266	S	AGC	0.032322	0.075989	9	1	0
Hs	MAD1L1	Narula	267	A	GCG	0.061562	0.055663	9	0	0
Hs	MAD1L1	Narula	268	H	CAC	0.013285	0.052466	9	0	0
Hs	MAD1L1	Narula	269	L	CTG	0.19963	0.032621	9	0	0
Hs	MAD1L1	Narula	270	R	CGG	0.072045	0.032621	9	0	0
Hs	MAD1L1	Narula	271	E	GAG	0.016695	0.04391	9	0	0
Hs	MAD1L1	Narula	272	M	ATG	0.043268	0.042566	9	0	0
Hs	MAD1L1	Narula	273	R	AGA	-0.16191	0.052453	9	0	0
Hs	MAD1L1	Narula	274	E	GAG	0.016695	0.052453	9	0	0
Hs	MAD1L1	Narula	275	T	ACC	0.13392	0.06297	9	0	0
Hs	MAD1L1	Narula	276	N	AAC	0.049463	0.060819	9	0	0
Hs	MAD1L1	Narula	277	G	GGG	0.10227	0.036501	9	0	0
Hs	MAD1L1	Narula	278	L	CTG	0.19963	0.056346	9	0	0
Hs	MAD1L1	Narula	279	L	CTC	0.1667	0.076671	9	1	0
Hs	MAD1L1	Narula	280	Q	CAG	-0.0026622	0.042281	9	0	0
Hs	MAD1L1	Narula	281	E	GAA	-0.17559	0.048148	9	0	0
Hs	MAD1L1	Narula	282	E	GAG	0.016695	0.058966	9	0	0
Hs	MAD1L1	Narula	283	L	CTG	0.19963	0.036489	9	0	0
Hs	MAD1L1	Narula	284	E	GAA	-0.17559	0.0083033	9	0	0
Hs	MAD1L1	Narula	285	G	GGG	0.10227	0.0079835	9	0	0
Hs	MAD1L1	Narula	286	L	CTG	0.19963	0.049674	9	0	0
Hs	MAD1L1	Narula	287	Q	CAG	-0.0026622	0.059183	9	0	0
Hs	MAD1L1	Narula	288	R	AGG	-0.086978	0.046889	9	0	0
Hs	MAD1L1	Narula	289	K	AAG	-0.0055407	0.066103	9	0	0
Hs	MAD1L1	Narula	290	L	CTG	0.19963	0.056595	9	0	0
Hs	MAD1L1	Narula	291	G	GGG	0.10227	0.033799	9	0	0
Hs	MAD1L1	Narula	292	R	CGC	0.088981	0.038902	9	0	0
Hs	MAD1L1	Narula	293	Q	CAG	-0.0026622	0.04827	9	0	0
Hs	MAD1L1	Narula	294	E	GAG	0.016695	0.050741	9	0	0
Hs	MAD1L1	Narula	295	K	AAG	-0.0055407	0.034769	9	0	0
Hs	MAD1L1	Narula	296	M	ATG	0.043268	0.045587	9	0	0
Hs	MAD1L1	Narula	297	Q	CAG	-0.0026622	0.025318	9	0	0
Hs	MAD1L1	Narula	298	E	GAG	0.016695	0.043309	9	0	0
Hs	MAD1L1	Narula	299	T	ACG	0.05588	0.029426	9	0	0
Hs	MAD1L1	Narula	300	L	CTG	0.19963	0.031896	9	0	0
Hs	MAD1L1	Narula	301	V	GTT	-0.093441	0.049269	9	0	0
Hs	MAD1L1	Narula	302	G	GGC	0.15926	0.05142	9	0	0
Hs	MAD1L1	Narula	303	L	TTG	-0.10825	0.055061	9	0	0
Hs	MAD1L1	Narula	304	E	GAG	0.016695	0.050707	9	0	0
Hs	MAD1L1	Narula	305	L	CTG	0.19963	0.018862	9	0	0
Hs	MAD1L1	Narula	306	E	GAG	0.016695	0.051425	9	0	0
Hs	MAD1L1	Narula	307	N	AAC	0.049463	0.05591	9	0	0
Hs	MAD1L1	Narula	308	E	GAG	0.016695	0.083657	9	1	0
Hs	MAD1L1	Narula	309	R	AGG	-0.086978	0.081187	9	1	0
Hs	MAD1L1	Narula	310	L	CTG	0.19963	0.081187	9	1	0
Hs	MAD1L1	Narula	311	L	CTG	0.19963	0.062003	9	0	0
Hs	MAD1L1	Narula	312	A	GCC	0.14147	0.060099	9	0	0
Hs	MAD1L1	Narula	313	K	AAG	-0.0055407	0.067316	9	0	0
Hs	MAD1L1	Narula	314	L	CTG	0.19963	0.078835	9	1	0
Hs	MAD1L1	Narula	315	Q	CAA	-0.15595	0.038665	9	0	0
Hs	MAD1L1	Narula	316	S	AGC	0.032322	0.038665	9	0	0
Hs	MAD1L1	Narula	317	W	TGG	0.081651	0.027958	9	0	0
Hs	MAD1L1	Narula	318	E	GAG	0.016695	0.028278	9	0	0
Hs	MAD1L1	Narula	319	R	AGA	-0.16191	0.020978	9	0	0
Hs	MAD1L1	Narula	320	L	CTG	0.19963	0.043113	9	0	0
Hs	MAD1L1	Narula	321	D	GAC	0.045106	0.057218	9	0	0
Hs	MAD1L1	Narula	322	Q	CAG	-0.0026622	0.070326	9	0	0
Hs	MAD1L1	Narula	323	T	ACC	0.13392	0.072062	9	0	0
Hs	MAD1L1	Narula	324	M	ATG	0.043268	0.10638	9	1	0
Hs	MAD1L1	Narula	325	G	GGC	0.15926	0.074536	9	0	0
Hs	MAD1L1	Narula	326	L	CTG	0.19963	0.057818	9	0	0
Hs	MAD1L1	Narula	327	S	AGC	0.032322	0.049524	9	0	0
Hs	MAD1L1	Narula	328	I	ATC	0.14696	0.015133	9	0	0
Hs	MAD1L1	Narula	329	R	AGG	-0.086978	0.015338	9	0	0
Hs	MAD1L1	Narula	330	T	ACT	-0.10536	-0.013146	9	1	0
Hs	MAD1L1	Narula	331	P	CCA	-0.077308	-0.027187	9	1	1
Hs	MAD1L1	Narula	332	E	GAA	-0.17559	-0.048768	9	1	1
Hs	MAD1L1	Narula	333	D	GAC	0.045106	-0.048334	9	1	1
Hs	MAD1L1	Narula	334	L	CTT	-0.097093	-0.020311	9	1	0
Hs	MAD1L1	Narula	335	S	TCC	0.073261	-0.018987	9	1	0
Hs	MAD1L1	Narula	336	R	AGA	-0.16191	-0.0085425	9	1	0
Hs	MAD1L1	Narula	337	F	TTC	0.15086	0.033148	9	0	0
Hs	MAD1L1	Narula	338	V	GTG	0.16523	0.027841	9	0	0
Hs	MAD1L1	Narula	339	V	GTT	-0.093441	0.038333	9	0	0
Hs	MAD1L1	Narula	340	E	GAG	0.016695	0.020529	9	0	0
Hs	MAD1L1	Narula	341	L	CTG	0.19963	0.040373	9	0	0
Hs	MAD1L1	Narula	342	Q	CAG	-0.0026622	0.012823	9	0	0
Hs	MAD1L1	Narula	343	Q	CAG	-0.0026622	0.010183	9	0	0
Hs	MAD1L1	Narula	344	R	AGG	-0.086978	0.008537	9	0	0
Hs	MAD1L1	Narula	345	E	GAG	0.016695	0.0060664	9	1	0
Hs	MAD1L1	Narula	346	L	CTT	-0.097093	-0.011102	9	1	0
Hs	MAD1L1	Narula	347	A	GCC	0.14147	-0.011422	9	1	0
Hs	MAD1L1	Narula	348	L	TTG	-0.10825	-0.0056306	9	1	0
Hs	MAD1L1	Narula	349	K	AAG	-0.0055407	0.0076249	9	1	0
Hs	MAD1L1	Narula	350	D	GAC	0.045106	0.021488	9	0	0
Hs	MAD1L1	Narula	351	K	AAG	-0.0055407	0.049927	9	0	0
Hs	MAD1L1	Narula	352	N	AAC	0.049463	0.049089	9	0	0
Hs	MAD1L1	Narula	353	S	AGC	0.032322	0.064708	9	0	0
Hs	MAD1L1	Narula	354	A	GCC	0.14147	0.068915	9	0	0
Hs	MAD1L1	Narula	355	V	GTC	0.15885	0.079622	9	1	0
Hs	MAD1L1	Narula	356	T	ACC	0.13392	0.088242	9	1	0
Hs	MAD1L1	Narula	357	S	AGC	0.032322	0.09411	9	1	0
Hs	MAD1L1	Narula	358	S	AGC	0.032322	0.1127	9	1	1
Hs	MAD1L1	Narula	359	A	GCC	0.14147	0.098836	9	1	0
Hs	MAD1L1	Narula	360	R	CGG	0.072045	0.08057	9	1	0
Hs	MAD1L1	Narula	361	G	GGG	0.10227	0.081408	9	1	0
Hs	MAD1L1	Narula	362	L	CTG	0.19963	0.068152	9	0	0
Hs	MAD1L1	Narula	363	E	GAG	0.016695	0.064265	9	0	0
Hs	MAD1L1	Narula	364	K	AAG	-0.0055407	0.048251	9	0	0
Hs	MAD1L1	Narula	365	A	GCC	0.14147	0.062427	9	0	0
Hs	MAD1L1	Narula	366	R	AGG	-0.086978	0.050768	9	0	0
Hs	MAD1L1	Narula	367	Q	CAG	-0.0026622	0.030442	9	0	0
Hs	MAD1L1	Narula	368	Q	CAG	-0.0026622	0.030442	9	0	0
Hs	MAD1L1	Narula	369	L	CTG	0.19963	0.04958	9	0	0
Hs	MAD1L1	Narula	370	Q	CAG	-0.0026622	0.041866	9	0	0
Hs	MAD1L1	Narula	371	E	GAG	0.016695	0.051234	9	0	0
Hs	MAD1L1	Narula	372	E	GAG	0.016695	0.069181	9	0	0
Hs	MAD1L1	Narula	373	L	CTC	0.1667	0.073068	9	0	0
Hs	MAD1L1	Narula	374	R	CGG	0.072045	0.068583	9	0	0
Hs	MAD1L1	Narula	375	Q	CAG	-0.0026622	0.068583	9	0	0
Hs	MAD1L1	Narula	376	V	GTC	0.15885	0.088908	9	1	0
Hs	MAD1L1	Narula	377	S	AGC	0.032322	0.075025	9	1	0
Hs	MAD1L1	Narula	378	G	GGC	0.15926	0.058358	9	0	0
Hs	MAD1L1	Narula	379	Q	CAG	-0.0026622	0.052208	9	0	0
Hs	MAD1L1	Narula	380	L	CTG	0.19963	0.04284	9	0	0
Hs	MAD1L1	Narula	381	L	TTG	-0.10825	0.024574	9	0	0
Hs	MAD1L1	Narula	382	E	GAG	0.016695	0.020367	9	0	0
Hs	MAD1L1	Narula	383	E	GAG	0.016695	0.012558	9	0	0
Hs	MAD1L1	Narula	384	R	AGG	-0.086978	0.014709	9	0	0
Hs	MAD1L1	Narula	385	K	AAG	-0.0055407	0.0074081	9	1	0
Hs	MAD1L1	Narula	386	K	AAG	-0.0055407	0.020912	9	0	0
Hs	MAD1L1	Narula	387	R	CGC	0.088981	0.020912	9	0	0
Hs	MAD1L1	Narula	388	E	GAG	0.016695	0.025898	9	0	0
Hs	MAD1L1	Narula	389	T	ACC	0.13392	0.057742	9	0	0
Hs	MAD1L1	Narula	390	H	CAC	0.013285	0.074077	9	0	0
Hs	MAD1L1	Narula	391	E	GAG	0.016695	0.082697	9	1	0
Hs	MAD1L1	Narula	392	A	GCG	0.061562	0.063146	9	0	0
Hs	MAD1L1	Narula	393	L	CTG	0.19963	0.079813	9	1	0
Hs	MAD1L1	Narula	394	A	GCC	0.14147	0.064637	9	0	0
Hs	MAD1L1	Narula	395	R	CGG	0.072045	0.041782	9	0	0
Hs	MAD1L1	Narula	396	R	AGG	-0.086978	0.047932	9	0	0
Hs	MAD1L1	Narula	397	L	CTC	0.1667	0.058742	9	0	0
Hs	MAD1L1	Narula	398	Q	CAG	-0.0026622	0.058742	9	0	0
Hs	MAD1L1	Narula	399	K	AAA	-0.19242	0.065204	9	0	0
Hs	MAD1L1	Narula	400	R	CGG	0.072045	0.075721	9	1	0
Hs	MAD1L1	Narula	401	V	GTC	0.15885	0.10027	9	1	0
Hs	MAD1L1	Narula	402	L	CTG	0.19963	0.081127	9	1	0
Hs	MAD1L1	Narula	403	L	CTG	0.19963	0.083278	9	1	0
Hs	MAD1L1	Narula	404	L	CTC	0.1667	0.11266	9	1	1
Hs	MAD1L1	Narula	405	T	ACC	0.13392	0.10967	9	1	1
Hs	MAD1L1	Narula	406	K	AAG	-0.0055407	0.091466	9	1	0
Hs	MAD1L1	Narula	407	E	GAG	0.016695	0.074093	9	0	0
Hs	MAD1L1	Narula	408	R	CGG	0.072045	0.059917	9	0	0
Hs	MAD1L1	Narula	409	D	GAC	0.045106	0.057114	9	0	0
Hs	MAD1L1	Narula	410	G	GGT	-0.0049829	0.058562	9	0	0
Hs	MAD1L1	Narula	411	M	ATG	0.043268	0.081358	9	1	0
Hs	MAD1L1	Narula	412	R	CGG	0.072045	0.090867	9	1	0
Hs	MAD1L1	Narula	413	A	GCC	0.14147	0.091002	9	1	0
Hs	MAD1L1	Narula	414	I	ATC	0.14696	0.098596	9	1	0
Hs	MAD1L1	Narula	415	L	CTG	0.19963	0.10416	9	1	0
Hs	MAD1L1	Narula	416	G	GGG	0.10227	0.10294	9	1	0
Hs	MAD1L1	Narula	417	S	TCC	0.073261	0.096795	9	1	0
Hs	MAD1L1	Narula	418	Y	TAC	0.11345	0.10326	9	1	0
Hs	MAD1L1	Narula	419	D	GAC	0.045106	0.10181	9	1	0
Hs	MAD1L1	Narula	420	S	AGC	0.032322	0.081775	9	1	0
Hs	MAD1L1	Narula	421	E	GAG	0.016695	0.086131	9	1	0
Hs	MAD1L1	Narula	422	L	CTG	0.19963	0.079846	9	1	0
Hs	MAD1L1	Narula	423	T	ACC	0.13392	0.079846	9	1	0
Hs	MAD1L1	Narula	424	P	CCG	0.019328	0.05841	9	0	0
Hs	MAD1L1	Narula	425	A	GCC	0.14147	0.062162	9	0	0
Hs	MAD1L1	Narula	426	E	GAG	0.016695	0.060012	9	0	0
Hs	MAD1L1	Narula	427	Y	TAC	0.11345	0.060012	9	0	0
Hs	MAD1L1	Narula	428	S	TCA	-0.14782	0.05134	9	0	0
Hs	MAD1L1	Narula	429	P	CCC	0.066097	0.057198	9	0	0
Hs	MAD1L1	Narula	430	Q	CAG	-0.0026622	0.051366	9	0	0
Hs	MAD1L1	Narula	431	L	CTG	0.19963	0.054319	9	0	0
Hs	MAD1L1	Narula	432	T	ACG	0.05588	0.049718	9	0	0
Hs	MAD1L1	Narula	433	R	CGG	0.072045	0.067997	9	0	0
Hs	MAD1L1	Narula	434	R	CGC	0.088981	0.059886	9	0	0
Hs	MAD1L1	Narula	435	M	ATG	0.043268	0.062037	9	0	0
Hs	MAD1L1	Narula	436	R	CGG	0.072045	0.026108	9	0	0
Hs	MAD1L1	Narula	437	E	GAG	0.016695	0.024707	9	0	0
Hs	MAD1L1	Narula	438	A	GCT	-0.0069001	0.035061	9	0	0
Hs	MAD1L1	Narula	439	E	GAG	0.016695	0.024878	9	0	0
Hs	MAD1L1	Narula	440	D	GAT	-0.12373	0.019455	9	0	0
Hs	MAD1L1	Narula	441	M	ATG	0.043268	0.029809	9	0	0
Hs	MAD1L1	Narula	442	V	GTG	0.16523	0.02943	9	0	0
Hs	MAD1L1	Narula	443	Q	CAG	-0.0026622	0.033788	9	0	0
Hs	MAD1L1	Narula	444	K	AAG	-0.0055407	0.033409	9	0	0
Hs	MAD1L1	Narula	445	V	GTG	0.16523	0.050749	9	0	0
Hs	MAD1L1	Narula	446	H	CAC	0.013285	0.06166	9	0	0
Hs	MAD1L1	Narula	447	S	AGC	0.032322	0.045156	9	0	0
Hs	MAD1L1	Narula	448	H	CAC	0.013285	0.050259	9	0	0
Hs	MAD1L1	Narula	449	S	AGC	0.032322	0.05273	9	0	0
Hs	MAD1L1	Narula	450	A	GCC	0.14147	0.033604	9	0	0
Hs	MAD1L1	Narula	451	E	GAG	0.016695	0.031832	9	0	0
Hs	MAD1L1	Narula	452	M	ATG	0.043268	0.050422	9	0	0
Hs	MAD1L1	Narula	453	E	GAG	0.016695	0.050612	9	0	0
Hs	MAD1L1	Narula	454	A	GCT	-0.0069001	0.046724	9	0	0
Hs	MAD1L1	Narula	455	Q	CAG	-0.0026622	0.046724	9	0	0
Hs	MAD1L1	Narula	456	L	CTG	0.19963	0.06705	9	0	0
Hs	MAD1L1	Narula	457	S	TCG	0.014992	0.064097	9	0	0
Hs	MAD1L1	Narula	458	Q	CAG	-0.0026622	0.064097	9	0	0
Hs	MAD1L1	Narula	459	A	GCC	0.14147	0.087045	9	1	0
Hs	MAD1L1	Narula	460	L	CTG	0.19963	0.082284	9	1	0
Hs	MAD1L1	Narula	461	E	GAG	0.016695	0.077799	9	1	0
Hs	MAD1L1	Narula	462	E	GAG	0.016695	0.075837	9	1	0
Hs	MAD1L1	Narula	463	L	CTG	0.19963	0.054753	9	0	0
Hs	MAD1L1	Narula	464	G	GGA	-0.04551	0.021706	9	0	0
Hs	MAD1L1	Narula	465	G	GGC	0.15926	-0.018464	9	1	0
Hs	MAD1L1	Narula	466	Q	CAG	-0.0026622	-0.025186	9	1	0
Hs	MAD1L1	Narula	467	K	AAA	-0.19242	-0.022029	9	1	0
Hs	MAD1L1	Narula	468	Q	CAA	-0.15595	-0.039402	9	1	1
Hs	MAD1L1	Narula	469	R	AGA	-0.16191	-0.012165	9	1	0
Hs	MAD1L1	Narula	470	A	GCA	-0.043807	-0.028006	9	1	1
Hs	MAD1L1	Narula	471	D	GAC	0.045106	-0.022902	9	1	0
Hs	MAD1L1	Narula	472	M	ATG	0.043268	0.00033249	9	1	0
Hs	MAD1L1	Narula	473	L	CTG	0.19963	0.039841	9	0	0
Hs	MAD1L1	Narula	474	E	GAG	0.016695	0.057215	9	0	0
Hs	MAD1L1	Narula	475	M	ATG	0.043268	0.06689	9	0	0
Hs	MAD1L1	Narula	476	E	GAG	0.016695	0.084059	9	1	0
Hs	MAD1L1	Narula	477	L	CTG	0.19963	0.078636	9	1	0
Hs	MAD1L1	Narula	478	K	AAG	-0.0055407	0.040031	9	0	0
Hs	MAD1L1	Narula	479	M	ATG	0.043268	0.03788	9	0	0
Hs	MAD1L1	Narula	480	L	CTG	0.19963	0.041212	9	0	0
Hs	MAD1L1	Narula	481	K	AAG	-0.0055407	0.042949	9	0	0
Hs	MAD1L1	Narula	482	S	TCT	-0.14782	0.0043437	9	1	0
Hs	MAD1L1	Narula	483	Q	CAG	-0.0026622	0.020678	9	0	0
Hs	MAD1L1	Narula	484	S	TCC	0.073261	-0.0036399	9	1	0
Hs	MAD1L1	Narula	485	S	AGC	0.032322	-0.026116	9	1	1
Hs	MAD1L1	Narula	486	S	TCT	-0.14782	-0.021909	9	1	0
Hs	MAD1L1	Narula	487	A	GCC	0.14147	0.011277	9	0	0
Hs	MAD1L1	Narula	488	E	GAA	-0.17559	0.033753	9	0	0
Hs	MAD1L1	Narula	489	Q	CAG	-0.0026622	0.042375	9	0	0
Hs	MAD1L1	Narula	490	S	AGC	0.032322	0.046924	9	0	0
Hs	MAD1L1	Narula	491	F	TTC	0.15086	0.053684	9	0	0
Hs	MAD1L1	Narula	492	L	CTG	0.19963	0.039821	9	0	0
Hs	MAD1L1	Narula	493	F	TTC	0.15086	0.061186	9	0	0
Hs	MAD1L1	Narula	494	S	TCC	0.073261	0.068322	9	0	0
Hs	MAD1L1	Narula	495	R	AGG	-0.086978	0.069742	9	0	0
Hs	MAD1L1	Narula	496	E	GAG	0.016695	0.059189	9	0	0
Hs	MAD1L1	Narula	497	E	GAG	0.016695	0.055531	9	0	0
Hs	MAD1L1	Narula	498	A	GCG	0.061562	0.029105	9	0	0
Hs	MAD1L1	Narula	499	D	GAC	0.045106	0.0089362	9	0	0
Hs	MAD1L1	Narula	500	T	ACG	0.05588	0.017985	9	0	0
Hs	MAD1L1	Narula	501	L	CTC	0.1667	0.03378	9	0	0
Hs	MAD1L1	Narula	502	R	AGG	-0.086978	0.03378	9	0	0
Hs	MAD1L1	Narula	503	L	TTG	-0.10825	0.028795	9	0	0
Hs	MAD1L1	Narula	504	K	AAG	-0.0055407	0.045964	9	0	0
Hs	MAD1L1	Narula	505	V	GTC	0.15885	0.020245	9	0	0
Hs	MAD1L1	Narula	506	E	GAG	0.016695	0.019418	9	0	0
Hs	MAD1L1	Narula	507	E	GAG	0.016695	0.030938	9	0	0
Hs	MAD1L1	Narula	508	L	CTG	0.19963	0.050971	9	0	0
Hs	MAD1L1	Narula	509	E	GAA	-0.17559	0.031288	9	0	0
Hs	MAD1L1	Narula	510	G	GGC	0.15926	0.021643	9	0	0
Hs	MAD1L1	Narula	511	E	GAG	0.016695	0.041969	9	0	0
Hs	MAD1L1	Narula	512	R	CGG	0.072045	0.041969	9	0	0
Hs	MAD1L1	Narula	513	S	AGT	-0.18268	0.021643	9	0	0
Hs	MAD1L1	Narula	514	R	CGG	0.072045	0.021643	9	0	0
Hs	MAD1L1	Narula	515	L	CTG	0.19963	0.0033317	9	1	0
Hs	MAD1L1	Narula	516	E	GAG	0.016695	-0.0081875	9	1	0
Hs	MAD1L1	Narula	517	E	GAG	0.016695	-0.011385	9	1	0
Hs	MAD1L1	Narula	518	E	GAA	-0.17559	0.031094	9	0	0
Hs	MAD1L1	Narula	519	K	AAG	-0.0055407	0.024944	9	0	0
Hs	MAD1L1	Narula	520	R	AGG	-0.086978	-0.0021042	9	1	0
Hs	MAD1L1	Narula	521	M	ATG	0.043268	-0.004255	9	1	0
Hs	MAD1L1	Narula	522	L	CTG	0.19963	0.016071	9	0	0
Hs	MAD1L1	Narula	523	E	GAG	0.016695	0.037436	9	0	0
Hs	MAD1L1	Narula	524	A	GCA	-0.043807	0.046056	9	0	0
Hs	MAD1L1	Narula	525	Q	CAG	-0.0026622	0.048807	9	0	0
Hs	MAD1L1	Narula	526	L	CTG	0.19963	0.043233	9	0	0
Hs	MAD1L1	Narula	527	E	GAG	0.016695	0.043233	9	0	0
Hs	MAD1L1	Narula	528	R	CGG	0.072045	0.041082	9	0	0
Hs	MAD1L1	Narula	529	R	CGA	-0.06222	0.045396	9	0	0
Hs	MAD1L1	Narula	530	A	GCT	-0.0069001	0.050704	9	0	0
Hs	MAD1L1	Narula	531	L	CTG	0.19963	0.016523	9	0	0
Hs	MAD1L1	Narula	532	Q	CAG	-0.0026622	0.019679	9	0	0
Hs	MAD1L1	Narula	533	G	GGT	-0.0049829	0.011379	9	0	0
Hs	MAD1L1	Narula	534	D	GAC	0.045106	0.021883	9	0	0
Hs	MAD1L1	Narula	535	Y	TAT	-0.108	0.012986	9	0	0
Hs	MAD1L1	Narula	536	D	GAC	0.045106	0.0056851	9	1	0
Hs	MAD1L1	Narula	537	Q	CAG	-0.0026622	-0.015399	9	1	0
Hs	MAD1L1	Narula	538	S	AGC	0.032322	0.0035138	9	1	0
Hs	MAD1L1	Narula	539	R	AGG	-0.086978	0.020683	9	0	0
Hs	MAD1L1	Narula	540	T	ACC	0.13392	0.034159	9	0	0
Hs	MAD1L1	Narula	541	K	AAA	-0.19242	0.033955	9	0	0
Hs	MAD1L1	Narula	542	V	GTG	0.16523	0.037842	9	0	0
Hs	MAD1L1	Narula	543	L	CTG	0.19963	0.056431	9	0	0
Hs	MAD1L1	Narula	544	H	CAC	0.013285	0.071592	9	0	0
Hs	MAD1L1	Narula	545	M	ATG	0.043268	0.064056	9	0	0
Hs	MAD1L1	Narula	546	S	AGC	0.032322	0.10032	9	1	0
Hs	MAD1L1	Narula	547	L	CTG	0.19963	0.061658	9	0	0
Hs	MAD1L1	Narula	548	N	AAC	0.049463	0.057837	9	0	0
Hs	MAD1L1	Narula	549	P	CCC	0.066097	0.072079	9	0	0
Hs	MAD1L1	Narula	550	T	ACC	0.13392	0.057607	9	0	0
Hs	MAD1L1	Narula	551	S	AGT	-0.18268	0.05372	9	0	0
Hs	MAD1L1	Narula	552	V	GTG	0.16523	0.041426	9	0	0
Hs	MAD1L1	Narula	553	A	GCC	0.14147	0.058111	9	0	0
Hs	MAD1L1	Narula	554	R	AGG	-0.086978	0.060654	9	0	0
Hs	MAD1L1	Narula	555	Q	CAG	-0.0026622	0.047629	9	0	0
Hs	MAD1L1	Narula	556	R	CGC	0.088981	0.072939	9	0	0
Hs	MAD1L1	Narula	557	L	CTG	0.19963	0.056056	9	0	0
Hs	MAD1L1	Narula	558	R	CGC	0.088981	0.043929	9	0	0
Hs	MAD1L1	Narula	559	E	GAG	0.016695	0.053297	9	0	0
Hs	MAD1L1	Narula	560	D	GAC	0.045106	0.075773	9	1	0
Hs	MAD1L1	Narula	561	H	CAC	0.013285	0.065591	9	0	0
Hs	MAD1L1	Narula	562	S	AGC	0.032322	0.05025	9	0	0
Hs	MAD1L1	Narula	563	Q	CAG	-0.0026622	0.042219	9	0	0
Hs	MAD1L1	Narula	564	L	CTG	0.19963	0.046771	9	0	0
Hs	MAD1L1	Narula	565	Q	CAG	-0.0026622	0.043614	9	0	0
Hs	MAD1L1	Narula	566	A	GCG	0.061562	0.035225	9	0	0
Hs	MAD1L1	Narula	567	E	GAG	0.016695	0.053814	9	0	0
Hs	MAD1L1	Narula	568	C	TGC	0.057668	0.063997	9	0	0
Hs	MAD1L1	Narula	569	E	GAG	0.016695	0.053179	9	0	0
Hs	MAD1L1	Narula	570	R	CGA	-0.06222	0.071997	9	0	0
Hs	MAD1L1	Narula	571	L	CTG	0.19963	0.087337	9	1	0
Hs	MAD1L1	Narula	572	R	CGC	0.088981	0.095369	9	1	0
Hs	MAD1L1	Narula	573	G	GGG	0.10227	0.10468	9	1	0
Hs	MAD1L1	Narula	574	L	CTC	0.1667	0.10763	9	1	0
Hs	MAD1L1	Narula	575	L	CTG	0.19963	0.1164	9	1	1
Hs	MAD1L1	Narula	576	R	CGC	0.088981	0.076231	9	1	0
Hs	MAD1L1	Narula	577	A	GCC	0.14147	0.061287	9	0	0
Hs	MAD1L1	Narula	578	M	ATG	0.043268	0.06762	9	0	0
Hs	MAD1L1	Narula	579	E	GAG	0.016695	0.063978	9	0	0
Hs	MAD1L1	Narula	580	R	AGA	-0.16191	0.059448	9	0	0
Hs	MAD1L1	Narula	581	G	GGA	-0.04551	0.040971	9	0	0
Hs	MAD1L1	Narula	582	G	GGC	0.15926	0.040971	9	0	0
Hs	MAD1L1	Narula	583	T	ACC	0.13392	0.041175	9	0	0
Hs	MAD1L1	Narula	584	V	GTC	0.15885	0.028532	9	0	0
Hs	MAD1L1	Narula	585	P	CCA	-0.077308	0.048377	9	0	0
Hs	MAD1L1	Narula	586	A	GCC	0.14147	0.052667	9	0	0
Hs	MAD1L1	Narula	587	D	GAC	0.045106	0.05069	9	0	0
Hs	MAD1L1	Narula	588	L	CTT	-0.097093	0.051528	9	0	0
Hs	MAD1L1	Narula	589	E	GAG	0.016695	0.040718	9	0	0
Hs	MAD1L1	Narula	590	A	GCT	-0.0069001	0.02901	9	0	0
Hs	MAD1L1	Narula	591	A	GCC	0.14147	0.035472	9	0	0
Hs	MAD1L1	Narula	592	A	GCC	0.14147	0.02187	9	0	0
Hs	MAD1L1	Narula	593	A	GCG	0.061562	0.034324	9	0	0
Hs	MAD1L1	Narula	594	S	AGT	-0.18268	0.040609	9	0	0
Hs	MAD1L1	Narula	595	L	CTG	0.19963	0.04076	9	0	0
Hs	MAD1L1	Narula	596	P	CCA	-0.077308	0.026897	9	0	0
Hs	MAD1L1	Narula	597	S	TCG	0.014992	0.029537	9	0	0
Hs	MAD1L1	Narula	598	S	TCC	0.073261	0.01783	9	0	0
Hs	MAD1L1	Narula	599	K	AAG	-0.0055407	0.039983	9	0	0
Hs	MAD1L1	Narula	600	E	GAG	0.016695	0.039983	9	0	0
Hs	MAD1L1	Narula	601	V	GTG	0.16523	0.047957	9	0	0
Hs	MAD1L1	Narula	602	A	GCA	-0.043807	0.045675	9	0	0
Hs	MAD1L1	Narula	603	E	GAG	0.016695	0.03724	9	0	0
Hs	MAD1L1	Narula	604	L	CTG	0.19963	0.056214	9	0	0
Hs	MAD1L1	Narula	605	K	AAG	-0.0055407	0.056214	9	0	0
Hs	MAD1L1	Narula	606	K	AAG	-0.0055407	0.017557	9	0	0
Hs	MAD1L1	Narula	607	Q	CAG	-0.0026622	0.038143	9	0	0
Hs	MAD1L1	Narula	608	V	GTG	0.16523	0.038143	9	0	0
Hs	MAD1L1	Narula	609	E	GAG	0.016695	0.038143	9	0	0
Hs	MAD1L1	Narula	610	S	AGT	-0.18268	0.038143	9	0	0
Hs	MAD1L1	Narula	611	A	GCC	0.14147	0.044255	9	0	0
Hs	MAD1L1	Narula	612	E	GAG	0.016695	0.044255	9	0	0
Hs	MAD1L1	Narula	613	L	CTG	0.19963	0.033901	9	0	0
Hs	MAD1L1	Narula	614	K	AAG	-0.0055407	0.050567	9	0	0
Hs	MAD1L1	Narula	615	N	AAC	0.049463	0.07025	9	0	0
Hs	MAD1L1	Narula	616	Q	CAG	-0.0026622	0.056386	9	0	0
Hs	MAD1L1	Narula	617	R	CGG	0.072045	0.044149	9	0	0
Hs	MAD1L1	Narula	618	L	CTC	0.1667	0.03873	9	0	0
Hs	MAD1L1	Narula	619	K	AAG	-0.0055407	0.03905	9	0	0
Hs	MAD1L1	Narula	620	E	GAG	0.016695	0.048434	9	0	0
Hs	MAD1L1	Narula	621	V	GTT	-0.093441	0.048114	9	0	0
Hs	MAD1L1	Narula	622	F	TTC	0.15086	0.056438	9	0	0
Hs	MAD1L1	Narula	623	Q	CAG	-0.0026622	0.03762	9	0	0
Hs	MAD1L1	Narula	624	T	ACC	0.13392	0.040091	9	0	0
Hs	MAD1L1	Narula	625	K	AAG	-0.0055407	0.054998	9	0	0
Hs	MAD1L1	Narula	626	I	ATC	0.14696	0.075267	9	1	0
Hs	MAD1L1	Narula	627	Q	CAG	-0.0026622	0.057889	9	0	0
Hs	MAD1L1	Narula	628	E	GAG	0.016695	0.073904	9	0	0
Hs	MAD1L1	Narula	629	F	TTC	0.15086	0.065431	9	0	0
Hs	MAD1L1	Narula	630	R	CGC	0.088981	0.078653	9	1	0
Hs	MAD1L1	Narula	631	K	AAG	-0.0055407	0.068533	9	0	0
Hs	MAD1L1	Narula	632	A	GCC	0.14147	0.087351	9	1	0
Hs	MAD1L1	Narula	633	C	TGC	0.057668	0.10038	9	1	0
Hs	MAD1L1	Narula	634	Y	TAC	0.11345	0.10131	9	1	0
Hs	MAD1L1	Narula	635	T	ACG	0.05588	0.10403	9	1	0
Hs	MAD1L1	Narula	636	L	CTC	0.1667	0.10435	9	1	0
Hs	MAD1L1	Narula	637	T	ACC	0.13392	0.10496	9	1	0
Hs	MAD1L1	Narula	638	G	GGC	0.15926	0.10356	9	1	0
Hs	MAD1L1	Narula	639	Y	TAC	0.11345	0.10729	9	1	0
Hs	MAD1L1	Narula	640	Q	CAG	-0.0026622	0.11596	9	1	1
Hs	MAD1L1	Narula	641	I	ATC	0.14696	0.10364	9	1	0
Hs	MAD1L1	Narula	642	D	GAC	0.045106	0.090618	9	1	0
Hs	MAD1L1	Narula	643	I	ATC	0.14696	0.078419	9	1	0
Hs	MAD1L1	Narula	644	T	ACC	0.13392	0.065517	9	0	0
Hs	MAD1L1	Narula	645	T	ACG	0.05588	0.078419	9	1	0
Hs	MAD1L1	Narula	646	E	GAG	0.016695	0.070095	9	0	0
Hs	MAD1L1	Narula	647	N	AAC	0.049463	0.087264	9	1	0
Hs	MAD1L1	Narula	648	Q	CAG	-0.0026622	0.085815	9	1	0
Hs	MAD1L1	Narula	649	Y	TAC	0.11345	0.072601	9	0	0
Hs	MAD1L1	Narula	650	R	CGG	0.072045	0.088573	9	1	0
Hs	MAD1L1	Narula	651	L	CTG	0.19963	0.099324	9	1	0
Hs	MAD1L1	Narula	652	T	ACC	0.13392	0.10955	9	1	1
Hs	MAD1L1	Narula	653	S	TCG	0.014992	0.1117	9	1	1
Hs	MAD1L1	Narula	654	L	CTG	0.19963	0.10057	9	1	0
Hs	MAD1L1	Narula	655	Y	TAC	0.11345	0.083973	9	1	0
Hs	MAD1L1	Narula	656	A	GCC	0.14147	0.079488	9	1	0
Hs	MAD1L1	Narula	657	E	GAG	0.016695	0.069619	9	0	0
Hs	MAD1L1	Narula	658	H	CAC	0.013285	0.074361	9	0	0
Hs	MAD1L1	Narula	659	P	CCA	-0.077308	0.070702	9	0	0
Hs	MAD1L1	Narula	660	G	GGC	0.15926	0.074425	9	0	0
Hs	MAD1L1	Narula	661	D	GAC	0.045106	0.075469	9	1	0
Hs	MAD1L1	Narula	662	C	TGC	0.057668	0.072998	9	0	0
Hs	MAD1L1	Narula	663	L	CTC	0.1667	0.08724	9	1	0
Hs	MAD1L1	Narula	664	I	ATC	0.14696	0.11071	9	1	1
Hs	MAD1L1	Narula	665	F	TTC	0.15086	0.096606	9	1	0
Hs	MAD1L1	Narula	666	K	AAG	-0.0055407	0.098938	9	1	0
Hs	MAD1L1	Narula	667	A	GCC	0.14147	0.094197	9	1	0
Hs	MAD1L1	Narula	668	T	ACC	0.13392	0.075121	9	1	0
Hs	MAD1L1	Narula	669	S	AGC	0.032322	0.066933	9	0	0
Hs	MAD1L1	Narula	670	P	CCC	0.066097	0.049555	9	0	0
Hs	MAD1L1	Narula	671	S	TCG	0.014992	0.054978	9	0	0
Hs	MAD1L1	Narula	672	G	GGT	-0.0049829	0.038964	9	0	0
Hs	MAD1L1	Narula	673	S	TCC	0.073261	0.013275	9	0	0
Hs	MAD1L1	Narula	674	K	AAG	-0.0055407	0.031865	9	0	0
Hs	MAD1L1	Narula	675	M	ATG	0.043268	0.026375	9	0	0
Hs	MAD1L1	Narula	676	Q	CAG	-0.0026622	0.013722	9	0	0
Hs	MAD1L1	Narula	677	L	CTA	-0.097278	0.01613	9	0	0
Hs	MAD1L1	Narula	678	L	CTG	0.19963	0.024752	9	0	0
Hs	MAD1L1	Narula	679	E	GAG	0.016695	0.0089435	9	0	0
Hs	MAD1L1	Narula	680	T	ACA	-0.098892	0.005612	9	1	0
Hs	MAD1L1	Narula	681	E	GAG	0.016695	0.020788	9	0	0
Hs	MAD1L1	Narula	682	F	TTC	0.15086	0.049955	9	0	0
Hs	MAD1L1	Narula	683	S	TCA	-0.14782	0.04547	9	0	0
Hs	MAD1L1	Narula	684	H	CAC	0.013285	0.04547	9	0	0
Hs	MAD1L1	Narula	685	T	ACC	0.13392	0.07498	9	0	0
Hs	MAD1L1	Narula	686	V	GTG	0.16523	0.089454	9	1	0
Hs	MAD1L1	Narula	687	G	GGC	0.15926	0.074547	9	0	0
Hs	MAD1L1	Narula	688	E	GAG	0.016695	0.10933	9	1	1
Hs	MAD1L1	Narula	689	L	CTC	0.1667	0.10933	9	1	1
Hs	MAD1L1	Narula	690	I	ATC	0.14696	0.11663	9	1	1
Hs	MAD1L1	Narula	691	E	GAG	0.016695	0.10628	9	1	0
Hs	MAD1L1	Narula	692	V	GTG	0.16523	0.098468	9	1	0
Hs	MAD1L1	Narula	693	H	CAC	0.013285	0.096317	9	1	0
Hs	MAD1L1	Narula	694	L	CTG	0.19963	0.082807	9	1	0
Hs	MAD1L1	Narula	695	R	CGG	0.072045	0.07007	9	0	0
Hs	MAD1L1	Narula	696	R	CGC	0.088981	0.084543	9	1	0
Hs	MAD1L1	Narula	697	Q	CAG	-0.0026622	0.059876	9	0	0
Hs	MAD1L1	Narula	698	D	GAC	0.045106	0.074119	9	0	0
Hs	MAD1L1	Narula	699	S	AGC	0.032322	0.0687	9	0	0
Hs	MAD1L1	Narula	700	I	ATC	0.14696	0.079217	9	1	0
Hs	MAD1L1	Narula	701	P	CCT	-0.056772	0.072922	9	0	0
Hs	MAD1L1	Narula	702	A	GCC	0.14147	0.074883	9	0	0
Hs	MAD1L1	Narula	703	F	TTC	0.15086	0.088393	9	1	0
Hs	MAD1L1	Narula	704	L	CTC	0.1667	0.099682	9	1	0
Hs	MAD1L1	Narula	705	S	AGC	0.032322	0.10188	9	1	0
Hs	MAD1L1	Narula	706	S	TCG	0.014992	0.11004	9	1	1
Hs	MAD1L1	Narula	707	L	CTC	0.1667	0.11284	9	1	1
Hs	MAD1L1	Narula	708	T	ACC	0.13392	0.11284	9	1	1
Hs	MAD1L1	Narula	709	L	CTC	0.1667	0.097911	9	1	0
Hs	MAD1L1	Narula	710	E	GAG	0.016695	0.10421	9	1	0
Hs	MAD1L1	Narula	711	L	CTC	0.1667	0.10225	9	1	0
Hs	MAD1L1	Narula	712	F	TTC	0.15086	0.098603	9	1	0
Hs	MAD1L1	Narula	713	S	AGC	0.032322	0.10208	9	1	0
Hs	MAD1L1	Narula	714	R	CGC	0.088981	0.0904	9	1	0
Hs	MAD1L1	Narula	715	Q	CAG	-0.0026622	0.099614	9	1	0
Hs	MAD1L1	Narula	716	T	ACC	0.13392	0.09003	9	1	0
Hs	MAD1L1	Narula	717	V	GTG	0.16523	0.079892	9	1	0
Hs	MAD1L1	Narula	718	A	GCG	0.061562	0.089406	9	1	0
Hs	MAD1L1	Wu	1	M	ATG	0.11043	0.05087	9	1	0
Hs	MAD1L1	Wu	2	E	GAA	-0.0623	0.032009	9	0	0
Hs	MAD1L1	Wu	3	D	GAC	0.052793	0.031759	9	0	0
Hs	MAD1L1	Wu	4	L	CTG	0.11573	0.035278	9	0	0
Hs	MAD1L1	Wu	5	G	GGG	0.0377	0.043628	9	0	0
Hs	MAD1L1	Wu	6	E	GAA	-0.0623	0.02914	9	0	0
Hs	MAD1L1	Wu	7	N	AAC	0.03026	0.027674	9	0	0
Hs	MAD1L1	Wu	8	T	ACC	0.059916	0.021265	9	0	0
Hs	MAD1L1	Wu	9	M	ATG	0.11043	0.015063	9	0	0
Hs	MAD1L1	Wu	10	V	GTT	-0.019964	0.023734	9	0	0
Hs	MAD1L1	Wu	11	L	TTA	-0.075494	0.021332	9	0	0
Hs	MAD1L1	Wu	12	S	TCC	-0.0048909	0.0076667	9	1	0
Hs	MAD1L1	Wu	13	T	ACC	0.059916	-0.0017187	9	1	0
Hs	MAD1L1	Wu	14	L	CTG	0.11573	-0.010626	9	1	0
Hs	MAD1L1	Wu	15	R	AGA	-0.083918	-0.0050457	9	1	0
Hs	MAD1L1	Wu	16	S	TCT	-0.092723	0.015609	9	0	0
Hs	MAD1L1	Wu	17	L	TTG	-0.024552	0.03064	9	0	0
Hs	MAD1L1	Wu	18	N	AAC	0.03026	0.01368	9	0	0
Hs	MAD1L1	Wu	19	N	AAC	0.03026	0.00025944	9	1	0
Hs	MAD1L1	Wu	20	F	TTC	0.1104	0.0080242	9	1	0
Hs	MAD1L1	Wu	21	I	ATC	0.13039	0.031581	9	0	0
Hs	MAD1L1	Wu	22	S	TCT	-0.092723	0.038421	9	0	0
Hs	MAD1L1	Wu	23	Q	CAG	-0.0050566	0.034061	9	0	0
Hs	MAD1L1	Wu	24	R	CGT	-0.014036	0.035968	9	0	0
Hs	MAD1L1	Wu	25	V	GTG	0.11929	0.013399	9	0	0
Hs	MAD1L1	Wu	26	E	GAG	0.037005	-0.0020871	9	1	0
Hs	MAD1L1	Wu	27	G	GGA	-0.0089824	0.021074	9	0	0
Hs	MAD1L1	Wu	28	G	GGC	0.047423	0.020918	9	0	0
Hs	MAD1L1	Wu	29	S	TCT	-0.092723	0.021644	9	0	0
Hs	MAD1L1	Wu	30	G	GGA	-0.0089824	-0.0019128	9	1	0
Hs	MAD1L1	Wu	31	L	CTG	0.11573	0.00063289	9	1	0
Hs	MAD1L1	Wu	32	D	GAT	-0.0064684	-0.00099451	9	1	0
Hs	MAD1L1	Wu	33	I	ATT	-0.0074937	0.002414	9	1	0
Hs	MAD1L1	Wu	34	S	TCT	-0.092723	0.0081829	9	1	0
Hs	MAD1L1	Wu	35	T	ACC	0.059916	0.0097125	9	0	0
Hs	MAD1L1	Wu	36	S	TCG	-0.023629	-0.013449	9	1	1
Hs	MAD1L1	Wu	37	A	GCC	0.0781	0.00012862	9	1	0
Hs	MAD1L1	Wu	38	P	CCA	-0.040803	0.0003994	9	1	0
Hs	MAD1L1	Wu	39	G	GGT	0.0047837	0.022972	9	0	0
Hs	MAD1L1	Wu	40	S	TCT	-0.092723	0.015753	9	0	0
Hs	MAD1L1	Wu	41	L	CTG	0.11573	0.026578	9	0	0
Hs	MAD1L1	Wu	42	Q	CAG	-0.0050566	0.017339	9	0	0
Hs	MAD1L1	Wu	43	M	ATG	0.11043	0.021311	9	0	0
Hs	MAD1L1	Wu	44	Q	CAG	-0.0050566	0.017796	9	0	0
Hs	MAD1L1	Wu	45	Y	TAC	0.073803	0.040368	9	0	0
Hs	MAD1L1	Wu	46	Q	CAG	-0.0050566	0.026947	9	0	0
Hs	MAD1L1	Wu	47	Q	CAG	-0.0050566	0.040368	9	0	0
Hs	MAD1L1	Wu	48	S	AGC	-0.026853	0.03221	9	0	0
Hs	MAD1L1	Wu	49	M	ATG	0.11043	0.025849	9	0	0
Hs	MAD1L1	Wu	50	Q	CAG	-0.0050566	0.0083248	9	1	0
Hs	MAD1L1	Wu	51	L	CTG	0.11573	0.010018	9	0	0
Hs	MAD1L1	Wu	52	E	GAG	0.037005	0.014692	9	0	0
Hs	MAD1L1	Wu	53	E	GAA	-0.0623	0.017113	9	0	0
Hs	MAD1L1	Wu	54	R	AGA	-0.083918	0.019332	9	0	0
Hs	MAD1L1	Wu	55	A	GCA	0.010184	0.018334	9	0	0
Hs	MAD1L1	Wu	56	E	GAG	0.037005	0.0028497	9	1	0
Hs	MAD1L1	Wu	57	Q	CAG	-0.0050566	0.00038678	9	1	0
Hs	MAD1L1	Wu	58	I	ATC	0.13039	0.0067655	9	1	0
Hs	MAD1L1	Wu	59	R	CGT	-0.014036	0.0072765	9	1	0
Hs	MAD1L1	Wu	60	S	TCG	-0.023629	0.016181	9	0	0
Hs	MAD1L1	Wu	61	K	AAG	0.014838	0.026558	9	0	0
Hs	MAD1L1	Wu	62	S	TCC	-0.0048909	0.026558	9	0	0
Hs	MAD1L1	Wu	63	H	CAC	-0.07932	0.025324	9	0	0
Hs	MAD1L1	Wu	64	L	CTC	0.090329	0.030996	9	0	0
Hs	MAD1L1	Wu	65	I	ATC	0.13039	0.038659	9	0	0
Hs	MAD1L1	Wu	66	Q	CAG	-0.0050566	0.041122	9	0	0
Hs	MAD1L1	Wu	67	V	GTG	0.11929	0.030437	9	0	0
Hs	MAD1L1	Wu	68	E	GAG	0.037005	0.05152	9	1	0
Hs	MAD1L1	Wu	69	R	CGG	0.045346	0.040922	9	0	0
Hs	MAD1L1	Wu	70	E	GAG	0.037005	0.038704	9	0	0
Hs	MAD1L1	Wu	71	K	AAA	-0.10106	0.043377	9	0	0
Hs	MAD1L1	Wu	72	M	ATG	0.11043	0.042982	9	0	0
Hs	MAD1L1	Wu	73	Q	CAG	-0.0050566	0.025284	9	0	0
Hs	MAD1L1	Wu	74	M	ATG	0.11043	0.011433	9	0	0
Hs	MAD1L1	Wu	75	E	GAG	0.037005	0.0089697	9	0	0
Hs	MAD1L1	Wu	76	L	CTG	0.11573	0.016055	9	0	0
Hs	MAD1L1	Wu	77	S	AGT	-0.12227	0.0068797	9	1	0
Hs	MAD1L1	Wu	78	H	CAC	-0.07932	0.0043393	9	1	0
Hs	MAD1L1	Wu	79	K	AAG	0.014838	0.0053241	9	1	0
Hs	MAD1L1	Wu	80	R	AGG	-0.037291	0.0053241	9	1	0
Hs	MAD1L1	Wu	81	A	GCT	0.027853	0.0053241	9	1	0
Hs	MAD1L1	Wu	82	R	CGA	-0.02792	0.023021	9	0	0
Hs	MAD1L1	Wu	83	V	GTG	0.11929	0.02251	9	0	0
Hs	MAD1L1	Wu	84	E	GAG	0.037005	0.021993	9	0	0
Hs	MAD1L1	Wu	85	L	CTG	0.11573	0.034814	9	0	0
Hs	MAD1L1	Wu	86	E	GAG	0.037005	0.028736	9	0	0
Hs	MAD1L1	Wu	87	R	AGA	-0.083918	0.038496	9	0	0
Hs	MAD1L1	Wu	88	A	GCA	0.010184	0.011655	9	0	0
Hs	MAD1L1	Wu	89	A	GCC	0.0781	0.016222	9	0	0
Hs	MAD1L1	Wu	90	S	AGC	-0.026853	-0.00078088	9	1	0
Hs	MAD1L1	Wu	91	T	ACC	0.059916	-0.0015303	9	1	0
Hs	MAD1L1	Wu	92	S	AGT	-0.12227	0.015994	9	0	0
Hs	MAD1L1	Wu	93	A	GCC	0.0781	0.018974	9	0	0
Hs	MAD1L1	Wu	94	R	AGG	-0.037291	0.0087372	9	1	0
Hs	MAD1L1	Wu	95	N	AAC	0.03026	0.015832	9	0	0
Hs	MAD1L1	Wu	96	Y	TAC	0.073803	0.021978	9	0	0
Hs	MAD1L1	Wu	97	E	GAG	0.037005	0.041429	9	0	0
Hs	MAD1L1	Wu	98	R	CGT	-0.014036	0.031922	9	0	0
Hs	MAD1L1	Wu	99	E	GAG	0.037005	0.039428	9	0	0
Hs	MAD1L1	Wu	100	V	GTC	0.11522	0.035504	9	0	0
Hs	MAD1L1	Wu	101	D	GAC	0.052793	0.031415	9	0	0
Hs	MAD1L1	Wu	102	R	CGC	-0.0074628	0.03734	9	0	0
Hs	MAD1L1	Wu	103	N	AAC	0.03026	0.051759	9	1	0
Hs	MAD1L1	Wu	104	Q	CAG	-0.0050566	0.052597	9	1	0
Hs	MAD1L1	Wu	105	E	GAG	0.037005	0.038965	9	0	0
Hs	MAD1L1	Wu	106	L	CTC	0.090329	0.047587	9	0	0
Hs	MAD1L1	Wu	107	L	CTG	0.11573	0.053454	9	1	0
Hs	MAD1L1	Wu	108	T	ACG	0.044546	0.04953	9	0	0
Hs	MAD1L1	Wu	109	R	CGC	-0.0074628	0.043669	9	0	0
Hs	MAD1L1	Wu	110	I	ATC	0.13039	0.038996	9	0	0
Hs	MAD1L1	Wu	111	R	CGG	0.045346	0.033071	9	0	0
Hs	MAD1L1	Wu	112	Q	CAG	-0.0050566	0.025251	9	0	0
Hs	MAD1L1	Wu	113	L	CTT	-0.057805	0.024413	9	0	0
Hs	MAD1L1	Wu	114	Q	CAG	-0.0050566	0.03392	9	0	0
Hs	MAD1L1	Wu	115	E	GAG	0.037005	0.02362	9	0	0
Hs	MAD1L1	Wu	116	R	CGG	0.045346	0.019202	9	0	0
Hs	MAD1L1	Wu	117	E	GAG	0.037005	0.023876	9	0	0
Hs	MAD1L1	Wu	118	A	GCC	0.0781	0.03441	9	0	0
Hs	MAD1L1	Wu	119	G	GGG	0.0377	0.036621	9	0	0
Hs	MAD1L1	Wu	120	A	GCG	0.0055828	0.044779	9	0	0
Hs	MAD1L1	Wu	121	E	GAG	0.037005	0.039178	9	0	0
Hs	MAD1L1	Wu	122	E	GAG	0.037005	0.039178	9	0	0
Hs	MAD1L1	Wu	123	K	AAG	0.014838	0.029939	9	0	0
Hs	MAD1L1	Wu	124	M	ATG	0.11043	0.038609	9	0	0
Hs	MAD1L1	Wu	125	Q	CAG	-0.0050566	0.0421	9	0	0
Hs	MAD1L1	Wu	126	E	GAG	0.037005	0.03716	9	0	0
Hs	MAD1L1	Wu	127	Q	CAG	-0.0050566	0.03641	9	0	0
Hs	MAD1L1	Wu	128	L	CTG	0.11573	0.030618	9	0	0
Hs	MAD1L1	Wu	129	E	GAG	0.037005	0.017786	9	0	0
Hs	MAD1L1	Wu	130	R	CGC	-0.0074628	0.0038313	9	1	0
Hs	MAD1L1	Wu	131	N	AAC	0.03026	-0.00084217	9	1	0
Hs	MAD1L1	Wu	132	R	AGG	-0.037291	-0.00084217	9	1	0
Hs	MAD1L1	Wu	133	Q	CAG	-0.0050566	-0.010339	9	1	0
Hs	MAD1L1	Wu	134	C	TGT	-0.13065	-0.017179	9	1	1
Hs	MAD1L1	Wu	135	Q	CAG	-0.0050566	-0.017068	9	1	1
Hs	MAD1L1	Wu	136	Q	CAG	-0.0050566	-0.017336	9	1	1
Hs	MAD1L1	Wu	137	N	AAC	0.03026	-0.0045144	9	1	0
Hs	MAD1L1	Wu	138	L	TTG	-0.024552	-0.0069362	9	1	0
Hs	MAD1L1	Wu	139	D	GAT	-0.0064684	0.0092294	9	0	0
Hs	MAD1L1	Wu	140	A	GCT	0.027853	0.0056477	9	1	0
Hs	MAD1L1	Wu	141	A	GCC	0.0781	0.019069	9	0	0
Hs	MAD1L1	Wu	142	S	AGC	-0.026853	0.014147	9	0	0
Hs	MAD1L1	Wu	143	K	AAG	0.014838	0.020986	9	0	0
Hs	MAD1L1	Wu	144	R	AGG	-0.037291	0.010477	9	0	0
Hs	MAD1L1	Wu	145	L	CTG	0.11573	0.011494	9	0	0
Hs	MAD1L1	Wu	146	R	CGT	-0.014036	0.0086817	9	1	0
Hs	MAD1L1	Wu	147	E	GAG	0.037005	-0.0019202	9	1	0
Hs	MAD1L1	Wu	148	K	AAA	-0.10106	0.0092901	9	0	0
Hs	MAD1L1	Wu	149	E	GAG	0.037005	0.022111	9	0	0
Hs	MAD1L1	Wu	150	D	GAC	0.052793	0.0086905	9	1	0
Hs	MAD1L1	Wu	151	S	AGT	-0.12227	0.013345	9	0	0
Hs	MAD1L1	Wu	152	L	CTG	0.11573	0.014502	9	0	0
Hs	MAD1L1	Wu	153	A	GCC	0.0781	0.029843	9	0	0
Hs	MAD1L1	Wu	154	Q	CAG	-0.0050566	0.032388	9	0	0
Hs	MAD1L1	Wu	155	A	GCT	0.027853	0.04101	9	0	0
Hs	MAD1L1	Wu	156	G	GGC	0.047423	0.057958	9	1	0
Hs	MAD1L1	Wu	157	E	GAG	0.037005	0.046231	9	0	0
Hs	MAD1L1	Wu	158	T	ACC	0.059916	0.050412	9	1	0
Hs	MAD1L1	Wu	159	I	ATC	0.13039	0.052623	9	1	0
Hs	MAD1L1	Wu	160	N	AAC	0.03026	0.053717	9	1	0
Hs	MAD1L1	Wu	161	A	GCA	0.010184	0.044304	9	0	0
Hs	MAD1L1	Wu	162	L	CTG	0.11573	0.05468	9	1	0
Hs	MAD1L1	Wu	163	K	AAG	0.014838	0.045398	9	0	0
Hs	MAD1L1	Wu	164	G	GGG	0.0377	0.023987	9	0	0
Hs	MAD1L1	Wu	165	R	AGG	-0.037291	0.033484	9	0	0
Hs	MAD1L1	Wu	166	I	ATC	0.13039	0.031791	9	0	0
Hs	MAD1L1	Wu	167	S	TCG	-0.023629	0.02852	9	0	0
Hs	MAD1L1	Wu	168	E	GAA	-0.0623	0.023888	9	0	0
Hs	MAD1L1	Wu	169	L	CTG	0.11573	0.032953	9	0	0
Hs	MAD1L1	Wu	170	Q	CAG	-0.0050566	0.049367	9	0	0
Hs	MAD1L1	Wu	171	W	TGG	0.086295	0.040744	9	0	0
Hs	MAD1L1	Wu	172	S	AGC	-0.026853	0.042808	9	0	0
Hs	MAD1L1	Wu	173	V	GTG	0.11929	0.053842	9	1	0
Hs	MAD1L1	Wu	174	M	ATG	0.11043	0.053253	9	1	0
Hs	MAD1L1	Wu	175	D	GAC	0.052793	0.058853	9	1	0
Hs	MAD1L1	Wu	176	Q	CAG	-0.0050566	0.062519	9	1	0
Hs	MAD1L1	Wu	177	E	GAG	0.037005	0.067152	9	1	0
Hs	MAD1L1	Wu	178	M	ATG	0.11043	0.053068	9	1	0
Hs	MAD1L1	Wu	179	R	CGG	0.045346	0.053657	9	1	0
Hs	MAD1L1	Wu	180	V	GTG	0.11929	0.051903	9	1	0
Hs	MAD1L1	Wu	181	K	AAG	0.014838	0.049839	9	1	0
Hs	MAD1L1	Wu	182	R	CGC	-0.0074628	0.049839	9	1	0
Hs	MAD1L1	Wu	183	L	CTG	0.11573	0.039218	9	0	0
Hs	MAD1L1	Wu	184	E	GAG	0.037005	0.033618	9	0	0
Hs	MAD1L1	Wu	185	S	TCG	-0.023629	0.024475	9	0	0
Hs	MAD1L1	Wu	186	E	GAG	0.037005	0.035685	9	0	0
Hs	MAD1L1	Wu	187	K	AAG	0.014838	0.035952	9	0	0
Hs	MAD1L1	Wu	188	Q	CAG	-0.0050566	0.027205	9	0	0
Hs	MAD1L1	Wu	189	E	GAG	0.037005	0.022532	9	0	0
Hs	MAD1L1	Wu	190	L	CTG	0.11573	0.038016	9	0	0
Hs	MAD1L1	Wu	191	Q	CAG	-0.0050566	0.03977	9	0	0
Hs	MAD1L1	Wu	192	E	GAG	0.037005	0.050981	9	1	0
Hs	MAD1L1	Wu	193	Q	CAG	-0.0050566	0.041722	9	0	0
Hs	MAD1L1	Wu	194	L	CTG	0.11573	0.028797	9	0	0
Hs	MAD1L1	Wu	195	D	GAC	0.052793	0.0047093	9	1	0
Hs	MAD1L1	Wu	196	L	CTG	0.11573	-0.0059574	9	1	0
Hs	MAD1L1	Wu	197	Q	CAA	-0.088385	-0.0099366	9	1	0
Hs	MAD1L1	Wu	198	H	CAC	-0.07932	-0.0099366	9	1	0
Hs	MAD1L1	Wu	199	K	AAA	-0.10106	-0.029718	9	1	1
Hs	MAD1L1	Wu	200	K	AAA	-0.10106	-0.026906	9	1	1
Hs	MAD1L1	Wu	201	C	TGC	0.001192	-0.046678	9	1	1
Hs	MAD1L1	Wu	202	Q	CAG	-0.0050566	-0.037419	9	1	1
Hs	MAD1L1	Wu	203	E	GAA	-0.0623	-0.039835	9	1	1
Hs	MAD1L1	Wu	204	A	GCC	0.0781	-0.014118	9	1	1
Hs	MAD1L1	Wu	205	N	AAT	-0.06222	-0.0034513	9	1	0
Hs	MAD1L1	Wu	206	Q	CAG	-0.0050566	-0.010506	9	1	0
Hs	MAD1L1	Wu	207	K	AAA	-0.10106	9.243e-05	9	1	0
Hs	MAD1L1	Wu	208	I	ATC	0.13039	0.0064528	9	1	0
Hs	MAD1L1	Wu	209	Q	CAG	-0.0050566	0.0064528	9	1	0
Hs	MAD1L1	Wu	210	E	GAA	-0.0623	0.010382	9	0	0
Hs	MAD1L1	Wu	211	L	CTC	0.090329	0.0011237	9	1	0
Hs	MAD1L1	Wu	212	Q	CAG	-0.0050566	0.0054301	9	1	0
Hs	MAD1L1	Wu	213	A	GCC	0.0781	-0.0079265	9	1	0
Hs	MAD1L1	Wu	214	S	AGC	-0.026853	-0.016689	9	1	1
Hs	MAD1L1	Wu	215	Q	CAA	-0.088385	-0.0086351	9	1	0
Hs	MAD1L1	Wu	216	E	GAA	-0.0623	-0.012806	9	1	1
Hs	MAD1L1	Wu	217	A	GCA	0.010184	-0.021057	9	1	1
Hs	MAD1L1	Wu	218	R	AGA	-0.083918	-0.025623	9	1	1
Hs	MAD1L1	Wu	219	A	GCA	0.010184	-0.023202	9	1	1
Hs	MAD1L1	Wu	220	D	GAC	0.052793	-0.013943	9	1	1
Hs	MAD1L1	Wu	221	H	CAC	-0.07932	-0.0078533	9	1	0
Hs	MAD1L1	Wu	222	E	GAG	0.037005	-0.0073361	9	1	0
Hs	MAD1L1	Wu	223	Q	CAG	-0.0050566	0.0012694	9	1	0
Hs	MAD1L1	Wu	224	Q	CAG	-0.0050566	0.012997	9	0	0
Hs	MAD1L1	Wu	225	I	ATT	-0.0074937	0.011243	9	0	0
Hs	MAD1L1	Wu	226	K	AAG	0.014838	0.019494	9	0	0
Hs	MAD1L1	Wu	227	D	GAT	-0.0064684	0.017031	9	0	0
Hs	MAD1L1	Wu	228	L	CTG	0.11573	0.030452	9	0	0
Hs	MAD1L1	Wu	229	E	GAG	0.037005	0.03047	9	0	0
Hs	MAD1L1	Wu	230	Q	CAG	-0.0050566	0.044162	9	0	0
Hs	MAD1L1	Wu	231	K	AAG	0.014838	0.032693	9	0	0
Hs	MAD1L1	Wu	232	L	CTG	0.11573	0.037523	9	0	0
Hs	MAD1L1	Wu	233	S	TCC	-0.0048909	0.024102	9	0	0
Hs	MAD1L1	Wu	234	L	CTG	0.11573	0.019272	9	0	0
Hs	MAD1L1	Wu	235	Q	CAA	-0.088385	0.020965	9	0	0
Hs	MAD1L1	Wu	236	E	GAG	0.037005	0.019937	9	0	0
Hs	MAD1L1	Wu	237	Q	CAG	-0.0050566	0.0062453	9	1	0
Hs	MAD1L1	Wu	238	D	GAT	-0.0064684	0.020043	9	0	0
Hs	MAD1L1	Wu	239	A	GCA	0.010184	0.0088331	9	1	0
Hs	MAD1L1	Wu	240	A	GCG	0.0055828	0.022016	9	0	0
Hs	MAD1L1	Wu	241	I	ATT	-0.0074937	0.030174	9	0	0
Hs	MAD1L1	Wu	242	V	GTG	0.11929	0.032385	9	0	0
Hs	MAD1L1	Wu	243	K	AAG	0.014838	0.022801	9	0	0
Hs	MAD1L1	Wu	244	N	AAC	0.03026	0.025781	9	0	0
Hs	MAD1L1	Wu	245	M	ATG	0.11043	0.038019	9	0	0
Hs	MAD1L1	Wu	246	K	AAG	0.014838	0.035013	9	0	0
Hs	MAD1L1	Wu	247	S	TCT	-0.092723	0.026797	9	0	0
Hs	MAD1L1	Wu	248	E	GAG	0.037005	0.035185	9	0	0
Hs	MAD1L1	Wu	249	L	CTG	0.11573	0.026036	9	0	0
Hs	MAD1L1	Wu	250	V	GTA	-0.034547	0.0096225	9	0	0
Hs	MAD1L1	Wu	251	R	CGG	0.045346	0.020833	9	0	0
Hs	MAD1L1	Wu	252	L	CTC	0.090329	0.024213	9	0	0
Hs	MAD1L1	Wu	253	P	CCT	-0.052084	0.02514	9	0	0
Hs	MAD1L1	Wu	254	R	AGG	-0.037291	0.016393	9	0	0
Hs	MAD1L1	Wu	255	L	CTG	0.11573	0.03309	9	0	0
Hs	MAD1L1	Wu	256	E	GAA	-0.0623	0.029701	9	0	0
Hs	MAD1L1	Wu	257	R	CGG	0.045346	0.019102	9	0	0
Hs	MAD1L1	Wu	258	E	GAG	0.037005	0.037748	9	0	0
Hs	MAD1L1	Wu	259	L	CTG	0.11573	0.04693	9	0	0
Hs	MAD1L1	Wu	260	K	AAG	0.014838	0.038183	9	0	0
Hs	MAD1L1	Wu	261	Q	CAG	-0.0050566	0.049217	9	0	0
Hs	MAD1L1	Wu	262	L	CTG	0.11573	0.041195	9	0	0
Hs	MAD1L1	Wu	263	R	CGG	0.045346	0.037703	9	0	0
Hs	MAD1L1	Wu	264	E	GAG	0.037005	0.016031	9	0	0
Hs	MAD1L1	Wu	265	E	GAG	0.037005	0.027241	9	0	0
Hs	MAD1L1	Wu	266	S	AGC	-0.026853	0.032842	9	0	0
Hs	MAD1L1	Wu	267	A	GCG	0.0055828	0.024094	9	0	0
Hs	MAD1L1	Wu	268	H	CAC	-0.07932	0.031326	9	0	0
Hs	MAD1L1	Wu	269	L	CTG	0.11573	0.01789	9	0	0
Hs	MAD1L1	Wu	270	R	CGG	0.045346	0.01789	9	0	0
Hs	MAD1L1	Wu	271	E	GAG	0.037005	0.027531	9	0	0
Hs	MAD1L1	Wu	272	M	ATG	0.11043	0.030273	9	0	0
Hs	MAD1L1	Wu	273	R	AGA	-0.083918	0.043275	9	0	0
Hs	MAD1L1	Wu	274	E	GAG	0.037005	0.043275	9	0	0
Hs	MAD1L1	Wu	275	T	ACC	0.059916	0.048273	9	0	0
Hs	MAD1L1	Wu	276	N	AAC	0.03026	0.043599	9	0	0
Hs	MAD1L1	Wu	277	G	GGG	0.0377	0.024407	9	0	0
Hs	MAD1L1	Wu	278	L	CTG	0.11573	0.037843	9	0	0
Hs	MAD1L1	Wu	279	L	CTC	0.090329	0.04659	9	0	0
Hs	MAD1L1	Wu	280	Q	CAG	-0.0050566	0.033011	9	0	0
Hs	MAD1L1	Wu	281	E	GAA	-0.0623	0.033838	9	0	0
Hs	MAD1L1	Wu	282	E	GAG	0.037005	0.042508	9	0	0
Hs	MAD1L1	Wu	283	L	CTG	0.11573	0.029087	9	0	0
Hs	MAD1L1	Wu	284	E	GAA	-0.0623	0.014907	9	0	0
Hs	MAD1L1	Wu	285	G	GGG	0.0377	0.017117	9	0	0
Hs	MAD1L1	Wu	286	L	CTG	0.11573	0.036899	9	0	0
Hs	MAD1L1	Wu	287	Q	CAG	-0.0050566	0.036976	9	0	0
Hs	MAD1L1	Wu	288	R	AGG	-0.037291	0.023288	9	0	0
Hs	MAD1L1	Wu	289	K	AAG	0.014838	0.029648	9	0	0
Hs	MAD1L1	Wu	290	L	CTG	0.11573	0.029571	9	0	0
Hs	MAD1L1	Wu	291	G	GGG	0.0377	0.01836	9	0	0
Hs	MAD1L1	Wu	292	R	CGC	-0.0074628	0.031192	9	0	0
Hs	MAD1L1	Wu	293	Q	CAG	-0.0050566	0.034774	9	0	0
Hs	MAD1L1	Wu	294	E	GAG	0.037005	0.037237	9	0	0
Hs	MAD1L1	Wu	295	K	AAG	0.014838	0.029327	9	0	0
Hs	MAD1L1	Wu	296	M	ATG	0.11043	0.037997	9	0	0
Hs	MAD1L1	Wu	297	Q	CAG	-0.0050566	0.036608	9	0	0
Hs	MAD1L1	Wu	298	E	GAG	0.037005	0.04244	9	0	0
Hs	MAD1L1	Wu	299	T	ACG	0.044546	0.0356	9	0	0
Hs	MAD1L1	Wu	300	L	CTG	0.11573	0.038063	9	0	0
Hs	MAD1L1	Wu	301	V	GTT	-0.019964	0.038652	9	0	0
Hs	MAD1L1	Wu	302	G	GGC	0.047423	0.043325	9	0	0
Hs	MAD1L1	Wu	303	L	TTG	-0.024552	0.042576	9	0	0
Hs	MAD1L1	Wu	304	E	GAG	0.037005	0.041738	9	0	0
Hs	MAD1L1	Wu	305	L	CTG	0.11573	0.024736	9	0	0
Hs	MAD1L1	Wu	306	E	GAG	0.037005	0.039813	9	0	0
Hs	MAD1L1	Wu	307	N	AAC	0.03026	0.047403	9	0	0
Hs	MAD1L1	Wu	308	E	GAG	0.037005	0.058808	9	1	0
Hs	MAD1L1	Wu	309	R	AGG	-0.037291	0.056345	9	1	0
Hs	MAD1L1	Wu	310	L	CTG	0.11573	0.056345	9	1	0
Hs	MAD1L1	Wu	311	L	CTG	0.11573	0.042413	9	0	0
Hs	MAD1L1	Wu	312	A	GCC	0.0781	0.036067	9	0	0
Hs	MAD1L1	Wu	313	K	AAG	0.014838	0.041544	9	0	0
Hs	MAD1L1	Wu	314	L	CTG	0.11573	0.049799	9	1	0
Hs	MAD1L1	Wu	315	Q	CAA	-0.088385	0.027616	9	0	0
Hs	MAD1L1	Wu	316	S	AGC	-0.026853	0.027616	9	0	0
Hs	MAD1L1	Wu	317	W	TGG	0.086295	0.024804	9	0	0
Hs	MAD1L1	Wu	318	E	GAG	0.037005	0.022593	9	0	0
Hs	MAD1L1	Wu	319	R	AGA	-0.083918	0.016392	9	0	0
Hs	MAD1L1	Wu	320	L	CTG	0.11573	0.038482	9	0	0
Hs	MAD1L1	Wu	321	D	GAC	0.052793	0.046735	9	0	0
Hs	MAD1L1	Wu	322	Q	CAG	-0.0050566	0.050006	9	1	0
Hs	MAD1L1	Wu	323	T	ACC	0.059916	0.04291	9	0	0
Hs	MAD1L1	Wu	324	M	ATG	0.11043	0.066723	9	1	0
Hs	MAD1L1	Wu	325	G	GGC	0.047423	0.04972	9	0	0
Hs	MAD1L1	Wu	326	L	CTG	0.11573	0.032373	9	0	0
Hs	MAD1L1	Wu	327	S	AGC	-0.026853	0.028402	9	0	0
Hs	MAD1L1	Wu	328	I	ATC	0.13039	0.014822	9	0	0
Hs	MAD1L1	Wu	329	R	AGG	-0.037291	0.0084181	9	1	0
Hs	MAD1L1	Wu	330	T	ACT	-0.10333	-0.0032739	9	1	0
Hs	MAD1L1	Wu	331	P	CCA	-0.040803	-0.016676	9	1	1
Hs	MAD1L1	Wu	332	E	GAA	-0.0623	-0.023017	9	1	1
Hs	MAD1L1	Wu	333	D	GAC	0.052793	-0.025239	9	1	1
Hs	MAD1L1	Wu	334	L	CTT	-0.057805	-0.0078408	9	1	0
Hs	MAD1L1	Wu	335	S	TCC	-0.0048909	0.0014222	9	1	0
Hs	MAD1L1	Wu	336	R	AGA	-0.083918	0.010067	9	0	0
Hs	MAD1L1	Wu	337	F	TTC	0.1104	0.029849	9	0	0
Hs	MAD1L1	Wu	338	V	GTG	0.11929	0.023421	9	0	0
Hs	MAD1L1	Wu	339	V	GTT	-0.019964	0.029282	9	0	0
Hs	MAD1L1	Wu	340	E	GAG	0.037005	0.025682	9	0	0
Hs	MAD1L1	Wu	341	L	CTG	0.11573	0.039118	9	0	0
Hs	MAD1L1	Wu	342	Q	CAG	-0.0050566	0.020429	9	0	0
Hs	MAD1L1	Wu	343	Q	CAG	-0.0050566	0.015852	9	0	0
Hs	MAD1L1	Wu	344	R	AGG	-0.037291	0.015342	9	0	0
Hs	MAD1L1	Wu	345	E	GAG	0.037005	0.012879	9	0	0
Hs	MAD1L1	Wu	346	L	CTT	-0.057805	0.005886	9	1	0
Hs	MAD1L1	Wu	347	A	GCC	0.0781	0.0080965	9	1	0
Hs	MAD1L1	Wu	348	L	TTG	-0.024552	0.012021	9	0	0
Hs	MAD1L1	Wu	349	K	AAG	0.014838	0.01318	9	0	0
Hs	MAD1L1	Wu	350	D	GAC	0.052793	0.017747	9	0	0
Hs	MAD1L1	Wu	351	K	AAG	0.014838	0.036972	9	0	0
Hs	MAD1L1	Wu	352	N	AAC	0.03026	0.034952	9	0	0
Hs	MAD1L1	Wu	353	S	AGC	-0.026853	0.034696	9	0	0
Hs	MAD1L1	Wu	354	A	GCC	0.0781	0.030064	9	0	0
Hs	MAD1L1	Wu	355	V	GTC	0.11522	0.032876	9	0	0
Hs	MAD1L1	Wu	356	T	ACC	0.059916	0.036265	9	0	0
Hs	MAD1L1	Wu	357	S	AGC	-0.026853	0.037092	9	0	0
Hs	MAD1L1	Wu	358	S	AGC	-0.026853	0.052935	9	1	0
Hs	MAD1L1	Wu	359	A	GCC	0.0781	0.048368	9	0	0
Hs	MAD1L1	Wu	360	R	CGG	0.045346	0.037214	9	0	0
Hs	MAD1L1	Wu	361	G	GGG	0.0377	0.039235	9	0	0
Hs	MAD1L1	Wu	362	L	CTG	0.11573	0.038075	9	0	0
Hs	MAD1L1	Wu	363	E	GAG	0.037005	0.040497	9	0	0
Hs	MAD1L1	Wu	364	K	AAG	0.014838	0.031257	9	0	0
Hs	MAD1L1	Wu	365	A	GCC	0.0781	0.039078	9	0	0
Hs	MAD1L1	Wu	366	R	AGG	-0.037291	0.034327	9	0	0
Hs	MAD1L1	Wu	367	Q	CAG	-0.0050566	0.02558	9	0	0
Hs	MAD1L1	Wu	368	Q	CAG	-0.0050566	0.02558	9	0	0
Hs	MAD1L1	Wu	369	L	CTG	0.11573	0.033968	9	0	0
Hs	MAD1L1	Wu	370	Q	CAG	-0.0050566	0.030328	9	0	0
Hs	MAD1L1	Wu	371	E	GAG	0.037005	0.03391	9	0	0
Hs	MAD1L1	Wu	372	E	GAG	0.037005	0.047274	9	0	0
Hs	MAD1L1	Wu	373	L	CTC	0.090329	0.044853	9	0	0
Hs	MAD1L1	Wu	374	R	CGG	0.045346	0.037263	9	0	0
Hs	MAD1L1	Wu	375	Q	CAG	-0.0050566	0.037263	9	0	0
Hs	MAD1L1	Wu	376	V	GTC	0.11522	0.04601	9	0	0
Hs	MAD1L1	Wu	377	S	AGC	-0.026853	0.039171	9	0	0
Hs	MAD1L1	Wu	378	G	GGC	0.047423	0.033246	9	0	0
Hs	MAD1L1	Wu	379	Q	CAG	-0.0050566	0.032319	9	0	0
Hs	MAD1L1	Wu	380	L	CTG	0.11573	0.028737	9	0	0
Hs	MAD1L1	Wu	381	L	TTG	-0.024552	0.017583	9	0	0
Hs	MAD1L1	Wu	382	E	GAG	0.037005	0.022216	9	0	0
Hs	MAD1L1	Wu	383	E	GAG	0.037005	0.016117	9	0	0
Hs	MAD1L1	Wu	384	R	AGG	-0.037291	0.020791	9	0	0
Hs	MAD1L1	Wu	385	K	AAG	0.014838	0.014589	9	0	0
Hs	MAD1L1	Wu	386	K	AAG	0.014838	0.0085037	9	1	0
Hs	MAD1L1	Wu	387	R	CGC	-0.0074628	0.0085037	9	1	0
Hs	MAD1L1	Wu	388	E	GAG	0.037005	0.0050123	9	1	0
Hs	MAD1L1	Wu	389	T	ACC	0.059916	0.022015	9	0	0
Hs	MAD1L1	Wu	390	H	CAC	-0.07932	0.029044	9	0	0
Hs	MAD1L1	Wu	391	E	GAG	0.037005	0.032434	9	0	0
Hs	MAD1L1	Wu	392	A	GCG	0.0055828	0.029119	9	0	0
Hs	MAD1L1	Wu	393	L	CTG	0.11573	0.035044	9	0	0
Hs	MAD1L1	Wu	394	A	GCC	0.0781	0.027825	9	0	0
Hs	MAD1L1	Wu	395	R	CGG	0.045346	0.02541	9	0	0
Hs	MAD1L1	Wu	396	R	AGG	-0.037291	0.026337	9	0	0
Hs	MAD1L1	Wu	397	L	CTC	0.090329	0.038519	9	0	0
Hs	MAD1L1	Wu	398	Q	CAG	-0.0050566	0.038519	9	0	0
Hs	MAD1L1	Wu	399	K	AAA	-0.10106	0.0427	9	0	0
Hs	MAD1L1	Wu	400	R	CGG	0.045346	0.047698	9	0	0
Hs	MAD1L1	Wu	401	V	GTC	0.11522	0.058499	9	1	0
Hs	MAD1L1	Wu	402	L	CTG	0.11573	0.050111	9	1	0
Hs	MAD1L1	Wu	403	L	CTG	0.11573	0.054785	9	1	0
Hs	MAD1L1	Wu	404	L	CTC	0.090329	0.071052	9	1	1
Hs	MAD1L1	Wu	405	T	ACC	0.059916	0.071879	9	1	1
Hs	MAD1L1	Wu	406	K	AAG	0.014838	0.059608	9	1	0
Hs	MAD1L1	Wu	407	E	GAG	0.037005	0.059019	9	1	0
Hs	MAD1L1	Wu	408	R	CGG	0.045346	0.051198	9	1	0
Hs	MAD1L1	Wu	409	D	GAC	0.052793	0.049839	9	1	0
Hs	MAD1L1	Wu	410	G	GGT	0.0047837	0.05767	9	1	0
Hs	MAD1L1	Wu	411	M	ATG	0.11043	0.068881	9	1	0
Hs	MAD1L1	Wu	412	R	CGG	0.045346	0.068958	9	1	0
Hs	MAD1L1	Wu	413	A	GCC	0.0781	0.063376	9	1	0
Hs	MAD1L1	Wu	414	I	ATC	0.13039	0.06571	9	1	0
Hs	MAD1L1	Wu	415	L	CTG	0.11573	0.071045	9	1	1
Hs	MAD1L1	Wu	416	G	GGG	0.0377	0.055791	9	1	0
Hs	MAD1L1	Wu	417	S	TCC	-0.0048909	0.054864	9	1	0
Hs	MAD1L1	Wu	418	Y	TAC	0.073803	0.059046	9	1	0
Hs	MAD1L1	Wu	419	D	GAC	0.052793	0.051215	9	1	0
Hs	MAD1L1	Wu	420	S	AGC	-0.026853	0.036222	9	0	0
Hs	MAD1L1	Wu	421	E	GAG	0.037005	0.040711	9	0	0
Hs	MAD1L1	Wu	422	L	CTG	0.11573	0.045366	9	0	0
Hs	MAD1L1	Wu	423	T	ACC	0.059916	0.045366	9	0	0
Hs	MAD1L1	Wu	424	P	CCG	-0.019209	0.02674	9	0	0
Hs	MAD1L1	Wu	425	A	GCC	0.0781	0.031211	9	0	0
Hs	MAD1L1	Wu	426	E	GAG	0.037005	0.026537	9	0	0
Hs	MAD1L1	Wu	427	Y	TAC	0.073803	0.026537	9	0	0
Hs	MAD1L1	Wu	428	S	TCA	-0.11484	0.02483	9	0	0
Hs	MAD1L1	Wu	429	P	CCC	0.013384	0.032002	9	0	0
Hs	MAD1L1	Wu	430	Q	CAG	-0.0050566	0.022495	9	0	0
Hs	MAD1L1	Wu	431	L	CTG	0.11573	0.030654	9	0	0
Hs	MAD1L1	Wu	432	T	ACG	0.044546	0.027492	9	0	0
Hs	MAD1L1	Wu	433	R	CGG	0.045346	0.044363	9	0	0
Hs	MAD1L1	Wu	434	R	CGC	-0.0074628	0.045971	9	0	0
Hs	MAD1L1	Wu	435	M	ATG	0.11043	0.050644	9	1	0
Hs	MAD1L1	Wu	436	R	CGG	0.045346	0.037066	9	0	0
Hs	MAD1L1	Wu	437	E	GAG	0.037005	0.044387	9	0	0
Hs	MAD1L1	Wu	438	A	GCT	0.027853	0.052603	9	1	0
Hs	MAD1L1	Wu	439	E	GAG	0.037005	0.05287	9	1	0
Hs	MAD1L1	Wu	440	D	GAT	-0.0064684	0.042249	9	0	0
Hs	MAD1L1	Wu	441	M	ATG	0.11043	0.050465	9	1	0
Hs	MAD1L1	Wu	442	V	GTG	0.11929	0.03754	9	0	0
Hs	MAD1L1	Wu	443	Q	CAG	-0.0050566	0.031462	9	0	0
Hs	MAD1L1	Wu	444	K	AAG	0.014838	0.018537	9	0	0
Hs	MAD1L1	Wu	445	V	GTG	0.11929	0.016272	9	0	0
Hs	MAD1L1	Wu	446	H	CAC	-0.07932	0.01268	9	0	0
Hs	MAD1L1	Wu	447	S	AGC	-0.026853	0.003537	9	1	0
Hs	MAD1L1	Wu	448	H	CAC	-0.07932	0.016369	9	0	0
Hs	MAD1L1	Wu	449	S	AGC	-0.026853	0.018832	9	0	0
Hs	MAD1L1	Wu	450	A	GCC	0.0781	0.0086717	9	1	0
Hs	MAD1L1	Wu	451	E	GAG	0.037005	0.016923	9	0	0
Hs	MAD1L1	Wu	452	M	ATG	0.11043	0.032766	9	0	0
Hs	MAD1L1	Wu	453	E	GAG	0.037005	0.038954	9	0	0
Hs	MAD1L1	Wu	454	A	GCT	0.027853	0.041375	9	0	0
Hs	MAD1L1	Wu	455	Q	CAG	-0.0050566	0.041375	9	0	0
Hs	MAD1L1	Wu	456	L	CTG	0.11573	0.050123	9	1	0
Hs	MAD1L1	Wu	457	S	TCG	-0.023629	0.041965	9	0	0
Hs	MAD1L1	Wu	458	Q	CAG	-0.0050566	0.041965	9	0	0
Hs	MAD1L1	Wu	459	A	GCC	0.0781	0.051729	9	1	0
Hs	MAD1L1	Wu	460	L	CTG	0.11573	0.051293	9	1	0
Hs	MAD1L1	Wu	461	E	GAG	0.037005	0.043703	9	0	0
Hs	MAD1L1	Wu	462	E	GAG	0.037005	0.045766	9	0	0
Hs	MAD1L1	Wu	463	L	CTG	0.11573	0.0351	9	0	0
Hs	MAD1L1	Wu	464	G	GGA	-0.0089824	0.016601	9	0	0
Hs	MAD1L1	Wu	465	G	GGC	0.047423	-0.0055817	9	1	0
Hs	MAD1L1	Wu	466	Q	CAG	-0.0050566	-0.0085618	9	1	0
Hs	MAD1L1	Wu	467	K	AAA	-0.10106	-0.0068076	9	1	0
Hs	MAD1L1	Wu	468	Q	CAA	-0.088385	-0.0073968	9	1	0
Hs	MAD1L1	Wu	469	R	AGA	-0.083918	0.0064602	9	1	0
Hs	MAD1L1	Wu	470	A	GCA	0.010184	0.0053026	9	1	0
Hs	MAD1L1	Wu	471	D	GAC	0.052793	0.018134	9	0	0
Hs	MAD1L1	Wu	472	M	ATG	0.11043	0.033474	9	0	0
Hs	MAD1L1	Wu	473	L	CTG	0.11573	0.056154	9	1	0
Hs	MAD1L1	Wu	474	E	GAG	0.037005	0.067127	9	1	0
Hs	MAD1L1	Wu	475	M	ATG	0.11043	0.078265	9	1	1
Hs	MAD1L1	Wu	476	E	GAG	0.037005	0.085258	9	1	1
Hs	MAD1L1	Wu	477	L	CTG	0.11573	0.074637	9	1	1
Hs	MAD1L1	Wu	478	K	AAG	0.014838	0.051476	9	1	0
Hs	MAD1L1	Wu	479	M	ATG	0.11043	0.046802	9	0	0
Hs	MAD1L1	Wu	480	L	CTG	0.11573	0.033989	9	0	0
Hs	MAD1L1	Wu	481	K	AAG	0.014838	0.026894	9	0	0
Hs	MAD1L1	Wu	482	S	TCT	-0.092723	0.003732	9	1	0
Hs	MAD1L1	Wu	483	Q	CAG	-0.0050566	0.010761	9	0	0
Hs	MAD1L1	Wu	484	S	TCC	-0.0048909	-0.0084309	9	1	0
Hs	MAD1L1	Wu	485	S	AGC	-0.026853	-0.021852	9	1	1
Hs	MAD1L1	Wu	486	S	TCT	-0.092723	-0.026484	9	1	1
Hs	MAD1L1	Wu	487	A	GCC	0.0781	-0.0039152	9	1	0
Hs	MAD1L1	Wu	488	E	GAA	-0.0623	0.0095056	9	0	0
Hs	MAD1L1	Wu	489	Q	CAG	-0.0050566	0.022315	9	0	0
Hs	MAD1L1	Wu	490	S	AGC	-0.026853	0.024755	9	0	0
Hs	MAD1L1	Wu	491	F	TTC	0.1104	0.030914	9	0	0
Hs	MAD1L1	Wu	492	L	CTG	0.11573	0.026348	9	0	0
Hs	MAD1L1	Wu	493	F	TTC	0.1104	0.037382	9	0	0
Hs	MAD1L1	Wu	494	S	TCC	-0.0048909	0.038564	9	0	0
Hs	MAD1L1	Wu	495	R	AGG	-0.037291	0.047414	9	0	0
Hs	MAD1L1	Wu	496	E	GAG	0.037005	0.040097	9	0	0
Hs	MAD1L1	Wu	497	E	GAG	0.037005	0.037275	9	0	0
Hs	MAD1L1	Wu	498	A	GCG	0.0055828	0.020865	9	0	0
Hs	MAD1L1	Wu	499	D	GAC	0.052793	0.018681	9	0	0
Hs	MAD1L1	Wu	500	T	ACG	0.044546	0.024473	9	0	0
Hs	MAD1L1	Wu	501	L	CTC	0.090329	0.033164	9	0	0
Hs	MAD1L1	Wu	502	R	AGG	-0.037291	0.033164	9	0	0
Hs	MAD1L1	Wu	503	L	TTG	-0.024552	0.036655	9	0	0
Hs	MAD1L1	Wu	504	K	AAG	0.014838	0.043648	9	0	0
Hs	MAD1L1	Wu	505	V	GTC	0.11522	0.031777	9	0	0
Hs	MAD1L1	Wu	506	E	GAG	0.037005	0.027009	9	0	0
Hs	MAD1L1	Wu	507	E	GAG	0.037005	0.035264	9	0	0
Hs	MAD1L1	Wu	508	L	CTG	0.11573	0.043031	9	0	0
Hs	MAD1L1	Wu	509	E	GAA	-0.0623	0.027797	9	0	0
Hs	MAD1L1	Wu	510	G	GGC	0.047423	0.020032	9	0	0
Hs	MAD1L1	Wu	511	E	GAG	0.037005	0.02878	9	0	0
Hs	MAD1L1	Wu	512	R	CGG	0.045346	0.02878	9	0	0
Hs	MAD1L1	Wu	513	S	AGT	-0.12227	0.020032	9	0	0
Hs	MAD1L1	Wu	514	R	CGG	0.045346	0.020032	9	0	0
Hs	MAD1L1	Wu	515	L	CTG	0.11573	0.016412	9	0	0
Hs	MAD1L1	Wu	516	E	GAG	0.037005	0.0081567	9	1	0
Hs	MAD1L1	Wu	517	E	GAG	0.037005	0.015388	9	0	0
Hs	MAD1L1	Wu	518	E	GAA	-0.0623	0.041833	9	0	0
Hs	MAD1L1	Wu	519	K	AAG	0.014838	0.040906	9	0	0
Hs	MAD1L1	Wu	520	R	AGG	-0.037291	0.029178	9	0	0
Hs	MAD1L1	Wu	521	M	ATG	0.11043	0.024505	9	0	0
Hs	MAD1L1	Wu	522	L	CTG	0.11573	0.033252	9	0	0
Hs	MAD1L1	Wu	523	E	GAG	0.037005	0.044286	9	0	0
Hs	MAD1L1	Wu	524	A	GCA	0.010184	0.047676	9	0	0
Hs	MAD1L1	Wu	525	Q	CAG	-0.0050566	0.048717	9	0	0
Hs	MAD1L1	Wu	526	L	CTG	0.11573	0.039542	9	0	0
Hs	MAD1L1	Wu	527	E	GAG	0.037005	0.039542	9	0	0
Hs	MAD1L1	Wu	528	R	CGG	0.045346	0.034868	9	0	0
Hs	MAD1L1	Wu	529	R	CGA	-0.02792	0.034268	9	0	0
Hs	MAD1L1	Wu	530	A	GCT	0.027853	0.040696	9	0	0
Hs	MAD1L1	Wu	531	L	CTG	0.11573	0.025867	9	0	0
Hs	MAD1L1	Wu	532	Q	CAG	-0.0050566	0.027621	9	0	0
Hs	MAD1L1	Wu	533	G	GGT	0.0047837	0.022021	9	0	0
Hs	MAD1L1	Wu	534	D	GAC	0.052793	0.02214	9	0	0
Hs	MAD1L1	Wu	535	Y	TAT	-0.017729	0.014902	9	0	0
Hs	MAD1L1	Wu	536	D	GAC	0.052793	0.0086999	9	1	0
Hs	MAD1L1	Wu	537	Q	CAG	-0.0050566	-0.0019668	9	1	0
Hs	MAD1L1	Wu	538	S	AGC	-0.026853	0.010756	9	0	0
Hs	MAD1L1	Wu	539	R	AGG	-0.037291	0.017749	9	0	0
Hs	MAD1L1	Wu	540	T	ACC	0.059916	0.010906	9	0	0
Hs	MAD1L1	Wu	541	K	AAA	-0.10106	0.01731	9	0	0
Hs	MAD1L1	Wu	542	V	GTG	0.11929	0.014888	9	0	0
Hs	MAD1L1	Wu	543	L	CTG	0.11573	0.030731	9	0	0
Hs	MAD1L1	Wu	544	H	CAC	-0.07932	0.038236	9	0	0
Hs	MAD1L1	Wu	545	M	ATG	0.11043	0.033066	9	0	0
Hs	MAD1L1	Wu	546	S	AGC	-0.026853	0.050952	9	1	0
Hs	MAD1L1	Wu	547	L	CTG	0.11573	0.024112	9	0	0
Hs	MAD1L1	Wu	548	N	AAC	0.03026	0.024508	9	0	0
Hs	MAD1L1	Wu	549	P	CCC	0.013384	0.041999	9	0	0
Hs	MAD1L1	Wu	550	T	ACC	0.059916	0.025585	9	0	0
Hs	MAD1L1	Wu	551	S	AGT	-0.12227	0.028007	9	0	0
Hs	MAD1L1	Wu	552	V	GTG	0.11929	0.014319	9	0	0
Hs	MAD1L1	Wu	553	A	GCC	0.0781	0.023816	9	0	0
Hs	MAD1L1	Wu	554	R	AGG	-0.037291	0.021499	9	0	0
Hs	MAD1L1	Wu	555	Q	CAG	-0.0050566	0.018954	9	0	0
Hs	MAD1L1	Wu	556	R	CGC	-0.0074628	0.038405	9	0	0
Hs	MAD1L1	Wu	557	L	CTG	0.11573	0.016337	9	0	0
Hs	MAD1L1	Wu	558	R	CGC	-0.0074628	0.0046758	9	1	0
Hs	MAD1L1	Wu	559	E	GAG	0.037005	0.0082575	9	1	0
Hs	MAD1L1	Wu	560	D	GAC	0.052793	0.021678	9	0	0
Hs	MAD1L1	Wu	561	H	CAC	-0.07932	0.021946	9	0	0
Hs	MAD1L1	Wu	562	S	AGC	-0.026853	0.009707	9	0	0
Hs	MAD1L1	Wu	563	Q	CAG	-0.0050566	0.014648	9	0	0
[truncated: 8,198 more rows]

## Sheet: MAD1L1_ALL_synMut
geneName	sampleName	sampleID	mutID	genomePos	oldNucl	newNucl	mutType	aa	posAA	aa2	numberAffected	source	sourceNo	posAAadj
MAD1L1	Gp2D	2301973	NA	2230119	G	A	Synonymous	G	5	G	1	COSMIC	1	5
MAD1L1	EXTERN_MELA_20140530_006	2839463	NA	2230059	G	A	Synonymous	V	25	V	1	COSMIC	1	64
MAD1L1	NA	NA	MU53922022	2269694	G	A	Synonymous	V	25	V	1	ICGC	3	64
MAD1L1	S01524_1	2480852	NA	2230050	C	A	Synonymous	G	28	G	1	COSMIC	1	71
MAD1L1	218	2267342	NA	2230026	G	A	Synonymous	S	36	S	1	COSMIC	1	79
MAD1L1	BD236T	2459871	NA	2225533	G	A	Synonymous	E	56	E	1	COSMIC	1	99
MAD1L1	NA	NA	MU42724086	2265168	G	A	Synonymous	E	56	E	1	ICGC	3	99
MAD1L1	TCGA-W3-AA1R-06	2340505	NA	2225506	C	T	Synonymous	I	65	I	1	COSMIC	1	108
MAD1L1	NA	NA	c25b5f39-3890-597c-bda5-b65ff09aa0a2	2225506	G	A	Synonymous	I	65	I	1	GDC	2	108
MAD1L1	NA	NA	MU129501712	2265141	C	T	Synonymous	I	65	I	1	ICGC	3	108
MAD1L1	NA	NA	e7752d8e-6b08-5c53-9913-8af0725d9f4e	2225449	C	T	Synonymous	E	84	E	1	GDC	2	127
MAD1L1	NA	NA	MU129950866	2265084	G	A	Synonymous	E	84	E	1	ICGC	3	127
MAD1L1	MDN	2809778	NA	2225428	C	T	Synonymous	T	91	T	1	COSMIC	1	134
MAD1L1	NA	NA	MU83469933	2265057	C	A	Synonymous	A	93	A	1	ICGC	3	136
MAD1L1	GCTK_14274_T	2747515	NA	2222752	T	C	Synonymous	R	98	R	1	COSMIC	1	141
MAD1L1	MELA_30671	2760728	NA	2222746	C	T	Synonymous	V	100	V	1	COSMIC	1	143
MAD1L1	EXTERN_MELA_20140526_075	2839359	NA	2222746	C	T	Synonymous	V	100	V	1	COSMIC	1	143
MAD1L1	NA	NA	MU59367297	2262381	C	T	Synonymous	V	100	V	1	ICGC	3	143
MAD1L1	TCGA-BR-6452-01	2197940	NA	2222737	C	T	Synonymous	N	103	N	1	COSMIC	1	146
MAD1L1	NA	NA	5304b01a-3653-5c66-acb0-92288588a78e	2222737	G	A	Synonymous	N	103	N	1	GDC	2	146
MAD1L1	NA	NA	MU6255115	2262372	C	T	Synonymous	N	103	N	1	ICGC	3	146
MAD1L1	HRA19	2301986	NA	2222731	G	A	Synonymous	E	105	E	1	COSMIC	1	148
MAD1L1	CSCC-30-T	2292471	NA	2222728	C	T	Synonymous	L	106	L	1	COSMIC	1	149
MAD1L1	NA	NA	113e3a3a-8968-5ac6-8f32-28171e8afc9e	2222725	C	G	Synonymous	L	107	L	1	GDC	2	150
MAD1L1	TCGA-EW-A2FS-01	2187748	NA	2222722	G	A	Synonymous	T	108	T	1	COSMIC	1	151
MAD1L1	NA	NA	cebf8c9b-9e3c-516f-8961-8d2e12529fdf	2222722	C	T	Synonymous	T	108	T	1	GDC	2	151
MAD1L1	NA	NA	MU131775615	2262357	G	A	Synonymous	T	108	T	1	ICGC	3	151
MAD1L1	DN111A7	2549203	NA	2222716	C	T	Synonymous	I	110	I	1	COSMIC	1	153
MAD1L1	NA	NA	MU68084891	2262351	C	T	Synonymous	I	110	I	1	ICGC	3	153
MAD1L1	NA	NA	MU83351574	2262348	G	A	Synonymous	R	111	R	1	ICGC	3	154
MAD1L1	NA	NA	MU128927058	2262327	C	T	Synonymous	A	118	A	1	ICGC	3	161
MAD1L1	MSU2-a	2809971	NA	2222686	G	A	Synonymous	A	120	A	1	COSMIC	1	163
MAD1L1	HUB-02-B2-042	2607096	NA	2222686	G	A	Synonymous	A	120	A	1	COSMIC	1	163
MAD1L1	sysucc-1370T	2456725	NA	2222686	G	A	Synonymous	A	120	A	1	COSMIC	1	163
MAD1L1	MSU2-c	2809979	NA	2222686	G	A	Synonymous	A	120	A	1	COSMIC	1	163
MAD1L1	NA	NA	MU49398419	2262321	G	A	Synonymous	A	120	A	1	ICGC	3	163
MAD1L1	C086	2465276	NA	2222683	G	A	Synonymous	E	121	E	1	COSMIC	1	164
MAD1L1	TCGA-EE-A3JE-06	2186079	NA	2222680	G	A	Synonymous	E	122	E	1	COSMIC	1	165
MAD1L1	NA	NA	5b52f239-41c3-5086-8dc0-03ede47574e5	2222680	C	T	Synonymous	E	122	E	1	GDC	2	165
MAD1L1	NA	NA	MU9605055	2262315	G	A	Synonymous	E	122	E	1	ICGC	3	165
MAD1L1	NA	NA	MU127537962	2262303	G	A	Synonymous	E	126	E	1	ICGC	3	169
MAD1L1	T2641	2658294	NA	2222605	G	A	Synonymous	E	147	E	1	COSMIC	1	190
MAD1L1	LUAD-F00018	1765209	NA	2222599	G	A	Synonymous	E	149	E	1	COSMIC	1	196
MAD1L1	CSCC-27-T	2292469	NA	2219454	C	T	Synonymous	T	158	T	1	COSMIC	1	205
MAD1L1	U266	2809754	NA	2219448	C	T	Synonymous	N	160	N	1	COSMIC	1	211
MAD1L1	TCGA-DK-A2HX-01	1898099	NA	2219442	G	A	Synonymous	L	162	L	1	COSMIC	1	213
MAD1L1	NA	NA	8d1284b2-8167-5440-a32e-bbe4581547f9	2219442	C	T	Synonymous	L	162	L	1	GDC	2	213
MAD1L1	NA	NA	MU5047839	2259077	G	A	Synonymous	L	162	L	1	ICGC	3	213
MAD1L1	NA	NA	MU92832234	2259065	C	T	Synonymous	I	166	I	1	ICGC	3	217
MAD1L1	TCGA-XK-AAIW-01	2339713	NA	2219397	G	A	Synonymous	E	177	E	1	COSMIC	1	228
MAD1L1	NA	NA	16677dde-95c5-5ef8-b589-e153139da75e	2219397	C	T	Synonymous	E	177	E	1	GDC	2	228
MAD1L1	NA	NA	MU129640842	2259032	G	A	Synonymous	E	177	E	1	ICGC	3	228
MAD1L1	TCGA-AZ-6598-01	1651172	NA	2219373	G	A	Synonymous	S	185	S	1	COSMIC	1	236
MAD1L1	NA	NA	e1a13b2b-7395-503a-92aa-006eeab4d979	2219373	C	T	Synonymous	S	185	S	1	GDC	2	236
MAD1L1	NA	NA	MU130266513	2259008	G	A	Synonymous	S	185	S	1	ICGC	3	236
MAD1L1	TCGA-BG-A222-01	2198275	NA	2219349	G	A	Synonymous	Q	193	Q	1	COSMIC	1	244
MAD1L1	NA	NA	54970de5-fda9-5cd1-ae9b-bd06f522c987	2219349	C	T	Synonymous	Q	193	Q	1	GDC	2	244
MAD1L1	NA	NA	MU129912118	2258984	G	A	Synonymous	Q	193	Q	1	ICGC	3	244
MAD1L1	CHG-13-08087T	2634306	NA	2218001	C	A	Synonymous	A	213	A	1	COSMIC	1	275
MAD1L1	NA	NA	MU83708427	2257636	C	A	Synonymous	A	213	A	2	ICGC	3	275
MAD1L1	TCGA-DU-6407-02	2185941	NA	2217980	C	T	Synonymous	D	220	D	1	COSMIC	1	282
MAD1L1	NA	NA	MU130880558	2257615	C	T	Synonymous	D	220	D	1	ICGC	3	282
MAD1L1	sysucc-761T	2456746	NA	2217977	C	T	Synonymous	H	221	H	1	COSMIC	1	283
MAD1L1	TCGA-AM-5820-01	1651150	NA	2217977	C	T	Synonymous	H	221	H	1	COSMIC	1	283
MAD1L1	NA	NA	MU109089	2257612	C	T	Synonymous	H	221	H	7	ICGC	3	283
MAD1L1	TCGA-G7-6793-01	2193973	NA	2216282	G	T	Synonymous	L	228	L	1	COSMIC	1	290
MAD1L1	NA	NA	MU131825080	2255917	G	T	Synonymous	L	228	L	1	ICGC	3	290
MAD1L1	TCGA-CG-4305-01	2198079	NA	2216279	G	A	Synonymous	E	229	E	1	COSMIC	1	291
MAD1L1	NA	NA	ea32655f-0da0-5e32-abcf-43baa0743a12	2216279	C	T	Synonymous	E	229	E	1	GDC	2	291
MAD1L1	NA	NA	MU6255087	2255914	G	A	Synonymous	E	229	E	1	ICGC	3	291
MAD1L1	CSCC-5-T	2292458	NA	2216267	C	T	Synonymous	S	233	S	1	COSMIC	1	295
MAD1L1	MB_Exm23	1652868	NA	2216258	G	A	Synonymous	E	236	E	1	COSMIC	1	301
MAD1L1	S00356	1759184	NA	2216249	A	T	Synonymous	A	239	A	1	COSMIC	1	304
MAD1L1	S00356_1	2480812	NA	2216249	A	T	Synonymous	A	239	A	1	COSMIC	1	304
MAD1L1	NA	NA	MU83677604	2255881	G	A	Synonymous	A	240	A	1	ICGC	3	305
MAD1L1	TCGA-32-2494-01	2120349	NA	2216240	G	A	Synonymous	V	242	V	1	COSMIC	1	307
MAD1L1	NA	NA	d523a052-f54d-5d0a-88c9-6186021c20dd	2216240	C	T	Synonymous	V	242	V	1	GDC	2	307
MAD1L1	NA	NA	MU601984	2255875	G	A	Synonymous	V	242	V	1	ICGC	3	307
MAD1L1	1474	2772712	NA	2216210	C	T	Synonymous	L	252	L	1	COSMIC	1	317
MAD1L1	TCGA-DA-A1I1-06	2121571	NA	2216210	C	A	Synonymous	L	252	L	1	COSMIC	1	317
MAD1L1	NA	NA	MU129487917	2255845	C	A	Synonymous	L	252	L	1	ICGC	3	317
MAD1L1	NA	NA	e9c85317-a8c9-5410-b732-14514ffbb3f0	2216204	C	T	Synonymous	R	254	R	1	GDC	2	319
MAD1L1	NA	NA	MU129913898	2255839	G	A	Synonymous	R	254	R	1	ICGC	3	319
MAD1L1	TCGA-16-1045-01	1338027	NA	2216168	C	T	Synonymous	S	266	S	1	COSMIC	1	331
MAD1L1	NA	NA	f07a5891-ca9d-5e99-b99f-861ab0ebb04f	2216168	G	A	Synonymous	S	266	S	1	GDC	2	331
MAD1L1	NA	NA	MU593880	2255803	C	T	Synonymous	S	266	S	1	ICGC	3	331
MAD1L1	TCGA-BR-8360-01	2198060	NA	2216165	G	A	Synonymous	A	267	A	1	COSMIC	1	332
MAD1L1	NA	NA	507093b1-6e26-5192-8e56-eceec187edce	2216165	C	T	Synonymous	A	267	A	2	GDC	2	332
MAD1L1	NA	NA	MU6255073	2255800	G	A	Synonymous	A	267	A	2	ICGC	3	332
MAD1L1	TCGA-30-1891-01	1558613	NA	2216159	G	T	Synonymous	L	269	L	1	COSMIC	1	334
MAD1L1	TCGA-FS-A1Z7-06	2121752	NA	2216161	C	T	Synonymous	L	269	L	1	COSMIC	1	334
MAD1L1	NA	NA	46aed6d9-4497-5a12-bc9a-dd5f7328a9d4	2216161	G	A	Synonymous	L	269	L	1	GDC	2	334
MAD1L1	NA	NA	MU4520238	2255796	C	T	Synonymous	L	269	L	1	ICGC	3	334
MAD1L1	PCSI_0217_Pa_P_526	2339411	NA	2215999	G	A	Synonymous	R	270	R	1	COSMIC	1	335
MAD1L1	T2944	2296140	NA	2215981	C	T	Synonymous	N	276	N	1	COSMIC	1	341
MAD1L1	T2944	2658308	NA	2215981	C	T	Synonymous	N	276	N	1	COSMIC	1	341
MAD1L1	CHC892T	2340454	NA	2215969	G	A	Synonymous	Q	280	Q	1	COSMIC	1	345
MAD1L1	NA	NA	MU30265547	2255604	G	A	Synonymous	Q	280	Q	1	ICGC	3	345
MAD1L1	TCGA-S9-A6TW-01	2262772	NA	2215953	C	T	Synonymous	L	286	L	1	COSMIC	1	351
MAD1L1	NA	NA	eb08b9e5-a6ee-5a73-a9fd-5ee262dbc1cd	2215953	G	A	Synonymous	L	286	L	1	GDC	2	351
MAD1L1	NA	NA	MU130899659	2255588	C	T	Synonymous	L	286	L	1	ICGC	3	351
MAD1L1	TCGA-BP-4161-01	1801067	NA	2215936	G	A	Synonymous	G	291	G	1	COSMIC	1	356
MAD1L1	NA	NA	MU621467	2255571	G	A	Synonymous	G	291	G	1	ICGC	3	356
MAD1L1	T3080	2296170	NA	2215912	G	A	Synonymous	T	299	T	1	COSMIC	1	364
MAD1L1	TCGA-B5-A1MX-01	2198273	NA	2215912	G	A	Synonymous	T	299	T	1	COSMIC	1	364
MAD1L1	T3080	2658253	NA	2215912	G	A	Synonymous	T	299	T	1	COSMIC	1	364
MAD1L1	NA	NA	6b3c6304-710e-5e6d-a157-b5e6d95c93b2	2215912	C	T	Synonymous	T	299	T	2	GDC	2	364
MAD1L1	NA	NA	MU129937280	2255547	G	A	Synonymous	T	299	T	2	ICGC	3	364
MAD1L1	TCGA-62-A46O-01	2194777	NA	2213256	G	T	Synonymous	L	314	L	1	COSMIC	1	379
MAD1L1	NA	NA	f79cb466-6abc-51d2-b1ca-0765df19676c	2213256	C	A	Synonymous	L	314	L	1	GDC	2	379
MAD1L1	NA	NA	MU131771354	2252891	G	T	Synonymous	L	314	L	1	ICGC	3	379
MAD1L1	2757176	2757176	NA	2213244	G	A	Synonymous	E	318	E	1	COSMIC	1	383
MAD1L1	TCGA-LG-A6GG-01	2263275	NA	2213244	G	A	Synonymous	E	318	E	1	COSMIC	1	383
MAD1L1	NA	NA	45e84d52-ebfb-5cb2-a214-a92c432ed4a6	2213244	C	T	Synonymous	E	318	E	1	GDC	2	383
MAD1L1	NA	NA	MU29451346	2252879	G	A	Synonymous	E	318	E	1	ICGC	3	383
MAD1L1	TCGA-MZ-A6I9-01	2193824	NA	2149226	C	T	Synonymous	D	333	D	1	COSMIC	1	439
MAD1L1	NA	NA	b888cc07-e4d4-511f-a340-4ddee4956b0f	2149226	G	A	Synonymous	D	333	D	1	GDC	2	439
MAD1L1	NA	NA	MU131211004	2188861	C	T	Synonymous	D	333	D	1	ICGC	3	439
MAD1L1	NA	NA	b23f994f-53bf-5377-8df2-5e2fc72947d5	2149217	T	C	Synonymous	R	336	R	1	GDC	2	442
MAD1L1	NA	NA	MU129922242	2188852	A	G	Synonymous	R	336	R	1	ICGC	3	442
MAD1L1	NA	NA	MU91833712	2188849	C	T	Synonymous	F	337	F	1	ICGC	3	443
MAD1L1	NA	NA	4aab413a-3ebf-5d4d-bd45-d71823f8a87d	2149160	G	A	Synonymous	V	355	V	1	GDC	2	461
MAD1L1	TCGA-64-5775-01	1780193	NA	2069338	C	T	Synonymous	S	358	S	1	COSMIC	1	464
MAD1L1	TCGA-B5-A1MX-01	2198273	NA	2069274	C	T	Synonymous	L	380	L	1	COSMIC	1	486
MAD1L1	NA	NA	7dea5e13-c8a3-5fe4-9a23-1f89e5f1a8c1	2069274	G	A	Synonymous	L	380	L	1	GDC	2	486
MAD1L1	NA	NA	MU129903920	2108909	C	T	Synonymous	L	380	L	1	ICGC	3	486
MAD1L1	TCGA-BR-8361-01	2197909	NA	2069242	C	T	Synonymous	H	390	H	1	COSMIC	1	496
MAD1L1	NA	NA	6624da08-ca24-5fed-9868-10495959b7b0	2069242	G	A	Synonymous	H	390	H	1	GDC	2	496
MAD1L1	NA	NA	MU6253686	2108877	C	T	Synonymous	H	390	H	1	ICGC	3	496
MAD1L1	EXTERN_MELA_20140924_111	2839324	NA	2069227	G	A	Synonymous	R	395	R	1	COSMIC	1	505
MAD1L1	NA	NA	MU59508586	2108862	G	A	Synonymous	R	395	R	1	ICGC	3	505
MAD1L1	TCGA-D3-A8GQ-06	2339484	NA	2069221	C	T	Synonymous	L	397	L	1	COSMIC	1	507
MAD1L1	TCGA-D9-A6EC-06	2262880	NA	2069221	C	T	Synonymous	L	397	L	1	COSMIC	1	507
MAD1L1	NA	NA	797778dd-df24-55b1-844b-28da36f31c38	2069221	G	A	Synonymous	L	397	L	2	GDC	2	507
MAD1L1	NA	NA	MU13631845	2108856	C	T	Synonymous	L	397	L	2	ICGC	3	507
MAD1L1	NA	NA	MU91860000	2054266	T	C	Synonymous	G	410	G	1	ICGC	3	520
MAD1L1	NA	NA	MU80952023	2054262	C	A	Synonymous	R	412	R	1	ICGC	3	522
MAD1L1	345973	2144505	NA	2014622	C	T	Synonymous	A	413	A	1	COSMIC	1	523
MAD1L1	LICA-CN-HCC081T	2634128	NA	2014622	C	T	Synonymous	A	413	A	1	COSMIC	1	523
MAD1L1	NA	NA	MU85020789	2054257	C	T	Synonymous	A	413	A	1	ICGC	3	523
MAD1L1	NA	NA	MU66929153	2054254	C	T	Synonymous	I	414	I	1	ICGC	3	524
MAD1L1	T55	2296253	NA	2014610	C	A	Synonymous	S	417	S	1	COSMIC	1	538
MAD1L1	T55	2658295	NA	2014610	C	A	Synonymous	S	417	S	1	COSMIC	1	538
MAD1L1	WA16	1689663	NA	2014607	C	T	Synonymous	Y	418	Y	1	COSMIC	1	539
MAD1L1	SC_9008	2467356	NA	2014607	C	T	Synonymous	Y	418	Y	1	COSMIC	1	539
MAD1L1	00-010N	2575067	NA	2014607	C	T	Synonymous	Y	418	Y	1	COSMIC	1	539
MAD1L1	00-010M	2575127	NA	2014607	C	T	Synonymous	Y	418	Y	1	COSMIC	1	539
MAD1L1	00-010L	2575126	NA	2014607	C	T	Synonymous	Y	418	Y	1	COSMIC	1	539
MAD1L1	00-010K	2575097	NA	2014607	C	T	Synonymous	Y	418	Y	1	COSMIC	1	539
MAD1L1	TCGA-GN-A8LK-06	2340243	NA	2014595	G	A	Synonymous	L	422	L	1	COSMIC	1	543
MAD1L1	NA	NA	209fb9eb-4b20-52ec-96f5-250430715cd8	2014595	C	T	Synonymous	L	422	L	1	GDC	2	543
MAD1L1	NA	NA	MU129944098	2054230	G	A	Synonymous	L	422	L	1	ICGC	3	543
MAD1L1	TCGA-D7-A6EY-01	2262884	NA	2014586	C	T	Synonymous	A	425	A	1	COSMIC	1	549
MAD1L1	NA	NA	b82227ea-2815-540c-8897-27f2444795fa	2014586	G	A	Synonymous	A	425	A	1	GDC	2	549
MAD1L1	NA	NA	MU130988926	2054221	C	T	Synonymous	A	425	A	1	ICGC	3	549
MAD1L1	CHC1211T	2340298	NA	2002110	G	T	Synonymous	S	457	S	1	COSMIC	1	581
MAD1L1	NA	NA	MU30126148	2041745	G	T	Synonymous	S	457	S	1	ICGC	3	581
MAD1L1	TCGA-FS-A1ZP-06	2121765	NA	1980506	C	A	Synonymous	S	484	S	1	COSMIC	1	609
MAD1L1	NA	NA	MU129504167	2020141	C	A	Synonymous	S	484	S	1	ICGC	3	609
MAD1L1	TCGA-FS-A1ZR-06	2121767	NA	1980497	C	A	Synonymous	A	487	A	1	COSMIC	1	612
MAD1L1	NA	NA	MU129505702	2020132	C	A	Synonymous	A	487	A	1	ICGC	3	612
MAD1L1	CSCC-18-T	2292466	NA	1980485	C	T	Synonymous	F	491	F	1	COSMIC	1	616
MAD1L1	PD8609a	1585050	NA	1980461	C	T	Synonymous	D	499	D	1	COSMIC	1	627
MAD1L1	OSCC-GB_01400111	2549741	NA	1980461	C	T	Synonymous	D	499	D	1	COSMIC	1	627
MAD1L1	tumor_4148771	2634627	NA	1980461	C	T	Synonymous	D	499	D	1	COSMIC	1	627
MAD1L1	NA	NA	MU63439844	2020096	C	T	Synonymous	D	499	D	5	ICGC	3	627
MAD1L1	TCGA-BG-A0LX-01	1783421	NA	1957710	C	T	Synonymous	V	505	V	1	COSMIC	1	633
MAD1L1	NA	NA	b9a98c4e-09f6-50fe-8307-af9fbc9f4e91	1957710	G	A	Synonymous	V	505	V	1	GDC	2	633
MAD1L1	NA	NA	MU1807322	1997345	C	T	Synonymous	V	505	V	1	ICGC	3	633
MAD1L1	LUAD-NYU994	1765111	NA	1957695	C	T	Synonymous	G	510	G	1	COSMIC	1	638
MAD1L1	NA	NA	2c2be1eb-5f2c-5780-b625-532c7e3b20b4	1957695	G	A	Synonymous	G	510	G	1	GDC	2	638
MAD1L1	C058	2465275	NA	1957682	C	T	Synonymous	L	515	L	1	COSMIC	1	643
MAD1L1	YUWIA	2439389	NA	1957668	G	A	Synonymous	K	519	K	1	COSMIC	1	647
MAD1L1	EXTERN_MELA_20140924_001	2839320	NA	1957647	G	A	Synonymous	L	526	L	1	COSMIC	1	654
MAD1L1	NA	NA	MU50050109	1997282	G	A	Synonymous	L	526	L	1	ICGC	3	654
MAD1L1	TCGA-D9-A6EC-06	2262880	NA	1936826	C	T	Synonymous	R	556	R	1	COSMIC	1	689
MAD1L1	NA	NA	a0248f4c-4f20-5416-b07f-56afb69464e6	1936826	G	A	Synonymous	R	556	R	1	GDC	2	689
MAD1L1	NA	NA	MU13628868	1976462	C	T	Synonymous	R	556	R	1	ICGC	3	689
MAD1L1	TCGA-95-7947-01	1914103	NA	1936823	G	T	Synonymous	L	557	L	1	COSMIC	1	690
MAD1L1	NA	NA	MU131502884	1976459	G	T	Synonymous	L	557	L	1	ICGC	3	690
MAD1L1	NA	NA	MU85264773	1976456	C	A	Synonymous	R	558	R	1	ICGC	3	691
MAD1L1	TCGA-FP-A4BE-01	2197995	NA	1936778	C	T	Synonymous	R	572	R	1	COSMIC	1	705
MAD1L1	NA	NA	2fbe0e98-790f-5921-8151-cdf898de24db	1936778	G	A	Synonymous	R	572	R	1	GDC	2	705
MAD1L1	NA	NA	MU6252825	1976414	C	T	Synonymous	R	572	R	1	ICGC	3	705
MAD1L1	2748743	2748743	NA	1936766	C	T	Synonymous	R	576	R	1	COSMIC	1	709
MAD1L1	TCGA-AJ-A3BG-01	2198374	NA	1936766	C	T	Synonymous	R	576	R	1	COSMIC	1	709
MAD1L1	NA	NA	8c666194-4221-5006-870d-35892dce764c	1936766	G	A	Synonymous	R	576	R	1	GDC	2	709
MAD1L1	NA	NA	MU129907956	1976402	C	T	Synonymous	R	576	R	1	ICGC	3	709
MAD1L1	VACO4S	2302024	NA	1936721	C	T	Synonymous	A	591	A	1	COSMIC	1	724
MAD1L1	100	2748072	NA	1936715	G	A	Synonymous	A	593	A	1	COSMIC	1	726
MAD1L1	NA	NA	MU128934642	1976351	G	A	Synonymous	A	593	A	1	ICGC	3	726
MAD1L1	NA	NA	MU85283187	1976330	G	A	Synonymous	E	600	E	1	ICGC	3	739
MAD1L1	TCGA-B5-A11E-01	1783399	NA	1898389	G	A	Synonymous	E	603	E	1	COSMIC	1	742
MAD1L1	TCGA-LI-A9QH-01	2270100	NA	1898374	G	A	Synonymous	V	608	V	1	COSMIC	1	747
MAD1L1	NA	NA	aa66cbce-0226-5b1e-a3df-e91c78c9732f	1898374	C	T	Synonymous	V	608	V	1	GDC	2	747
MAD1L1	NA	NA	MU129029484	1938010	G	A	Synonymous	V	608	V	1	ICGC	3	747
MAD1L1	HCC137	2120740	NA	1898359	G	T	Synonymous	L	613	L	1	COSMIC	1	752
MAD1L1	HCC137T	1919192	NA	1898359	G	T	Synonymous	L	613	L	1	COSMIC	1	752
MAD1L1	NA	NA	MU113081386	1937997	C	T	Synonymous	L	613	L	1	ICGC	3	752
MAD1L1	NA	NA	MU841643	1937995	G	T	Synonymous	L	613	L	1	ICGC	3	752
MAD1L1	TCGA-VQ-A91E-01	2339756	NA	1898347	G	A	Synonymous	R	617	R	1	COSMIC	1	756
MAD1L1	NA	NA	ab8e4bc2-fdf0-51d6-a644-84374500ac0b	1898347	C	T	Synonymous	R	617	R	1	GDC	2	756
MAD1L1	NA	NA	MU131049834	1937983	G	A	Synonymous	R	617	R	1	ICGC	3	756
MAD1L1	T2812	2658405	NA	1898323	G	A	Synonymous	K	625	K	1	COSMIC	1	764
MAD1L1	TCGA-D3-A1Q3-06	2121499	NA	1898287	C	A	Synonymous	T	637	T	1	COSMIC	1	776
MAD1L1	TARGET-30-PASWIJ	1898470	NA	1898287	C	T	Synonymous	T	637	T	1	COSMIC	1	776
MAD1L1	NA	NA	e255d79f-9e13-56f1-bcac-7c515f6cedff	1898287	G	A	Synonymous	T	637	T	1	GDC	2	776
MAD1L1	NA	NA	MU129535094	1937923	C	A	Synonymous	T	637	T	1	ICGC	3	776
MAD1L1	T3319	2658290	NA	1898263	G	A	Synonymous	T	645	T	1	COSMIC	1	784
MAD1L1	TCGA-EE-A2MG-06	2121678	NA	1898263	G	T	Synonymous	T	645	T	1	COSMIC	1	784
MAD1L1	TCGA-D3-A3C7-06	2121529	NA	1898263	G	T	Synonymous	T	645	T	1	COSMIC	1	784
MAD1L1	NA	NA	MU129933341	1937899	G	T	Synonymous	T	645	T	2	ICGC	3	784
MAD1L1	P-08-26951-Tumor-SM-7CKBD	2640203	NA	1898245	G	A	Synonymous	L	651	L	1	COSMIC	1	790
MAD1L1	175	2748147	NA	1898239	G	A	Synonymous	S	653	S	1	COSMIC	1	792
MAD1L1	NA	NA	MU128925004	1937875	G	A	Synonymous	S	653	S	1	ICGC	3	792
MAD1L1	BZ04	2502727	NA	1898233	C	T	Synonymous	Y	655	Y	1	COSMIC	1	794
MAD1L1	TCGA-AJ-A3BG-01	2198374	NA	1898233	C	T	Synonymous	Y	655	Y	1	COSMIC	1	794
MAD1L1	NA	NA	1dd452a2-b28e-5d0a-a88e-f11d65a1a485	1898233	G	A	Synonymous	Y	655	Y	1	GDC	2	794
MAD1L1	NA	NA	MU129930240	1937869	C	T	Synonymous	Y	655	Y	1	ICGC	3	794
MAD1L1	NA	NA	ad240c40-10d4-5034-997d-8ca962d00dba	1898218	G	A	Synonymous	G	660	G	1	GDC	2	799
MAD1L1	NA	NA	MU129979878	1937854	C	T	Synonymous	G	660	G	1	ICGC	3	799
MAD1L1	HCC4	2120838	NA	1898212	C	T	Synonymous	C	662	C	1	COSMIC	1	801
MAD1L1	HX13T	1919258	NA	1898212	C	T	Synonymous	C	662	C	1	COSMIC	1	801
MAD1L1	HCC4T	1919210	NA	1898212	C	T	Synonymous	C	662	C	1	COSMIC	1	801
MAD1L1	NA	NA	MU865177	1937848	C	T	Synonymous	C	662	C	2	ICGC	3	801
MAD1L1	PD11336a	1749302	NA	1816220	C	T	Synonymous	S	669	S	1	COSMIC	1	808
MAD1L1	NA	NA	MU64456138	1855856	C	T	Synonymous	S	669	S	1	ICGC	3	808
MAD1L1	TCGA-06-0140	2107946	NA	1816214	G	A	Synonymous	S	671	S	1	COSMIC	1	810
MAD1L1	TCGA-06-0140-01	2120246	NA	1816214	G	A	Synonymous	S	671	S	1	COSMIC	1	810
MAD1L1	NA	NA	2df69ffc-8f76-55e0-806f-b5c69b947981	1816214	C	T	Synonymous	S	671	S	1	GDC	2	810
MAD1L1	NA	NA	MU2244787	1855850	G	A	Synonymous	S	671	S	1	ICGC	3	810
MAD1L1	NA	NA	2eeac712-8c98-581b-b4da-591852ef3d7b	1816172	G	A	Synonymous	T	685	T	1	GDC	2	828
MAD1L1	NA	NA	MU129928521	1855808	C	T	Synonymous	T	685	T	1	ICGC	3	828
MAD1L1	NA	NA	MU133417927	1855802	C	T	Synonymous	G	687	G	1	ICGC	3	831
MAD1L1	T115875	2658338	NA	1816157	C	T	Synonymous	I	690	I	1	COSMIC	1	834
MAD1L1	TCGA-EB-A6QY-01	2197830	NA	1816157	C	T	Synonymous	I	690	I	1	COSMIC	1	834
MAD1L1	NA	NA	bdef9d2f-bfdc-52da-b16c-8545c16edbc1	1816157	G	A	Synonymous	I	690	I	1	GDC	2	834
MAD1L1	NA	NA	MU127524877	1855793	C	T	Synonymous	I	690	I	2	ICGC	3	834
MAD1L1	S02400_1	2480926	NA	1816151	G	T	Synonymous	V	692	V	1	COSMIC	1	836
MAD1L1	NA	NA	MU26002187	1855745	G	A	Synonymous	S	706	S	1	ICGC	3	850
MAD1L1	TCGA-AF-2693-01	1651515	NA	1816079	C	T	Synonymous	T	716	T	1	COSMIC	1	860
MAD1L1	NA	NA	532f942b-e9bd-53e6-956b-f906272ba21a	1816079	G	A	Synonymous	T	716	T	1	GDC	2	860
MAD1L1	NA	NA	MU1778134	1855715	C	T	Synonymous	T	716	T	1	ICGC	3	860

## Sheet: MAD2L1_ALL_synMut
geneName	sampleName	sampleID	mutID	genomePos	oldNucl	newNucl	mutType	aa	posAA	aa2	numberAffected	source	sourceNo	posAAadj
MAD2L1	WD_10	2688652	NA	120066720	C	A	Synonymous	L	5	L	1	COSMIC	1	5
MAD2L1	NA	NA	be9cb49c-e96e-5322-9ffe-64f51989fef0	120066702	G	A	Synonymous	I	11	I	1	GDC	2	11
MAD2L1	HCC2998	2301977	NA	120066666	C	T	Synonymous	F	23	F	1	COSMIC	1	23
MAD2L1	TCGA-AP-A0LM-01	1783352	NA	120065811	C	T	Synonymous	G	27	G	1	COSMIC	1	27
MAD2L1	NA	NA	1da89c2b-cb2c-56b8-89b8-4118b6059876	120065811	G	A	Synonymous	G	27	G	1	GDC	2	27
MAD2L1	NA	NA	MU1883748	120986966	C	T	Synonymous	G	27	G	1	ICGC	3	27
MAD2L1	NA	NA	e90323dc-30b1-5f8b-8c71-c3bca5aa1769	120065802	G	A	Synonymous	S	30	S	1	GDC	2	30
MAD2L1	NA	NA	cdae2da9-6306-5ccc-ac7c-2931b3dc286b	120065766	G	A	Synonymous	T	42	T	1	GDC	2	42
MAD2L1	TCGA-B6-A408-01	2187800	NA	120065751	G	A	Synonymous	Q	47	Q	1	COSMIC	1	47
MAD2L1	449	2267420	NA	120062066	C	T	Synonymous	L	84	L	1	COSMIC	1	84
MAD2L1	NA	NA	bd384236-16c9-5edf-921e-41fb3dfe8798	120062049	T	C	Synonymous	S	89	S	1	GDC	2	89
MAD2L1	TCGA-BR-4201-01	2197878	NA	120061989	T	G	Synonymous	T	109	T	1	COSMIC	1	109
MAD2L1	NA	NA	MU5920966	120983144	T	G	Synonymous	T	109	T	1	ICGC	3	109
MAD2L1	T3319	2658290	NA	120060974	A	G	Synonymous	A	115	A	1	COSMIC	1	115
MAD2L1	TCGA-BS-A0TC-01	1783462	NA	120060935	C	T	Synonymous	I	128	I	1	COSMIC	1	129
MAD2L1	NA	NA	47b7054a-845b-5d42-8a4a-475f0a5ad947	120060935	G	A	Synonymous	I	128	I	1	GDC	2	129
MAD2L1	NA	NA	MU1870174	120982090	C	T	Synonymous	I	128	I	1	ICGC	3	129
MAD2L1	S02290_1	2480894	NA	120060917	G	A	Synonymous	Q	134	Q	1	COSMIC	1	135
MAD2L1	B1-CaA	2633641	NA	120060905	G	A	Synonymous	T	138	T	1	COSMIC	1	139
MAD2L1	NA	NA	203cf1bd-f5ff-5997-94dd-ddf47b6ad88d	120060905	C	T	Synonymous	T	138	T	1	GDC	2	139
MAD2L1	NA	NA	MU81624450	120982060	G	A	Synonymous	T	138	T	1	ICGC	3	139
MAD2L1	0089_CRUK_PC_0089_T1_DNA	2263438	NA	120060902	G	C	Synonymous	V	139	V	1	COSMIC	1	140
MAD2L1	NA	NA	MU14602415	120982057	G	C	Synonymous	V	139	V	1	ICGC	3	140
MAD2L1	TCGA-AM-5820-01	1651150	NA	120060890	A	G	Synonymous	P	143	P	1	COSMIC	1	144
MAD2L1	NA	NA	MU112995345	120981357	T	C	Synonymous	S	178	S	1	ICGC	3	181
