# Supplementary material for: Mitotic checkpoint gene expression is tuned by codon usage bias
Source: EMBO J. 2022 Jul 11;41(15):e107896. doi: 10.15252/embj.2021107896 (PMC9340482; doi:10.15252/embj.2021107896)
Supplement: Supplementary file 3 — Source Data for Expanded View and Appendix [file EMBJ-41-e107896-s006.zip › EMBJ_2363_source_data_EVfigures/source_data_EVfigures/source_data_figEV2B_EV3_3D.xlsx]

## Sheet: Sheet1
Source data for Figs 3D, EV2B, EV3
RNA counts per cell from single-molecule mRNA FISH experiments on wild type, codon-optimized, and ste13 deletion strains
Data for mad2 and mad3
Tab: data
Variable	Description
ExperimentID	Unique sample ID
ImageID	Unique microscopy image ID
CellNo	Individual cell ID
FISHprobes	FISH probe set
WholeCellRNA	Number of RNA in entire cell
CytoplasmicRNA	Number of RNA in cytoplasm
NuclearRNA	Number of RNA in nucleus
CellLength	Cell length (µm)
Gene	Gene labeled by FISH probes
Genotype	Genotype of labeled gene
StrainBackground	Background genotype of strain
MutantType	Mutant description
Tag	C-terminal tag on gene, if present
Strain	Strain ID
Tab: summary
Variable	Description
Gene	Gene labeled by FISH probes
Genotype	Genotype of labeled gene
MutantType	Mutant description
StrainBackground	Background genotype of strain
Tag	C-terminal tag on gene, if present
Strain	Strain ID
FISHprobes	FISH probe set
ExperimentID	Unique sample ID
nCells	Number of cells analyzed

## Sheet: data
ExperimentID	ImageID	CellNo	FISHprobes	WholeCellRNA	CytoplasmicRNA	NuclearRNA	CellLength	Gene	Genotype	StrainBackground	MutantType	Tag	Strain
SW131_180710_ymEGFP_red	180710_SW131_slide01_002	Cell_100	ymEGFP_red	5	3	2	10.6423	mad2	mad2COymEGFP	WT	CodonOptimized	ymEGFP	SW131
SW131_180710_ymEGFP_red	180710_SW131_slide01_002	Cell_102	ymEGFP_red	3	2	1	6.79646	mad2	mad2COymEGFP	WT	CodonOptimized	ymEGFP	SW131
SW131_180710_ymEGFP_red	180710_SW131_slide01_002	Cell_103	ymEGFP_red	5	2	3	12.0045	mad2	mad2COymEGFP	WT	CodonOptimized	ymEGFP	SW131
SW131_180710_ymEGFP_red	180710_SW131_slide01_002	Cell_104	ymEGFP_red	8	6	2	9.44654	mad2	mad2COymEGFP	WT	CodonOptimized	ymEGFP	SW131
SW131_180710_ymEGFP_red	180710_SW131_slide01_002	Cell_105	ymEGFP_red	3	1	2	10.1116	mad2	mad2COymEGFP	WT	CodonOptimized	ymEGFP	SW131
SW131_180710_ymEGFP_red	180710_SW131_slide01_002	Cell_106	ymEGFP_red	2	2	0	8.60609	mad2	mad2COymEGFP	WT	CodonOptimized	ymEGFP	SW131
SW131_180710_ymEGFP_red	180710_SW131_slide01_002	Cell_107	ymEGFP_red	6	4	2	12.1713	mad2	mad2COymEGFP	WT	CodonOptimized	ymEGFP	SW131
SW131_180710_ymEGFP_red	180710_SW131_slide01_002	Cell_110	ymEGFP_red	7	5	2	12.746	mad2	mad2COymEGFP	WT	CodonOptimized	ymEGFP	SW131
SW131_180710_ymEGFP_red	180710_SW131_slide01_002	Cell_111	ymEGFP_red	8	8	0	13.3304	mad2	mad2COymEGFP	WT	CodonOptimized	ymEGFP	SW131
SW131_180710_ymEGFP_red	180710_SW131_slide01_002	Cell_112	ymEGFP_red	7	4	3	11.4205	mad2	mad2COymEGFP	WT	CodonOptimized	ymEGFP	SW131
SW131_180710_ymEGFP_red	180710_SW131_slide01_002	Cell_113	ymEGFP_red	14	13	1	13.78	mad2	mad2COymEGFP	WT	CodonOptimized	ymEGFP	SW131
SW131_180710_ymEGFP_red	180710_SW131_slide01_002	Cell_114	ymEGFP_red	4	4	0	7.39138	mad2	mad2COymEGFP	WT	CodonOptimized	ymEGFP	SW131
SW131_180710_ymEGFP_red	180710_SW131_slide01_002	Cell_115	ymEGFP_red	3	1	2	8.988	mad2	mad2COymEGFP	WT	CodonOptimized	ymEGFP	SW131
SW131_180710_ymEGFP_red	180710_SW131_slide01_002	Cell_116	ymEGFP_red	1	1	0	7.22677	mad2	mad2COymEGFP	WT	CodonOptimized	ymEGFP	SW131
SW131_180710_ymEGFP_red	180710_SW131_slide01_002	Cell_119	ymEGFP_red	9	7	2	12.0097	mad2	mad2COymEGFP	WT	CodonOptimized	ymEGFP	SW131
SW131_180710_ymEGFP_red	180710_SW131_slide01_002	Cell_120	ymEGFP_red	4	4	0	9.60605	mad2	mad2COymEGFP	WT	CodonOptimized	ymEGFP	SW131
SW131_180710_ymEGFP_red	180710_SW131_slide01_002	Cell_121	ymEGFP_red	5	3	2	8.6353	mad2	mad2COymEGFP	WT	CodonOptimized	ymEGFP	SW131
SW131_180710_ymEGFP_red	180710_SW131_slide01_002	Cell_123	ymEGFP_red	7	4	3	11.3527	mad2	mad2COymEGFP	WT	CodonOptimized	ymEGFP	SW131
SW131_180710_ymEGFP_red	180710_SW131_slide01_002	Cell_124	ymEGFP_red	8	6	2	12.0246	mad2	mad2COymEGFP	WT	CodonOptimized	ymEGFP	SW131
SW131_180710_ymEGFP_red	180710_SW131_slide01_002	Cell_125	ymEGFP_red	0	0	0	7.12188	mad2	mad2COymEGFP	WT	CodonOptimized	ymEGFP	SW131
SW131_180710_ymEGFP_red	180710_SW131_slide01_002	Cell_126	ymEGFP_red	10	9	1	12.426	mad2	mad2COymEGFP	WT	CodonOptimized	ymEGFP	SW131
SW131_180710_ymEGFP_red	180710_SW131_slide01_002	Cell_127	ymEGFP_red	7	6	1	11.3359	mad2	mad2COymEGFP	WT	CodonOptimized	ymEGFP	SW131
SW131_180710_ymEGFP_red	180710_SW131_slide01_002	Cell_128	ymEGFP_red	6	6	0	11.997	mad2	mad2COymEGFP	WT	CodonOptimized	ymEGFP	SW131
SW131_180710_ymEGFP_red	180710_SW131_slide01_002	Cell_130	ymEGFP_red	1	1	0	6.80516	mad2	mad2COymEGFP	WT	CodonOptimized	ymEGFP	SW131
SW131_180710_ymEGFP_red	180710_SW131_slide01_002	Cell_131	ymEGFP_red	11	10	1	11.1569	mad2	mad2COymEGFP	WT	CodonOptimized	ymEGFP	SW131
SW131_180710_ymEGFP_red	180710_SW131_slide01_002	Cell_132	ymEGFP_red	4	4	0	11.3442	mad2	mad2COymEGFP	WT	CodonOptimized	ymEGFP	SW131
SW131_180710_ymEGFP_red	180710_SW131_slide01_002	Cell_134	ymEGFP_red	7	6	1	11.8396	mad2	mad2COymEGFP	WT	CodonOptimized	ymEGFP	SW131
SW131_180710_ymEGFP_red	180710_SW131_slide01_002	Cell_137	ymEGFP_red	2	1	1	6.70087	mad2	mad2COymEGFP	WT	CodonOptimized	ymEGFP	SW131
SW131_180710_ymEGFP_red	180710_SW131_slide01_002	Cell_142	ymEGFP_red	7	5	2	10.6672	mad2	mad2COymEGFP	WT	CodonOptimized	ymEGFP	SW131
SW131_180710_ymEGFP_red	180710_SW131_slide01_002	Cell_144	ymEGFP_red	5	3	2	8.95686	mad2	mad2COymEGFP	WT	CodonOptimized	ymEGFP	SW131
SW131_180710_ymEGFP_red	180710_SW131_slide01_002	Cell_145	ymEGFP_red	7	6	1	7.21978	mad2	mad2COymEGFP	WT	CodonOptimized	ymEGFP	SW131
SW131_180710_ymEGFP_red	180710_SW131_slide01_002	Cell_146	ymEGFP_red	4	2	2	12.2075	mad2	mad2COymEGFP	WT	CodonOptimized	ymEGFP	SW131
SW131_180710_ymEGFP_red	180710_SW131_slide01_002	Cell_149	ymEGFP_red	4	3	1	9.72138	mad2	mad2COymEGFP	WT	CodonOptimized	ymEGFP	SW131
SW131_180710_ymEGFP_red	180710_SW131_slide01_002	Cell_150	ymEGFP_red	4	4	0	8.31911	mad2	mad2COymEGFP	WT	CodonOptimized	ymEGFP	SW131
SW131_180710_ymEGFP_red	180710_SW131_slide01_002	Cell_153	ymEGFP_red	13	13	0	13.9442	mad2	mad2COymEGFP	WT	CodonOptimized	ymEGFP	SW131
SW131_180710_ymEGFP_red	180710_SW131_slide01_002	Cell_156	ymEGFP_red	4	4	0	9.32113	mad2	mad2COymEGFP	WT	CodonOptimized	ymEGFP	SW131
SW131_180710_ymEGFP_red	180710_SW131_slide01_002	Cell_159	ymEGFP_red	10	9	1	16.2565	mad2	mad2COymEGFP	WT	CodonOptimized	ymEGFP	SW131
SW131_180710_ymEGFP_red	180710_SW131_slide01_002	Cell_161	ymEGFP_red	5	4	1	9.555	mad2	mad2COymEGFP	WT	CodonOptimized	ymEGFP	SW131
SW131_180710_ymEGFP_red	180710_SW131_slide01_002	Cell_162	ymEGFP_red	8	7	1	8.98763	mad2	mad2COymEGFP	WT	CodonOptimized	ymEGFP	SW131
SW131_180710_ymEGFP_red	180710_SW131_slide01_002	Cell_163	ymEGFP_red	8	8	0	9.98307	mad2	mad2COymEGFP	WT	CodonOptimized	ymEGFP	SW131
SW131_180710_ymEGFP_red	180710_SW131_slide01_002	Cell_164	ymEGFP_red	3	3	0	6.59337	mad2	mad2COymEGFP	WT	CodonOptimized	ymEGFP	SW131
SW131_180710_ymEGFP_red	180710_SW131_slide01_002	Cell_165	ymEGFP_red	3	2	1	6.63	mad2	mad2COymEGFP	WT	CodonOptimized	ymEGFP	SW131
SW131_180710_ymEGFP_red	180710_SW131_slide01_002	Cell_166	ymEGFP_red	5	4	1	11.9394	mad2	mad2COymEGFP	WT	CodonOptimized	ymEGFP	SW131
SW131_180710_ymEGFP_red	180710_SW131_slide01_002	Cell_167	ymEGFP_red	6	5	1	10.915	mad2	mad2COymEGFP	WT	CodonOptimized	ymEGFP	SW131
SW131_180710_ymEGFP_red	180710_SW131_slide01_002	Cell_168	ymEGFP_red	4	4	0	8.67135	mad2	mad2COymEGFP	WT	CodonOptimized	ymEGFP	SW131
SW131_180710_ymEGFP_red	180710_SW131_slide01_002	Cell_169	ymEGFP_red	2	1	1	8.13102	mad2	mad2COymEGFP	WT	CodonOptimized	ymEGFP	SW131
SW131_180710_ymEGFP_red	180710_SW131_slide01_002	Cell_17	ymEGFP_red	6	5	1	11.2541	mad2	mad2COymEGFP	WT	CodonOptimized	ymEGFP	SW131
SW131_180710_ymEGFP_red	180710_SW131_slide01_002	Cell_170	ymEGFP_red	3	1	2	10.4357	mad2	mad2COymEGFP	WT	CodonOptimized	ymEGFP	SW131
SW131_180710_ymEGFP_red	180710_SW131_slide01_002	Cell_172	ymEGFP_red	9	7	2	14.3494	mad2	mad2COymEGFP	WT	CodonOptimized	ymEGFP	SW131
SW131_180710_ymEGFP_red	180710_SW131_slide01_002	Cell_175	ymEGFP_red	1	0	1	7.85956	mad2	mad2COymEGFP	WT	CodonOptimized	ymEGFP	SW131
SW131_180710_ymEGFP_red	180710_SW131_slide01_002	Cell_176	ymEGFP_red	9	8	1	13.056	mad2	mad2COymEGFP	WT	CodonOptimized	ymEGFP	SW131
SW131_180710_ymEGFP_red	180710_SW131_slide01_002	Cell_178	ymEGFP_red	4	2	2	11.3643	mad2	mad2COymEGFP	WT	CodonOptimized	ymEGFP	SW131
SW131_180710_ymEGFP_red	180710_SW131_slide01_002	Cell_18	ymEGFP_red	7	6	1	11.1531	mad2	mad2COymEGFP	WT	CodonOptimized	ymEGFP	SW131
SW131_180710_ymEGFP_red	180710_SW131_slide01_002	Cell_180	ymEGFP_red	7	5	2	9.98546	mad2	mad2COymEGFP	WT	CodonOptimized	ymEGFP	SW131
SW131_180710_ymEGFP_red	180710_SW131_slide01_002	Cell_181	ymEGFP_red	4	3	1	11.24	mad2	mad2COymEGFP	WT	CodonOptimized	ymEGFP	SW131
SW131_180710_ymEGFP_red	180710_SW131_slide01_002	Cell_182	ymEGFP_red	5	3	2	8.2124	mad2	mad2COymEGFP	WT	CodonOptimized	ymEGFP	SW131
SW131_180710_ymEGFP_red	180710_SW131_slide01_002	Cell_183	ymEGFP_red	5	5	0	8.27711	mad2	mad2COymEGFP	WT	CodonOptimized	ymEGFP	SW131
SW131_180710_ymEGFP_red	180710_SW131_slide01_002	Cell_185	ymEGFP_red	4	2	2	7.61588	mad2	mad2COymEGFP	WT	CodonOptimized	ymEGFP	SW131
SW131_180710_ymEGFP_red	180710_SW131_slide01_002	Cell_188	ymEGFP_red	4	3	1	12.3555	mad2	mad2COymEGFP	WT	CodonOptimized	ymEGFP	SW131
SW131_180710_ymEGFP_red	180710_SW131_slide01_002	Cell_19	ymEGFP_red	8	5	3	8.03078	mad2	mad2COymEGFP	WT	CodonOptimized	ymEGFP	SW131
SW131_180710_ymEGFP_red	180710_SW131_slide01_002	Cell_190	ymEGFP_red	6	4	2	9.58603	mad2	mad2COymEGFP	WT	CodonOptimized	ymEGFP	SW131
SW131_180710_ymEGFP_red	180710_SW131_slide01_002	Cell_192	ymEGFP_red	5	4	1	8.79755	mad2	mad2COymEGFP	WT	CodonOptimized	ymEGFP	SW131
SW131_180710_ymEGFP_red	180710_SW131_slide01_002	Cell_193	ymEGFP_red	3	2	1	12.155	mad2	mad2COymEGFP	WT	CodonOptimized	ymEGFP	SW131
SW131_180710_ymEGFP_red	180710_SW131_slide01_002	Cell_194	ymEGFP_red	10	7	3	13.5987	mad2	mad2COymEGFP	WT	CodonOptimized	ymEGFP	SW131
SW131_180710_ymEGFP_red	180710_SW131_slide01_002	Cell_196	ymEGFP_red	5	5	0	8.50259	mad2	mad2COymEGFP	WT	CodonOptimized	ymEGFP	SW131
SW131_180710_ymEGFP_red	180710_SW131_slide01_002	Cell_197	ymEGFP_red	2	1	1	6.85055	mad2	mad2COymEGFP	WT	CodonOptimized	ymEGFP	SW131
SW131_180710_ymEGFP_red	180710_SW131_slide01_002	Cell_199	ymEGFP_red	2	1	1	7.42239	mad2	mad2COymEGFP	WT	CodonOptimized	ymEGFP	SW131
SW131_180710_ymEGFP_red	180710_SW131_slide01_002	Cell_20	ymEGFP_red	5	5	0	8.34029	mad2	mad2COymEGFP	WT	CodonOptimized	ymEGFP	SW131
SW131_180710_ymEGFP_red	180710_SW131_slide01_002	Cell_201	ymEGFP_red	7	7	0	10.6492	mad2	mad2COymEGFP	WT	CodonOptimized	ymEGFP	SW131
SW131_180710_ymEGFP_red	180710_SW131_slide01_002	Cell_202	ymEGFP_red	7	5	2	11.8223	mad2	mad2COymEGFP	WT	CodonOptimized	ymEGFP	SW131
SW131_180710_ymEGFP_red	180710_SW131_slide01_002	Cell_203	ymEGFP_red	5	4	1	8.853	mad2	mad2COymEGFP	WT	CodonOptimized	ymEGFP	SW131
SW131_180710_ymEGFP_red	180710_SW131_slide01_002	Cell_204	ymEGFP_red	8	5	3	12.0369	mad2	mad2COymEGFP	WT	CodonOptimized	ymEGFP	SW131
SW131_180710_ymEGFP_red	180710_SW131_slide01_002	Cell_205	ymEGFP_red	5	4	1	11.9513	mad2	mad2COymEGFP	WT	CodonOptimized	ymEGFP	SW131
SW131_180710_ymEGFP_red	180710_SW131_slide01_002	Cell_209	ymEGFP_red	4	3	1	8.15909	mad2	mad2COymEGFP	WT	CodonOptimized	ymEGFP	SW131
SW131_180710_ymEGFP_red	180710_SW131_slide01_002	Cell_21	ymEGFP_red	3	2	1	9.91527	mad2	mad2COymEGFP	WT	CodonOptimized	ymEGFP	SW131
SW131_180710_ymEGFP_red	180710_SW131_slide01_002	Cell_210	ymEGFP_red	4	3	1	7.7189	mad2	mad2COymEGFP	WT	CodonOptimized	ymEGFP	SW131
SW131_180710_ymEGFP_red	180710_SW131_slide01_002	Cell_212	ymEGFP_red	8	7	1	10.9959	mad2	mad2COymEGFP	WT	CodonOptimized	ymEGFP	SW131
SW131_180710_ymEGFP_red	180710_SW131_slide01_002	Cell_213	ymEGFP_red	3	2	1	8.69759	mad2	mad2COymEGFP	WT	CodonOptimized	ymEGFP	SW131
SW131_180710_ymEGFP_red	180710_SW131_slide01_002	Cell_214	ymEGFP_red	5	5	0	10.7243	mad2	mad2COymEGFP	WT	CodonOptimized	ymEGFP	SW131
SW131_180710_ymEGFP_red	180710_SW131_slide01_002	Cell_215	ymEGFP_red	2	2	0	7.5423	mad2	mad2COymEGFP	WT	CodonOptimized	ymEGFP	SW131
SW131_180710_ymEGFP_red	180710_SW131_slide01_002	Cell_216	ymEGFP_red	5	4	1	10.36	mad2	mad2COymEGFP	WT	CodonOptimized	ymEGFP	SW131
SW131_180710_ymEGFP_red	180710_SW131_slide01_002	Cell_218	ymEGFP_red	4	3	1	8.17965	mad2	mad2COymEGFP	WT	CodonOptimized	ymEGFP	SW131
SW131_180710_ymEGFP_red	180710_SW131_slide01_002	Cell_22	ymEGFP_red	3	3	0	7.26199	mad2	mad2COymEGFP	WT	CodonOptimized	ymEGFP	SW131
SW131_180710_ymEGFP_red	180710_SW131_slide01_002	Cell_220	ymEGFP_red	6	6	0	9.15353	mad2	mad2COymEGFP	WT	CodonOptimized	ymEGFP	SW131
SW131_180710_ymEGFP_red	180710_SW131_slide01_002	Cell_221	ymEGFP_red	8	6	2	12.0431	mad2	mad2COymEGFP	WT	CodonOptimized	ymEGFP	SW131
SW131_180710_ymEGFP_red	180710_SW131_slide01_002	Cell_222	ymEGFP_red	3	1	2	7.38512	mad2	mad2COymEGFP	WT	CodonOptimized	ymEGFP	SW131
SW131_180710_ymEGFP_red	180710_SW131_slide01_002	Cell_224	ymEGFP_red	2	2	0	7.96429	mad2	mad2COymEGFP	WT	CodonOptimized	ymEGFP	SW131
SW131_180710_ymEGFP_red	180710_SW131_slide01_002	Cell_228	ymEGFP_red	4	3	1	9.7272	mad2	mad2COymEGFP	WT	CodonOptimized	ymEGFP	SW131
SW131_180710_ymEGFP_red	180710_SW131_slide01_002	Cell_229	ymEGFP_red	7	4	3	10.8488	mad2	mad2COymEGFP	WT	CodonOptimized	ymEGFP	SW131
SW131_180710_ymEGFP_red	180710_SW131_slide01_002	Cell_23	ymEGFP_red	5	5	0	10.6092	mad2	mad2COymEGFP	WT	CodonOptimized	ymEGFP	SW131
SW131_180710_ymEGFP_red	180710_SW131_slide01_002	Cell_230	ymEGFP_red	10	9	1	12.229	mad2	mad2COymEGFP	WT	CodonOptimized	ymEGFP	SW131
SW131_180710_ymEGFP_red	180710_SW131_slide01_002	Cell_233	ymEGFP_red	6	5	1	8.385	mad2	mad2COymEGFP	WT	CodonOptimized	ymEGFP	SW131
SW131_180710_ymEGFP_red	180710_SW131_slide01_002	Cell_234	ymEGFP_red	4	3	1	8.64226	mad2	mad2COymEGFP	WT	CodonOptimized	ymEGFP	SW131
SW131_180710_ymEGFP_red	180710_SW131_slide01_002	Cell_235	ymEGFP_red	6	5	1	10.9906	mad2	mad2COymEGFP	WT	CodonOptimized	ymEGFP	SW131
SW131_180710_ymEGFP_red	180710_SW131_slide01_002	Cell_238	ymEGFP_red	4	4	0	10.5652	mad2	mad2COymEGFP	WT	CodonOptimized	ymEGFP	SW131
SW131_180710_ymEGFP_red	180710_SW131_slide01_002	Cell_239	ymEGFP_red	1	1	0	8.41338	mad2	mad2COymEGFP	WT	CodonOptimized	ymEGFP	SW131
SW131_180710_ymEGFP_red	180710_SW131_slide01_002	Cell_24	ymEGFP_red	4	3	1	6.54889	mad2	mad2COymEGFP	WT	CodonOptimized	ymEGFP	SW131
SW131_180710_ymEGFP_red	180710_SW131_slide01_002	Cell_241	ymEGFP_red	9	7	2	11.0297	mad2	mad2COymEGFP	WT	CodonOptimized	ymEGFP	SW131
SW131_180710_ymEGFP_red	180710_SW131_slide01_002	Cell_242	ymEGFP_red	7	7	0	12.0466	mad2	mad2COymEGFP	WT	CodonOptimized	ymEGFP	SW131
SW131_180710_ymEGFP_red	180710_SW131_slide01_002	Cell_243	ymEGFP_red	0	0	0	9.1349	mad2	mad2COymEGFP	WT	CodonOptimized	ymEGFP	SW131
SW131_180710_ymEGFP_red	180710_SW131_slide01_002	Cell_245	ymEGFP_red	4	3	1	10.7114	mad2	mad2COymEGFP	WT	CodonOptimized	ymEGFP	SW131
SW131_180710_ymEGFP_red	180710_SW131_slide01_002	Cell_246	ymEGFP_red	8	7	1	12.1103	mad2	mad2COymEGFP	WT	CodonOptimized	ymEGFP	SW131
SW131_180710_ymEGFP_red	180710_SW131_slide01_002	Cell_247	ymEGFP_red	4	2	2	10.4549	mad2	mad2COymEGFP	WT	CodonOptimized	ymEGFP	SW131
SW131_180710_ymEGFP_red	180710_SW131_slide01_002	Cell_248	ymEGFP_red	5	4	1	7.12943	mad2	mad2COymEGFP	WT	CodonOptimized	ymEGFP	SW131
SW131_180710_ymEGFP_red	180710_SW131_slide01_002	Cell_249	ymEGFP_red	9	6	3	12.8451	mad2	mad2COymEGFP	WT	CodonOptimized	ymEGFP	SW131
SW131_180710_ymEGFP_red	180710_SW131_slide01_002	Cell_25	ymEGFP_red	7	5	2	7.60258	mad2	mad2COymEGFP	WT	CodonOptimized	ymEGFP	SW131
SW131_180710_ymEGFP_red	180710_SW131_slide01_002	Cell_250	ymEGFP_red	6	5	1	10.1136	mad2	mad2COymEGFP	WT	CodonOptimized	ymEGFP	SW131
SW131_180710_ymEGFP_red	180710_SW131_slide01_002	Cell_251	ymEGFP_red	4	4	0	8.51186	mad2	mad2COymEGFP	WT	CodonOptimized	ymEGFP	SW131
SW131_180710_ymEGFP_red	180710_SW131_slide01_002	Cell_253	ymEGFP_red	3	3	0	7.54377	mad2	mad2COymEGFP	WT	CodonOptimized	ymEGFP	SW131
SW131_180710_ymEGFP_red	180710_SW131_slide01_002	Cell_254	ymEGFP_red	6	4	2	10.9311	mad2	mad2COymEGFP	WT	CodonOptimized	ymEGFP	SW131
SW131_180710_ymEGFP_red	180710_SW131_slide01_002	Cell_256	ymEGFP_red	5	5	0	8.26647	mad2	mad2COymEGFP	WT	CodonOptimized	ymEGFP	SW131
SW131_180710_ymEGFP_red	180710_SW131_slide01_002	Cell_257	ymEGFP_red	8	7	1	12.5357	mad2	mad2COymEGFP	WT	CodonOptimized	ymEGFP	SW131
SW131_180710_ymEGFP_red	180710_SW131_slide01_002	Cell_258	ymEGFP_red	1	1	0	8.6461	mad2	mad2COymEGFP	WT	CodonOptimized	ymEGFP	SW131
SW131_180710_ymEGFP_red	180710_SW131_slide01_002	Cell_26	ymEGFP_red	11	10	1	13.9974	mad2	mad2COymEGFP	WT	CodonOptimized	ymEGFP	SW131
SW131_180710_ymEGFP_red	180710_SW131_slide01_002	Cell_261	ymEGFP_red	5	4	1	10.3483	mad2	mad2COymEGFP	WT	CodonOptimized	ymEGFP	SW131
SW131_180710_ymEGFP_red	180710_SW131_slide01_002	Cell_262	ymEGFP_red	5	3	2	6.99246	mad2	mad2COymEGFP	WT	CodonOptimized	ymEGFP	SW131
SW131_180710_ymEGFP_red	180710_SW131_slide01_002	Cell_263	ymEGFP_red	3	3	0	8.4341	mad2	mad2COymEGFP	WT	CodonOptimized	ymEGFP	SW131
SW131_180710_ymEGFP_red	180710_SW131_slide01_002	Cell_265	ymEGFP_red	6	3	3	11.8339	mad2	mad2COymEGFP	WT	CodonOptimized	ymEGFP	SW131
SW131_180710_ymEGFP_red	180710_SW131_slide01_002	Cell_266	ymEGFP_red	6	4	2	8.18036	mad2	mad2COymEGFP	WT	CodonOptimized	ymEGFP	SW131
SW131_180710_ymEGFP_red	180710_SW131_slide01_002	Cell_267	ymEGFP_red	7	7	0	10.4254	mad2	mad2COymEGFP	WT	CodonOptimized	ymEGFP	SW131
SW131_180710_ymEGFP_red	180710_SW131_slide01_002	Cell_268	ymEGFP_red	3	3	0	9.39726	mad2	mad2COymEGFP	WT	CodonOptimized	ymEGFP	SW131
SW131_180710_ymEGFP_red	180710_SW131_slide01_002	Cell_269	ymEGFP_red	4	2	2	9.05358	mad2	mad2COymEGFP	WT	CodonOptimized	ymEGFP	SW131
SW131_180710_ymEGFP_red	180710_SW131_slide01_002	Cell_27	ymEGFP_red	1	1	0	7.74108	mad2	mad2COymEGFP	WT	CodonOptimized	ymEGFP	SW131
SW131_180710_ymEGFP_red	180710_SW131_slide01_002	Cell_270	ymEGFP_red	6	3	3	8.99026	mad2	mad2COymEGFP	WT	CodonOptimized	ymEGFP	SW131
SW131_180710_ymEGFP_red	180710_SW131_slide01_002	Cell_273	ymEGFP_red	8	6	2	11.5704	mad2	mad2COymEGFP	WT	CodonOptimized	ymEGFP	SW131
SW131_180710_ymEGFP_red	180710_SW131_slide01_002	Cell_274	ymEGFP_red	2	2	0	8.23243	mad2	mad2COymEGFP	WT	CodonOptimized	ymEGFP	SW131
SW131_180710_ymEGFP_red	180710_SW131_slide01_002	Cell_275	ymEGFP_red	2	2	0	7.89887	mad2	mad2COymEGFP	WT	CodonOptimized	ymEGFP	SW131
SW131_180710_ymEGFP_red	180710_SW131_slide01_002	Cell_276	ymEGFP_red	2	2	0	6.40915	mad2	mad2COymEGFP	WT	CodonOptimized	ymEGFP	SW131
SW131_180710_ymEGFP_red	180710_SW131_slide01_002	Cell_277	ymEGFP_red	5	5	0	11.7549	mad2	mad2COymEGFP	WT	CodonOptimized	ymEGFP	SW131
SW131_180710_ymEGFP_red	180710_SW131_slide01_002	Cell_278	ymEGFP_red	6	5	1	9.54353	mad2	mad2COymEGFP	WT	CodonOptimized	ymEGFP	SW131
SW131_180710_ymEGFP_red	180710_SW131_slide01_002	Cell_28	ymEGFP_red	3	2	1	8.98686	mad2	mad2COymEGFP	WT	CodonOptimized	ymEGFP	SW131
SW131_180710_ymEGFP_red	180710_SW131_slide01_002	Cell_280	ymEGFP_red	5	4	1	10.4938	mad2	mad2COymEGFP	WT	CodonOptimized	ymEGFP	SW131
SW131_180710_ymEGFP_red	180710_SW131_slide01_002	Cell_281	ymEGFP_red	2	2	0	6.94088	mad2	mad2COymEGFP	WT	CodonOptimized	ymEGFP	SW131
SW131_180710_ymEGFP_red	180710_SW131_slide01_002	Cell_282	ymEGFP_red	4	3	1	12.5535	mad2	mad2COymEGFP	WT	CodonOptimized	ymEGFP	SW131
SW131_180710_ymEGFP_red	180710_SW131_slide01_002	Cell_284	ymEGFP_red	5	4	1	11.2493	mad2	mad2COymEGFP	WT	CodonOptimized	ymEGFP	SW131
SW131_180710_ymEGFP_red	180710_SW131_slide01_002	Cell_285	ymEGFP_red	8	7	1	12.0862	mad2	mad2COymEGFP	WT	CodonOptimized	ymEGFP	SW131
SW131_180710_ymEGFP_red	180710_SW131_slide01_002	Cell_287	ymEGFP_red	4	3	1	12.2502	mad2	mad2COymEGFP	WT	CodonOptimized	ymEGFP	SW131
SW131_180710_ymEGFP_red	180710_SW131_slide01_002	Cell_288	ymEGFP_red	6	4	2	10.0737	mad2	mad2COymEGFP	WT	CodonOptimized	ymEGFP	SW131
SW131_180710_ymEGFP_red	180710_SW131_slide01_002	Cell_289	ymEGFP_red	4	4	0	7.61822	mad2	mad2COymEGFP	WT	CodonOptimized	ymEGFP	SW131
SW131_180710_ymEGFP_red	180710_SW131_slide01_002	Cell_29	ymEGFP_red	5	5	0	13.3281	mad2	mad2COymEGFP	WT	CodonOptimized	ymEGFP	SW131
SW131_180710_ymEGFP_red	180710_SW131_slide01_002	Cell_290	ymEGFP_red	3	3	0	8.01445	mad2	mad2COymEGFP	WT	CodonOptimized	ymEGFP	SW131
SW131_180710_ymEGFP_red	180710_SW131_slide01_002	Cell_291	ymEGFP_red	6	5	1	7.16403	mad2	mad2COymEGFP	WT	CodonOptimized	ymEGFP	SW131
SW131_180710_ymEGFP_red	180710_SW131_slide01_002	Cell_292	ymEGFP_red	4	2	2	8.26303	mad2	mad2COymEGFP	WT	CodonOptimized	ymEGFP	SW131
SW131_180710_ymEGFP_red	180710_SW131_slide01_002	Cell_293	ymEGFP_red	10	9	1	12.0509	mad2	mad2COymEGFP	WT	CodonOptimized	ymEGFP	SW131
SW131_180710_ymEGFP_red	180710_SW131_slide01_002	Cell_294	ymEGFP_red	5	4	1	8.27653	mad2	mad2COymEGFP	WT	CodonOptimized	ymEGFP	SW131
SW131_180710_ymEGFP_red	180710_SW131_slide01_002	Cell_295	ymEGFP_red	4	2	2	13.13	mad2	mad2COymEGFP	WT	CodonOptimized	ymEGFP	SW131
SW131_180710_ymEGFP_red	180710_SW131_slide01_002	Cell_296	ymEGFP_red	8	6	2	10.9265	mad2	mad2COymEGFP	WT	CodonOptimized	ymEGFP	SW131
SW131_180710_ymEGFP_red	180710_SW131_slide01_002	Cell_297	ymEGFP_red	7	6	1	12.415	mad2	mad2COymEGFP	WT	CodonOptimized	ymEGFP	SW131
SW131_180710_ymEGFP_red	180710_SW131_slide01_002	Cell_298	ymEGFP_red	7	7	0	9.04042	mad2	mad2COymEGFP	WT	CodonOptimized	ymEGFP	SW131
SW131_180710_ymEGFP_red	180710_SW131_slide01_002	Cell_299	ymEGFP_red	6	4	2	9.98738	mad2	mad2COymEGFP	WT	CodonOptimized	ymEGFP	SW131
SW131_180710_ymEGFP_red	180710_SW131_slide01_002	Cell_30	ymEGFP_red	10	7	3	12.0658	mad2	mad2COymEGFP	WT	CodonOptimized	ymEGFP	SW131
SW131_180710_ymEGFP_red	180710_SW131_slide01_002	Cell_300	ymEGFP_red	5	5	0	7.41011	mad2	mad2COymEGFP	WT	CodonOptimized	ymEGFP	SW131
SW131_180710_ymEGFP_red	180710_SW131_slide01_002	Cell_301	ymEGFP_red	3	2	1	9.16436	mad2	mad2COymEGFP	WT	CodonOptimized	ymEGFP	SW131
SW131_180710_ymEGFP_red	180710_SW131_slide01_002	Cell_302	ymEGFP_red	7	4	3	12.1465	mad2	mad2COymEGFP	WT	CodonOptimized	ymEGFP	SW131
SW131_180710_ymEGFP_red	180710_SW131_slide01_002	Cell_303	ymEGFP_red	8	7	1	13.377	mad2	mad2COymEGFP	WT	CodonOptimized	ymEGFP	SW131
SW131_180710_ymEGFP_red	180710_SW131_slide01_002	Cell_305	ymEGFP_red	3	2	1	9.48863	mad2	mad2COymEGFP	WT	CodonOptimized	ymEGFP	SW131
SW131_180710_ymEGFP_red	180710_SW131_slide01_002	Cell_306	ymEGFP_red	3	3	0	7.22071	mad2	mad2COymEGFP	WT	CodonOptimized	ymEGFP	SW131
SW131_180710_ymEGFP_red	180710_SW131_slide01_002	Cell_307	ymEGFP_red	5	4	1	10.447	mad2	mad2COymEGFP	WT	CodonOptimized	ymEGFP	SW131
SW131_180710_ymEGFP_red	180710_SW131_slide01_002	Cell_308	ymEGFP_red	5	4	1	8.35998	mad2	mad2COymEGFP	WT	CodonOptimized	ymEGFP	SW131
SW131_180710_ymEGFP_red	180710_SW131_slide01_002	Cell_309	ymEGFP_red	6	3	3	10.874	mad2	mad2COymEGFP	WT	CodonOptimized	ymEGFP	SW131
SW131_180710_ymEGFP_red	180710_SW131_slide01_002	Cell_31	ymEGFP_red	6	5	1	12.2105	mad2	mad2COymEGFP	WT	CodonOptimized	ymEGFP	SW131
SW131_180710_ymEGFP_red	180710_SW131_slide01_002	Cell_311	ymEGFP_red	1	1	0	10.7502	mad2	mad2COymEGFP	WT	CodonOptimized	ymEGFP	SW131
SW131_180710_ymEGFP_red	180710_SW131_slide01_002	Cell_312	ymEGFP_red	5	5	0	7.32047	mad2	mad2COymEGFP	WT	CodonOptimized	ymEGFP	SW131
SW131_180710_ymEGFP_red	180710_SW131_slide01_002	Cell_313	ymEGFP_red	3	2	1	8.84955	mad2	mad2COymEGFP	WT	CodonOptimized	ymEGFP	SW131
SW131_180710_ymEGFP_red	180710_SW131_slide01_002	Cell_315	ymEGFP_red	15	14	1	14.1579	mad2	mad2COymEGFP	WT	CodonOptimized	ymEGFP	SW131
SW131_180710_ymEGFP_red	180710_SW131_slide01_002	Cell_316	ymEGFP_red	10	10	0	13.2964	mad2	mad2COymEGFP	WT	CodonOptimized	ymEGFP	SW131
SW131_180710_ymEGFP_red	180710_SW131_slide01_002	Cell_317	ymEGFP_red	8	5	3	12.33	mad2	mad2COymEGFP	WT	CodonOptimized	ymEGFP	SW131
SW131_180710_ymEGFP_red	180710_SW131_slide01_002	Cell_318	ymEGFP_red	6	6	0	10.0123	mad2	mad2COymEGFP	WT	CodonOptimized	ymEGFP	SW131
SW131_180710_ymEGFP_red	180710_SW131_slide01_002	Cell_319	ymEGFP_red	4	4	0	8.83143	mad2	mad2COymEGFP	WT	CodonOptimized	ymEGFP	SW131
SW131_180710_ymEGFP_red	180710_SW131_slide01_002	Cell_32	ymEGFP_red	2	2	0	7.56758	mad2	mad2COymEGFP	WT	CodonOptimized	ymEGFP	SW131
SW131_180710_ymEGFP_red	180710_SW131_slide01_002	Cell_320	ymEGFP_red	2	1	1	7.87799	mad2	mad2COymEGFP	WT	CodonOptimized	ymEGFP	SW131
SW131_180710_ymEGFP_red	180710_SW131_slide01_002	Cell_322	ymEGFP_red	5	4	1	9.05545	mad2	mad2COymEGFP	WT	CodonOptimized	ymEGFP	SW131
SW131_180710_ymEGFP_red	180710_SW131_slide01_002	Cell_323	ymEGFP_red	9	7	2	11.2604	mad2	mad2COymEGFP	WT	CodonOptimized	ymEGFP	SW131
SW131_180710_ymEGFP_red	180710_SW131_slide01_002	Cell_324	ymEGFP_red	5	4	1	10.7297	mad2	mad2COymEGFP	WT	CodonOptimized	ymEGFP	SW131
SW131_180710_ymEGFP_red	180710_SW131_slide01_002	Cell_325	ymEGFP_red	3	2	1	8.79611	mad2	mad2COymEGFP	WT	CodonOptimized	ymEGFP	SW131
SW131_180710_ymEGFP_red	180710_SW131_slide01_002	Cell_326	ymEGFP_red	6	5	1	9.65167	mad2	mad2COymEGFP	WT	CodonOptimized	ymEGFP	SW131
SW131_180710_ymEGFP_red	180710_SW131_slide01_002	Cell_327	ymEGFP_red	4	4	0	10.4793	mad2	mad2COymEGFP	WT	CodonOptimized	ymEGFP	SW131
SW131_180710_ymEGFP_red	180710_SW131_slide01_002	Cell_328	ymEGFP_red	2	1	1	8.85567	mad2	mad2COymEGFP	WT	CodonOptimized	ymEGFP	SW131
SW131_180710_ymEGFP_red	180710_SW131_slide01_002	Cell_329	ymEGFP_red	4	4	0	9.72227	mad2	mad2COymEGFP	WT	CodonOptimized	ymEGFP	SW131
SW131_180710_ymEGFP_red	180710_SW131_slide01_002	Cell_331	ymEGFP_red	5	3	2	12.025	mad2	mad2COymEGFP	WT	CodonOptimized	ymEGFP	SW131
SW131_180710_ymEGFP_red	180710_SW131_slide01_002	Cell_338	ymEGFP_red	8	6	2	11.9203	mad2	mad2COymEGFP	WT	CodonOptimized	ymEGFP	SW131
SW131_180710_ymEGFP_red	180710_SW131_slide01_002	Cell_34	ymEGFP_red	3	3	0	6.88291	mad2	mad2COymEGFP	WT	CodonOptimized	ymEGFP	SW131
SW131_180710_ymEGFP_red	180710_SW131_slide01_002	Cell_36	ymEGFP_red	5	4	1	11.0304	mad2	mad2COymEGFP	WT	CodonOptimized	ymEGFP	SW131
SW131_180710_ymEGFP_red	180710_SW131_slide01_002	Cell_39	ymEGFP_red	6	5	1	9.58124	mad2	mad2COymEGFP	WT	CodonOptimized	ymEGFP	SW131
SW131_180710_ymEGFP_red	180710_SW131_slide01_002	Cell_40	ymEGFP_red	5	4	1	7.8601	mad2	mad2COymEGFP	WT	CodonOptimized	ymEGFP	SW131
SW131_180710_ymEGFP_red	180710_SW131_slide01_002	Cell_41	ymEGFP_red	4	3	1	11.6265	mad2	mad2COymEGFP	WT	CodonOptimized	ymEGFP	SW131
SW131_180710_ymEGFP_red	180710_SW131_slide01_002	Cell_42	ymEGFP_red	9	8	1	8.40754	mad2	mad2COymEGFP	WT	CodonOptimized	ymEGFP	SW131
SW131_180710_ymEGFP_red	180710_SW131_slide01_002	Cell_43	ymEGFP_red	1	1	0	8.18123	mad2	mad2COymEGFP	WT	CodonOptimized	ymEGFP	SW131
SW131_180710_ymEGFP_red	180710_SW131_slide01_002	Cell_45	ymEGFP_red	4	2	2	9.903	mad2	mad2COymEGFP	WT	CodonOptimized	ymEGFP	SW131
SW131_180710_ymEGFP_red	180710_SW131_slide01_002	Cell_47	ymEGFP_red	7	7	0	13.5615	mad2	mad2COymEGFP	WT	CodonOptimized	ymEGFP	SW131
SW131_180710_ymEGFP_red	180710_SW131_slide01_002	Cell_48	ymEGFP_red	4	3	1	9.69499	mad2	mad2COymEGFP	WT	CodonOptimized	ymEGFP	SW131
SW131_180710_ymEGFP_red	180710_SW131_slide01_002	Cell_49	ymEGFP_red	8	7	1	8.77873	mad2	mad2COymEGFP	WT	CodonOptimized	ymEGFP	SW131
SW131_180710_ymEGFP_red	180710_SW131_slide01_002	Cell_50	ymEGFP_red	5	3	2	8.70507	mad2	mad2COymEGFP	WT	CodonOptimized	ymEGFP	SW131
SW131_180710_ymEGFP_red	180710_SW131_slide01_002	Cell_51	ymEGFP_red	3	2	1	7.49659	mad2	mad2COymEGFP	WT	CodonOptimized	ymEGFP	SW131
SW131_180710_ymEGFP_red	180710_SW131_slide01_002	Cell_52	ymEGFP_red	5	4	1	11.8648	mad2	mad2COymEGFP	WT	CodonOptimized	ymEGFP	SW131
SW131_180710_ymEGFP_red	180710_SW131_slide01_002	Cell_53	ymEGFP_red	6	5	1	7.55342	mad2	mad2COymEGFP	WT	CodonOptimized	ymEGFP	SW131
SW131_180710_ymEGFP_red	180710_SW131_slide01_002	Cell_55	ymEGFP_red	2	1	1	9.26607	mad2	mad2COymEGFP	WT	CodonOptimized	ymEGFP	SW131
SW131_180710_ymEGFP_red	180710_SW131_slide01_002	Cell_57	ymEGFP_red	6	6	0	7.429	mad2	mad2COymEGFP	WT	CodonOptimized	ymEGFP	SW131
SW131_180710_ymEGFP_red	180710_SW131_slide01_002	Cell_58	ymEGFP_red	5	4	1	8.27115	mad2	mad2COymEGFP	WT	CodonOptimized	ymEGFP	SW131
SW131_180710_ymEGFP_red	180710_SW131_slide01_002	Cell_59	ymEGFP_red	4	4	0	8.28463	mad2	mad2COymEGFP	WT	CodonOptimized	ymEGFP	SW131
SW131_180710_ymEGFP_red	180710_SW131_slide01_002	Cell_60	ymEGFP_red	3	2	1	7.26652	mad2	mad2COymEGFP	WT	CodonOptimized	ymEGFP	SW131
SW131_180710_ymEGFP_red	180710_SW131_slide01_002	Cell_61	ymEGFP_red	5	4	1	8.7019	mad2	mad2COymEGFP	WT	CodonOptimized	ymEGFP	SW131
SW131_180710_ymEGFP_red	180710_SW131_slide01_002	Cell_63	ymEGFP_red	3	2	1	5.8532	mad2	mad2COymEGFP	WT	CodonOptimized	ymEGFP	SW131
SW131_180710_ymEGFP_red	180710_SW131_slide01_002	Cell_64	ymEGFP_red	3	2	1	8.24011	mad2	mad2COymEGFP	WT	CodonOptimized	ymEGFP	SW131
SW131_180710_ymEGFP_red	180710_SW131_slide01_002	Cell_65	ymEGFP_red	4	3	1	8.81557	mad2	mad2COymEGFP	WT	CodonOptimized	ymEGFP	SW131
SW131_180710_ymEGFP_red	180710_SW131_slide01_002	Cell_67	ymEGFP_red	2	1	1	6.73059	mad2	mad2COymEGFP	WT	CodonOptimized	ymEGFP	SW131
SW131_180710_ymEGFP_red	180710_SW131_slide01_002	Cell_68	ymEGFP_red	1	1	0	7.43603	mad2	mad2COymEGFP	WT	CodonOptimized	ymEGFP	SW131
SW131_180710_ymEGFP_red	180710_SW131_slide01_002	Cell_70	ymEGFP_red	9	6	3	12.4096	mad2	mad2COymEGFP	WT	CodonOptimized	ymEGFP	SW131
SW131_180710_ymEGFP_red	180710_SW131_slide01_002	Cell_71	ymEGFP_red	6	5	1	11.5978	mad2	mad2COymEGFP	WT	CodonOptimized	ymEGFP	SW131
SW131_180710_ymEGFP_red	180710_SW131_slide01_002	Cell_74	ymEGFP_red	3	3	0	10.2926	mad2	mad2COymEGFP	WT	CodonOptimized	ymEGFP	SW131
SW131_180710_ymEGFP_red	180710_SW131_slide01_002	Cell_75	ymEGFP_red	5	5	0	13.5085	mad2	mad2COymEGFP	WT	CodonOptimized	ymEGFP	SW131
SW131_180710_ymEGFP_red	180710_SW131_slide01_002	Cell_77	ymEGFP_red	3	2	1	7.58478	mad2	mad2COymEGFP	WT	CodonOptimized	ymEGFP	SW131
SW131_180710_ymEGFP_red	180710_SW131_slide01_002	Cell_78	ymEGFP_red	6	4	2	10.3767	mad2	mad2COymEGFP	WT	CodonOptimized	ymEGFP	SW131
SW131_180710_ymEGFP_red	180710_SW131_slide01_002	Cell_80	ymEGFP_red	6	5	1	7.50201	mad2	mad2COymEGFP	WT	CodonOptimized	ymEGFP	SW131
SW131_180710_ymEGFP_red	180710_SW131_slide01_002	Cell_81	ymEGFP_red	5	4	1	11.2238	mad2	mad2COymEGFP	WT	CodonOptimized	ymEGFP	SW131
SW131_180710_ymEGFP_red	180710_SW131_slide01_002	Cell_82	ymEGFP_red	11	6	5	13.7556	mad2	mad2COymEGFP	WT	CodonOptimized	ymEGFP	SW131
SW131_180710_ymEGFP_red	180710_SW131_slide01_002	Cell_83	ymEGFP_red	5	4	1	11.0836	mad2	mad2COymEGFP	WT	CodonOptimized	ymEGFP	SW131
SW131_180710_ymEGFP_red	180710_SW131_slide01_002	Cell_84	ymEGFP_red	5	4	1	10.52	mad2	mad2COymEGFP	WT	CodonOptimized	ymEGFP	SW131
SW131_180710_ymEGFP_red	180710_SW131_slide01_002	Cell_86	ymEGFP_red	8	6	2	11.7766	mad2	mad2COymEGFP	WT	CodonOptimized	ymEGFP	SW131
SW131_180710_ymEGFP_red	180710_SW131_slide01_002	Cell_87	ymEGFP_red	5	3	2	10.5299	mad2	mad2COymEGFP	WT	CodonOptimized	ymEGFP	SW131
SW131_180710_ymEGFP_red	180710_SW131_slide01_002	Cell_88	ymEGFP_red	12	12	0	14.6081	mad2	mad2COymEGFP	WT	CodonOptimized	ymEGFP	SW131
SW131_180710_ymEGFP_red	180710_SW131_slide01_002	Cell_89	ymEGFP_red	7	5	2	12.0032	mad2	mad2COymEGFP	WT	CodonOptimized	ymEGFP	SW131
SW131_180710_ymEGFP_red	180710_SW131_slide01_002	Cell_90	ymEGFP_red	2	1	1	9.21517	mad2	mad2COymEGFP	WT	CodonOptimized	ymEGFP	SW131
SW131_180710_ymEGFP_red	180710_SW131_slide01_002	Cell_91	ymEGFP_red	4	3	1	6.80537	mad2	mad2COymEGFP	WT	CodonOptimized	ymEGFP	SW131
SW131_180710_ymEGFP_red	180710_SW131_slide01_002	Cell_93	ymEGFP_red	5	5	0	13.282	mad2	mad2COymEGFP	WT	CodonOptimized	ymEGFP	SW131
SW131_180710_ymEGFP_red	180710_SW131_slide01_002	Cell_94	ymEGFP_red	7	5	2	12.1217	mad2	mad2COymEGFP	WT	CodonOptimized	ymEGFP	SW131
SW131_180710_ymEGFP_red	180710_SW131_slide01_002	Cell_95	ymEGFP_red	8	7	1	8.2722	mad2	mad2COymEGFP	WT	CodonOptimized	ymEGFP	SW131
SW131_180710_ymEGFP_red	180710_SW131_slide01_002	Cell_96	ymEGFP_red	4	4	0	8.52383	mad2	mad2COymEGFP	WT	CodonOptimized	ymEGFP	SW131
SW131_180710_ymEGFP_red	180710_SW131_slide01_002	Cell_97	ymEGFP_red	8	8	0	9.89724	mad2	mad2COymEGFP	WT	CodonOptimized	ymEGFP	SW131
SW131_180710_ymEGFP_red	180710_SW131_slide01_002	Cell_99	ymEGFP_red	5	4	1	10.0494	mad2	mad2COymEGFP	WT	CodonOptimized	ymEGFP	SW131
SW131_180710_ymEGFP_red	180710_SW131_slide01_005	Cell_101	ymEGFP_red	5	5	0	12.3877	mad2	mad2COymEGFP	WT	CodonOptimized	ymEGFP	SW131
SW131_180710_ymEGFP_red	180710_SW131_slide01_005	Cell_104	ymEGFP_red	7	7	0	11.3228	mad2	mad2COymEGFP	WT	CodonOptimized	ymEGFP	SW131
SW131_180710_ymEGFP_red	180710_SW131_slide01_005	Cell_106	ymEGFP_red	4	3	1	7.49489	mad2	mad2COymEGFP	WT	CodonOptimized	ymEGFP	SW131
SW131_180710_ymEGFP_red	180710_SW131_slide01_005	Cell_107	ymEGFP_red	6	6	0	8.49537	mad2	mad2COymEGFP	WT	CodonOptimized	ymEGFP	SW131
SW131_180710_ymEGFP_red	180710_SW131_slide01_005	Cell_108	ymEGFP_red	7	5	2	12.6206	mad2	mad2COymEGFP	WT	CodonOptimized	ymEGFP	SW131
SW131_180710_ymEGFP_red	180710_SW131_slide01_005	Cell_110	ymEGFP_red	6	3	3	9.54582	mad2	mad2COymEGFP	WT	CodonOptimized	ymEGFP	SW131
SW131_180710_ymEGFP_red	180710_SW131_slide01_005	Cell_111	ymEGFP_red	5	5	0	10.7824	mad2	mad2COymEGFP	WT	CodonOptimized	ymEGFP	SW131
SW131_180710_ymEGFP_red	180710_SW131_slide01_005	Cell_112	ymEGFP_red	5	4	1	8.27138	mad2	mad2COymEGFP	WT	CodonOptimized	ymEGFP	SW131
SW131_180710_ymEGFP_red	180710_SW131_slide01_005	Cell_113	ymEGFP_red	4	3	1	8.06901	mad2	mad2COymEGFP	WT	CodonOptimized	ymEGFP	SW131
SW131_180710_ymEGFP_red	180710_SW131_slide01_005	Cell_115	ymEGFP_red	7	6	1	8.74132	mad2	mad2COymEGFP	WT	CodonOptimized	ymEGFP	SW131
SW131_180710_ymEGFP_red	180710_SW131_slide01_005	Cell_116	ymEGFP_red	7	5	2	8.751	mad2	mad2COymEGFP	WT	CodonOptimized	ymEGFP	SW131
SW131_180710_ymEGFP_red	180710_SW131_slide01_005	Cell_120	ymEGFP_red	3	3	0	8.775	mad2	mad2COymEGFP	WT	CodonOptimized	ymEGFP	SW131
SW131_180710_ymEGFP_red	180710_SW131_slide01_005	Cell_122	ymEGFP_red	4	4	0	9.89489	mad2	mad2COymEGFP	WT	CodonOptimized	ymEGFP	SW131
SW131_180710_ymEGFP_red	180710_SW131_slide01_005	Cell_123	ymEGFP_red	5	4	1	11.829	mad2	mad2COymEGFP	WT	CodonOptimized	ymEGFP	SW131
SW131_180710_ymEGFP_red	180710_SW131_slide01_005	Cell_124	ymEGFP_red	6	6	0	11.778	mad2	mad2COymEGFP	WT	CodonOptimized	ymEGFP	SW131
SW131_180710_ymEGFP_red	180710_SW131_slide01_005	Cell_125	ymEGFP_red	5	4	1	7.23874	mad2	mad2COymEGFP	WT	CodonOptimized	ymEGFP	SW131
SW131_180710_ymEGFP_red	180710_SW131_slide01_005	Cell_127	ymEGFP_red	10	9	1	10.4207	mad2	mad2COymEGFP	WT	CodonOptimized	ymEGFP	SW131
SW131_180710_ymEGFP_red	180710_SW131_slide01_005	Cell_13	ymEGFP_red	4	2	2	12.87	mad2	mad2COymEGFP	WT	CodonOptimized	ymEGFP	SW131
SW131_180710_ymEGFP_red	180710_SW131_slide01_005	Cell_130	ymEGFP_red	4	3	1	8.59335	mad2	mad2COymEGFP	WT	CodonOptimized	ymEGFP	SW131
SW131_180710_ymEGFP_red	180710_SW131_slide01_005	Cell_132	ymEGFP_red	5	3	2	7.20513	mad2	mad2COymEGFP	WT	CodonOptimized	ymEGFP	SW131
SW131_180710_ymEGFP_red	180710_SW131_slide01_005	Cell_134	ymEGFP_red	8	5	3	13.4561	mad2	mad2COymEGFP	WT	CodonOptimized	ymEGFP	SW131
SW131_180710_ymEGFP_red	180710_SW131_slide01_005	Cell_135	ymEGFP_red	14	14	0	12.0929	mad2	mad2COymEGFP	WT	CodonOptimized	ymEGFP	SW131
SW131_180710_ymEGFP_red	180710_SW131_slide01_005	Cell_136	ymEGFP_red	7	3	4	10.2419	mad2	mad2COymEGFP	WT	CodonOptimized	ymEGFP	SW131
SW131_180710_ymEGFP_red	180710_SW131_slide01_005	Cell_137	ymEGFP_red	1	1	0	7.92435	mad2	mad2COymEGFP	WT	CodonOptimized	ymEGFP	SW131
SW131_180710_ymEGFP_red	180710_SW131_slide01_005	Cell_138	ymEGFP_red	4	2	2	9.31516	mad2	mad2COymEGFP	WT	CodonOptimized	ymEGFP	SW131
SW131_180710_ymEGFP_red	180710_SW131_slide01_005	Cell_140	ymEGFP_red	8	8	0	11.4884	mad2	mad2COymEGFP	WT	CodonOptimized	ymEGFP	SW131
SW131_180710_ymEGFP_red	180710_SW131_slide01_005	Cell_141	ymEGFP_red	3	3	0	8.82182	mad2	mad2COymEGFP	WT	CodonOptimized	ymEGFP	SW131
SW131_180710_ymEGFP_red	180710_SW131_slide01_005	Cell_142	ymEGFP_red	6	5	1	11.9421	mad2	mad2COymEGFP	WT	CodonOptimized	ymEGFP	SW131
SW131_180710_ymEGFP_red	180710_SW131_slide01_005	Cell_143	ymEGFP_red	4	3	1	7.73277	mad2	mad2COymEGFP	WT	CodonOptimized	ymEGFP	SW131
SW131_180710_ymEGFP_red	180710_SW131_slide01_005	Cell_145	ymEGFP_red	5	3	2	7.96263	mad2	mad2COymEGFP	WT	CodonOptimized	ymEGFP	SW131
SW131_180710_ymEGFP_red	180710_SW131_slide01_005	Cell_146	ymEGFP_red	8	7	1	10.7358	mad2	mad2COymEGFP	WT	CodonOptimized	ymEGFP	SW131
SW131_180710_ymEGFP_red	180710_SW131_slide01_005	Cell_148	ymEGFP_red	9	7	2	10.9351	mad2	mad2COymEGFP	WT	CodonOptimized	ymEGFP	SW131
SW131_180710_ymEGFP_red	180710_SW131_slide01_005	Cell_15	ymEGFP_red	7	6	1	10.5673	mad2	mad2COymEGFP	WT	CodonOptimized	ymEGFP	SW131
SW131_180710_ymEGFP_red	180710_SW131_slide01_005	Cell_150	ymEGFP_red	4	4	0	9.035	mad2	mad2COymEGFP	WT	CodonOptimized	ymEGFP	SW131
SW131_180710_ymEGFP_red	180710_SW131_slide01_005	Cell_151	ymEGFP_red	5	4	1	12.6308	mad2	mad2COymEGFP	WT	CodonOptimized	ymEGFP	SW131
SW131_180710_ymEGFP_red	180710_SW131_slide01_005	Cell_152	ymEGFP_red	3	2	1	6.59816	mad2	mad2COymEGFP	WT	CodonOptimized	ymEGFP	SW131
SW131_180710_ymEGFP_red	180710_SW131_slide01_005	Cell_153	ymEGFP_red	4	3	1	8.63948	mad2	mad2COymEGFP	WT	CodonOptimized	ymEGFP	SW131
SW131_180710_ymEGFP_red	180710_SW131_slide01_005	Cell_156	ymEGFP_red	9	9	0	12.1281	mad2	mad2COymEGFP	WT	CodonOptimized	ymEGFP	SW131
SW131_180710_ymEGFP_red	180710_SW131_slide01_005	Cell_159	ymEGFP_red	10	5	5	12.5014	mad2	mad2COymEGFP	WT	CodonOptimized	ymEGFP	SW131
SW131_180710_ymEGFP_red	180710_SW131_slide01_005	Cell_16	ymEGFP_red	9	8	1	8.4489	mad2	mad2COymEGFP	WT	CodonOptimized	ymEGFP	SW131
SW131_180710_ymEGFP_red	180710_SW131_slide01_005	Cell_160	ymEGFP_red	5	4	1	9.73503	mad2	mad2COymEGFP	WT	CodonOptimized	ymEGFP	SW131
SW131_180710_ymEGFP_red	180710_SW131_slide01_005	Cell_163	ymEGFP_red	2	1	1	7.48281	mad2	mad2COymEGFP	WT	CodonOptimized	ymEGFP	SW131
SW131_180710_ymEGFP_red	180710_SW131_slide01_005	Cell_166	ymEGFP_red	7	6	1	9.76528	mad2	mad2COymEGFP	WT	CodonOptimized	ymEGFP	SW131
SW131_180710_ymEGFP_red	180710_SW131_slide01_005	Cell_168	ymEGFP_red	4	3	1	8.06813	mad2	mad2COymEGFP	WT	CodonOptimized	ymEGFP	SW131
SW131_180710_ymEGFP_red	180710_SW131_slide01_005	Cell_169	ymEGFP_red	6	5	1	12.0645	mad2	mad2COymEGFP	WT	CodonOptimized	ymEGFP	SW131
SW131_180710_ymEGFP_red	180710_SW131_slide01_005	Cell_17	ymEGFP_red	9	6	3	12.0181	mad2	mad2COymEGFP	WT	CodonOptimized	ymEGFP	SW131
SW131_180710_ymEGFP_red	180710_SW131_slide01_005	Cell_172	ymEGFP_red	5	3	2	11.2593	mad2	mad2COymEGFP	WT	CodonOptimized	ymEGFP	SW131
SW131_180710_ymEGFP_red	180710_SW131_slide01_005	Cell_173	ymEGFP_red	12	11	1	11.6647	mad2	mad2COymEGFP	WT	CodonOptimized	ymEGFP	SW131
SW131_180710_ymEGFP_red	180710_SW131_slide01_005	Cell_174	ymEGFP_red	2	0	2	8.60408	mad2	mad2COymEGFP	WT	CodonOptimized	ymEGFP	SW131
SW131_180710_ymEGFP_red	180710_SW131_slide01_005	Cell_175	ymEGFP_red	9	8	1	11.4453	mad2	mad2COymEGFP	WT	CodonOptimized	ymEGFP	SW131
SW131_180710_ymEGFP_red	180710_SW131_slide01_005	Cell_176	ymEGFP_red	3	2	1	7.97026	mad2	mad2COymEGFP	WT	CodonOptimized	ymEGFP	SW131
SW131_180710_ymEGFP_red	180710_SW131_slide01_005	Cell_178	ymEGFP_red	3	1	2	6.24832	mad2	mad2COymEGFP	WT	CodonOptimized	ymEGFP	SW131
SW131_180710_ymEGFP_red	180710_SW131_slide01_005	Cell_179	ymEGFP_red	3	0	3	8.38511	mad2	mad2COymEGFP	WT	CodonOptimized	ymEGFP	SW131
SW131_180710_ymEGFP_red	180710_SW131_slide01_005	Cell_18	ymEGFP_red	12	10	2	11.555	mad2	mad2COymEGFP	WT	CodonOptimized	ymEGFP	SW131
SW131_180710_ymEGFP_red	180710_SW131_slide01_005	Cell_180	ymEGFP_red	7	6	1	9.95517	mad2	mad2COymEGFP	WT	CodonOptimized	ymEGFP	SW131
SW131_180710_ymEGFP_red	180710_SW131_slide01_005	Cell_182	ymEGFP_red	6	3	3	12.4743	mad2	mad2COymEGFP	WT	CodonOptimized	ymEGFP	SW131
SW131_180710_ymEGFP_red	180710_SW131_slide01_005	Cell_185	ymEGFP_red	7	5	2	9.165	mad2	mad2COymEGFP	WT	CodonOptimized	ymEGFP	SW131
SW131_180710_ymEGFP_red	180710_SW131_slide01_005	Cell_188	ymEGFP_red	3	3	0	8.46327	mad2	mad2COymEGFP	WT	CodonOptimized	ymEGFP	SW131
SW131_180710_ymEGFP_red	180710_SW131_slide01_005	Cell_19	ymEGFP_red	12	11	1	12.473	mad2	mad2COymEGFP	WT	CodonOptimized	ymEGFP	SW131
SW131_180710_ymEGFP_red	180710_SW131_slide01_005	Cell_192	ymEGFP_red	1	0	1	8.3167	mad2	mad2COymEGFP	WT	CodonOptimized	ymEGFP	SW131
SW131_180710_ymEGFP_red	180710_SW131_slide01_005	Cell_194	ymEGFP_red	5	5	0	13.3052	mad2	mad2COymEGFP	WT	CodonOptimized	ymEGFP	SW131
SW131_180710_ymEGFP_red	180710_SW131_slide01_005	Cell_196	ymEGFP_red	1	1	0	10.4026	mad2	mad2COymEGFP	WT	CodonOptimized	ymEGFP	SW131
SW131_180710_ymEGFP_red	180710_SW131_slide01_005	Cell_197	ymEGFP_red	6	4	2	7.93886	mad2	mad2COymEGFP	WT	CodonOptimized	ymEGFP	SW131
SW131_180710_ymEGFP_red	180710_SW131_slide01_005	Cell_198	ymEGFP_red	3	3	0	8.92374	mad2	mad2COymEGFP	WT	CodonOptimized	ymEGFP	SW131
SW131_180710_ymEGFP_red	180710_SW131_slide01_005	Cell_199	ymEGFP_red	4	1	3	7.605	mad2	mad2COymEGFP	WT	CodonOptimized	ymEGFP	SW131
SW131_180710_ymEGFP_red	180710_SW131_slide01_005	Cell_201	ymEGFP_red	4	3	1	8.73525	mad2	mad2COymEGFP	WT	CodonOptimized	ymEGFP	SW131
SW131_180710_ymEGFP_red	180710_SW131_slide01_005	Cell_205	ymEGFP_red	4	3	1	8.86601	mad2	mad2COymEGFP	WT	CodonOptimized	ymEGFP	SW131
SW131_180710_ymEGFP_red	180710_SW131_slide01_005	Cell_207	ymEGFP_red	5	5	0	7.85949	mad2	mad2COymEGFP	WT	CodonOptimized	ymEGFP	SW131
SW131_180710_ymEGFP_red	180710_SW131_slide01_005	Cell_208	ymEGFP_red	4	4	0	7.67	mad2	mad2COymEGFP	WT	CodonOptimized	ymEGFP	SW131
SW131_180710_ymEGFP_red	180710_SW131_slide01_005	Cell_209	ymEGFP_red	5	3	2	11.2057	mad2	mad2COymEGFP	WT	CodonOptimized	ymEGFP	SW131
SW131_180710_ymEGFP_red	180710_SW131_slide01_005	Cell_210	ymEGFP_red	4	3	1	8.91207	mad2	mad2COymEGFP	WT	CodonOptimized	ymEGFP	SW131
SW131_180710_ymEGFP_red	180710_SW131_slide01_005	Cell_213	ymEGFP_red	6	4	2	12.0644	mad2	mad2COymEGFP	WT	CodonOptimized	ymEGFP	SW131
SW131_180710_ymEGFP_red	180710_SW131_slide01_005	Cell_215	ymEGFP_red	5	2	3	11.0885	mad2	mad2COymEGFP	WT	CodonOptimized	ymEGFP	SW131
SW131_180710_ymEGFP_red	180710_SW131_slide01_005	Cell_217	ymEGFP_red	5	4	1	8.31911	mad2	mad2COymEGFP	WT	CodonOptimized	ymEGFP	SW131
SW131_180710_ymEGFP_red	180710_SW131_slide01_005	Cell_218	ymEGFP_red	6	6	0	11.1216	mad2	mad2COymEGFP	WT	CodonOptimized	ymEGFP	SW131
SW131_180710_ymEGFP_red	180710_SW131_slide01_005	Cell_219	ymEGFP_red	7	7	0	11.4447	mad2	mad2COymEGFP	WT	CodonOptimized	ymEGFP	SW131
SW131_180710_ymEGFP_red	180710_SW131_slide01_005	Cell_223	ymEGFP_red	2	1	1	7.00068	mad2	mad2COymEGFP	WT	CodonOptimized	ymEGFP	SW131
SW131_180710_ymEGFP_red	180710_SW131_slide01_005	Cell_226	ymEGFP_red	5	2	3	8.96601	mad2	mad2COymEGFP	WT	CodonOptimized	ymEGFP	SW131
SW131_180710_ymEGFP_red	180710_SW131_slide01_005	Cell_228	ymEGFP_red	5	5	0	7.92039	mad2	mad2COymEGFP	WT	CodonOptimized	ymEGFP	SW131
SW131_180710_ymEGFP_red	180710_SW131_slide01_005	Cell_229	ymEGFP_red	8	6	2	10.8428	mad2	mad2COymEGFP	WT	CodonOptimized	ymEGFP	SW131
SW131_180710_ymEGFP_red	180710_SW131_slide01_005	Cell_23	ymEGFP_red	4	3	1	7.04199	mad2	mad2COymEGFP	WT	CodonOptimized	ymEGFP	SW131
SW131_180710_ymEGFP_red	180710_SW131_slide01_005	Cell_231	ymEGFP_red	6	4	2	10.7192	mad2	mad2COymEGFP	WT	CodonOptimized	ymEGFP	SW131
SW131_180710_ymEGFP_red	180710_SW131_slide01_005	Cell_232	ymEGFP_red	7	6	1	12.0259	mad2	mad2COymEGFP	WT	CodonOptimized	ymEGFP	SW131
SW131_180710_ymEGFP_red	180710_SW131_slide01_005	Cell_233	ymEGFP_red	6	6	0	9.11713	mad2	mad2COymEGFP	WT	CodonOptimized	ymEGFP	SW131
SW131_180710_ymEGFP_red	180710_SW131_slide01_005	Cell_236	ymEGFP_red	3	3	0	7.15	mad2	mad2COymEGFP	WT	CodonOptimized	ymEGFP	SW131
SW131_180710_ymEGFP_red	180710_SW131_slide01_005	Cell_237	ymEGFP_red	4	3	1	7.76996	mad2	mad2COymEGFP	WT	CodonOptimized	ymEGFP	SW131
SW131_180710_ymEGFP_red	180710_SW131_slide01_005	Cell_24	ymEGFP_red	4	4	0	9.23978	mad2	mad2COymEGFP	WT	CodonOptimized	ymEGFP	SW131
SW131_180710_ymEGFP_red	180710_SW131_slide01_005	Cell_241	ymEGFP_red	5	4	1	10.5119	mad2	mad2COymEGFP	WT	CodonOptimized	ymEGFP	SW131
SW131_180710_ymEGFP_red	180710_SW131_slide01_005	Cell_242	ymEGFP_red	7	5	2	12.7638	mad2	mad2COymEGFP	WT	CodonOptimized	ymEGFP	SW131
SW131_180710_ymEGFP_red	180710_SW131_slide01_005	Cell_243	ymEGFP_red	2	1	1	6.91342	mad2	mad2COymEGFP	WT	CodonOptimized	ymEGFP	SW131
SW131_180710_ymEGFP_red	180710_SW131_slide01_005	Cell_244	ymEGFP_red	6	6	0	10.5686	mad2	mad2COymEGFP	WT	CodonOptimized	ymEGFP	SW131
SW131_180710_ymEGFP_red	180710_SW131_slide01_005	Cell_245	ymEGFP_red	6	6	0	10.0805	mad2	mad2COymEGFP	WT	CodonOptimized	ymEGFP	SW131
SW131_180710_ymEGFP_red	180710_SW131_slide01_005	Cell_246	ymEGFP_red	2	1	1	7.1608	mad2	mad2COymEGFP	WT	CodonOptimized	ymEGFP	SW131
SW131_180710_ymEGFP_red	180710_SW131_slide01_005	Cell_247	ymEGFP_red	6	5	1	12.9743	mad2	mad2COymEGFP	WT	CodonOptimized	ymEGFP	SW131
SW131_180710_ymEGFP_red	180710_SW131_slide01_005	Cell_249	ymEGFP_red	5	4	1	6.40898	mad2	mad2COymEGFP	WT	CodonOptimized	ymEGFP	SW131
SW131_180710_ymEGFP_red	180710_SW131_slide01_005	Cell_251	ymEGFP_red	5	1	4	7.722	mad2	mad2COymEGFP	WT	CodonOptimized	ymEGFP	SW131
SW131_180710_ymEGFP_red	180710_SW131_slide01_005	Cell_252	ymEGFP_red	3	2	1	7.725	mad2	mad2COymEGFP	WT	CodonOptimized	ymEGFP	SW131
SW131_180710_ymEGFP_red	180710_SW131_slide01_005	Cell_253	ymEGFP_red	5	5	0	11.2673	mad2	mad2COymEGFP	WT	CodonOptimized	ymEGFP	SW131
SW131_180710_ymEGFP_red	180710_SW131_slide01_005	Cell_255	ymEGFP_red	3	3	0	7.92984	mad2	mad2COymEGFP	WT	CodonOptimized	ymEGFP	SW131
SW131_180710_ymEGFP_red	180710_SW131_slide01_005	Cell_256	ymEGFP_red	6	6	0	12.8257	mad2	mad2COymEGFP	WT	CodonOptimized	ymEGFP	SW131
SW131_180710_ymEGFP_red	180710_SW131_slide01_005	Cell_257	ymEGFP_red	7	6	1	11.4073	mad2	mad2COymEGFP	WT	CodonOptimized	ymEGFP	SW131
SW131_180710_ymEGFP_red	180710_SW131_slide01_005	Cell_259	ymEGFP_red	4	4	0	9.97665	mad2	mad2COymEGFP	WT	CodonOptimized	ymEGFP	SW131
SW131_180710_ymEGFP_red	180710_SW131_slide01_005	Cell_260	ymEGFP_red	9	8	1	10.0775	mad2	mad2COymEGFP	WT	CodonOptimized	ymEGFP	SW131
SW131_180710_ymEGFP_red	180710_SW131_slide01_005	Cell_261	ymEGFP_red	3	3	0	6.91108	mad2	mad2COymEGFP	WT	CodonOptimized	ymEGFP	SW131
SW131_180710_ymEGFP_red	180710_SW131_slide01_005	Cell_263	ymEGFP_red	2	2	0	8.73277	mad2	mad2COymEGFP	WT	CodonOptimized	ymEGFP	SW131
SW131_180710_ymEGFP_red	180710_SW131_slide01_005	Cell_264	ymEGFP_red	8	6	2	12.9767	mad2	mad2COymEGFP	WT	CodonOptimized	ymEGFP	SW131
SW131_180710_ymEGFP_red	180710_SW131_slide01_005	Cell_266	ymEGFP_red	10	8	2	12.3657	mad2	mad2COymEGFP	WT	CodonOptimized	ymEGFP	SW131
SW131_180710_ymEGFP_red	180710_SW131_slide01_005	Cell_267	ymEGFP_red	6	5	1	13.1548	mad2	mad2COymEGFP	WT	CodonOptimized	ymEGFP	SW131
SW131_180710_ymEGFP_red	180710_SW131_slide01_005	Cell_268	ymEGFP_red	5	3	2	10.3455	mad2	mad2COymEGFP	WT	CodonOptimized	ymEGFP	SW131
SW131_180710_ymEGFP_red	180710_SW131_slide01_005	Cell_27	ymEGFP_red	6	6	0	14.26	mad2	mad2COymEGFP	WT	CodonOptimized	ymEGFP	SW131
SW131_180710_ymEGFP_red	180710_SW131_slide01_005	Cell_270	ymEGFP_red	6	5	1	10.53	mad2	mad2COymEGFP	WT	CodonOptimized	ymEGFP	SW131
SW131_180710_ymEGFP_red	180710_SW131_slide01_005	Cell_271	ymEGFP_red	3	3	0	5.82694	mad2	mad2COymEGFP	WT	CodonOptimized	ymEGFP	SW131
SW131_180710_ymEGFP_red	180710_SW131_slide01_005	Cell_272	ymEGFP_red	5	3	2	7.19632	mad2	mad2COymEGFP	WT	CodonOptimized	ymEGFP	SW131
SW131_180710_ymEGFP_red	180710_SW131_slide01_005	Cell_273	ymEGFP_red	3	2	1	8.08624	mad2	mad2COymEGFP	WT	CodonOptimized	ymEGFP	SW131
SW131_180710_ymEGFP_red	180710_SW131_slide01_005	Cell_274	ymEGFP_red	3	1	2	8.18123	mad2	mad2COymEGFP	WT	CodonOptimized	ymEGFP	SW131
SW131_180710_ymEGFP_red	180710_SW131_slide01_005	Cell_276	ymEGFP_red	2	1	1	8.68917	mad2	mad2COymEGFP	WT	CodonOptimized	ymEGFP	SW131
SW131_180710_ymEGFP_red	180710_SW131_slide01_005	Cell_277	ymEGFP_red	3	3	0	9.10175	mad2	mad2COymEGFP	WT	CodonOptimized	ymEGFP	SW131
SW131_180710_ymEGFP_red	180710_SW131_slide01_005	Cell_278	ymEGFP_red	5	4	1	10.0833	mad2	mad2COymEGFP	WT	CodonOptimized	ymEGFP	SW131
SW131_180710_ymEGFP_red	180710_SW131_slide01_005	Cell_279	ymEGFP_red	1	0	1	7.71071	mad2	mad2COymEGFP	WT	CodonOptimized	ymEGFP	SW131
SW131_180710_ymEGFP_red	180710_SW131_slide01_005	Cell_280	ymEGFP_red	3	2	1	8.77718	mad2	mad2COymEGFP	WT	CodonOptimized	ymEGFP	SW131
SW131_180710_ymEGFP_red	180710_SW131_slide01_005	Cell_281	ymEGFP_red	4	2	2	8.69468	mad2	mad2COymEGFP	WT	CodonOptimized	ymEGFP	SW131
SW131_180710_ymEGFP_red	180710_SW131_slide01_005	Cell_283	ymEGFP_red	3	2	1	7.33807	mad2	mad2COymEGFP	WT	CodonOptimized	ymEGFP	SW131
SW131_180710_ymEGFP_red	180710_SW131_slide01_005	Cell_285	ymEGFP_red	2	1	1	8.06101	mad2	mad2COymEGFP	WT	CodonOptimized	ymEGFP	SW131
SW131_180710_ymEGFP_red	180710_SW131_slide01_005	Cell_286	ymEGFP_red	4	2	2	9.60108	mad2	mad2COymEGFP	WT	CodonOptimized	ymEGFP	SW131
SW131_180710_ymEGFP_red	180710_SW131_slide01_005	Cell_287	ymEGFP_red	8	8	0	12.3353	mad2	mad2COymEGFP	WT	CodonOptimized	ymEGFP	SW131
SW131_180710_ymEGFP_red	180710_SW131_slide01_005	Cell_289	ymEGFP_red	6	3	3	11.6252	mad2	mad2COymEGFP	WT	CodonOptimized	ymEGFP	SW131
SW131_180710_ymEGFP_red	180710_SW131_slide01_005	Cell_29	ymEGFP_red	3	2	1	6.75641	mad2	mad2COymEGFP	WT	CodonOptimized	ymEGFP	SW131
SW131_180710_ymEGFP_red	180710_SW131_slide01_005	Cell_290	ymEGFP_red	2	1	1	9.50872	mad2	mad2COymEGFP	WT	CodonOptimized	ymEGFP	SW131
SW131_180710_ymEGFP_red	180710_SW131_slide01_005	Cell_292	ymEGFP_red	7	6	1	11.245	mad2	mad2COymEGFP	WT	CodonOptimized	ymEGFP	SW131
SW131_180710_ymEGFP_red	180710_SW131_slide01_005	Cell_293	ymEGFP_red	6	6	0	9.22019	mad2	mad2COymEGFP	WT	CodonOptimized	ymEGFP	SW131
SW131_180710_ymEGFP_red	180710_SW131_slide01_005	Cell_294	ymEGFP_red	6	5	1	8.73277	mad2	mad2COymEGFP	WT	CodonOptimized	ymEGFP	SW131
SW131_180710_ymEGFP_red	180710_SW131_slide01_005	Cell_295	ymEGFP_red	7	5	2	10.8891	mad2	mad2COymEGFP	WT	CodonOptimized	ymEGFP	SW131
SW131_180710_ymEGFP_red	180710_SW131_slide01_005	Cell_297	ymEGFP_red	1	1	0	7.27256	mad2	mad2COymEGFP	WT	CodonOptimized	ymEGFP	SW131
SW131_180710_ymEGFP_red	180710_SW131_slide01_005	Cell_298	ymEGFP_red	7	5	2	9.88	mad2	mad2COymEGFP	WT	CodonOptimized	ymEGFP	SW131
SW131_180710_ymEGFP_red	180710_SW131_slide01_005	Cell_299	ymEGFP_red	7	6	1	9.75015	mad2	mad2COymEGFP	WT	CodonOptimized	ymEGFP	SW131
SW131_180710_ymEGFP_red	180710_SW131_slide01_005	Cell_30	ymEGFP_red	2	1	1	7.6725	mad2	mad2COymEGFP	WT	CodonOptimized	ymEGFP	SW131
SW131_180710_ymEGFP_red	180710_SW131_slide01_005	Cell_300	ymEGFP_red	4	3	1	8.22192	mad2	mad2COymEGFP	WT	CodonOptimized	ymEGFP	SW131
SW131_180710_ymEGFP_red	180710_SW131_slide01_005	Cell_302	ymEGFP_red	5	4	1	9.12131	mad2	mad2COymEGFP	WT	CodonOptimized	ymEGFP	SW131
SW131_180710_ymEGFP_red	180710_SW131_slide01_005	Cell_303	ymEGFP_red	3	3	0	9.4807	mad2	mad2COymEGFP	WT	CodonOptimized	ymEGFP	SW131
SW131_180710_ymEGFP_red	180710_SW131_slide01_005	Cell_304	ymEGFP_red	1	1	0	7.84178	mad2	mad2COymEGFP	WT	CodonOptimized	ymEGFP	SW131
SW131_180710_ymEGFP_red	180710_SW131_slide01_005	Cell_305	ymEGFP_red	6	4	2	8.4795	mad2	mad2COymEGFP	WT	CodonOptimized	ymEGFP	SW131
SW131_180710_ymEGFP_red	180710_SW131_slide01_005	Cell_306	ymEGFP_red	6	5	1	13.5118	mad2	mad2COymEGFP	WT	CodonOptimized	ymEGFP	SW131
SW131_180710_ymEGFP_red	180710_SW131_slide01_005	Cell_307	ymEGFP_red	4	4	0	8.59656	mad2	mad2COymEGFP	WT	CodonOptimized	ymEGFP	SW131
SW131_180710_ymEGFP_red	180710_SW131_slide01_005	Cell_308	ymEGFP_red	4	2	2	7.50009	mad2	mad2COymEGFP	WT	CodonOptimized	ymEGFP	SW131
SW131_180710_ymEGFP_red	180710_SW131_slide01_005	Cell_309	ymEGFP_red	4	4	0	6.52109	mad2	mad2COymEGFP	WT	CodonOptimized	ymEGFP	SW131
SW131_180710_ymEGFP_red	180710_SW131_slide01_005	Cell_31	ymEGFP_red	6	5	1	9.94846	mad2	mad2COymEGFP	WT	CodonOptimized	ymEGFP	SW131
SW131_180710_ymEGFP_red	180710_SW131_slide01_005	Cell_312	ymEGFP_red	9	7	2	12.3461	mad2	mad2COymEGFP	WT	CodonOptimized	ymEGFP	SW131
SW131_180710_ymEGFP_red	180710_SW131_slide01_005	Cell_313	ymEGFP_red	4	4	0	7.55791	mad2	mad2COymEGFP	WT	CodonOptimized	ymEGFP	SW131
SW131_180710_ymEGFP_red	180710_SW131_slide01_005	Cell_314	ymEGFP_red	5	4	1	9.66969	mad2	mad2COymEGFP	WT	CodonOptimized	ymEGFP	SW131
SW131_180710_ymEGFP_red	180710_SW131_slide01_005	Cell_315	ymEGFP_red	3	3	0	8.50272	mad2	mad2COymEGFP	WT	CodonOptimized	ymEGFP	SW131
SW131_180710_ymEGFP_red	180710_SW131_slide01_005	Cell_316	ymEGFP_red	8	6	2	13.7299	mad2	mad2COymEGFP	WT	CodonOptimized	ymEGFP	SW131
SW131_180710_ymEGFP_red	180710_SW131_slide01_005	Cell_320	ymEGFP_red	3	3	0	7.77278	mad2	mad2COymEGFP	WT	CodonOptimized	ymEGFP	SW131
SW131_180710_ymEGFP_red	180710_SW131_slide01_005	Cell_321	ymEGFP_red	6	5	1	7.88547	mad2	mad2COymEGFP	WT	CodonOptimized	ymEGFP	SW131
SW131_180710_ymEGFP_red	180710_SW131_slide01_005	Cell_323	ymEGFP_red	4	3	1	6.79591	mad2	mad2COymEGFP	WT	CodonOptimized	ymEGFP	SW131
SW131_180710_ymEGFP_red	180710_SW131_slide01_005	Cell_324	ymEGFP_red	4	3	1	8.67246	mad2	mad2COymEGFP	WT	CodonOptimized	ymEGFP	SW131
SW131_180710_ymEGFP_red	180710_SW131_slide01_005	Cell_325	ymEGFP_red	4	4	0	7.30262	mad2	mad2COymEGFP	WT	CodonOptimized	ymEGFP	SW131
SW131_180710_ymEGFP_red	180710_SW131_slide01_005	Cell_328	ymEGFP_red	1	0	1	7.72046	mad2	mad2COymEGFP	WT	CodonOptimized	ymEGFP	SW131
SW131_180710_ymEGFP_red	180710_SW131_slide01_005	Cell_329	ymEGFP_red	7	7	0	8.02235	mad2	mad2COymEGFP	WT	CodonOptimized	ymEGFP	SW131
SW131_180710_ymEGFP_red	180710_SW131_slide01_005	Cell_33	ymEGFP_red	4	3	1	7.82093	mad2	mad2COymEGFP	WT	CodonOptimized	ymEGFP	SW131
SW131_180710_ymEGFP_red	180710_SW131_slide01_005	Cell_34	ymEGFP_red	8	5	3	11.3034	mad2	mad2COymEGFP	WT	CodonOptimized	ymEGFP	SW131
SW131_180710_ymEGFP_red	180710_SW131_slide01_005	Cell_36	ymEGFP_red	5	3	2	11.5956	mad2	mad2COymEGFP	WT	CodonOptimized	ymEGFP	SW131
SW131_180710_ymEGFP_red	180710_SW131_slide01_005	Cell_38	ymEGFP_red	6	5	1	11.1575	mad2	mad2COymEGFP	WT	CodonOptimized	ymEGFP	SW131
SW131_180710_ymEGFP_red	180710_SW131_slide01_005	Cell_39	ymEGFP_red	4	4	0	8.42597	mad2	mad2COymEGFP	WT	CodonOptimized	ymEGFP	SW131
SW131_180710_ymEGFP_red	180710_SW131_slide01_005	Cell_40	ymEGFP_red	4	2	2	9.00168	mad2	mad2COymEGFP	WT	CodonOptimized	ymEGFP	SW131
SW131_180710_ymEGFP_red	180710_SW131_slide01_005	Cell_41	ymEGFP_red	3	2	1	8.77272	mad2	mad2COymEGFP	WT	CodonOptimized	ymEGFP	SW131
SW131_180710_ymEGFP_red	180710_SW131_slide01_005	Cell_43	ymEGFP_red	6	4	2	13.383	mad2	mad2COymEGFP	WT	CodonOptimized	ymEGFP	SW131
SW131_180710_ymEGFP_red	180710_SW131_slide01_005	Cell_46	ymEGFP_red	4	4	0	9.16846	mad2	mad2COymEGFP	WT	CodonOptimized	ymEGFP	SW131
SW131_180710_ymEGFP_red	180710_SW131_slide01_005	Cell_48	ymEGFP_red	2	1	1	8.32633	mad2	mad2COymEGFP	WT	CodonOptimized	ymEGFP	SW131
SW131_180710_ymEGFP_red	180710_SW131_slide01_005	Cell_50	ymEGFP_red	7	6	1	13.1964	mad2	mad2COymEGFP	WT	CodonOptimized	ymEGFP	SW131
SW131_180710_ymEGFP_red	180710_SW131_slide01_005	Cell_51	ymEGFP_red	5	4	1	10.5409	mad2	mad2COymEGFP	WT	CodonOptimized	ymEGFP	SW131
SW131_180710_ymEGFP_red	180710_SW131_slide01_005	Cell_52	ymEGFP_red	6	3	3	11.3349	mad2	mad2COymEGFP	WT	CodonOptimized	ymEGFP	SW131
SW131_180710_ymEGFP_red	180710_SW131_slide01_005	Cell_53	ymEGFP_red	7	6	1	10.5777	mad2	mad2COymEGFP	WT	CodonOptimized	ymEGFP	SW131
SW131_180710_ymEGFP_red	180710_SW131_slide01_005	Cell_56	ymEGFP_red	3	3	0	8.33642	mad2	mad2COymEGFP	WT	CodonOptimized	ymEGFP	SW131
SW131_180710_ymEGFP_red	180710_SW131_slide01_005	Cell_58	ymEGFP_red	2	2	0	8.92079	mad2	mad2COymEGFP	WT	CodonOptimized	ymEGFP	SW131
SW131_180710_ymEGFP_red	180710_SW131_slide01_005	Cell_60	ymEGFP_red	5	4	1	7.57554	mad2	mad2COymEGFP	WT	CodonOptimized	ymEGFP	SW131
SW131_180710_ymEGFP_red	180710_SW131_slide01_005	Cell_63	ymEGFP_red	8	7	1	11.7605	mad2	mad2COymEGFP	WT	CodonOptimized	ymEGFP	SW131
SW131_180710_ymEGFP_red	180710_SW131_slide01_005	Cell_64	ymEGFP_red	6	6	0	10.8352	mad2	mad2COymEGFP	WT	CodonOptimized	ymEGFP	SW131
SW131_180710_ymEGFP_red	180710_SW131_slide01_005	Cell_65	ymEGFP_red	4	3	1	9.40903	mad2	mad2COymEGFP	WT	CodonOptimized	ymEGFP	SW131
SW131_180710_ymEGFP_red	180710_SW131_slide01_005	Cell_66	ymEGFP_red	4	3	1	7.99325	mad2	mad2COymEGFP	WT	CodonOptimized	ymEGFP	SW131
SW131_180710_ymEGFP_red	180710_SW131_slide01_005	Cell_67	ymEGFP_red	5	5	0	13.13	mad2	mad2COymEGFP	WT	CodonOptimized	ymEGFP	SW131
SW131_180710_ymEGFP_red	180710_SW131_slide01_005	Cell_69	ymEGFP_red	3	2	1	9.94291	mad2	mad2COymEGFP	WT	CodonOptimized	ymEGFP	SW131
SW131_180710_ymEGFP_red	180710_SW131_slide01_005	Cell_70	ymEGFP_red	6	3	3	10.8103	mad2	mad2COymEGFP	WT	CodonOptimized	ymEGFP	SW131
SW131_180710_ymEGFP_red	180710_SW131_slide01_005	Cell_71	ymEGFP_red	4	3	1	11.44	mad2	mad2COymEGFP	WT	CodonOptimized	ymEGFP	SW131
SW131_180710_ymEGFP_red	180710_SW131_slide01_005	Cell_73	ymEGFP_red	8	7	1	10.9235	mad2	mad2COymEGFP	WT	CodonOptimized	ymEGFP	SW131
SW131_180710_ymEGFP_red	180710_SW131_slide01_005	Cell_74	ymEGFP_red	9	7	2	11.342	mad2	mad2COymEGFP	WT	CodonOptimized	ymEGFP	SW131
SW131_180710_ymEGFP_red	180710_SW131_slide01_005	Cell_75	ymEGFP_red	3	2	1	7.16943	mad2	mad2COymEGFP	WT	CodonOptimized	ymEGFP	SW131
SW131_180710_ymEGFP_red	180710_SW131_slide01_005	Cell_76	ymEGFP_red	6	6	0	11.3908	mad2	mad2COymEGFP	WT	CodonOptimized	ymEGFP	SW131
SW131_180710_ymEGFP_red	180710_SW131_slide01_005	Cell_77	ymEGFP_red	9	8	1	11.1435	mad2	mad2COymEGFP	WT	CodonOptimized	ymEGFP	SW131
SW131_180710_ymEGFP_red	180710_SW131_slide01_005	Cell_78	ymEGFP_red	11	9	2	14.0485	mad2	mad2COymEGFP	WT	CodonOptimized	ymEGFP	SW131
SW131_180710_ymEGFP_red	180710_SW131_slide01_005	Cell_79	ymEGFP_red	7	7	0	10.7778	mad2	mad2COymEGFP	WT	CodonOptimized	ymEGFP	SW131
SW131_180710_ymEGFP_red	180710_SW131_slide01_005	Cell_80	ymEGFP_red	4	3	1	9.3428	mad2	mad2COymEGFP	WT	CodonOptimized	ymEGFP	SW131
SW131_180710_ymEGFP_red	180710_SW131_slide01_005	Cell_81	ymEGFP_red	6	6	0	9.74266	mad2	mad2COymEGFP	WT	CodonOptimized	ymEGFP	SW131
SW131_180710_ymEGFP_red	180710_SW131_slide01_005	Cell_83	ymEGFP_red	12	11	1	12.1018	mad2	mad2COymEGFP	WT	CodonOptimized	ymEGFP	SW131
SW131_180710_ymEGFP_red	180710_SW131_slide01_005	Cell_84	ymEGFP_red	3	2	1	7.02802	mad2	mad2COymEGFP	WT	CodonOptimized	ymEGFP	SW131
SW131_180710_ymEGFP_red	180710_SW131_slide01_005	Cell_85	ymEGFP_red	4	2	2	9.815	mad2	mad2COymEGFP	WT	CodonOptimized	ymEGFP	SW131
SW131_180710_ymEGFP_red	180710_SW131_slide01_005	Cell_86	ymEGFP_red	2	2	0	7.66023	mad2	mad2COymEGFP	WT	CodonOptimized	ymEGFP	SW131
SW131_180710_ymEGFP_red	180710_SW131_slide01_005	Cell_88	ymEGFP_red	7	6	1	12.8604	mad2	mad2COymEGFP	WT	CodonOptimized	ymEGFP	SW131
SW131_180710_ymEGFP_red	180710_SW131_slide01_005	Cell_89	ymEGFP_red	7	7	0	12.6365	mad2	mad2COymEGFP	WT	CodonOptimized	ymEGFP	SW131
SW131_180710_ymEGFP_red	180710_SW131_slide01_005	Cell_90	ymEGFP_red	3	2	1	8.21324	mad2	mad2COymEGFP	WT	CodonOptimized	ymEGFP	SW131
SW131_180710_ymEGFP_red	180710_SW131_slide01_005	Cell_92	ymEGFP_red	6	4	2	9.02365	mad2	mad2COymEGFP	WT	CodonOptimized	ymEGFP	SW131
SW131_180710_ymEGFP_red	180710_SW131_slide01_005	Cell_93	ymEGFP_red	2	1	1	8.42747	mad2	mad2COymEGFP	WT	CodonOptimized	ymEGFP	SW131
SW131_180710_ymEGFP_red	180710_SW131_slide01_005	Cell_94	ymEGFP_red	6	3	3	7.65094	mad2	mad2COymEGFP	WT	CodonOptimized	ymEGFP	SW131
SW131_180710_ymEGFP_red	180710_SW131_slide01_005	Cell_95	ymEGFP_red	8	7	1	11.98	mad2	mad2COymEGFP	WT	CodonOptimized	ymEGFP	SW131
SW131_180710_ymEGFP_red	180710_SW131_slide01_005	Cell_96	ymEGFP_red	7	5	2	9.87946	mad2	mad2COymEGFP	WT	CodonOptimized	ymEGFP	SW131
SW131_180710_ymEGFP_red	180710_SW131_slide01_005	Cell_97	ymEGFP_red	7	5	2	10.6821	mad2	mad2COymEGFP	WT	CodonOptimized	ymEGFP	SW131
SW131_180710_ymEGFP_red	180710_SW131_slide01_005	Cell_98	ymEGFP_red	9	6	3	8.38523	mad2	mad2COymEGFP	WT	CodonOptimized	ymEGFP	SW131
SW131_180710_ymEGFP_red	180710_SW131_slide01_005	Cell_99	ymEGFP_red	5	4	1	7.63906	mad2	mad2COymEGFP	WT	CodonOptimized	ymEGFP	SW131
SW131_180822_ymEGFP_red	180915_SW131_S1_05	Cell_100	ymEGFP_red	6	5	1	7.98219	mad2	mad2COymEGFP	WT	CodonOptimized	ymEGFP	SW131
SW131_180822_ymEGFP_red	180915_SW131_S1_05	Cell_101	ymEGFP_red	4	4	0	8.99763	mad2	mad2COymEGFP	WT	CodonOptimized	ymEGFP	SW131
SW131_180822_ymEGFP_red	180915_SW131_S1_05	Cell_103	ymEGFP_red	9	9	0	10.196	mad2	mad2COymEGFP	WT	CodonOptimized	ymEGFP	SW131
SW131_180822_ymEGFP_red	180915_SW131_S1_05	Cell_104	ymEGFP_red	2	2	0	7.59642	mad2	mad2COymEGFP	WT	CodonOptimized	ymEGFP	SW131
SW131_180822_ymEGFP_red	180915_SW131_S1_05	Cell_106	ymEGFP_red	4	3	1	9.81959	mad2	mad2COymEGFP	WT	CodonOptimized	ymEGFP	SW131
SW131_180822_ymEGFP_red	180915_SW131_S1_05	Cell_107	ymEGFP_red	4	3	1	8.66119	mad2	mad2COymEGFP	WT	CodonOptimized	ymEGFP	SW131
SW131_180822_ymEGFP_red	180915_SW131_S1_05	Cell_108	ymEGFP_red	8	7	1	12.8682	mad2	mad2COymEGFP	WT	CodonOptimized	ymEGFP	SW131
SW131_180822_ymEGFP_red	180915_SW131_S1_05	Cell_109	ymEGFP_red	4	3	1	11.7737	mad2	mad2COymEGFP	WT	CodonOptimized	ymEGFP	SW131
SW131_180822_ymEGFP_red	180915_SW131_S1_05	Cell_110	ymEGFP_red	4	4	0	9.03942	mad2	mad2COymEGFP	WT	CodonOptimized	ymEGFP	SW131
SW131_180822_ymEGFP_red	180915_SW131_S1_05	Cell_111	ymEGFP_red	3	1	2	7.04788	mad2	mad2COymEGFP	WT	CodonOptimized	ymEGFP	SW131
SW131_180822_ymEGFP_red	180915_SW131_S1_05	Cell_112	ymEGFP_red	3	2	1	7.0706	mad2	mad2COymEGFP	WT	CodonOptimized	ymEGFP	SW131
SW131_180822_ymEGFP_red	180915_SW131_S1_05	Cell_113	ymEGFP_red	2	2	0	6.79195	mad2	mad2COymEGFP	WT	CodonOptimized	ymEGFP	SW131
SW131_180822_ymEGFP_red	180915_SW131_S1_05	Cell_114	ymEGFP_red	7	6	1	8.80949	mad2	mad2COymEGFP	WT	CodonOptimized	ymEGFP	SW131
SW131_180822_ymEGFP_red	180915_SW131_S1_05	Cell_115	ymEGFP_red	4	3	1	8.67705	mad2	mad2COymEGFP	WT	CodonOptimized	ymEGFP	SW131
SW131_180822_ymEGFP_red	180915_SW131_S1_05	Cell_116	ymEGFP_red	3	2	1	10.4887	mad2	mad2COymEGFP	WT	CodonOptimized	ymEGFP	SW131
SW131_180822_ymEGFP_red	180915_SW131_S1_05	Cell_118	ymEGFP_red	1	1	0	6.90902	mad2	mad2COymEGFP	WT	CodonOptimized	ymEGFP	SW131
SW131_180822_ymEGFP_red	180915_SW131_S1_05	Cell_119	ymEGFP_red	5	3	2	10.1508	mad2	mad2COymEGFP	WT	CodonOptimized	ymEGFP	SW131
SW131_180822_ymEGFP_red	180915_SW131_S1_05	Cell_120	ymEGFP_red	6	5	1	7.68947	mad2	mad2COymEGFP	WT	CodonOptimized	ymEGFP	SW131
SW131_180822_ymEGFP_red	180915_SW131_S1_05	Cell_121	ymEGFP_red	6	5	1	10.982	mad2	mad2COymEGFP	WT	CodonOptimized	ymEGFP	SW131
SW131_180822_ymEGFP_red	180915_SW131_S1_05	Cell_122	ymEGFP_red	9	8	1	12.439	mad2	mad2COymEGFP	WT	CodonOptimized	ymEGFP	SW131
SW131_180822_ymEGFP_red	180915_SW131_S1_05	Cell_123	ymEGFP_red	1	1	0	6.05733	mad2	mad2COymEGFP	WT	CodonOptimized	ymEGFP	SW131
SW131_180822_ymEGFP_red	180915_SW131_S1_05	Cell_124	ymEGFP_red	5	3	2	10.1374	mad2	mad2COymEGFP	WT	CodonOptimized	ymEGFP	SW131
SW131_180822_ymEGFP_red	180915_SW131_S1_05	Cell_125	ymEGFP_red	6	3	3	9.74272	mad2	mad2COymEGFP	WT	CodonOptimized	ymEGFP	SW131
SW131_180822_ymEGFP_red	180915_SW131_S1_05	Cell_126	ymEGFP_red	1	1	0	5.88812	mad2	mad2COymEGFP	WT	CodonOptimized	ymEGFP	SW131
SW131_180822_ymEGFP_red	180915_SW131_S1_05	Cell_129	ymEGFP_red	4	4	0	10.5881	mad2	mad2COymEGFP	WT	CodonOptimized	ymEGFP	SW131
SW131_180822_ymEGFP_red	180915_SW131_S1_05	Cell_130	ymEGFP_red	4	3	1	7.41713	mad2	mad2COymEGFP	WT	CodonOptimized	ymEGFP	SW131
SW131_180822_ymEGFP_red	180915_SW131_S1_05	Cell_131	ymEGFP_red	9	7	2	9.87227	mad2	mad2COymEGFP	WT	CodonOptimized	ymEGFP	SW131
SW131_180822_ymEGFP_red	180915_SW131_S1_05	Cell_132	ymEGFP_red	6	5	1	7.81353	mad2	mad2COymEGFP	WT	CodonOptimized	ymEGFP	SW131
SW131_180822_ymEGFP_red	180915_SW131_S1_05	Cell_133	ymEGFP_red	7	7	0	12.3116	mad2	mad2COymEGFP	WT	CodonOptimized	ymEGFP	SW131
SW131_180822_ymEGFP_red	180915_SW131_S1_05	Cell_134	ymEGFP_red	9	7	2	12.8325	mad2	mad2COymEGFP	WT	CodonOptimized	ymEGFP	SW131
SW131_180822_ymEGFP_red	180915_SW131_S1_05	Cell_135	ymEGFP_red	2	2	0	8.95707	mad2	mad2COymEGFP	WT	CodonOptimized	ymEGFP	SW131
SW131_180822_ymEGFP_red	180915_SW131_S1_05	Cell_136	ymEGFP_red	4	4	0	10.205	mad2	mad2COymEGFP	WT	CodonOptimized	ymEGFP	SW131
SW131_180822_ymEGFP_red	180915_SW131_S1_05	Cell_137	ymEGFP_red	7	6	1	10.7846	mad2	mad2COymEGFP	WT	CodonOptimized	ymEGFP	SW131
SW131_180822_ymEGFP_red	180915_SW131_S1_05	Cell_138	ymEGFP_red	5	3	2	10.5712	mad2	mad2COymEGFP	WT	CodonOptimized	ymEGFP	SW131
SW131_180822_ymEGFP_red	180915_SW131_S1_05	Cell_139	ymEGFP_red	1	1	0	8.8573	mad2	mad2COymEGFP	WT	CodonOptimized	ymEGFP	SW131
SW131_180822_ymEGFP_red	180915_SW131_S1_05	Cell_140	ymEGFP_red	2	2	0	7.50366	mad2	mad2COymEGFP	WT	CodonOptimized	ymEGFP	SW131
SW131_180822_ymEGFP_red	180915_SW131_S1_05	Cell_141	ymEGFP_red	0	0	0	8.55889	mad2	mad2COymEGFP	WT	CodonOptimized	ymEGFP	SW131
SW131_180822_ymEGFP_red	180915_SW131_S1_05	Cell_142	ymEGFP_red	3	3	0	10.9028	mad2	mad2COymEGFP	WT	CodonOptimized	ymEGFP	SW131
SW131_180822_ymEGFP_red	180915_SW131_S1_05	Cell_143	ymEGFP_red	1	1	0	8.61284	mad2	mad2COymEGFP	WT	CodonOptimized	ymEGFP	SW131
SW131_180822_ymEGFP_red	180915_SW131_S1_05	Cell_144	ymEGFP_red	1	0	1	8.66554	mad2	mad2COymEGFP	WT	CodonOptimized	ymEGFP	SW131
SW131_180822_ymEGFP_red	180915_SW131_S1_05	Cell_145	ymEGFP_red	7	6	1	11.3212	mad2	mad2COymEGFP	WT	CodonOptimized	ymEGFP	SW131
SW131_180822_ymEGFP_red	180915_SW131_S1_05	Cell_146	ymEGFP_red	4	4	0	9.14541	mad2	mad2COymEGFP	WT	CodonOptimized	ymEGFP	SW131
SW131_180822_ymEGFP_red	180915_SW131_S1_05	Cell_147	ymEGFP_red	4	3	1	7.3835	mad2	mad2COymEGFP	WT	CodonOptimized	ymEGFP	SW131
SW131_180822_ymEGFP_red	180915_SW131_S1_05	Cell_148	ymEGFP_red	5	4	1	7.60771	mad2	mad2COymEGFP	WT	CodonOptimized	ymEGFP	SW131
SW131_180822_ymEGFP_red	180915_SW131_S1_05	Cell_150	ymEGFP_red	6	5	1	9.04583	mad2	mad2COymEGFP	WT	CodonOptimized	ymEGFP	SW131
SW131_180822_ymEGFP_red	180915_SW131_S1_05	Cell_151	ymEGFP_red	3	3	0	9.58282	mad2	mad2COymEGFP	WT	CodonOptimized	ymEGFP	SW131
SW131_180822_ymEGFP_red	180915_SW131_S1_05	Cell_152	ymEGFP_red	4	3	1	11.1508	mad2	mad2COymEGFP	WT	CodonOptimized	ymEGFP	SW131
SW131_180822_ymEGFP_red	180915_SW131_S1_05	Cell_153	ymEGFP_red	4	2	2	8.07175	mad2	mad2COymEGFP	WT	CodonOptimized	ymEGFP	SW131
SW131_180822_ymEGFP_red	180915_SW131_S1_05	Cell_154	ymEGFP_red	3	3	0	8.02438	mad2	mad2COymEGFP	WT	CodonOptimized	ymEGFP	SW131
SW131_180822_ymEGFP_red	180915_SW131_S1_05	Cell_155	ymEGFP_red	5	3	2	9.27629	mad2	mad2COymEGFP	WT	CodonOptimized	ymEGFP	SW131
SW131_180822_ymEGFP_red	180915_SW131_S1_05	Cell_156	ymEGFP_red	4	1	3	9.50089	mad2	mad2COymEGFP	WT	CodonOptimized	ymEGFP	SW131
SW131_180822_ymEGFP_red	180915_SW131_S1_05	Cell_157	ymEGFP_red	9	8	1	9.88288	mad2	mad2COymEGFP	WT	CodonOptimized	ymEGFP	SW131
SW131_180822_ymEGFP_red	180915_SW131_S1_05	Cell_158	ymEGFP_red	9	7	2	13.2829	mad2	mad2COymEGFP	WT	CodonOptimized	ymEGFP	SW131
SW131_180822_ymEGFP_red	180915_SW131_S1_05	Cell_159	ymEGFP_red	6	6	0	11.2734	mad2	mad2COymEGFP	WT	CodonOptimized	ymEGFP	SW131
SW131_180822_ymEGFP_red	180915_SW131_S1_05	Cell_16	ymEGFP_red	7	6	1	10.2745	mad2	mad2COymEGFP	WT	CodonOptimized	ymEGFP	SW131
SW131_180822_ymEGFP_red	180915_SW131_S1_05	Cell_160	ymEGFP_red	8	5	3	12.7075	mad2	mad2COymEGFP	WT	CodonOptimized	ymEGFP	SW131
SW131_180822_ymEGFP_red	180915_SW131_S1_05	Cell_161	ymEGFP_red	5	5	0	12.402	mad2	mad2COymEGFP	WT	CodonOptimized	ymEGFP	SW131
SW131_180822_ymEGFP_red	180915_SW131_S1_05	Cell_162	ymEGFP_red	2	0	2	7.29046	mad2	mad2COymEGFP	WT	CodonOptimized	ymEGFP	SW131
SW131_180822_ymEGFP_red	180915_SW131_S1_05	Cell_164	ymEGFP_red	5	3	2	9.86859	mad2	mad2COymEGFP	WT	CodonOptimized	ymEGFP	SW131
SW131_180822_ymEGFP_red	180915_SW131_S1_05	Cell_165	ymEGFP_red	4	3	1	9.1	mad2	mad2COymEGFP	WT	CodonOptimized	ymEGFP	SW131
SW131_180822_ymEGFP_red	180915_SW131_S1_05	Cell_166	ymEGFP_red	7	6	1	9.55333	mad2	mad2COymEGFP	WT	CodonOptimized	ymEGFP	SW131
SW131_180822_ymEGFP_red	180915_SW131_S1_05	Cell_167	ymEGFP_red	3	3	0	7.73855	mad2	mad2COymEGFP	WT	CodonOptimized	ymEGFP	SW131
SW131_180822_ymEGFP_red	180915_SW131_S1_05	Cell_168	ymEGFP_red	4	4	0	10.077	mad2	mad2COymEGFP	WT	CodonOptimized	ymEGFP	SW131
SW131_180822_ymEGFP_red	180915_SW131_S1_05	Cell_17	ymEGFP_red	4	2	2	10.6795	mad2	mad2COymEGFP	WT	CodonOptimized	ymEGFP	SW131
SW131_180822_ymEGFP_red	180915_SW131_S1_05	Cell_170	ymEGFP_red	9	7	2	10.483	mad2	mad2COymEGFP	WT	CodonOptimized	ymEGFP	SW131
SW131_180822_ymEGFP_red	180915_SW131_S1_05	Cell_173	ymEGFP_red	9	5	4	12.3081	mad2	mad2COymEGFP	WT	CodonOptimized	ymEGFP	SW131
SW131_180822_ymEGFP_red	180915_SW131_S1_05	Cell_174	ymEGFP_red	7	4	3	7.73391	mad2	mad2COymEGFP	WT	CodonOptimized	ymEGFP	SW131
SW131_180822_ymEGFP_red	180915_SW131_S1_05	Cell_175	ymEGFP_red	6	4	2	11.1845	mad2	mad2COymEGFP	WT	CodonOptimized	ymEGFP	SW131
SW131_180822_ymEGFP_red	180915_SW131_S1_05	Cell_176	ymEGFP_red	5	2	3	9.0136	mad2	mad2COymEGFP	WT	CodonOptimized	ymEGFP	SW131
SW131_180822_ymEGFP_red	180915_SW131_S1_05	Cell_177	ymEGFP_red	5	4	1	7.78485	mad2	mad2COymEGFP	WT	CodonOptimized	ymEGFP	SW131
SW131_180822_ymEGFP_red	180915_SW131_S1_05	Cell_178	ymEGFP_red	9	5	4	13.3703	mad2	mad2COymEGFP	WT	CodonOptimized	ymEGFP	SW131
SW131_180822_ymEGFP_red	180915_SW131_S1_05	Cell_179	ymEGFP_red	7	5	2	10.6218	mad2	mad2COymEGFP	WT	CodonOptimized	ymEGFP	SW131
SW131_180822_ymEGFP_red	180915_SW131_S1_05	Cell_18	ymEGFP_red	5	4	1	9.36	mad2	mad2COymEGFP	WT	CodonOptimized	ymEGFP	SW131
SW131_180822_ymEGFP_red	180915_SW131_S1_05	Cell_180	ymEGFP_red	5	4	1	9.46591	mad2	mad2COymEGFP	WT	CodonOptimized	ymEGFP	SW131
SW131_180822_ymEGFP_red	180915_SW131_S1_05	Cell_182	ymEGFP_red	4	2	2	13.1939	mad2	mad2COymEGFP	WT	CodonOptimized	ymEGFP	SW131
SW131_180822_ymEGFP_red	180915_SW131_S1_05	Cell_183	ymEGFP_red	2	1	1	7.49977	mad2	mad2COymEGFP	WT	CodonOptimized	ymEGFP	SW131
SW131_180822_ymEGFP_red	180915_SW131_S1_05	Cell_184	ymEGFP_red	1	1	0	7.02042	mad2	mad2COymEGFP	WT	CodonOptimized	ymEGFP	SW131
SW131_180822_ymEGFP_red	180915_SW131_S1_05	Cell_185	ymEGFP_red	6	5	1	7.41257	mad2	mad2COymEGFP	WT	CodonOptimized	ymEGFP	SW131
SW131_180822_ymEGFP_red	180915_SW131_S1_05	Cell_187	ymEGFP_red	4	3	1	7.96106	mad2	mad2COymEGFP	WT	CodonOptimized	ymEGFP	SW131
SW131_180822_ymEGFP_red	180915_SW131_S1_05	Cell_188	ymEGFP_red	4	3	1	8.20263	mad2	mad2COymEGFP	WT	CodonOptimized	ymEGFP	SW131
SW131_180822_ymEGFP_red	180915_SW131_S1_05	Cell_189	ymEGFP_red	2	1	1	7.39835	mad2	mad2COymEGFP	WT	CodonOptimized	ymEGFP	SW131
SW131_180822_ymEGFP_red	180915_SW131_S1_05	Cell_19	ymEGFP_red	4	3	1	11.3416	mad2	mad2COymEGFP	WT	CodonOptimized	ymEGFP	SW131
SW131_180822_ymEGFP_red	180915_SW131_S1_05	Cell_190	ymEGFP_red	4	2	2	8.79657	mad2	mad2COymEGFP	WT	CodonOptimized	ymEGFP	SW131
SW131_180822_ymEGFP_red	180915_SW131_S1_05	Cell_192	ymEGFP_red	6	6	0	10.2258	mad2	mad2COymEGFP	WT	CodonOptimized	ymEGFP	SW131
SW131_180822_ymEGFP_red	180915_SW131_S1_05	Cell_193	ymEGFP_red	1	1	0	8.78598	mad2	mad2COymEGFP	WT	CodonOptimized	ymEGFP	SW131
SW131_180822_ymEGFP_red	180915_SW131_S1_05	Cell_194	ymEGFP_red	3	3	0	12.0459	mad2	mad2COymEGFP	WT	CodonOptimized	ymEGFP	SW131
SW131_180822_ymEGFP_red	180915_SW131_S1_05	Cell_196	ymEGFP_red	6	6	0	12.3244	mad2	mad2COymEGFP	WT	CodonOptimized	ymEGFP	SW131
SW131_180822_ymEGFP_red	180915_SW131_S1_05	Cell_197	ymEGFP_red	6	5	1	9.08946	mad2	mad2COymEGFP	WT	CodonOptimized	ymEGFP	SW131
SW131_180822_ymEGFP_red	180915_SW131_S1_05	Cell_199	ymEGFP_red	6	5	1	13.4566	mad2	mad2COymEGFP	WT	CodonOptimized	ymEGFP	SW131
SW131_180822_ymEGFP_red	180915_SW131_S1_05	Cell_20	ymEGFP_red	5	4	1	11.3153	mad2	mad2COymEGFP	WT	CodonOptimized	ymEGFP	SW131
SW131_180822_ymEGFP_red	180915_SW131_S1_05	Cell_200	ymEGFP_red	4	3	1	11.5421	mad2	mad2COymEGFP	WT	CodonOptimized	ymEGFP	SW131
SW131_180822_ymEGFP_red	180915_SW131_S1_05	Cell_201	ymEGFP_red	7	5	2	10.2934	mad2	mad2COymEGFP	WT	CodonOptimized	ymEGFP	SW131
SW131_180822_ymEGFP_red	180915_SW131_S1_05	Cell_202	ymEGFP_red	3	2	1	7.34302	mad2	mad2COymEGFP	WT	CodonOptimized	ymEGFP	SW131
SW131_180822_ymEGFP_red	180915_SW131_S1_05	Cell_203	ymEGFP_red	5	3	2	8.25632	mad2	mad2COymEGFP	WT	CodonOptimized	ymEGFP	SW131
SW131_180822_ymEGFP_red	180915_SW131_S1_05	Cell_204	ymEGFP_red	8	6	2	7.16059	mad2	mad2COymEGFP	WT	CodonOptimized	ymEGFP	SW131
SW131_180822_ymEGFP_red	180915_SW131_S1_05	Cell_205	ymEGFP_red	4	4	0	6.90137	mad2	mad2COymEGFP	WT	CodonOptimized	ymEGFP	SW131
SW131_180822_ymEGFP_red	180915_SW131_S1_05	Cell_206	ymEGFP_red	6	6	0	11.2831	mad2	mad2COymEGFP	WT	CodonOptimized	ymEGFP	SW131
SW131_180822_ymEGFP_red	180915_SW131_S1_05	Cell_207	ymEGFP_red	11	8	3	9.22577	mad2	mad2COymEGFP	WT	CodonOptimized	ymEGFP	SW131
SW131_180822_ymEGFP_red	180915_SW131_S1_05	Cell_208	ymEGFP_red	3	3	0	7.8359	mad2	mad2COymEGFP	WT	CodonOptimized	ymEGFP	SW131
SW131_180822_ymEGFP_red	180915_SW131_S1_05	Cell_21	ymEGFP_red	4	3	1	8.4236	mad2	mad2COymEGFP	WT	CodonOptimized	ymEGFP	SW131
SW131_180822_ymEGFP_red	180915_SW131_S1_05	Cell_211	ymEGFP_red	6	4	2	9.06949	mad2	mad2COymEGFP	WT	CodonOptimized	ymEGFP	SW131
SW131_180822_ymEGFP_red	180915_SW131_S1_05	Cell_212	ymEGFP_red	6	5	1	11.8344	mad2	mad2COymEGFP	WT	CodonOptimized	ymEGFP	SW131
SW131_180822_ymEGFP_red	180915_SW131_S1_05	Cell_213	ymEGFP_red	7	5	2	12.3157	mad2	mad2COymEGFP	WT	CodonOptimized	ymEGFP	SW131
SW131_180822_ymEGFP_red	180915_SW131_S1_05	Cell_214	ymEGFP_red	7	3	4	14.5329	mad2	mad2COymEGFP	WT	CodonOptimized	ymEGFP	SW131
SW131_180822_ymEGFP_red	180915_SW131_S1_05	Cell_215	ymEGFP_red	6	5	1	12.2723	mad2	mad2COymEGFP	WT	CodonOptimized	ymEGFP	SW131
SW131_180822_ymEGFP_red	180915_SW131_S1_05	Cell_216	ymEGFP_red	7	5	2	11.347	mad2	mad2COymEGFP	WT	CodonOptimized	ymEGFP	SW131
SW131_180822_ymEGFP_red	180915_SW131_S1_05	Cell_217	ymEGFP_red	4	3	1	7.98853	mad2	mad2COymEGFP	WT	CodonOptimized	ymEGFP	SW131
SW131_180822_ymEGFP_red	180915_SW131_S1_05	Cell_218	ymEGFP_red	11	10	1	14.5312	mad2	mad2COymEGFP	WT	CodonOptimized	ymEGFP	SW131
SW131_180822_ymEGFP_red	180915_SW131_S1_05	Cell_219	ymEGFP_red	7	5	2	12.785	mad2	mad2COymEGFP	WT	CodonOptimized	ymEGFP	SW131
SW131_180822_ymEGFP_red	180915_SW131_S1_05	Cell_22	ymEGFP_red	6	6	0	9.98964	mad2	mad2COymEGFP	WT	CodonOptimized	ymEGFP	SW131
SW131_180822_ymEGFP_red	180915_SW131_S1_05	Cell_220	ymEGFP_red	2	1	1	7.53102	mad2	mad2COymEGFP	WT	CodonOptimized	ymEGFP	SW131
SW131_180822_ymEGFP_red	180915_SW131_S1_05	Cell_221	ymEGFP_red	8	6	2	11.4702	mad2	mad2COymEGFP	WT	CodonOptimized	ymEGFP	SW131
SW131_180822_ymEGFP_red	180915_SW131_S1_05	Cell_222	ymEGFP_red	5	4	1	9.90455	mad2	mad2COymEGFP	WT	CodonOptimized	ymEGFP	SW131
SW131_180822_ymEGFP_red	180915_SW131_S1_05	Cell_223	ymEGFP_red	6	4	2	8.86337	mad2	mad2COymEGFP	WT	CodonOptimized	ymEGFP	SW131
SW131_180822_ymEGFP_red	180915_SW131_S1_05	Cell_225	ymEGFP_red	3	2	1	8.2648	mad2	mad2COymEGFP	WT	CodonOptimized	ymEGFP	SW131
SW131_180822_ymEGFP_red	180915_SW131_S1_05	Cell_226	ymEGFP_red	7	7	0	11.9274	mad2	mad2COymEGFP	WT	CodonOptimized	ymEGFP	SW131
SW131_180822_ymEGFP_red	180915_SW131_S1_05	Cell_227	ymEGFP_red	4	4	0	7.65058	mad2	mad2COymEGFP	WT	CodonOptimized	ymEGFP	SW131
SW131_180822_ymEGFP_red	180915_SW131_S1_05	Cell_228	ymEGFP_red	10	9	1	13.6683	mad2	mad2COymEGFP	WT	CodonOptimized	ymEGFP	SW131
SW131_180822_ymEGFP_red	180915_SW131_S1_05	Cell_229	ymEGFP_red	6	5	1	11.3487	mad2	mad2COymEGFP	WT	CodonOptimized	ymEGFP	SW131
SW131_180822_ymEGFP_red	180915_SW131_S1_05	Cell_23	ymEGFP_red	7	4	3	9.73808	mad2	mad2COymEGFP	WT	CodonOptimized	ymEGFP	SW131
SW131_180822_ymEGFP_red	180915_SW131_S1_05	Cell_230	ymEGFP_red	3	2	1	8.36108	mad2	mad2COymEGFP	WT	CodonOptimized	ymEGFP	SW131
SW131_180822_ymEGFP_red	180915_SW131_S1_05	Cell_231	ymEGFP_red	6	5	1	12.9971	mad2	mad2COymEGFP	WT	CodonOptimized	ymEGFP	SW131
SW131_180822_ymEGFP_red	180915_SW131_S1_05	Cell_232	ymEGFP_red	7	7	0	8.93328	mad2	mad2COymEGFP	WT	CodonOptimized	ymEGFP	SW131
SW131_180822_ymEGFP_red	180915_SW131_S1_05	Cell_233	ymEGFP_red	4	4	0	7.60655	mad2	mad2COymEGFP	WT	CodonOptimized	ymEGFP	SW131
SW131_180822_ymEGFP_red	180915_SW131_S1_05	Cell_234	ymEGFP_red	5	5	0	11.7996	mad2	mad2COymEGFP	WT	CodonOptimized	ymEGFP	SW131
SW131_180822_ymEGFP_red	180915_SW131_S1_05	Cell_235	ymEGFP_red	7	7	0	11.5013	mad2	mad2COymEGFP	WT	CodonOptimized	ymEGFP	SW131
SW131_180822_ymEGFP_red	180915_SW131_S1_05	Cell_236	ymEGFP_red	3	2	1	8.91022	mad2	mad2COymEGFP	WT	CodonOptimized	ymEGFP	SW131
SW131_180822_ymEGFP_red	180915_SW131_S1_05	Cell_237	ymEGFP_red	5	5	0	12.951	mad2	mad2COymEGFP	WT	CodonOptimized	ymEGFP	SW131
SW131_180822_ymEGFP_red	180915_SW131_S1_05	Cell_238	ymEGFP_red	8	7	1	10.527	mad2	mad2COymEGFP	WT	CodonOptimized	ymEGFP	SW131
SW131_180822_ymEGFP_red	180915_SW131_S1_05	Cell_24	ymEGFP_red	4	4	0	10.1635	mad2	mad2COymEGFP	WT	CodonOptimized	ymEGFP	SW131
SW131_180822_ymEGFP_red	180915_SW131_S1_05	Cell_240	ymEGFP_red	5	4	1	9.07222	mad2	mad2COymEGFP	WT	CodonOptimized	ymEGFP	SW131
SW131_180822_ymEGFP_red	180915_SW131_S1_05	Cell_241	ymEGFP_red	5	5	0	9.23835	mad2	mad2COymEGFP	WT	CodonOptimized	ymEGFP	SW131
SW131_180822_ymEGFP_red	180915_SW131_S1_05	Cell_242	ymEGFP_red	5	3	2	11.9574	mad2	mad2COymEGFP	WT	CodonOptimized	ymEGFP	SW131
SW131_180822_ymEGFP_red	180915_SW131_S1_05	Cell_243	ymEGFP_red	10	9	1	16.827	mad2	mad2COymEGFP	WT	CodonOptimized	ymEGFP	SW131
SW131_180822_ymEGFP_red	180915_SW131_S1_05	Cell_244	ymEGFP_red	4	1	3	7.0503	mad2	mad2COymEGFP	WT	CodonOptimized	ymEGFP	SW131
SW131_180822_ymEGFP_red	180915_SW131_S1_05	Cell_246	ymEGFP_red	2	2	0	6.87394	mad2	mad2COymEGFP	WT	CodonOptimized	ymEGFP	SW131
SW131_180822_ymEGFP_red	180915_SW131_S1_05	Cell_247	ymEGFP_red	5	5	0	8.16262	mad2	mad2COymEGFP	WT	CodonOptimized	ymEGFP	SW131
SW131_180822_ymEGFP_red	180915_SW131_S1_05	Cell_248	ymEGFP_red	7	6	1	9.55598	mad2	mad2COymEGFP	WT	CodonOptimized	ymEGFP	SW131
SW131_180822_ymEGFP_red	180915_SW131_S1_05	Cell_249	ymEGFP_red	4	3	1	9.90583	mad2	mad2COymEGFP	WT	CodonOptimized	ymEGFP	SW131
SW131_180822_ymEGFP_red	180915_SW131_S1_05	Cell_25	ymEGFP_red	5	4	1	9.3585	mad2	mad2COymEGFP	WT	CodonOptimized	ymEGFP	SW131
SW131_180822_ymEGFP_red	180915_SW131_S1_05	Cell_250	ymEGFP_red	6	3	3	10.8807	mad2	mad2COymEGFP	WT	CodonOptimized	ymEGFP	SW131
SW131_180822_ymEGFP_red	180915_SW131_S1_05	Cell_251	ymEGFP_red	2	2	0	8.26201	mad2	mad2COymEGFP	WT	CodonOptimized	ymEGFP	SW131
SW131_180822_ymEGFP_red	180915_SW131_S1_05	Cell_252	ymEGFP_red	5	4	1	11.9795	mad2	mad2COymEGFP	WT	CodonOptimized	ymEGFP	SW131
SW131_180822_ymEGFP_red	180915_SW131_S1_05	Cell_253	ymEGFP_red	7	5	2	11.0139	mad2	mad2COymEGFP	WT	CodonOptimized	ymEGFP	SW131
SW131_180822_ymEGFP_red	180915_SW131_S1_05	Cell_254	ymEGFP_red	6	5	1	14.1363	mad2	mad2COymEGFP	WT	CodonOptimized	ymEGFP	SW131
SW131_180822_ymEGFP_red	180915_SW131_S1_05	Cell_255	ymEGFP_red	1	0	1	7.62574	mad2	mad2COymEGFP	WT	CodonOptimized	ymEGFP	SW131
SW131_180822_ymEGFP_red	180915_SW131_S1_05	Cell_256	ymEGFP_red	4	4	0	8.99632	mad2	mad2COymEGFP	WT	CodonOptimized	ymEGFP	SW131
SW131_180822_ymEGFP_red	180915_SW131_S1_05	Cell_258	ymEGFP_red	2	0	2	7.81837	mad2	mad2COymEGFP	WT	CodonOptimized	ymEGFP	SW131
SW131_180822_ymEGFP_red	180915_SW131_S1_05	Cell_259	ymEGFP_red	3	2	1	7.03258	mad2	mad2COymEGFP	WT	CodonOptimized	ymEGFP	SW131
SW131_180822_ymEGFP_red	180915_SW131_S1_05	Cell_26	ymEGFP_red	5	4	1	8.43857	mad2	mad2COymEGFP	WT	CodonOptimized	ymEGFP	SW131
SW131_180822_ymEGFP_red	180915_SW131_S1_05	Cell_261	ymEGFP_red	8	7	1	8.85478	mad2	mad2COymEGFP	WT	CodonOptimized	ymEGFP	SW131
SW131_180822_ymEGFP_red	180915_SW131_S1_05	Cell_262	ymEGFP_red	5	4	1	12.9066	mad2	mad2COymEGFP	WT	CodonOptimized	ymEGFP	SW131
SW131_180822_ymEGFP_red	180915_SW131_S1_05	Cell_263	ymEGFP_red	4	3	1	10.3479	mad2	mad2COymEGFP	WT	CodonOptimized	ymEGFP	SW131
SW131_180822_ymEGFP_red	180915_SW131_S1_05	Cell_265	ymEGFP_red	3	2	1	9.95899	mad2	mad2COymEGFP	WT	CodonOptimized	ymEGFP	SW131
SW131_180822_ymEGFP_red	180915_SW131_S1_05	Cell_266	ymEGFP_red	3	2	1	7.13899	mad2	mad2COymEGFP	WT	CodonOptimized	ymEGFP	SW131
SW131_180822_ymEGFP_red	180915_SW131_S1_05	Cell_267	ymEGFP_red	2	2	0	7.59754	mad2	mad2COymEGFP	WT	CodonOptimized	ymEGFP	SW131
SW131_180822_ymEGFP_red	180915_SW131_S1_05	Cell_268	ymEGFP_red	2	1	1	9.12396	mad2	mad2COymEGFP	WT	CodonOptimized	ymEGFP	SW131
SW131_180822_ymEGFP_red	180915_SW131_S1_05	Cell_269	ymEGFP_red	1	0	1	7.45228	mad2	mad2COymEGFP	WT	CodonOptimized	ymEGFP	SW131
SW131_180822_ymEGFP_red	180915_SW131_S1_05	Cell_270	ymEGFP_red	3	2	1	11.6586	mad2	mad2COymEGFP	WT	CodonOptimized	ymEGFP	SW131
SW131_180822_ymEGFP_red	180915_SW131_S1_05	Cell_271	ymEGFP_red	4	4	0	10.3596	mad2	mad2COymEGFP	WT	CodonOptimized	ymEGFP	SW131
SW131_180822_ymEGFP_red	180915_SW131_S1_05	Cell_273	ymEGFP_red	5	5	0	7.01005	mad2	mad2COymEGFP	WT	CodonOptimized	ymEGFP	SW131
SW131_180822_ymEGFP_red	180915_SW131_S1_05	Cell_275	ymEGFP_red	3	2	1	6.94069	mad2	mad2COymEGFP	WT	CodonOptimized	ymEGFP	SW131
SW131_180822_ymEGFP_red	180915_SW131_S1_05	Cell_276	ymEGFP_red	5	4	1	7.79797	mad2	mad2COymEGFP	WT	CodonOptimized	ymEGFP	SW131
SW131_180822_ymEGFP_red	180915_SW131_S1_05	Cell_277	ymEGFP_red	4	4	0	9.57701	mad2	mad2COymEGFP	WT	CodonOptimized	ymEGFP	SW131
SW131_180822_ymEGFP_red	180915_SW131_S1_05	Cell_278	ymEGFP_red	6	6	0	10.4068	mad2	mad2COymEGFP	WT	CodonOptimized	ymEGFP	SW131
SW131_180822_ymEGFP_red	180915_SW131_S1_05	Cell_279	ymEGFP_red	4	2	2	8.13929	mad2	mad2COymEGFP	WT	CodonOptimized	ymEGFP	SW131
SW131_180822_ymEGFP_red	180915_SW131_S1_05	Cell_28	ymEGFP_red	9	8	1	12.155	mad2	mad2COymEGFP	WT	CodonOptimized	ymEGFP	SW131
SW131_180822_ymEGFP_red	180915_SW131_S1_05	Cell_281	ymEGFP_red	6	4	2	12.332	mad2	mad2COymEGFP	WT	CodonOptimized	ymEGFP	SW131
SW131_180822_ymEGFP_red	180915_SW131_S1_05	Cell_282	ymEGFP_red	5	3	2	10.862	mad2	mad2COymEGFP	WT	CodonOptimized	ymEGFP	SW131
SW131_180822_ymEGFP_red	180915_SW131_S1_05	Cell_283	ymEGFP_red	7	5	2	9.95521	mad2	mad2COymEGFP	WT	CodonOptimized	ymEGFP	SW131
SW131_180822_ymEGFP_red	180915_SW131_S1_05	Cell_284	ymEGFP_red	6	5	1	8.77432	mad2	mad2COymEGFP	WT	CodonOptimized	ymEGFP	SW131
SW131_180822_ymEGFP_red	180915_SW131_S1_05	Cell_285	ymEGFP_red	6	4	2	9.24783	mad2	mad2COymEGFP	WT	CodonOptimized	ymEGFP	SW131
SW131_180822_ymEGFP_red	180915_SW131_S1_05	Cell_286	ymEGFP_red	4	3	1	11.829	mad2	mad2COymEGFP	WT	CodonOptimized	ymEGFP	SW131
SW131_180822_ymEGFP_red	180915_SW131_S1_05	Cell_287	ymEGFP_red	5	2	3	13.0213	mad2	mad2COymEGFP	WT	CodonOptimized	ymEGFP	SW131
SW131_180822_ymEGFP_red	180915_SW131_S1_05	Cell_288	ymEGFP_red	6	4	2	11.9208	mad2	mad2COymEGFP	WT	CodonOptimized	ymEGFP	SW131
SW131_180822_ymEGFP_red	180915_SW131_S1_05	Cell_29	ymEGFP_red	9	6	3	9.7291	mad2	mad2COymEGFP	WT	CodonOptimized	ymEGFP	SW131
SW131_180822_ymEGFP_red	180915_SW131_S1_05	Cell_291	ymEGFP_red	2	1	1	6.16717	mad2	mad2COymEGFP	WT	CodonOptimized	ymEGFP	SW131
SW131_180822_ymEGFP_red	180915_SW131_S1_05	Cell_292	ymEGFP_red	9	8	1	10.4446	mad2	mad2COymEGFP	WT	CodonOptimized	ymEGFP	SW131
SW131_180822_ymEGFP_red	180915_SW131_S1_05	Cell_293	ymEGFP_red	6	6	0	6.56499	mad2	mad2COymEGFP	WT	CodonOptimized	ymEGFP	SW131
SW131_180822_ymEGFP_red	180915_SW131_S1_05	Cell_294	ymEGFP_red	4	4	0	7.2325	mad2	mad2COymEGFP	WT	CodonOptimized	ymEGFP	SW131
SW131_180822_ymEGFP_red	180915_SW131_S1_05	Cell_295	ymEGFP_red	7	5	2	11.1299	mad2	mad2COymEGFP	WT	CodonOptimized	ymEGFP	SW131
SW131_180822_ymEGFP_red	180915_SW131_S1_05	Cell_296	ymEGFP_red	3	3	0	8.81829	mad2	mad2COymEGFP	WT	CodonOptimized	ymEGFP	SW131
SW131_180822_ymEGFP_red	180915_SW131_S1_05	Cell_297	ymEGFP_red	5	4	1	7.90685	mad2	mad2COymEGFP	WT	CodonOptimized	ymEGFP	SW131
SW131_180822_ymEGFP_red	180915_SW131_S1_05	Cell_298	ymEGFP_red	8	7	1	9.98738	mad2	mad2COymEGFP	WT	CodonOptimized	ymEGFP	SW131
SW131_180822_ymEGFP_red	180915_SW131_S1_05	Cell_299	ymEGFP_red	7	6	1	9.21311	mad2	mad2COymEGFP	WT	CodonOptimized	ymEGFP	SW131
SW131_180822_ymEGFP_red	180915_SW131_S1_05	Cell_30	ymEGFP_red	6	4	2	12.1137	mad2	mad2COymEGFP	WT	CodonOptimized	ymEGFP	SW131
SW131_180822_ymEGFP_red	180915_SW131_S1_05	Cell_300	ymEGFP_red	6	5	1	9.19171	mad2	mad2COymEGFP	WT	CodonOptimized	ymEGFP	SW131
SW131_180822_ymEGFP_red	180915_SW131_S1_05	Cell_301	ymEGFP_red	7	5	2	9.57531	mad2	mad2COymEGFP	WT	CodonOptimized	ymEGFP	SW131
SW131_180822_ymEGFP_red	180915_SW131_S1_05	Cell_302	ymEGFP_red	4	3	1	8.66253	mad2	mad2COymEGFP	WT	CodonOptimized	ymEGFP	SW131
SW131_180822_ymEGFP_red	180915_SW131_S1_05	Cell_303	ymEGFP_red	3	3	0	9.04059	mad2	mad2COymEGFP	WT	CodonOptimized	ymEGFP	SW131
SW131_180822_ymEGFP_red	180915_SW131_S1_05	Cell_305	ymEGFP_red	7	5	2	11.4855	mad2	mad2COymEGFP	WT	CodonOptimized	ymEGFP	SW131
SW131_180822_ymEGFP_red	180915_SW131_S1_05	Cell_306	ymEGFP_red	6	5	1	10.7612	mad2	mad2COymEGFP	WT	CodonOptimized	ymEGFP	SW131
SW131_180822_ymEGFP_red	180915_SW131_S1_05	Cell_307	ymEGFP_red	3	3	0	7.60528	mad2	mad2COymEGFP	WT	CodonOptimized	ymEGFP	SW131
SW131_180822_ymEGFP_red	180915_SW131_S1_05	Cell_308	ymEGFP_red	1	1	0	8.25499	mad2	mad2COymEGFP	WT	CodonOptimized	ymEGFP	SW131
SW131_180822_ymEGFP_red	180915_SW131_S1_05	Cell_309	ymEGFP_red	7	6	1	12.0273	mad2	mad2COymEGFP	WT	CodonOptimized	ymEGFP	SW131
SW131_180822_ymEGFP_red	180915_SW131_S1_05	Cell_31	ymEGFP_red	5	5	0	11.0678	mad2	mad2COymEGFP	WT	CodonOptimized	ymEGFP	SW131
SW131_180822_ymEGFP_red	180915_SW131_S1_05	Cell_310	ymEGFP_red	4	3	1	8.43707	mad2	mad2COymEGFP	WT	CodonOptimized	ymEGFP	SW131
SW131_180822_ymEGFP_red	180915_SW131_S1_05	Cell_311	ymEGFP_red	1	1	0	8.25785	mad2	mad2COymEGFP	WT	CodonOptimized	ymEGFP	SW131
SW131_180822_ymEGFP_red	180915_SW131_S1_05	Cell_312	ymEGFP_red	7	6	1	13.4431	mad2	mad2COymEGFP	WT	CodonOptimized	ymEGFP	SW131
SW131_180822_ymEGFP_red	180915_SW131_S1_05	Cell_314	ymEGFP_red	6	5	1	11.7157	mad2	mad2COymEGFP	WT	CodonOptimized	ymEGFP	SW131
SW131_180822_ymEGFP_red	180915_SW131_S1_05	Cell_315	ymEGFP_red	10	7	3	13.0189	mad2	mad2COymEGFP	WT	CodonOptimized	ymEGFP	SW131
SW131_180822_ymEGFP_red	180915_SW131_S1_05	Cell_316	ymEGFP_red	8	7	1	13.0079	mad2	mad2COymEGFP	WT	CodonOptimized	ymEGFP	SW131
SW131_180822_ymEGFP_red	180915_SW131_S1_05	Cell_317	ymEGFP_red	6	5	1	10.893	mad2	mad2COymEGFP	WT	CodonOptimized	ymEGFP	SW131
SW131_180822_ymEGFP_red	180915_SW131_S1_05	Cell_319	ymEGFP_red	5	4	1	9.611	mad2	mad2COymEGFP	WT	CodonOptimized	ymEGFP	SW131
SW131_180822_ymEGFP_red	180915_SW131_S1_05	Cell_32	ymEGFP_red	5	3	2	10.0721	mad2	mad2COymEGFP	WT	CodonOptimized	ymEGFP	SW131
SW131_180822_ymEGFP_red	180915_SW131_S1_05	Cell_320	ymEGFP_red	3	3	0	7.475	mad2	mad2COymEGFP	WT	CodonOptimized	ymEGFP	SW131
SW131_180822_ymEGFP_red	180915_SW131_S1_05	Cell_321	ymEGFP_red	5	5	0	13.7015	mad2	mad2COymEGFP	WT	CodonOptimized	ymEGFP	SW131
SW131_180822_ymEGFP_red	180915_SW131_S1_05	Cell_322	ymEGFP_red	7	7	0	10.6608	mad2	mad2COymEGFP	WT	CodonOptimized	ymEGFP	SW131
SW131_180822_ymEGFP_red	180915_SW131_S1_05	Cell_325	ymEGFP_red	1	1	0	5.74624	mad2	mad2COymEGFP	WT	CodonOptimized	ymEGFP	SW131
SW131_180822_ymEGFP_red	180915_SW131_S1_05	Cell_326	ymEGFP_red	5	3	2	11.9729	mad2	mad2COymEGFP	WT	CodonOptimized	ymEGFP	SW131
SW131_180822_ymEGFP_red	180915_SW131_S1_05	Cell_328	ymEGFP_red	6	4	2	10.205	mad2	mad2COymEGFP	WT	CodonOptimized	ymEGFP	SW131
SW131_180822_ymEGFP_red	180915_SW131_S1_05	Cell_329	ymEGFP_red	9	8	1	10.8992	mad2	mad2COymEGFP	WT	CodonOptimized	ymEGFP	SW131
SW131_180822_ymEGFP_red	180915_SW131_S1_05	Cell_33	ymEGFP_red	2	1	1	8.09258	mad2	mad2COymEGFP	WT	CodonOptimized	ymEGFP	SW131
SW131_180822_ymEGFP_red	180915_SW131_S1_05	Cell_330	ymEGFP_red	7	6	1	13.8093	mad2	mad2COymEGFP	WT	CodonOptimized	ymEGFP	SW131
SW131_180822_ymEGFP_red	180915_SW131_S1_05	Cell_331	ymEGFP_red	4	3	1	11.4997	mad2	mad2COymEGFP	WT	CodonOptimized	ymEGFP	SW131
SW131_180822_ymEGFP_red	180915_SW131_S1_05	Cell_332	ymEGFP_red	6	3	3	12.8232	mad2	mad2COymEGFP	WT	CodonOptimized	ymEGFP	SW131
SW131_180822_ymEGFP_red	180915_SW131_S1_05	Cell_333	ymEGFP_red	4	3	1	7.67268	mad2	mad2COymEGFP	WT	CodonOptimized	ymEGFP	SW131
SW131_180822_ymEGFP_red	180915_SW131_S1_05	Cell_334	ymEGFP_red	5	5	0	5.90098	mad2	mad2COymEGFP	WT	CodonOptimized	ymEGFP	SW131
SW131_180822_ymEGFP_red	180915_SW131_S1_05	Cell_335	ymEGFP_red	5	5	0	11.435	mad2	mad2COymEGFP	WT	CodonOptimized	ymEGFP	SW131
SW131_180822_ymEGFP_red	180915_SW131_S1_05	Cell_336	ymEGFP_red	3	3	0	8.38892	mad2	mad2COymEGFP	WT	CodonOptimized	ymEGFP	SW131
SW131_180822_ymEGFP_red	180915_SW131_S1_05	Cell_337	ymEGFP_red	6	5	1	11.0391	mad2	mad2COymEGFP	WT	CodonOptimized	ymEGFP	SW131
SW131_180822_ymEGFP_red	180915_SW131_S1_05	Cell_339	ymEGFP_red	4	3	1	10.5409	mad2	mad2COymEGFP	WT	CodonOptimized	ymEGFP	SW131
SW131_180822_ymEGFP_red	180915_SW131_S1_05	Cell_34	ymEGFP_red	3	2	1	8.78384	mad2	mad2COymEGFP	WT	CodonOptimized	ymEGFP	SW131
SW131_180822_ymEGFP_red	180915_SW131_S1_05	Cell_340	ymEGFP_red	4	3	1	8.47219	mad2	mad2COymEGFP	WT	CodonOptimized	ymEGFP	SW131
SW131_180822_ymEGFP_red	180915_SW131_S1_05	Cell_341	ymEGFP_red	4	2	2	8.85163	mad2	mad2COymEGFP	WT	CodonOptimized	ymEGFP	SW131
SW131_180822_ymEGFP_red	180915_SW131_S1_05	Cell_342	ymEGFP_red	4	3	1	7.70779	mad2	mad2COymEGFP	WT	CodonOptimized	ymEGFP	SW131
SW131_180822_ymEGFP_red	180915_SW131_S1_05	Cell_343	ymEGFP_red	4	3	1	6.27136	mad2	mad2COymEGFP	WT	CodonOptimized	ymEGFP	SW131
SW131_180822_ymEGFP_red	180915_SW131_S1_05	Cell_344	ymEGFP_red	4	3	1	10.5262	mad2	mad2COymEGFP	WT	CodonOptimized	ymEGFP	SW131
SW131_180822_ymEGFP_red	180915_SW131_S1_05	Cell_345	ymEGFP_red	2	2	0	8.13663	mad2	mad2COymEGFP	WT	CodonOptimized	ymEGFP	SW131
SW131_180822_ymEGFP_red	180915_SW131_S1_05	Cell_346	ymEGFP_red	7	5	2	12.6754	mad2	mad2COymEGFP	WT	CodonOptimized	ymEGFP	SW131
SW131_180822_ymEGFP_red	180915_SW131_S1_05	Cell_347	ymEGFP_red	6	5	1	14.384	mad2	mad2COymEGFP	WT	CodonOptimized	ymEGFP	SW131
SW131_180822_ymEGFP_red	180915_SW131_S1_05	Cell_348	ymEGFP_red	4	4	0	8.88892	mad2	mad2COymEGFP	WT	CodonOptimized	ymEGFP	SW131
SW131_180822_ymEGFP_red	180915_SW131_S1_05	Cell_349	ymEGFP_red	1	1	0	7.76913	mad2	mad2COymEGFP	WT	CodonOptimized	ymEGFP	SW131
SW131_180822_ymEGFP_red	180915_SW131_S1_05	Cell_350	ymEGFP_red	6	5	1	10.0197	mad2	mad2COymEGFP	WT	CodonOptimized	ymEGFP	SW131
SW131_180822_ymEGFP_red	180915_SW131_S1_05	Cell_351	ymEGFP_red	7	5	2	12.1791	mad2	mad2COymEGFP	WT	CodonOptimized	ymEGFP	SW131
SW131_180822_ymEGFP_red	180915_SW131_S1_05	Cell_352	ymEGFP_red	6	5	1	7.71121	mad2	mad2COymEGFP	WT	CodonOptimized	ymEGFP	SW131
SW131_180822_ymEGFP_red	180915_SW131_S1_05	Cell_353	ymEGFP_red	4	4	0	10.7052	mad2	mad2COymEGFP	WT	CodonOptimized	ymEGFP	SW131
SW131_180822_ymEGFP_red	180915_SW131_S1_05	Cell_354	ymEGFP_red	8	6	2	12.8194	mad2	mad2COymEGFP	WT	CodonOptimized	ymEGFP	SW131
SW131_180822_ymEGFP_red	180915_SW131_S1_05	Cell_355	ymEGFP_red	4	4	0	8.15992	mad2	mad2COymEGFP	WT	CodonOptimized	ymEGFP	SW131
SW131_180822_ymEGFP_red	180915_SW131_S1_05	Cell_357	ymEGFP_red	6	5	1	10.3844	mad2	mad2COymEGFP	WT	CodonOptimized	ymEGFP	SW131
SW131_180822_ymEGFP_red	180915_SW131_S1_05	Cell_358	ymEGFP_red	6	4	2	8.74346	mad2	mad2COymEGFP	WT	CodonOptimized	ymEGFP	SW131
SW131_180822_ymEGFP_red	180915_SW131_S1_05	Cell_359	ymEGFP_red	4	3	1	9.11523	mad2	mad2COymEGFP	WT	CodonOptimized	ymEGFP	SW131
SW131_180822_ymEGFP_red	180915_SW131_S1_05	Cell_36	ymEGFP_red	2	2	0	8.905	mad2	mad2COymEGFP	WT	CodonOptimized	ymEGFP	SW131
SW131_180822_ymEGFP_red	180915_SW131_S1_05	Cell_360	ymEGFP_red	4	4	0	7.62549	mad2	mad2COymEGFP	WT	CodonOptimized	ymEGFP	SW131
SW131_180822_ymEGFP_red	180915_SW131_S1_05	Cell_361	ymEGFP_red	6	5	1	8.84977	mad2	mad2COymEGFP	WT	CodonOptimized	ymEGFP	SW131
SW131_180822_ymEGFP_red	180915_SW131_S1_05	Cell_362	ymEGFP_red	6	3	3	8.10757	mad2	mad2COymEGFP	WT	CodonOptimized	ymEGFP	SW131
SW131_180822_ymEGFP_red	180915_SW131_S1_05	Cell_363	ymEGFP_red	6	4	2	9.93329	mad2	mad2COymEGFP	WT	CodonOptimized	ymEGFP	SW131
SW131_180822_ymEGFP_red	180915_SW131_S1_05	Cell_364	ymEGFP_red	5	4	1	9.14483	mad2	mad2COymEGFP	WT	CodonOptimized	ymEGFP	SW131
SW131_180822_ymEGFP_red	180915_SW131_S1_05	Cell_365	ymEGFP_red	2	2	0	9.85915	mad2	mad2COymEGFP	WT	CodonOptimized	ymEGFP	SW131
SW131_180822_ymEGFP_red	180915_SW131_S1_05	Cell_366	ymEGFP_red	3	3	0	10.3678	mad2	mad2COymEGFP	WT	CodonOptimized	ymEGFP	SW131
SW131_180822_ymEGFP_red	180915_SW131_S1_05	Cell_367	ymEGFP_red	2	1	1	6.52409	mad2	mad2COymEGFP	WT	CodonOptimized	ymEGFP	SW131
SW131_180822_ymEGFP_red	180915_SW131_S1_05	Cell_368	ymEGFP_red	3	3	0	11.5671	mad2	mad2COymEGFP	WT	CodonOptimized	ymEGFP	SW131
SW131_180822_ymEGFP_red	180915_SW131_S1_05	Cell_369	ymEGFP_red	8	7	1	11.7276	mad2	mad2COymEGFP	WT	CodonOptimized	ymEGFP	SW131
SW131_180822_ymEGFP_red	180915_SW131_S1_05	Cell_37	ymEGFP_red	6	5	1	9.2903	mad2	mad2COymEGFP	WT	CodonOptimized	ymEGFP	SW131
SW131_180822_ymEGFP_red	180915_SW131_S1_05	Cell_371	ymEGFP_red	4	4	0	11.0614	mad2	mad2COymEGFP	WT	CodonOptimized	ymEGFP	SW131
SW131_180822_ymEGFP_red	180915_SW131_S1_05	Cell_372	ymEGFP_red	4	2	2	6.89	mad2	mad2COymEGFP	WT	CodonOptimized	ymEGFP	SW131
SW131_180822_ymEGFP_red	180915_SW131_S1_05	Cell_373	ymEGFP_red	2	2	0	8.89545	mad2	mad2COymEGFP	WT	CodonOptimized	ymEGFP	SW131
SW131_180822_ymEGFP_red	180915_SW131_S1_05	Cell_374	ymEGFP_red	7	6	1	6.99372	mad2	mad2COymEGFP	WT	CodonOptimized	ymEGFP	SW131
SW131_180822_ymEGFP_red	180915_SW131_S1_05	Cell_375	ymEGFP_red	2	2	0	8.07643	mad2	mad2COymEGFP	WT	CodonOptimized	ymEGFP	SW131
SW131_180822_ymEGFP_red	180915_SW131_S1_05	Cell_376	ymEGFP_red	3	3	0	9.60612	mad2	mad2COymEGFP	WT	CodonOptimized	ymEGFP	SW131
SW131_180822_ymEGFP_red	180915_SW131_S1_05	Cell_377	ymEGFP_red	2	2	0	7.5498	mad2	mad2COymEGFP	WT	CodonOptimized	ymEGFP	SW131
SW131_180822_ymEGFP_red	180915_SW131_S1_05	Cell_378	ymEGFP_red	4	2	2	11.5153	mad2	mad2COymEGFP	WT	CodonOptimized	ymEGFP	SW131
SW131_180822_ymEGFP_red	180915_SW131_S1_05	Cell_379	ymEGFP_red	7	6	1	10.6758	mad2	mad2COymEGFP	WT	CodonOptimized	ymEGFP	SW131
SW131_180822_ymEGFP_red	180915_SW131_S1_05	Cell_38	ymEGFP_red	3	3	0	7.46963	mad2	mad2COymEGFP	WT	CodonOptimized	ymEGFP	SW131
SW131_180822_ymEGFP_red	180915_SW131_S1_05	Cell_380	ymEGFP_red	4	4	0	7.10294	mad2	mad2COymEGFP	WT	CodonOptimized	ymEGFP	SW131
SW131_180822_ymEGFP_red	180915_SW131_S1_05	Cell_383	ymEGFP_red	4	2	2	8.5564	mad2	mad2COymEGFP	WT	CodonOptimized	ymEGFP	SW131
SW131_180822_ymEGFP_red	180915_SW131_S1_05	Cell_385	ymEGFP_red	5	4	1	9.89252	mad2	mad2COymEGFP	WT	CodonOptimized	ymEGFP	SW131
SW131_180822_ymEGFP_red	180915_SW131_S1_05	Cell_386	ymEGFP_red	2	0	2	9.0545	mad2	mad2COymEGFP	WT	CodonOptimized	ymEGFP	SW131
SW131_180822_ymEGFP_red	180915_SW131_S1_05	Cell_387	ymEGFP_red	7	6	1	10.9729	mad2	mad2COymEGFP	WT	CodonOptimized	ymEGFP	SW131
SW131_180822_ymEGFP_red	180915_SW131_S1_05	Cell_388	ymEGFP_red	5	4	1	8.83484	mad2	mad2COymEGFP	WT	CodonOptimized	ymEGFP	SW131
SW131_180822_ymEGFP_red	180915_SW131_S1_05	Cell_389	ymEGFP_red	2	2	0	8.66912	mad2	mad2COymEGFP	WT	CodonOptimized	ymEGFP	SW131
SW131_180822_ymEGFP_red	180915_SW131_S1_05	Cell_39	ymEGFP_red	4	3	1	5.6824	mad2	mad2COymEGFP	WT	CodonOptimized	ymEGFP	SW131
SW131_180822_ymEGFP_red	180915_SW131_S1_05	Cell_390	ymEGFP_red	7	7	0	9.75	mad2	mad2COymEGFP	WT	CodonOptimized	ymEGFP	SW131
SW131_180822_ymEGFP_red	180915_SW131_S1_05	Cell_391	ymEGFP_red	5	4	1	12.09	mad2	mad2COymEGFP	WT	CodonOptimized	ymEGFP	SW131
SW131_180822_ymEGFP_red	180915_SW131_S1_05	Cell_392	ymEGFP_red	14	12	2	15.5615	mad2	mad2COymEGFP	WT	CodonOptimized	ymEGFP	SW131
SW131_180822_ymEGFP_red	180915_SW131_S1_05	Cell_393	ymEGFP_red	4	4	0	6.49315	mad2	mad2COymEGFP	WT	CodonOptimized	ymEGFP	SW131
SW131_180822_ymEGFP_red	180915_SW131_S1_05	Cell_394	ymEGFP_red	9	8	1	7.8801	mad2	mad2COymEGFP	WT	CodonOptimized	ymEGFP	SW131
SW131_180822_ymEGFP_red	180915_SW131_S1_05	Cell_395	ymEGFP_red	6	5	1	11.9488	mad2	mad2COymEGFP	WT	CodonOptimized	ymEGFP	SW131
SW131_180822_ymEGFP_red	180915_SW131_S1_05	Cell_397	ymEGFP_red	2	2	0	8.05807	mad2	mad2COymEGFP	WT	CodonOptimized	ymEGFP	SW131
SW131_180822_ymEGFP_red	180915_SW131_S1_05	Cell_398	ymEGFP_red	4	4	0	9.17507	mad2	mad2COymEGFP	WT	CodonOptimized	ymEGFP	SW131
SW131_180822_ymEGFP_red	180915_SW131_S1_05	Cell_399	ymEGFP_red	4	3	1	8.21564	mad2	mad2COymEGFP	WT	CodonOptimized	ymEGFP	SW131
SW131_180822_ymEGFP_red	180915_SW131_S1_05	Cell_40	ymEGFP_red	7	5	2	10.8078	mad2	mad2COymEGFP	WT	CodonOptimized	ymEGFP	SW131
SW131_180822_ymEGFP_red	180915_SW131_S1_05	Cell_402	ymEGFP_red	6	5	1	10.3194	mad2	mad2COymEGFP	WT	CodonOptimized	ymEGFP	SW131
SW131_180822_ymEGFP_red	180915_SW131_S1_05	Cell_403	ymEGFP_red	6	5	1	11.5231	mad2	mad2COymEGFP	WT	CodonOptimized	ymEGFP	SW131
SW131_180822_ymEGFP_red	180915_SW131_S1_05	Cell_404	ymEGFP_red	8	6	2	9.15207	mad2	mad2COymEGFP	WT	CodonOptimized	ymEGFP	SW131
SW131_180822_ymEGFP_red	180915_SW131_S1_05	Cell_407	ymEGFP_red	7	5	2	10.4094	mad2	mad2COymEGFP	WT	CodonOptimized	ymEGFP	SW131
SW131_180822_ymEGFP_red	180915_SW131_S1_05	Cell_408	ymEGFP_red	8	6	2	11.6111	mad2	mad2COymEGFP	WT	CodonOptimized	ymEGFP	SW131
SW131_180822_ymEGFP_red	180915_SW131_S1_05	Cell_41	ymEGFP_red	3	2	1	7.03354	mad2	mad2COymEGFP	WT	CodonOptimized	ymEGFP	SW131
SW131_180822_ymEGFP_red	180915_SW131_S1_05	Cell_410	ymEGFP_red	3	2	1	7.72179	mad2	mad2COymEGFP	WT	CodonOptimized	ymEGFP	SW131
SW131_180822_ymEGFP_red	180915_SW131_S1_05	Cell_414	ymEGFP_red	5	3	2	10.8727	mad2	mad2COymEGFP	WT	CodonOptimized	ymEGFP	SW131
SW131_180822_ymEGFP_red	180915_SW131_S1_05	Cell_415	ymEGFP_red	3	3	0	11.3935	mad2	mad2COymEGFP	WT	CodonOptimized	ymEGFP	SW131
SW131_180822_ymEGFP_red	180915_SW131_S1_05	Cell_416	ymEGFP_red	4	4	0	12.1894	mad2	mad2COymEGFP	WT	CodonOptimized	ymEGFP	SW131
SW131_180822_ymEGFP_red	180915_SW131_S1_05	Cell_417	ymEGFP_red	3	3	0	10.8884	mad2	mad2COymEGFP	WT	CodonOptimized	ymEGFP	SW131
SW131_180822_ymEGFP_red	180915_SW131_S1_05	Cell_418	ymEGFP_red	2	1	1	7.47269	mad2	mad2COymEGFP	WT	CodonOptimized	ymEGFP	SW131
SW131_180822_ymEGFP_red	180915_SW131_S1_05	Cell_419	ymEGFP_red	3	2	1	6.22822	mad2	mad2COymEGFP	WT	CodonOptimized	ymEGFP	SW131
SW131_180822_ymEGFP_red	180915_SW131_S1_05	Cell_42	ymEGFP_red	5	5	0	5.53708	mad2	mad2COymEGFP	WT	CodonOptimized	ymEGFP	SW131
SW131_180822_ymEGFP_red	180915_SW131_S1_05	Cell_420	ymEGFP_red	7	6	1	7.91056	mad2	mad2COymEGFP	WT	CodonOptimized	ymEGFP	SW131
SW131_180822_ymEGFP_red	180915_SW131_S1_05	Cell_421	ymEGFP_red	7	7	0	8.73882	mad2	mad2COymEGFP	WT	CodonOptimized	ymEGFP	SW131
SW131_180822_ymEGFP_red	180915_SW131_S1_05	Cell_422	ymEGFP_red	2	2	0	7.01744	mad2	mad2COymEGFP	WT	CodonOptimized	ymEGFP	SW131
SW131_180822_ymEGFP_red	180915_SW131_S1_05	Cell_423	ymEGFP_red	3	2	1	9.5693	mad2	mad2COymEGFP	WT	CodonOptimized	ymEGFP	SW131
SW131_180822_ymEGFP_red	180915_SW131_S1_05	Cell_425	ymEGFP_red	9	8	1	13.329	mad2	mad2COymEGFP	WT	CodonOptimized	ymEGFP	SW131
SW131_180822_ymEGFP_red	180915_SW131_S1_05	Cell_427	ymEGFP_red	4	4	0	8.13082	mad2	mad2COymEGFP	WT	CodonOptimized	ymEGFP	SW131
SW131_180822_ymEGFP_red	180915_SW131_S1_05	Cell_429	ymEGFP_red	5	3	2	9.23619	mad2	mad2COymEGFP	WT	CodonOptimized	ymEGFP	SW131
SW131_180822_ymEGFP_red	180915_SW131_S1_05	Cell_43	ymEGFP_red	7	6	1	10.205	mad2	mad2COymEGFP	WT	CodonOptimized	ymEGFP	SW131
SW131_180822_ymEGFP_red	180915_SW131_S1_05	Cell_439	ymEGFP_red	3	2	1	8.28748	mad2	mad2COymEGFP	WT	CodonOptimized	ymEGFP	SW131
SW131_180822_ymEGFP_red	180915_SW131_S1_05	Cell_44	ymEGFP_red	3	3	0	9.91854	mad2	mad2COymEGFP	WT	CodonOptimized	ymEGFP	SW131
SW131_180822_ymEGFP_red	180915_SW131_S1_05	Cell_440	ymEGFP_red	3	1	2	8.72012	mad2	mad2COymEGFP	WT	CodonOptimized	ymEGFP	SW131
SW131_180822_ymEGFP_red	180915_SW131_S1_05	Cell_45	ymEGFP_red	5	5	0	7.82069	mad2	mad2COymEGFP	WT	CodonOptimized	ymEGFP	SW131
SW131_180822_ymEGFP_red	180915_SW131_S1_05	Cell_47	ymEGFP_red	6	6	0	11.5829	mad2	mad2COymEGFP	WT	CodonOptimized	ymEGFP	SW131
SW131_180822_ymEGFP_red	180915_SW131_S1_05	Cell_48	ymEGFP_red	5	4	1	11.4079	mad2	mad2COymEGFP	WT	CodonOptimized	ymEGFP	SW131
SW131_180822_ymEGFP_red	180915_SW131_S1_05	Cell_49	ymEGFP_red	5	4	1	7.73776	mad2	mad2COymEGFP	WT	CodonOptimized	ymEGFP	SW131
SW131_180822_ymEGFP_red	180915_SW131_S1_05	Cell_50	ymEGFP_red	7	5	2	8.67065	mad2	mad2COymEGFP	WT	CodonOptimized	ymEGFP	SW131
SW131_180822_ymEGFP_red	180915_SW131_S1_05	Cell_51	ymEGFP_red	7	6	1	11.8998	mad2	mad2COymEGFP	WT	CodonOptimized	ymEGFP	SW131
SW131_180822_ymEGFP_red	180915_SW131_S1_05	Cell_52	ymEGFP_red	8	5	3	13.5251	mad2	mad2COymEGFP	WT	CodonOptimized	ymEGFP	SW131
SW131_180822_ymEGFP_red	180915_SW131_S1_05	Cell_53	ymEGFP_red	9	9	0	14.3645	mad2	mad2COymEGFP	WT	CodonOptimized	ymEGFP	SW131
SW131_180822_ymEGFP_red	180915_SW131_S1_05	Cell_54	ymEGFP_red	2	2	0	12.3571	mad2	mad2COymEGFP	WT	CodonOptimized	ymEGFP	SW131
SW131_180822_ymEGFP_red	180915_SW131_S1_05	Cell_55	ymEGFP_red	6	4	2	12.3747	mad2	mad2COymEGFP	WT	CodonOptimized	ymEGFP	SW131
SW131_180822_ymEGFP_red	180915_SW131_S1_05	Cell_56	ymEGFP_red	7	5	2	11.8345	mad2	mad2COymEGFP	WT	CodonOptimized	ymEGFP	SW131
SW131_180822_ymEGFP_red	180915_SW131_S1_05	Cell_57	ymEGFP_red	7	6	1	11.6459	mad2	mad2COymEGFP	WT	CodonOptimized	ymEGFP	SW131
SW131_180822_ymEGFP_red	180915_SW131_S1_05	Cell_58	ymEGFP_red	5	4	1	14.011	mad2	mad2COymEGFP	WT	CodonOptimized	ymEGFP	SW131
SW131_180822_ymEGFP_red	180915_SW131_S1_05	Cell_59	ymEGFP_red	6	5	1	11.2748	mad2	mad2COymEGFP	WT	CodonOptimized	ymEGFP	SW131
SW131_180822_ymEGFP_red	180915_SW131_S1_05	Cell_60	ymEGFP_red	4	3	1	9.19834	mad2	mad2COymEGFP	WT	CodonOptimized	ymEGFP	SW131
SW131_180822_ymEGFP_red	180915_SW131_S1_05	Cell_61	ymEGFP_red	7	5	2	6.95847	mad2	mad2COymEGFP	WT	CodonOptimized	ymEGFP	SW131
SW131_180822_ymEGFP_red	180915_SW131_S1_05	Cell_62	ymEGFP_red	7	6	1	10.521	mad2	mad2COymEGFP	WT	CodonOptimized	ymEGFP	SW131
SW131_180822_ymEGFP_red	180915_SW131_S1_05	Cell_64	ymEGFP_red	2	1	1	7.13411	mad2	mad2COymEGFP	WT	CodonOptimized	ymEGFP	SW131
SW131_180822_ymEGFP_red	180915_SW131_S1_05	Cell_65	ymEGFP_red	5	4	1	11.5864	mad2	mad2COymEGFP	WT	CodonOptimized	ymEGFP	SW131
SW131_180822_ymEGFP_red	180915_SW131_S1_05	Cell_66	ymEGFP_red	5	3	2	9.42263	mad2	mad2COymEGFP	WT	CodonOptimized	ymEGFP	SW131
SW131_180822_ymEGFP_red	180915_SW131_S1_05	Cell_67	ymEGFP_red	3	3	0	9.37497	mad2	mad2COymEGFP	WT	CodonOptimized	ymEGFP	SW131
SW131_180822_ymEGFP_red	180915_SW131_S1_05	Cell_68	ymEGFP_red	4	4	0	8.28974	mad2	mad2COymEGFP	WT	CodonOptimized	ymEGFP	SW131
SW131_180822_ymEGFP_red	180915_SW131_S1_05	Cell_69	ymEGFP_red	0	0	0	7.04885	mad2	mad2COymEGFP	WT	CodonOptimized	ymEGFP	SW131
SW131_180822_ymEGFP_red	180915_SW131_S1_05	Cell_70	ymEGFP_red	11	9	2	12.5733	mad2	mad2COymEGFP	WT	CodonOptimized	ymEGFP	SW131
SW131_180822_ymEGFP_red	180915_SW131_S1_05	Cell_72	ymEGFP_red	4	3	1	6.91351	mad2	mad2COymEGFP	WT	CodonOptimized	ymEGFP	SW131
SW131_180822_ymEGFP_red	180915_SW131_S1_05	Cell_73	ymEGFP_red	7	6	1	11.6461	mad2	mad2COymEGFP	WT	CodonOptimized	ymEGFP	SW131
SW131_180822_ymEGFP_red	180915_SW131_S1_05	Cell_74	ymEGFP_red	3	2	1	7.5797	mad2	mad2COymEGFP	WT	CodonOptimized	ymEGFP	SW131
SW131_180822_ymEGFP_red	180915_SW131_S1_05	Cell_75	ymEGFP_red	5	4	1	14.0458	mad2	mad2COymEGFP	WT	CodonOptimized	ymEGFP	SW131
SW131_180822_ymEGFP_red	180915_SW131_S1_05	Cell_76	ymEGFP_red	4	4	0	8.75635	mad2	mad2COymEGFP	WT	CodonOptimized	ymEGFP	SW131
SW131_180822_ymEGFP_red	180915_SW131_S1_05	Cell_77	ymEGFP_red	8	7	1	11.9361	mad2	mad2COymEGFP	WT	CodonOptimized	ymEGFP	SW131
SW131_180822_ymEGFP_red	180915_SW131_S1_05	Cell_78	ymEGFP_red	10	7	3	13.7627	mad2	mad2COymEGFP	WT	CodonOptimized	ymEGFP	SW131
SW131_180822_ymEGFP_red	180915_SW131_S1_05	Cell_79	ymEGFP_red	9	7	2	12.1933	mad2	mad2COymEGFP	WT	CodonOptimized	ymEGFP	SW131
SW131_180822_ymEGFP_red	180915_SW131_S1_05	Cell_80	ymEGFP_red	5	2	3	7.9136	mad2	mad2COymEGFP	WT	CodonOptimized	ymEGFP	SW131
SW131_180822_ymEGFP_red	180915_SW131_S1_05	Cell_81	ymEGFP_red	3	2	1	8.61727	mad2	mad2COymEGFP	WT	CodonOptimized	ymEGFP	SW131
SW131_180822_ymEGFP_red	180915_SW131_S1_05	Cell_82	ymEGFP_red	5	5	0	8.33841	mad2	mad2COymEGFP	WT	CodonOptimized	ymEGFP	SW131
SW131_180822_ymEGFP_red	180915_SW131_S1_05	Cell_83	ymEGFP_red	3	2	1	8.67413	mad2	mad2COymEGFP	WT	CodonOptimized	ymEGFP	SW131
SW131_180822_ymEGFP_red	180915_SW131_S1_05	Cell_84	ymEGFP_red	6	6	0	12.1258	mad2	mad2COymEGFP	WT	CodonOptimized	ymEGFP	SW131
SW131_180822_ymEGFP_red	180915_SW131_S1_05	Cell_85	ymEGFP_red	4	3	1	9.15333	mad2	mad2COymEGFP	WT	CodonOptimized	ymEGFP	SW131
SW131_180822_ymEGFP_red	180915_SW131_S1_05	Cell_86	ymEGFP_red	6	4	2	7.47305	mad2	mad2COymEGFP	WT	CodonOptimized	ymEGFP	SW131
SW131_180822_ymEGFP_red	180915_SW131_S1_05	Cell_87	ymEGFP_red	7	6	1	11.1672	mad2	mad2COymEGFP	WT	CodonOptimized	ymEGFP	SW131
SW131_180822_ymEGFP_red	180915_SW131_S1_05	Cell_88	ymEGFP_red	7	6	1	9.02794	mad2	mad2COymEGFP	WT	CodonOptimized	ymEGFP	SW131
SW131_180822_ymEGFP_red	180915_SW131_S1_05	Cell_89	ymEGFP_red	5	3	2	13.105	mad2	mad2COymEGFP	WT	CodonOptimized	ymEGFP	SW131
SW131_180822_ymEGFP_red	180915_SW131_S1_05	Cell_90	ymEGFP_red	8	7	1	10.5902	mad2	mad2COymEGFP	WT	CodonOptimized	ymEGFP	SW131
SW131_180822_ymEGFP_red	180915_SW131_S1_05	Cell_91	ymEGFP_red	7	6	1	8.71733	mad2	mad2COymEGFP	WT	CodonOptimized	ymEGFP	SW131
SW131_180822_ymEGFP_red	180915_SW131_S1_05	Cell_92	ymEGFP_red	1	1	0	7.60524	mad2	mad2COymEGFP	WT	CodonOptimized	ymEGFP	SW131
SW131_180822_ymEGFP_red	180915_SW131_S1_05	Cell_93	ymEGFP_red	7	5	2	10.206	mad2	mad2COymEGFP	WT	CodonOptimized	ymEGFP	SW131
SW131_180822_ymEGFP_red	180915_SW131_S1_05	Cell_94	ymEGFP_red	3	1	2	9.945	mad2	mad2COymEGFP	WT	CodonOptimized	ymEGFP	SW131
SW131_180822_ymEGFP_red	180915_SW131_S1_05	Cell_95	ymEGFP_red	7	6	1	13.0227	mad2	mad2COymEGFP	WT	CodonOptimized	ymEGFP	SW131
SW131_180822_ymEGFP_red	180915_SW131_S1_05	Cell_96	ymEGFP_red	5	3	2	11.6886	mad2	mad2COymEGFP	WT	CodonOptimized	ymEGFP	SW131
SW131_180822_ymEGFP_red	180915_SW131_S1_05	Cell_97	ymEGFP_red	3	2	1	7.36675	mad2	mad2COymEGFP	WT	CodonOptimized	ymEGFP	SW131
SW131_180822_ymEGFP_red	180915_SW131_S1_05	Cell_98	ymEGFP_red	5	5	0	6.41894	mad2	mad2COymEGFP	WT	CodonOptimized	ymEGFP	SW131
SW131_180822_ymEGFP_red	180915_SW131_S1_05	Cell_99	ymEGFP_red	1	1	0	7.216	mad2	mad2COymEGFP	WT	CodonOptimized	ymEGFP	SW131
SW131_180822_ymEGFP_red	180915_SW131_S1_06	Cell_100	ymEGFP_red	4	3	1	9.94827	mad2	mad2COymEGFP	WT	CodonOptimized	ymEGFP	SW131
SW131_180822_ymEGFP_red	180915_SW131_S1_06	Cell_101	ymEGFP_red	7	6	1	11.5518	mad2	mad2COymEGFP	WT	CodonOptimized	ymEGFP	SW131
SW131_180822_ymEGFP_red	180915_SW131_S1_06	Cell_102	ymEGFP_red	5	5	0	11.2414	mad2	mad2COymEGFP	WT	CodonOptimized	ymEGFP	SW131
SW131_180822_ymEGFP_red	180915_SW131_S1_06	Cell_103	ymEGFP_red	3	3	0	10.2168	mad2	mad2COymEGFP	WT	CodonOptimized	ymEGFP	SW131
SW131_180822_ymEGFP_red	180915_SW131_S1_06	Cell_104	ymEGFP_red	3	2	1	8.11062	mad2	mad2COymEGFP	WT	CodonOptimized	ymEGFP	SW131
SW131_180822_ymEGFP_red	180915_SW131_S1_06	Cell_105	ymEGFP_red	6	3	3	10.0775	mad2	mad2COymEGFP	WT	CodonOptimized	ymEGFP	SW131
SW131_180822_ymEGFP_red	180915_SW131_S1_06	Cell_106	ymEGFP_red	9	8	1	12.8973	mad2	mad2COymEGFP	WT	CodonOptimized	ymEGFP	SW131
SW131_180822_ymEGFP_red	180915_SW131_S1_06	Cell_107	ymEGFP_red	5	2	3	12.3329	mad2	mad2COymEGFP	WT	CodonOptimized	ymEGFP	SW131
SW131_180822_ymEGFP_red	180915_SW131_S1_06	Cell_109	ymEGFP_red	5	4	1	8.47262	mad2	mad2COymEGFP	WT	CodonOptimized	ymEGFP	SW131
SW131_180822_ymEGFP_red	180915_SW131_S1_06	Cell_110	ymEGFP_red	5	4	1	12.1917	mad2	mad2COymEGFP	WT	CodonOptimized	ymEGFP	SW131
SW131_180822_ymEGFP_red	180915_SW131_S1_06	Cell_111	ymEGFP_red	6	6	0	9.89502	mad2	mad2COymEGFP	WT	CodonOptimized	ymEGFP	SW131
SW131_180822_ymEGFP_red	180915_SW131_S1_06	Cell_112	ymEGFP_red	2	1	1	6.08339	mad2	mad2COymEGFP	WT	CodonOptimized	ymEGFP	SW131
SW131_180822_ymEGFP_red	180915_SW131_S1_06	Cell_113	ymEGFP_red	3	2	1	11.4053	mad2	mad2COymEGFP	WT	CodonOptimized	ymEGFP	SW131
SW131_180822_ymEGFP_red	180915_SW131_S1_06	Cell_115	ymEGFP_red	4	4	0	9.39724	mad2	mad2COymEGFP	WT	CodonOptimized	ymEGFP	SW131
SW131_180822_ymEGFP_red	180915_SW131_S1_06	Cell_116	ymEGFP_red	6	5	1	11.0326	mad2	mad2COymEGFP	WT	CodonOptimized	ymEGFP	SW131
SW131_180822_ymEGFP_red	180915_SW131_S1_06	Cell_117	ymEGFP_red	3	2	1	6.80307	mad2	mad2COymEGFP	WT	CodonOptimized	ymEGFP	SW131
SW131_180822_ymEGFP_red	180915_SW131_S1_06	Cell_118	ymEGFP_red	3	2	1	10.533	mad2	mad2COymEGFP	WT	CodonOptimized	ymEGFP	SW131
SW131_180822_ymEGFP_red	180915_SW131_S1_06	Cell_119	ymEGFP_red	7	5	2	9.71832	mad2	mad2COymEGFP	WT	CodonOptimized	ymEGFP	SW131
SW131_180822_ymEGFP_red	180915_SW131_S1_06	Cell_120	ymEGFP_red	4	4	0	11.4368	mad2	mad2COymEGFP	WT	CodonOptimized	ymEGFP	SW131
SW131_180822_ymEGFP_red	180915_SW131_S1_06	Cell_121	ymEGFP_red	3	3	0	7.81373	mad2	mad2COymEGFP	WT	CodonOptimized	ymEGFP	SW131
SW131_180822_ymEGFP_red	180915_SW131_S1_06	Cell_122	ymEGFP_red	4	3	1	12.4201	mad2	mad2COymEGFP	WT	CodonOptimized	ymEGFP	SW131
SW131_180822_ymEGFP_red	180915_SW131_S1_06	Cell_123	ymEGFP_red	3	1	2	9.20115	mad2	mad2COymEGFP	WT	CodonOptimized	ymEGFP	SW131
SW131_180822_ymEGFP_red	180915_SW131_S1_06	Cell_125	ymEGFP_red	6	3	3	10.7312	mad2	mad2COymEGFP	WT	CodonOptimized	ymEGFP	SW131
SW131_180822_ymEGFP_red	180915_SW131_S1_06	Cell_126	ymEGFP_red	3	3	0	7.93297	mad2	mad2COymEGFP	WT	CodonOptimized	ymEGFP	SW131
SW131_180822_ymEGFP_red	180915_SW131_S1_06	Cell_127	ymEGFP_red	4	3	1	8.42747	mad2	mad2COymEGFP	WT	CodonOptimized	ymEGFP	SW131
SW131_180822_ymEGFP_red	180915_SW131_S1_06	Cell_128	ymEGFP_red	5	3	2	9.93183	mad2	mad2COymEGFP	WT	CodonOptimized	ymEGFP	SW131
SW131_180822_ymEGFP_red	180915_SW131_S1_06	Cell_130	ymEGFP_red	6	5	1	9.26971	mad2	mad2COymEGFP	WT	CodonOptimized	ymEGFP	SW131
SW131_180822_ymEGFP_red	180915_SW131_S1_06	Cell_131	ymEGFP_red	3	3	0	9.37831	mad2	mad2COymEGFP	WT	CodonOptimized	ymEGFP	SW131
SW131_180822_ymEGFP_red	180915_SW131_S1_06	Cell_132	ymEGFP_red	3	2	1	8.43117	mad2	mad2COymEGFP	WT	CodonOptimized	ymEGFP	SW131
SW131_180822_ymEGFP_red	180915_SW131_S1_06	Cell_135	ymEGFP_red	2	2	0	8.82084	mad2	mad2COymEGFP	WT	CodonOptimized	ymEGFP	SW131
SW131_180822_ymEGFP_red	180915_SW131_S1_06	Cell_136	ymEGFP_red	4	1	3	11.1134	mad2	mad2COymEGFP	WT	CodonOptimized	ymEGFP	SW131
SW131_180822_ymEGFP_red	180915_SW131_S1_06	Cell_138	ymEGFP_red	7	6	1	13.7519	mad2	mad2COymEGFP	WT	CodonOptimized	ymEGFP	SW131
SW131_180822_ymEGFP_red	180915_SW131_S1_06	Cell_139	ymEGFP_red	7	6	1	9.945	mad2	mad2COymEGFP	WT	CodonOptimized	ymEGFP	SW131
SW131_180822_ymEGFP_red	180915_SW131_S1_06	Cell_140	ymEGFP_red	5	4	1	10.9902	mad2	mad2COymEGFP	WT	CodonOptimized	ymEGFP	SW131
SW131_180822_ymEGFP_red	180915_SW131_S1_06	Cell_141	ymEGFP_red	6	5	1	13.4568	mad2	mad2COymEGFP	WT	CodonOptimized	ymEGFP	SW131
SW131_180822_ymEGFP_red	180915_SW131_S1_06	Cell_142	ymEGFP_red	3	2	1	6.76305	mad2	mad2COymEGFP	WT	CodonOptimized	ymEGFP	SW131
SW131_180822_ymEGFP_red	180915_SW131_S1_06	Cell_143	ymEGFP_red	6	5	1	13.6999	mad2	mad2COymEGFP	WT	CodonOptimized	ymEGFP	SW131
SW131_180822_ymEGFP_red	180915_SW131_S1_06	Cell_144	ymEGFP_red	6	5	1	6.57774	mad2	mad2COymEGFP	WT	CodonOptimized	ymEGFP	SW131
SW131_180822_ymEGFP_red	180915_SW131_S1_06	Cell_145	ymEGFP_red	2	2	0	8.91662	mad2	mad2COymEGFP	WT	CodonOptimized	ymEGFP	SW131
SW131_180822_ymEGFP_red	180915_SW131_S1_06	Cell_147	ymEGFP_red	2	1	1	7.475	mad2	mad2COymEGFP	WT	CodonOptimized	ymEGFP	SW131
SW131_180822_ymEGFP_red	180915_SW131_S1_06	Cell_148	ymEGFP_red	3	2	1	6.61852	mad2	mad2COymEGFP	WT	CodonOptimized	ymEGFP	SW131
SW131_180822_ymEGFP_red	180915_SW131_S1_06	Cell_149	ymEGFP_red	4	3	1	10.786	mad2	mad2COymEGFP	WT	CodonOptimized	ymEGFP	SW131
SW131_180822_ymEGFP_red	180915_SW131_S1_06	Cell_15	ymEGFP_red	3	2	1	8.08106	mad2	mad2COymEGFP	WT	CodonOptimized	ymEGFP	SW131
SW131_180822_ymEGFP_red	180915_SW131_S1_06	Cell_150	ymEGFP_red	5	3	2	10.1631	mad2	mad2COymEGFP	WT	CodonOptimized	ymEGFP	SW131
SW131_180822_ymEGFP_red	180915_SW131_S1_06	Cell_151	ymEGFP_red	4	4	0	7.8486	mad2	mad2COymEGFP	WT	CodonOptimized	ymEGFP	SW131
SW131_180822_ymEGFP_red	180915_SW131_S1_06	Cell_152	ymEGFP_red	6	5	1	11.5922	mad2	mad2COymEGFP	WT	CodonOptimized	ymEGFP	SW131
SW131_180822_ymEGFP_red	180915_SW131_S1_06	Cell_153	ymEGFP_red	8	7	1	11.7938	mad2	mad2COymEGFP	WT	CodonOptimized	ymEGFP	SW131
SW131_180822_ymEGFP_red	180915_SW131_S1_06	Cell_155	ymEGFP_red	3	3	0	11.369	mad2	mad2COymEGFP	WT	CodonOptimized	ymEGFP	SW131
SW131_180822_ymEGFP_red	180915_SW131_S1_06	Cell_156	ymEGFP_red	3	2	1	9.19248	mad2	mad2COymEGFP	WT	CodonOptimized	ymEGFP	SW131
SW131_180822_ymEGFP_red	180915_SW131_S1_06	Cell_158	ymEGFP_red	3	1	2	9.174	mad2	mad2COymEGFP	WT	CodonOptimized	ymEGFP	SW131
SW131_180822_ymEGFP_red	180915_SW131_S1_06	Cell_159	ymEGFP_red	6	5	1	11.18	mad2	mad2COymEGFP	WT	CodonOptimized	ymEGFP	SW131
SW131_180822_ymEGFP_red	180915_SW131_S1_06	Cell_16	ymEGFP_red	11	11	0	12.6107	mad2	mad2COymEGFP	WT	CodonOptimized	ymEGFP	SW131
SW131_180822_ymEGFP_red	180915_SW131_S1_06	Cell_161	ymEGFP_red	4	4	0	7.62595	mad2	mad2COymEGFP	WT	CodonOptimized	ymEGFP	SW131
SW131_180822_ymEGFP_red	180915_SW131_S1_06	Cell_162	ymEGFP_red	6	4	2	10.2904	mad2	mad2COymEGFP	WT	CodonOptimized	ymEGFP	SW131
SW131_180822_ymEGFP_red	180915_SW131_S1_06	Cell_164	ymEGFP_red	6	4	2	11.7652	mad2	mad2COymEGFP	WT	CodonOptimized	ymEGFP	SW131
SW131_180822_ymEGFP_red	180915_SW131_S1_06	Cell_166	ymEGFP_red	3	3	0	7.2111	mad2	mad2COymEGFP	WT	CodonOptimized	ymEGFP	SW131
SW131_180822_ymEGFP_red	180915_SW131_S1_06	Cell_167	ymEGFP_red	1	1	0	9.01388	mad2	mad2COymEGFP	WT	CodonOptimized	ymEGFP	SW131
SW131_180822_ymEGFP_red	180915_SW131_S1_06	Cell_168	ymEGFP_red	5	4	1	6.73125	mad2	mad2COymEGFP	WT	CodonOptimized	ymEGFP	SW131
SW131_180822_ymEGFP_red	180915_SW131_S1_06	Cell_17	ymEGFP_red	3	3	0	7.6618	mad2	mad2COymEGFP	WT	CodonOptimized	ymEGFP	SW131
SW131_180822_ymEGFP_red	180915_SW131_S1_06	Cell_170	ymEGFP_red	1	1	0	8.21402	mad2	mad2COymEGFP	WT	CodonOptimized	ymEGFP	SW131
SW131_180822_ymEGFP_red	180915_SW131_S1_06	Cell_172	ymEGFP_red	8	7	1	13.5176	mad2	mad2COymEGFP	WT	CodonOptimized	ymEGFP	SW131
SW131_180822_ymEGFP_red	180915_SW131_S1_06	Cell_173	ymEGFP_red	6	4	2	12.3029	mad2	mad2COymEGFP	WT	CodonOptimized	ymEGFP	SW131
SW131_180822_ymEGFP_red	180915_SW131_S1_06	Cell_174	ymEGFP_red	5	5	0	7.81191	mad2	mad2COymEGFP	WT	CodonOptimized	ymEGFP	SW131
SW131_180822_ymEGFP_red	180915_SW131_S1_06	Cell_175	ymEGFP_red	5	4	1	10.1097	mad2	mad2COymEGFP	WT	CodonOptimized	ymEGFP	SW131
SW131_180822_ymEGFP_red	180915_SW131_S1_06	Cell_176	ymEGFP_red	4	3	1	7.48283	mad2	mad2COymEGFP	WT	CodonOptimized	ymEGFP	SW131
SW131_180822_ymEGFP_red	180915_SW131_S1_06	Cell_177	ymEGFP_red	3	3	0	9.49562	mad2	mad2COymEGFP	WT	CodonOptimized	ymEGFP	SW131
SW131_180822_ymEGFP_red	180915_SW131_S1_06	Cell_178	ymEGFP_red	3	2	1	6.55186	mad2	mad2COymEGFP	WT	CodonOptimized	ymEGFP	SW131
SW131_180822_ymEGFP_red	180915_SW131_S1_06	Cell_179	ymEGFP_red	8	8	0	12.2538	mad2	mad2COymEGFP	WT	CodonOptimized	ymEGFP	SW131
SW131_180822_ymEGFP_red	180915_SW131_S1_06	Cell_18	ymEGFP_red	3	0	3	9.80728	mad2	mad2COymEGFP	WT	CodonOptimized	ymEGFP	SW131
SW131_180822_ymEGFP_red	180915_SW131_S1_06	Cell_180	ymEGFP_red	9	9	0	10.9262	mad2	mad2COymEGFP	WT	CodonOptimized	ymEGFP	SW131
SW131_180822_ymEGFP_red	180915_SW131_S1_06	Cell_181	ymEGFP_red	3	2	1	10.033	mad2	mad2COymEGFP	WT	CodonOptimized	ymEGFP	SW131
SW131_180822_ymEGFP_red	180915_SW131_S1_06	Cell_182	ymEGFP_red	6	5	1	13.3861	mad2	mad2COymEGFP	WT	CodonOptimized	ymEGFP	SW131
SW131_180822_ymEGFP_red	180915_SW131_S1_06	Cell_185	ymEGFP_red	0	0	0	8.39583	mad2	mad2COymEGFP	WT	CodonOptimized	ymEGFP	SW131
SW131_180822_ymEGFP_red	180915_SW131_S1_06	Cell_186	ymEGFP_red	8	6	2	11.4372	mad2	mad2COymEGFP	WT	CodonOptimized	ymEGFP	SW131
SW131_180822_ymEGFP_red	180915_SW131_S1_06	Cell_187	ymEGFP_red	6	6	0	11.8527	mad2	mad2COymEGFP	WT	CodonOptimized	ymEGFP	SW131
SW131_180822_ymEGFP_red	180915_SW131_S1_06	Cell_188	ymEGFP_red	4	3	1	7.25412	mad2	mad2COymEGFP	WT	CodonOptimized	ymEGFP	SW131
SW131_180822_ymEGFP_red	180915_SW131_S1_06	Cell_19	ymEGFP_red	7	7	0	11.6057	mad2	mad2COymEGFP	WT	CodonOptimized	ymEGFP	SW131
SW131_180822_ymEGFP_red	180915_SW131_S1_06	Cell_191	ymEGFP_red	2	2	0	9.81561	mad2	mad2COymEGFP	WT	CodonOptimized	ymEGFP	SW131
SW131_180822_ymEGFP_red	180915_SW131_S1_06	Cell_192	ymEGFP_red	6	6	0	15.2033	mad2	mad2COymEGFP	WT	CodonOptimized	ymEGFP	SW131
SW131_180822_ymEGFP_red	180915_SW131_S1_06	Cell_193	ymEGFP_red	5	4	1	12.9817	mad2	mad2COymEGFP	WT	CodonOptimized	ymEGFP	SW131
SW131_180822_ymEGFP_red	180915_SW131_S1_06	Cell_194	ymEGFP_red	8	7	1	12.2344	mad2	mad2COymEGFP	WT	CodonOptimized	ymEGFP	SW131
SW131_180822_ymEGFP_red	180915_SW131_S1_06	Cell_195	ymEGFP_red	1	1	0	7.32661	mad2	mad2COymEGFP	WT	CodonOptimized	ymEGFP	SW131
SW131_180822_ymEGFP_red	180915_SW131_S1_06	Cell_196	ymEGFP_red	7	7	0	11.508	mad2	mad2COymEGFP	WT	CodonOptimized	ymEGFP	SW131
SW131_180822_ymEGFP_red	180915_SW131_S1_06	Cell_197	ymEGFP_red	1	1	0	7.36194	mad2	mad2COymEGFP	WT	CodonOptimized	ymEGFP	SW131
SW131_180822_ymEGFP_red	180915_SW131_S1_06	Cell_198	ymEGFP_red	6	5	1	10.0508	mad2	mad2COymEGFP	WT	CodonOptimized	ymEGFP	SW131
SW131_180822_ymEGFP_red	180915_SW131_S1_06	Cell_199	ymEGFP_red	4	2	2	9.31771	mad2	mad2COymEGFP	WT	CodonOptimized	ymEGFP	SW131
SW131_180822_ymEGFP_red	180915_SW131_S1_06	Cell_201	ymEGFP_red	3	3	0	8.81234	mad2	mad2COymEGFP	WT	CodonOptimized	ymEGFP	SW131
SW131_180822_ymEGFP_red	180915_SW131_S1_06	Cell_202	ymEGFP_red	6	5	1	8.87297	mad2	mad2COymEGFP	WT	CodonOptimized	ymEGFP	SW131
SW131_180822_ymEGFP_red	180915_SW131_S1_06	Cell_203	ymEGFP_red	3	3	0	9.56203	mad2	mad2COymEGFP	WT	CodonOptimized	ymEGFP	SW131
SW131_180822_ymEGFP_red	180915_SW131_S1_06	Cell_204	ymEGFP_red	1	0	1	8.11022	mad2	mad2COymEGFP	WT	CodonOptimized	ymEGFP	SW131
SW131_180822_ymEGFP_red	180915_SW131_S1_06	Cell_205	ymEGFP_red	3	2	1	9.28599	mad2	mad2COymEGFP	WT	CodonOptimized	ymEGFP	SW131
SW131_180822_ymEGFP_red	180915_SW131_S1_06	Cell_209	ymEGFP_red	4	2	2	12.2759	mad2	mad2COymEGFP	WT	CodonOptimized	ymEGFP	SW131
SW131_180822_ymEGFP_red	180915_SW131_S1_06	Cell_21	ymEGFP_red	5	4	1	9.30608	mad2	mad2COymEGFP	WT	CodonOptimized	ymEGFP	SW131
SW131_180822_ymEGFP_red	180915_SW131_S1_06	Cell_210	ymEGFP_red	4	1	3	9.24054	mad2	mad2COymEGFP	WT	CodonOptimized	ymEGFP	SW131
SW131_180822_ymEGFP_red	180915_SW131_S1_06	Cell_211	ymEGFP_red	4	3	1	12.9177	mad2	mad2COymEGFP	WT	CodonOptimized	ymEGFP	SW131
SW131_180822_ymEGFP_red	180915_SW131_S1_06	Cell_212	ymEGFP_red	5	4	1	11.1492	mad2	mad2COymEGFP	WT	CodonOptimized	ymEGFP	SW131
SW131_180822_ymEGFP_red	180915_SW131_S1_06	Cell_214	ymEGFP_red	11	11	0	13.0995	mad2	mad2COymEGFP	WT	CodonOptimized	ymEGFP	SW131
SW131_180822_ymEGFP_red	180915_SW131_S1_06	Cell_215	ymEGFP_red	4	4	0	7.58919	mad2	mad2COymEGFP	WT	CodonOptimized	ymEGFP	SW131
SW131_180822_ymEGFP_red	180915_SW131_S1_06	Cell_216	ymEGFP_red	4	4	0	11.4943	mad2	mad2COymEGFP	WT	CodonOptimized	ymEGFP	SW131
SW131_180822_ymEGFP_red	180915_SW131_S1_06	Cell_217	ymEGFP_red	6	5	1	6.79646	mad2	mad2COymEGFP	WT	CodonOptimized	ymEGFP	SW131
SW131_180822_ymEGFP_red	180915_SW131_S1_06	Cell_218	ymEGFP_red	4	2	2	8.19	mad2	mad2COymEGFP	WT	CodonOptimized	ymEGFP	SW131
SW131_180822_ymEGFP_red	180915_SW131_S1_06	Cell_22	ymEGFP_red	3	3	0	5.63711	mad2	mad2COymEGFP	WT	CodonOptimized	ymEGFP	SW131
SW131_180822_ymEGFP_red	180915_SW131_S1_06	Cell_220	ymEGFP_red	4	3	1	13.8089	mad2	mad2COymEGFP	WT	CodonOptimized	ymEGFP	SW131
SW131_180822_ymEGFP_red	180915_SW131_S1_06	Cell_221	ymEGFP_red	6	5	1	9.03726	mad2	mad2COymEGFP	WT	CodonOptimized	ymEGFP	SW131
SW131_180822_ymEGFP_red	180915_SW131_S1_06	Cell_222	ymEGFP_red	4	2	2	8.76824	mad2	mad2COymEGFP	WT	CodonOptimized	ymEGFP	SW131
SW131_180822_ymEGFP_red	180915_SW131_S1_06	Cell_225	ymEGFP_red	7	6	1	11.9154	mad2	mad2COymEGFP	WT	CodonOptimized	ymEGFP	SW131
SW131_180822_ymEGFP_red	180915_SW131_S1_06	Cell_228	ymEGFP_red	7	6	1	10.0485	mad2	mad2COymEGFP	WT	CodonOptimized	ymEGFP	SW131
SW131_180822_ymEGFP_red	180915_SW131_S1_06	Cell_229	ymEGFP_red	4	4	0	7.475	mad2	mad2COymEGFP	WT	CodonOptimized	ymEGFP	SW131
SW131_180822_ymEGFP_red	180915_SW131_S1_06	Cell_23	ymEGFP_red	3	2	1	5.65654	mad2	mad2COymEGFP	WT	CodonOptimized	ymEGFP	SW131
SW131_180822_ymEGFP_red	180915_SW131_S1_06	Cell_231	ymEGFP_red	8	6	2	13.7847	mad2	mad2COymEGFP	WT	CodonOptimized	ymEGFP	SW131
SW131_180822_ymEGFP_red	180915_SW131_S1_06	Cell_235	ymEGFP_red	3	2	1	9.38988	mad2	mad2COymEGFP	WT	CodonOptimized	ymEGFP	SW131
SW131_180822_ymEGFP_red	180915_SW131_S1_06	Cell_237	ymEGFP_red	3	2	1	10.5264	mad2	mad2COymEGFP	WT	CodonOptimized	ymEGFP	SW131
SW131_180822_ymEGFP_red	180915_SW131_S1_06	Cell_238	ymEGFP_red	7	6	1	10.0664	mad2	mad2COymEGFP	WT	CodonOptimized	ymEGFP	SW131
SW131_180822_ymEGFP_red	180915_SW131_S1_06	Cell_239	ymEGFP_red	5	4	1	10.6896	mad2	mad2COymEGFP	WT	CodonOptimized	ymEGFP	SW131
SW131_180822_ymEGFP_red	180915_SW131_S1_06	Cell_24	ymEGFP_red	2	2	0	8.38083	mad2	mad2COymEGFP	WT	CodonOptimized	ymEGFP	SW131
SW131_180822_ymEGFP_red	180915_SW131_S1_06	Cell_240	ymEGFP_red	4	4	0	8.57472	mad2	mad2COymEGFP	WT	CodonOptimized	ymEGFP	SW131
SW131_180822_ymEGFP_red	180915_SW131_S1_06	Cell_243	ymEGFP_red	4	4	0	8.40371	mad2	mad2COymEGFP	WT	CodonOptimized	ymEGFP	SW131
SW131_180822_ymEGFP_red	180915_SW131_S1_06	Cell_244	ymEGFP_red	2	2	0	7.735	mad2	mad2COymEGFP	WT	CodonOptimized	ymEGFP	SW131
SW131_180822_ymEGFP_red	180915_SW131_S1_06	Cell_245	ymEGFP_red	4	2	2	7.69872	mad2	mad2COymEGFP	WT	CodonOptimized	ymEGFP	SW131
SW131_180822_ymEGFP_red	180915_SW131_S1_06	Cell_246	ymEGFP_red	6	3	3	11.1807	mad2	mad2COymEGFP	WT	CodonOptimized	ymEGFP	SW131
SW131_180822_ymEGFP_red	180915_SW131_S1_06	Cell_247	ymEGFP_red	8	8	0	11.3755	mad2	mad2COymEGFP	WT	CodonOptimized	ymEGFP	SW131
SW131_180822_ymEGFP_red	180915_SW131_S1_06	Cell_248	ymEGFP_red	3	3	0	7.29345	mad2	mad2COymEGFP	WT	CodonOptimized	ymEGFP	SW131
SW131_180822_ymEGFP_red	180915_SW131_S1_06	Cell_25	ymEGFP_red	3	2	1	8.255	mad2	mad2COymEGFP	WT	CodonOptimized	ymEGFP	SW131
SW131_180822_ymEGFP_red	180915_SW131_S1_06	Cell_250	ymEGFP_red	6	3	3	8.19821	mad2	mad2COymEGFP	WT	CodonOptimized	ymEGFP	SW131
SW131_180822_ymEGFP_red	180915_SW131_S1_06	Cell_251	ymEGFP_red	7	6	1	12.7456	mad2	mad2COymEGFP	WT	CodonOptimized	ymEGFP	SW131
SW131_180822_ymEGFP_red	180915_SW131_S1_06	Cell_252	ymEGFP_red	6	5	1	10.01	mad2	mad2COymEGFP	WT	CodonOptimized	ymEGFP	SW131
SW131_180822_ymEGFP_red	180915_SW131_S1_06	Cell_253	ymEGFP_red	2	2	0	9.58607	mad2	mad2COymEGFP	WT	CodonOptimized	ymEGFP	SW131
SW131_180822_ymEGFP_red	180915_SW131_S1_06	Cell_254	ymEGFP_red	4	4	0	8.13145	mad2	mad2COymEGFP	WT	CodonOptimized	ymEGFP	SW131
SW131_180822_ymEGFP_red	180915_SW131_S1_06	Cell_255	ymEGFP_red	3	1	2	10.5573	mad2	mad2COymEGFP	WT	CodonOptimized	ymEGFP	SW131
SW131_180822_ymEGFP_red	180915_SW131_S1_06	Cell_256	ymEGFP_red	7	6	1	12.1341	mad2	mad2COymEGFP	WT	CodonOptimized	ymEGFP	SW131
SW131_180822_ymEGFP_red	180915_SW131_S1_06	Cell_258	ymEGFP_red	4	2	2	7.865	mad2	mad2COymEGFP	WT	CodonOptimized	ymEGFP	SW131
SW131_180822_ymEGFP_red	180915_SW131_S1_06	Cell_259	ymEGFP_red	2	1	1	5.44702	mad2	mad2COymEGFP	WT	CodonOptimized	ymEGFP	SW131
SW131_180822_ymEGFP_red	180915_SW131_S1_06	Cell_26	ymEGFP_red	5	4	1	8.16541	mad2	mad2COymEGFP	WT	CodonOptimized	ymEGFP	SW131
SW131_180822_ymEGFP_red	180915_SW131_S1_06	Cell_260	ymEGFP_red	3	1	2	11.0853	mad2	mad2COymEGFP	WT	CodonOptimized	ymEGFP	SW131
SW131_180822_ymEGFP_red	180915_SW131_S1_06	Cell_261	ymEGFP_red	4	4	0	9.77768	mad2	mad2COymEGFP	WT	CodonOptimized	ymEGFP	SW131
SW131_180822_ymEGFP_red	180915_SW131_S1_06	Cell_264	ymEGFP_red	6	5	1	7.91714	mad2	mad2COymEGFP	WT	CodonOptimized	ymEGFP	SW131
SW131_180822_ymEGFP_red	180915_SW131_S1_06	Cell_265	ymEGFP_red	6	6	0	11.44	mad2	mad2COymEGFP	WT	CodonOptimized	ymEGFP	SW131
SW131_180822_ymEGFP_red	180915_SW131_S1_06	Cell_266	ymEGFP_red	4	1	3	10.611	mad2	mad2COymEGFP	WT	CodonOptimized	ymEGFP	SW131
SW131_180822_ymEGFP_red	180915_SW131_S1_06	Cell_267	ymEGFP_red	3	2	1	11.6654	mad2	mad2COymEGFP	WT	CodonOptimized	ymEGFP	SW131
SW131_180822_ymEGFP_red	180915_SW131_S1_06	Cell_268	ymEGFP_red	5	5	0	9.10578	mad2	mad2COymEGFP	WT	CodonOptimized	ymEGFP	SW131
SW131_180822_ymEGFP_red	180915_SW131_S1_06	Cell_269	ymEGFP_red	4	4	0	9.23851	mad2	mad2COymEGFP	WT	CodonOptimized	ymEGFP	SW131
SW131_180822_ymEGFP_red	180915_SW131_S1_06	Cell_27	ymEGFP_red	5	5	0	10.8011	mad2	mad2COymEGFP	WT	CodonOptimized	ymEGFP	SW131
SW131_180822_ymEGFP_red	180915_SW131_S1_06	Cell_270	ymEGFP_red	4	4	0	12.4944	mad2	mad2COymEGFP	WT	CodonOptimized	ymEGFP	SW131
SW131_180822_ymEGFP_red	180915_SW131_S1_06	Cell_271	ymEGFP_red	5	4	1	12.5698	mad2	mad2COymEGFP	WT	CodonOptimized	ymEGFP	SW131
SW131_180822_ymEGFP_red	180915_SW131_S1_06	Cell_273	ymEGFP_red	7	6	1	8.31476	mad2	mad2COymEGFP	WT	CodonOptimized	ymEGFP	SW131
SW131_180822_ymEGFP_red	180915_SW131_S1_06	Cell_274	ymEGFP_red	4	4	0	10.1368	mad2	mad2COymEGFP	WT	CodonOptimized	ymEGFP	SW131
SW131_180822_ymEGFP_red	180915_SW131_S1_06	Cell_275	ymEGFP_red	11	8	3	10.4	mad2	mad2COymEGFP	WT	CodonOptimized	ymEGFP	SW131
SW131_180822_ymEGFP_red	180915_SW131_S1_06	Cell_276	ymEGFP_red	8	6	2	9.58285	mad2	mad2COymEGFP	WT	CodonOptimized	ymEGFP	SW131
SW131_180822_ymEGFP_red	180915_SW131_S1_06	Cell_277	ymEGFP_red	3	3	0	10.0719	mad2	mad2COymEGFP	WT	CodonOptimized	ymEGFP	SW131
SW131_180822_ymEGFP_red	180915_SW131_S1_06	Cell_278	ymEGFP_red	5	3	2	8.7953	mad2	mad2COymEGFP	WT	CodonOptimized	ymEGFP	SW131
SW131_180822_ymEGFP_red	180915_SW131_S1_06	Cell_279	ymEGFP_red	8	8	0	12.238	mad2	mad2COymEGFP	WT	CodonOptimized	ymEGFP	SW131
SW131_180822_ymEGFP_red	180915_SW131_S1_06	Cell_280	ymEGFP_red	4	2	2	9.37443	mad2	mad2COymEGFP	WT	CodonOptimized	ymEGFP	SW131
SW131_180822_ymEGFP_red	180915_SW131_S1_06	Cell_281	ymEGFP_red	6	6	0	12.9433	mad2	mad2COymEGFP	WT	CodonOptimized	ymEGFP	SW131
SW131_180822_ymEGFP_red	180915_SW131_S1_06	Cell_282	ymEGFP_red	3	3	0	10.8462	mad2	mad2COymEGFP	WT	CodonOptimized	ymEGFP	SW131
SW131_180822_ymEGFP_red	180915_SW131_S1_06	Cell_283	ymEGFP_red	3	2	1	5.95681	mad2	mad2COymEGFP	WT	CodonOptimized	ymEGFP	SW131
SW131_180822_ymEGFP_red	180915_SW131_S1_06	Cell_284	ymEGFP_red	4	2	2	8.42198	mad2	mad2COymEGFP	WT	CodonOptimized	ymEGFP	SW131
SW131_180822_ymEGFP_red	180915_SW131_S1_06	Cell_285	ymEGFP_red	5	4	1	10.7609	mad2	mad2COymEGFP	WT	CodonOptimized	ymEGFP	SW131
SW131_180822_ymEGFP_red	180915_SW131_S1_06	Cell_287	ymEGFP_red	5	4	1	10.6392	mad2	mad2COymEGFP	WT	CodonOptimized	ymEGFP	SW131
SW131_180822_ymEGFP_red	180915_SW131_S1_06	Cell_288	ymEGFP_red	1	1	0	8.47747	mad2	mad2COymEGFP	WT	CodonOptimized	ymEGFP	SW131
SW131_180822_ymEGFP_red	180915_SW131_S1_06	Cell_289	ymEGFP_red	5	3	2	12.7454	mad2	mad2COymEGFP	WT	CodonOptimized	ymEGFP	SW131
SW131_180822_ymEGFP_red	180915_SW131_S1_06	Cell_29	ymEGFP_red	3	1	2	11.8285	mad2	mad2COymEGFP	WT	CodonOptimized	ymEGFP	SW131
SW131_180822_ymEGFP_red	180915_SW131_S1_06	Cell_290	ymEGFP_red	4	3	1	9.04332	mad2	mad2COymEGFP	WT	CodonOptimized	ymEGFP	SW131
SW131_180822_ymEGFP_red	180915_SW131_S1_06	Cell_291	ymEGFP_red	9	7	2	14.0793	mad2	mad2COymEGFP	WT	CodonOptimized	ymEGFP	SW131
SW131_180822_ymEGFP_red	180915_SW131_S1_06	Cell_292	ymEGFP_red	8	8	0	10.9763	mad2	mad2COymEGFP	WT	CodonOptimized	ymEGFP	SW131
SW131_180822_ymEGFP_red	180915_SW131_S1_06	Cell_293	ymEGFP_red	4	4	0	11.3387	mad2	mad2COymEGFP	WT	CodonOptimized	ymEGFP	SW131
SW131_180822_ymEGFP_red	180915_SW131_S1_06	Cell_294	ymEGFP_red	7	7	0	12.3048	mad2	mad2COymEGFP	WT	CodonOptimized	ymEGFP	SW131
SW131_180822_ymEGFP_red	180915_SW131_S1_06	Cell_295	ymEGFP_red	4	3	1	12.1082	mad2	mad2COymEGFP	WT	CodonOptimized	ymEGFP	SW131
SW131_180822_ymEGFP_red	180915_SW131_S1_06	Cell_296	ymEGFP_red	8	7	1	11.2399	mad2	mad2COymEGFP	WT	CodonOptimized	ymEGFP	SW131
SW131_180822_ymEGFP_red	180915_SW131_S1_06	Cell_297	ymEGFP_red	7	7	0	13.5363	mad2	mad2COymEGFP	WT	CodonOptimized	ymEGFP	SW131
SW131_180822_ymEGFP_red	180915_SW131_S1_06	Cell_299	ymEGFP_red	9	8	1	9.99659	mad2	mad2COymEGFP	WT	CodonOptimized	ymEGFP	SW131
SW131_180822_ymEGFP_red	180915_SW131_S1_06	Cell_30	ymEGFP_red	4	3	1	7.48457	mad2	mad2COymEGFP	WT	CodonOptimized	ymEGFP	SW131
SW131_180822_ymEGFP_red	180915_SW131_S1_06	Cell_300	ymEGFP_red	4	4	0	6.84833	mad2	mad2COymEGFP	WT	CodonOptimized	ymEGFP	SW131
SW131_180822_ymEGFP_red	180915_SW131_S1_06	Cell_301	ymEGFP_red	9	8	1	13.3991	mad2	mad2COymEGFP	WT	CodonOptimized	ymEGFP	SW131
SW131_180822_ymEGFP_red	180915_SW131_S1_06	Cell_302	ymEGFP_red	8	7	1	13.0483	mad2	mad2COymEGFP	WT	CodonOptimized	ymEGFP	SW131
SW131_180822_ymEGFP_red	180915_SW131_S1_06	Cell_303	ymEGFP_red	2	2	0	8.29277	mad2	mad2COymEGFP	WT	CodonOptimized	ymEGFP	SW131
SW131_180822_ymEGFP_red	180915_SW131_S1_06	Cell_304	ymEGFP_red	8	7	1	8.32522	mad2	mad2COymEGFP	WT	CodonOptimized	ymEGFP	SW131
SW131_180822_ymEGFP_red	180915_SW131_S1_06	Cell_305	ymEGFP_red	4	3	1	8.7788	mad2	mad2COymEGFP	WT	CodonOptimized	ymEGFP	SW131
SW131_180822_ymEGFP_red	180915_SW131_S1_06	Cell_306	ymEGFP_red	5	4	1	9.33111	mad2	mad2COymEGFP	WT	CodonOptimized	ymEGFP	SW131
SW131_180822_ymEGFP_red	180915_SW131_S1_06	Cell_307	ymEGFP_red	4	2	2	8.775	mad2	mad2COymEGFP	WT	CodonOptimized	ymEGFP	SW131
SW131_180822_ymEGFP_red	180915_SW131_S1_06	Cell_308	ymEGFP_red	4	3	1	8.79471	mad2	mad2COymEGFP	WT	CodonOptimized	ymEGFP	SW131
SW131_180822_ymEGFP_red	180915_SW131_S1_06	Cell_309	ymEGFP_red	6	6	0	14.1726	mad2	mad2COymEGFP	WT	CodonOptimized	ymEGFP	SW131
SW131_180822_ymEGFP_red	180915_SW131_S1_06	Cell_311	ymEGFP_red	2	2	0	7.26331	mad2	mad2COymEGFP	WT	CodonOptimized	ymEGFP	SW131
SW131_180822_ymEGFP_red	180915_SW131_S1_06	Cell_312	ymEGFP_red	4	4	0	11.7743	mad2	mad2COymEGFP	WT	CodonOptimized	ymEGFP	SW131
SW131_180822_ymEGFP_red	180915_SW131_S1_06	Cell_313	ymEGFP_red	7	5	2	11.6013	mad2	mad2COymEGFP	WT	CodonOptimized	ymEGFP	SW131
SW131_180822_ymEGFP_red	180915_SW131_S1_06	Cell_314	ymEGFP_red	10	7	3	11.3078	mad2	mad2COymEGFP	WT	CodonOptimized	ymEGFP	SW131
SW131_180822_ymEGFP_red	180915_SW131_S1_06	Cell_316	ymEGFP_red	1	1	0	5.10883	mad2	mad2COymEGFP	WT	CodonOptimized	ymEGFP	SW131
SW131_180822_ymEGFP_red	180915_SW131_S1_06	Cell_317	ymEGFP_red	3	0	3	8.11271	mad2	mad2COymEGFP	WT	CodonOptimized	ymEGFP	SW131
SW131_180822_ymEGFP_red	180915_SW131_S1_06	Cell_318	ymEGFP_red	7	6	1	13.0992	mad2	mad2COymEGFP	WT	CodonOptimized	ymEGFP	SW131
SW131_180822_ymEGFP_red	180915_SW131_S1_06	Cell_319	ymEGFP_red	3	3	0	10.1746	mad2	mad2COymEGFP	WT	CodonOptimized	ymEGFP	SW131
SW131_180822_ymEGFP_red	180915_SW131_S1_06	Cell_32	ymEGFP_red	7	7	0	14.2022	mad2	mad2COymEGFP	WT	CodonOptimized	ymEGFP	SW131
SW131_180822_ymEGFP_red	180915_SW131_S1_06	Cell_320	ymEGFP_red	3	2	1	9.52291	mad2	mad2COymEGFP	WT	CodonOptimized	ymEGFP	SW131
SW131_180822_ymEGFP_red	180915_SW131_S1_06	Cell_321	ymEGFP_red	5	4	1	8.2859	mad2	mad2COymEGFP	WT	CodonOptimized	ymEGFP	SW131
SW131_180822_ymEGFP_red	180915_SW131_S1_06	Cell_323	ymEGFP_red	2	2	0	7.35267	mad2	mad2COymEGFP	WT	CodonOptimized	ymEGFP	SW131
SW131_180822_ymEGFP_red	180915_SW131_S1_06	Cell_324	ymEGFP_red	2	1	1	9.49536	mad2	mad2COymEGFP	WT	CodonOptimized	ymEGFP	SW131
SW131_180822_ymEGFP_red	180915_SW131_S1_06	Cell_325	ymEGFP_red	5	4	1	9.5816	mad2	mad2COymEGFP	WT	CodonOptimized	ymEGFP	SW131
SW131_180822_ymEGFP_red	180915_SW131_S1_06	Cell_326	ymEGFP_red	4	4	0	10.1585	mad2	mad2COymEGFP	WT	CodonOptimized	ymEGFP	SW131
SW131_180822_ymEGFP_red	180915_SW131_S1_06	Cell_328	ymEGFP_red	4	3	1	10.9434	mad2	mad2COymEGFP	WT	CodonOptimized	ymEGFP	SW131
SW131_180822_ymEGFP_red	180915_SW131_S1_06	Cell_33	ymEGFP_red	4	3	1	14.037	mad2	mad2COymEGFP	WT	CodonOptimized	ymEGFP	SW131
SW131_180822_ymEGFP_red	180915_SW131_S1_06	Cell_331	ymEGFP_red	4	3	1	8.23843	mad2	mad2COymEGFP	WT	CodonOptimized	ymEGFP	SW131
SW131_180822_ymEGFP_red	180915_SW131_S1_06	Cell_332	ymEGFP_red	3	2	1	7.28234	mad2	mad2COymEGFP	WT	CodonOptimized	ymEGFP	SW131
SW131_180822_ymEGFP_red	180915_SW131_S1_06	Cell_333	ymEGFP_red	4	4	0	7.73232	mad2	mad2COymEGFP	WT	CodonOptimized	ymEGFP	SW131
SW131_180822_ymEGFP_red	180915_SW131_S1_06	Cell_335	ymEGFP_red	2	2	0	8.15727	mad2	mad2COymEGFP	WT	CodonOptimized	ymEGFP	SW131
SW131_180822_ymEGFP_red	180915_SW131_S1_06	Cell_336	ymEGFP_red	7	5	2	12.5368	mad2	mad2COymEGFP	WT	CodonOptimized	ymEGFP	SW131
SW131_180822_ymEGFP_red	180915_SW131_S1_06	Cell_337	ymEGFP_red	5	4	1	9.87694	mad2	mad2COymEGFP	WT	CodonOptimized	ymEGFP	SW131
SW131_180822_ymEGFP_red	180915_SW131_S1_06	Cell_339	ymEGFP_red	6	4	2	12.1344	mad2	mad2COymEGFP	WT	CodonOptimized	ymEGFP	SW131
SW131_180822_ymEGFP_red	180915_SW131_S1_06	Cell_34	ymEGFP_red	4	4	0	10.1116	mad2	mad2COymEGFP	WT	CodonOptimized	ymEGFP	SW131
SW131_180822_ymEGFP_red	180915_SW131_S1_06	Cell_340	ymEGFP_red	4	3	1	8.6985	mad2	mad2COymEGFP	WT	CodonOptimized	ymEGFP	SW131
SW131_180822_ymEGFP_red	180915_SW131_S1_06	Cell_341	ymEGFP_red	6	5	1	10.0061	mad2	mad2COymEGFP	WT	CodonOptimized	ymEGFP	SW131
SW131_180822_ymEGFP_red	180915_SW131_S1_06	Cell_342	ymEGFP_red	8	7	1	11.2249	mad2	mad2COymEGFP	WT	CodonOptimized	ymEGFP	SW131
SW131_180822_ymEGFP_red	180915_SW131_S1_06	Cell_344	ymEGFP_red	4	4	0	11.0532	mad2	mad2COymEGFP	WT	CodonOptimized	ymEGFP	SW131
SW131_180822_ymEGFP_red	180915_SW131_S1_06	Cell_345	ymEGFP_red	7	6	1	13.195	mad2	mad2COymEGFP	WT	CodonOptimized	ymEGFP	SW131
SW131_180822_ymEGFP_red	180915_SW131_S1_06	Cell_347	ymEGFP_red	2	1	1	7.01437	mad2	mad2COymEGFP	WT	CodonOptimized	ymEGFP	SW131
SW131_180822_ymEGFP_red	180915_SW131_S1_06	Cell_35	ymEGFP_red	3	3	0	10.2279	mad2	mad2COymEGFP	WT	CodonOptimized	ymEGFP	SW131
SW131_180822_ymEGFP_red	180915_SW131_S1_06	Cell_351	ymEGFP_red	5	4	1	13.8787	mad2	mad2COymEGFP	WT	CodonOptimized	ymEGFP	SW131
SW131_180822_ymEGFP_red	180915_SW131_S1_06	Cell_356	ymEGFP_red	3	2	1	9.03287	mad2	mad2COymEGFP	WT	CodonOptimized	ymEGFP	SW131
SW131_180822_ymEGFP_red	180915_SW131_S1_06	Cell_36	ymEGFP_red	5	5	0	11.2767	mad2	mad2COymEGFP	WT	CodonOptimized	ymEGFP	SW131
SW131_180822_ymEGFP_red	180915_SW131_S1_06	Cell_37	ymEGFP_red	4	4	0	10.0594	mad2	mad2COymEGFP	WT	CodonOptimized	ymEGFP	SW131
SW131_180822_ymEGFP_red	180915_SW131_S1_06	Cell_38	ymEGFP_red	6	5	1	11.3438	mad2	mad2COymEGFP	WT	CodonOptimized	ymEGFP	SW131
SW131_180822_ymEGFP_red	180915_SW131_S1_06	Cell_39	ymEGFP_red	9	7	2	9.32813	mad2	mad2COymEGFP	WT	CodonOptimized	ymEGFP	SW131
SW131_180822_ymEGFP_red	180915_SW131_S1_06	Cell_40	ymEGFP_red	5	3	2	5.83944	mad2	mad2COymEGFP	WT	CodonOptimized	ymEGFP	SW131
SW131_180822_ymEGFP_red	180915_SW131_S1_06	Cell_41	ymEGFP_red	2	1	1	10.3859	mad2	mad2COymEGFP	WT	CodonOptimized	ymEGFP	SW131
SW131_180822_ymEGFP_red	180915_SW131_S1_06	Cell_43	ymEGFP_red	1	1	0	8.99302	mad2	mad2COymEGFP	WT	CodonOptimized	ymEGFP	SW131
SW131_180822_ymEGFP_red	180915_SW131_S1_06	Cell_44	ymEGFP_red	8	6	2	11.6936	mad2	mad2COymEGFP	WT	CodonOptimized	ymEGFP	SW131
SW131_180822_ymEGFP_red	180915_SW131_S1_06	Cell_45	ymEGFP_red	2	2	0	11.5055	mad2	mad2COymEGFP	WT	CodonOptimized	ymEGFP	SW131
SW131_180822_ymEGFP_red	180915_SW131_S1_06	Cell_47	ymEGFP_red	2	1	1	7.62842	mad2	mad2COymEGFP	WT	CodonOptimized	ymEGFP	SW131
SW131_180822_ymEGFP_red	180915_SW131_S1_06	Cell_48	ymEGFP_red	3	2	1	9.56008	mad2	mad2COymEGFP	WT	CodonOptimized	ymEGFP	SW131
SW131_180822_ymEGFP_red	180915_SW131_S1_06	Cell_49	ymEGFP_red	6	5	1	8.89129	mad2	mad2COymEGFP	WT	CodonOptimized	ymEGFP	SW131
SW131_180822_ymEGFP_red	180915_SW131_S1_06	Cell_50	ymEGFP_red	4	4	0	8.14617	mad2	mad2COymEGFP	WT	CodonOptimized	ymEGFP	SW131
SW131_180822_ymEGFP_red	180915_SW131_S1_06	Cell_51	ymEGFP_red	2	2	0	11.0401	mad2	mad2COymEGFP	WT	CodonOptimized	ymEGFP	SW131
SW131_180822_ymEGFP_red	180915_SW131_S1_06	Cell_52	ymEGFP_red	2	1	1	7.29696	mad2	mad2COymEGFP	WT	CodonOptimized	ymEGFP	SW131
SW131_180822_ymEGFP_red	180915_SW131_S1_06	Cell_54	ymEGFP_red	6	4	2	13.5922	mad2	mad2COymEGFP	WT	CodonOptimized	ymEGFP	SW131
SW131_180822_ymEGFP_red	180915_SW131_S1_06	Cell_55	ymEGFP_red	8	6	2	12.4747	mad2	mad2COymEGFP	WT	CodonOptimized	ymEGFP	SW131
SW131_180822_ymEGFP_red	180915_SW131_S1_06	Cell_56	ymEGFP_red	4	4	0	11.1762	mad2	mad2COymEGFP	WT	CodonOptimized	ymEGFP	SW131
SW131_180822_ymEGFP_red	180915_SW131_S1_06	Cell_57	ymEGFP_red	6	5	1	10.2426	mad2	mad2COymEGFP	WT	CodonOptimized	ymEGFP	SW131
SW131_180822_ymEGFP_red	180915_SW131_S1_06	Cell_58	ymEGFP_red	4	3	1	9.18338	mad2	mad2COymEGFP	WT	CodonOptimized	ymEGFP	SW131
SW131_180822_ymEGFP_red	180915_SW131_S1_06	Cell_60	ymEGFP_red	8	7	1	11.635	mad2	mad2COymEGFP	WT	CodonOptimized	ymEGFP	SW131
SW131_180822_ymEGFP_red	180915_SW131_S1_06	Cell_61	ymEGFP_red	9	6	3	12.4734	mad2	mad2COymEGFP	WT	CodonOptimized	ymEGFP	SW131
SW131_180822_ymEGFP_red	180915_SW131_S1_06	Cell_62	ymEGFP_red	4	4	0	9.74122	mad2	mad2COymEGFP	WT	CodonOptimized	ymEGFP	SW131
SW131_180822_ymEGFP_red	180915_SW131_S1_06	Cell_63	ymEGFP_red	4	4	0	11.6165	mad2	mad2COymEGFP	WT	CodonOptimized	ymEGFP	SW131
SW131_180822_ymEGFP_red	180915_SW131_S1_06	Cell_65	ymEGFP_red	4	4	0	10.1541	mad2	mad2COymEGFP	WT	CodonOptimized	ymEGFP	SW131
SW131_180822_ymEGFP_red	180915_SW131_S1_06	Cell_67	ymEGFP_red	3	2	1	10.8888	mad2	mad2COymEGFP	WT	CodonOptimized	ymEGFP	SW131
SW131_180822_ymEGFP_red	180915_SW131_S1_06	Cell_68	ymEGFP_red	8	6	2	12.0502	mad2	mad2COymEGFP	WT	CodonOptimized	ymEGFP	SW131
SW131_180822_ymEGFP_red	180915_SW131_S1_06	Cell_69	ymEGFP_red	4	3	1	8.93608	mad2	mad2COymEGFP	WT	CodonOptimized	ymEGFP	SW131
SW131_180822_ymEGFP_red	180915_SW131_S1_06	Cell_71	ymEGFP_red	5	4	1	10.5325	mad2	mad2COymEGFP	WT	CodonOptimized	ymEGFP	SW131
SW131_180822_ymEGFP_red	180915_SW131_S1_06	Cell_72	ymEGFP_red	4	4	0	10.8523	mad2	mad2COymEGFP	WT	CodonOptimized	ymEGFP	SW131
SW131_180822_ymEGFP_red	180915_SW131_S1_06	Cell_73	ymEGFP_red	3	3	0	10.9849	mad2	mad2COymEGFP	WT	CodonOptimized	ymEGFP	SW131
SW131_180822_ymEGFP_red	180915_SW131_S1_06	Cell_74	ymEGFP_red	4	2	2	8.01026	mad2	mad2COymEGFP	WT	CodonOptimized	ymEGFP	SW131
SW131_180822_ymEGFP_red	180915_SW131_S1_06	Cell_75	ymEGFP_red	7	6	1	10.3442	mad2	mad2COymEGFP	WT	CodonOptimized	ymEGFP	SW131
SW131_180822_ymEGFP_red	180915_SW131_S1_06	Cell_77	ymEGFP_red	4	3	1	7.57166	mad2	mad2COymEGFP	WT	CodonOptimized	ymEGFP	SW131
SW131_180822_ymEGFP_red	180915_SW131_S1_06	Cell_78	ymEGFP_red	9	7	2	12.2166	mad2	mad2COymEGFP	WT	CodonOptimized	ymEGFP	SW131
SW131_180822_ymEGFP_red	180915_SW131_S1_06	Cell_79	ymEGFP_red	9	5	4	12.0581	mad2	mad2COymEGFP	WT	CodonOptimized	ymEGFP	SW131
SW131_180822_ymEGFP_red	180915_SW131_S1_06	Cell_80	ymEGFP_red	4	4	0	11.557	mad2	mad2COymEGFP	WT	CodonOptimized	ymEGFP	SW131
SW131_180822_ymEGFP_red	180915_SW131_S1_06	Cell_81	ymEGFP_red	8	6	2	12.4542	mad2	mad2COymEGFP	WT	CodonOptimized	ymEGFP	SW131
SW131_180822_ymEGFP_red	180915_SW131_S1_06	Cell_82	ymEGFP_red	8	3	5	12.4415	mad2	mad2COymEGFP	WT	CodonOptimized	ymEGFP	SW131
SW131_180822_ymEGFP_red	180915_SW131_S1_06	Cell_83	ymEGFP_red	3	2	1	6.8946	mad2	mad2COymEGFP	WT	CodonOptimized	ymEGFP	SW131
SW131_180822_ymEGFP_red	180915_SW131_S1_06	Cell_84	ymEGFP_red	4	4	0	9.00598	mad2	mad2COymEGFP	WT	CodonOptimized	ymEGFP	SW131
SW131_180822_ymEGFP_red	180915_SW131_S1_06	Cell_86	ymEGFP_red	4	3	1	12.6412	mad2	mad2COymEGFP	WT	CodonOptimized	ymEGFP	SW131
SW131_180822_ymEGFP_red	180915_SW131_S1_06	Cell_87	ymEGFP_red	5	5	0	10.7145	mad2	mad2COymEGFP	WT	CodonOptimized	ymEGFP	SW131
SW131_180822_ymEGFP_red	180915_SW131_S1_06	Cell_88	ymEGFP_red	5	3	2	10.9476	mad2	mad2COymEGFP	WT	CodonOptimized	ymEGFP	SW131
SW131_180822_ymEGFP_red	180915_SW131_S1_06	Cell_89	ymEGFP_red	3	2	1	8.59579	mad2	mad2COymEGFP	WT	CodonOptimized	ymEGFP	SW131
SW131_180822_ymEGFP_red	180915_SW131_S1_06	Cell_90	ymEGFP_red	4	4	0	8.72438	mad2	mad2COymEGFP	WT	CodonOptimized	ymEGFP	SW131
SW131_180822_ymEGFP_red	180915_SW131_S1_06	Cell_91	ymEGFP_red	5	3	2	8.51376	mad2	mad2COymEGFP	WT	CodonOptimized	ymEGFP	SW131
SW131_180822_ymEGFP_red	180915_SW131_S1_06	Cell_92	ymEGFP_red	7	7	0	9.56648	mad2	mad2COymEGFP	WT	CodonOptimized	ymEGFP	SW131
SW131_180822_ymEGFP_red	180915_SW131_S1_06	Cell_93	ymEGFP_red	7	6	1	12.8363	mad2	mad2COymEGFP	WT	CodonOptimized	ymEGFP	SW131
SW131_180822_ymEGFP_red	180915_SW131_S1_06	Cell_94	ymEGFP_red	3	2	1	8.61526	mad2	mad2COymEGFP	WT	CodonOptimized	ymEGFP	SW131
SW131_180822_ymEGFP_red	180915_SW131_S1_06	Cell_96	ymEGFP_red	5	3	2	11.8975	mad2	mad2COymEGFP	WT	CodonOptimized	ymEGFP	SW131
SW131_180822_ymEGFP_red	180915_SW131_S1_06	Cell_98	ymEGFP_red	3	2	1	11.9418	mad2	mad2COymEGFP	WT	CodonOptimized	ymEGFP	SW131
SW193_190724_ymEGFP_red	190724_SW193_06	Cell_102	ymEGFP_red	3	3	0	13.9444	mad2	mad2COymEGFP	ste13D	CodonOptimized_ste13D	ymEGFP	SW193
SW193_190724_ymEGFP_red	190724_SW193_06	Cell_103	ymEGFP_red	7	5	2	13.8579	mad2	mad2COymEGFP	ste13D	CodonOptimized_ste13D	ymEGFP	SW193
SW193_190724_ymEGFP_red	190724_SW193_06	Cell_105	ymEGFP_red	2	2	0	9.5215	mad2	mad2COymEGFP	ste13D	CodonOptimized_ste13D	ymEGFP	SW193
SW193_190724_ymEGFP_red	190724_SW193_06	Cell_108	ymEGFP_red	1	0	1	10.1487	mad2	mad2COymEGFP	ste13D	CodonOptimized_ste13D	ymEGFP	SW193
SW193_190724_ymEGFP_red	190724_SW193_06	Cell_109	ymEGFP_red	0	0	0	7.04885	mad2	mad2COymEGFP	ste13D	CodonOptimized_ste13D	ymEGFP	SW193
SW193_190724_ymEGFP_red	190724_SW193_06	Cell_11	ymEGFP_red	0	0	0	9.91809	mad2	mad2COymEGFP	ste13D	CodonOptimized_ste13D	ymEGFP	SW193
SW193_190724_ymEGFP_red	190724_SW193_06	Cell_110	ymEGFP_red	7	6	1	13.4145	mad2	mad2COymEGFP	ste13D	CodonOptimized_ste13D	ymEGFP	SW193
SW193_190724_ymEGFP_red	190724_SW193_06	Cell_111	ymEGFP_red	5	5	0	8.47136	mad2	mad2COymEGFP	ste13D	CodonOptimized_ste13D	ymEGFP	SW193
SW193_190724_ymEGFP_red	190724_SW193_06	Cell_112	ymEGFP_red	4	2	2	14.7562	mad2	mad2COymEGFP	ste13D	CodonOptimized_ste13D	ymEGFP	SW193
SW193_190724_ymEGFP_red	190724_SW193_06	Cell_113	ymEGFP_red	2	1	1	8.79851	mad2	mad2COymEGFP	ste13D	CodonOptimized_ste13D	ymEGFP	SW193
SW193_190724_ymEGFP_red	190724_SW193_06	Cell_114	ymEGFP_red	3	3	0	10.6601	mad2	mad2COymEGFP	ste13D	CodonOptimized_ste13D	ymEGFP	SW193
SW193_190724_ymEGFP_red	190724_SW193_06	Cell_115	ymEGFP_red	6	4	2	8.27474	mad2	mad2COymEGFP	ste13D	CodonOptimized_ste13D	ymEGFP	SW193
SW193_190724_ymEGFP_red	190724_SW193_06	Cell_116	ymEGFP_red	4	3	1	10.0311	mad2	mad2COymEGFP	ste13D	CodonOptimized_ste13D	ymEGFP	SW193
SW193_190724_ymEGFP_red	190724_SW193_06	Cell_117	ymEGFP_red	3	3	0	15.2102	mad2	mad2COymEGFP	ste13D	CodonOptimized_ste13D	ymEGFP	SW193
SW193_190724_ymEGFP_red	190724_SW193_06	Cell_118	ymEGFP_red	5	4	1	9.13866	mad2	mad2COymEGFP	ste13D	CodonOptimized_ste13D	ymEGFP	SW193
SW193_190724_ymEGFP_red	190724_SW193_06	Cell_119	ymEGFP_red	6	4	2	13.3856	mad2	mad2COymEGFP	ste13D	CodonOptimized_ste13D	ymEGFP	SW193
SW193_190724_ymEGFP_red	190724_SW193_06	Cell_12	ymEGFP_red	5	4	1	11.2402	mad2	mad2COymEGFP	ste13D	CodonOptimized_ste13D	ymEGFP	SW193
SW193_190724_ymEGFP_red	190724_SW193_06	Cell_120	ymEGFP_red	2	1	1	9.0686	mad2	mad2COymEGFP	ste13D	CodonOptimized_ste13D	ymEGFP	SW193
SW193_190724_ymEGFP_red	190724_SW193_06	Cell_121	ymEGFP_red	6	5	1	11.5985	mad2	mad2COymEGFP	ste13D	CodonOptimized_ste13D	ymEGFP	SW193
SW193_190724_ymEGFP_red	190724_SW193_06	Cell_122	ymEGFP_red	7	6	1	12.3671	mad2	mad2COymEGFP	ste13D	CodonOptimized_ste13D	ymEGFP	SW193
SW193_190724_ymEGFP_red	190724_SW193_06	Cell_127	ymEGFP_red	2	2	0	8.10414	mad2	mad2COymEGFP	ste13D	CodonOptimized_ste13D	ymEGFP	SW193
SW193_190724_ymEGFP_red	190724_SW193_06	Cell_128	ymEGFP_red	6	6	0	9.17832	mad2	mad2COymEGFP	ste13D	CodonOptimized_ste13D	ymEGFP	SW193
SW193_190724_ymEGFP_red	190724_SW193_06	Cell_129	ymEGFP_red	5	5	0	12.1205	mad2	mad2COymEGFP	ste13D	CodonOptimized_ste13D	ymEGFP	SW193
SW193_190724_ymEGFP_red	190724_SW193_06	Cell_13	ymEGFP_red	6	4	2	10.3829	mad2	mad2COymEGFP	ste13D	CodonOptimized_ste13D	ymEGFP	SW193
SW193_190724_ymEGFP_red	190724_SW193_06	Cell_130	ymEGFP_red	5	5	0	8.33076	mad2	mad2COymEGFP	ste13D	CodonOptimized_ste13D	ymEGFP	SW193
SW193_190724_ymEGFP_red	190724_SW193_06	Cell_131	ymEGFP_red	6	3	3	8.94078	mad2	mad2COymEGFP	ste13D	CodonOptimized_ste13D	ymEGFP	SW193
SW193_190724_ymEGFP_red	190724_SW193_06	Cell_132	ymEGFP_red	9	8	1	12.6688	mad2	mad2COymEGFP	ste13D	CodonOptimized_ste13D	ymEGFP	SW193
SW193_190724_ymEGFP_red	190724_SW193_06	Cell_133	ymEGFP_red	5	4	1	11.0433	mad2	mad2COymEGFP	ste13D	CodonOptimized_ste13D	ymEGFP	SW193
SW193_190724_ymEGFP_red	190724_SW193_06	Cell_134	ymEGFP_red	2	2	0	6.66697	mad2	mad2COymEGFP	ste13D	CodonOptimized_ste13D	ymEGFP	SW193
SW193_190724_ymEGFP_red	190724_SW193_06	Cell_136	ymEGFP_red	0	0	0	10.7256	mad2	mad2COymEGFP	ste13D	CodonOptimized_ste13D	ymEGFP	SW193
SW193_190724_ymEGFP_red	190724_SW193_06	Cell_137	ymEGFP_red	10	6	4	13.26	mad2	mad2COymEGFP	ste13D	CodonOptimized_ste13D	ymEGFP	SW193
SW193_190724_ymEGFP_red	190724_SW193_06	Cell_138	ymEGFP_red	6	6	0	10.2258	mad2	mad2COymEGFP	ste13D	CodonOptimized_ste13D	ymEGFP	SW193
SW193_190724_ymEGFP_red	190724_SW193_06	Cell_139	ymEGFP_red	7	5	2	9.11815	mad2	mad2COymEGFP	ste13D	CodonOptimized_ste13D	ymEGFP	SW193
SW193_190724_ymEGFP_red	190724_SW193_06	Cell_14	ymEGFP_red	5	4	1	11.7025	mad2	mad2COymEGFP	ste13D	CodonOptimized_ste13D	ymEGFP	SW193
SW193_190724_ymEGFP_red	190724_SW193_06	Cell_140	ymEGFP_red	3	2	1	9.64361	mad2	mad2COymEGFP	ste13D	CodonOptimized_ste13D	ymEGFP	SW193
SW193_190724_ymEGFP_red	190724_SW193_06	Cell_141	ymEGFP_red	5	4	1	14.3878	mad2	mad2COymEGFP	ste13D	CodonOptimized_ste13D	ymEGFP	SW193
SW193_190724_ymEGFP_red	190724_SW193_06	Cell_142	ymEGFP_red	12	11	1	13.9391	mad2	mad2COymEGFP	ste13D	CodonOptimized_ste13D	ymEGFP	SW193
SW193_190724_ymEGFP_red	190724_SW193_06	Cell_143	ymEGFP_red	6	5	1	9.46497	mad2	mad2COymEGFP	ste13D	CodonOptimized_ste13D	ymEGFP	SW193
SW193_190724_ymEGFP_red	190724_SW193_06	Cell_144	ymEGFP_red	6	5	1	10.0226	mad2	mad2COymEGFP	ste13D	CodonOptimized_ste13D	ymEGFP	SW193
SW193_190724_ymEGFP_red	190724_SW193_06	Cell_145	ymEGFP_red	6	4	2	12.2119	mad2	mad2COymEGFP	ste13D	CodonOptimized_ste13D	ymEGFP	SW193
SW193_190724_ymEGFP_red	190724_SW193_06	Cell_146	ymEGFP_red	11	8	3	13.4609	mad2	mad2COymEGFP	ste13D	CodonOptimized_ste13D	ymEGFP	SW193
SW193_190724_ymEGFP_red	190724_SW193_06	Cell_149	ymEGFP_red	7	4	3	10.3543	mad2	mad2COymEGFP	ste13D	CodonOptimized_ste13D	ymEGFP	SW193
SW193_190724_ymEGFP_red	190724_SW193_06	Cell_15	ymEGFP_red	3	3	0	9.77822	mad2	mad2COymEGFP	ste13D	CodonOptimized_ste13D	ymEGFP	SW193
SW193_190724_ymEGFP_red	190724_SW193_06	Cell_150	ymEGFP_red	8	6	2	14.2932	mad2	mad2COymEGFP	ste13D	CodonOptimized_ste13D	ymEGFP	SW193
SW193_190724_ymEGFP_red	190724_SW193_06	Cell_151	ymEGFP_red	7	7	0	11.8803	mad2	mad2COymEGFP	ste13D	CodonOptimized_ste13D	ymEGFP	SW193
SW193_190724_ymEGFP_red	190724_SW193_06	Cell_152	ymEGFP_red	5	5	0	12.0297	mad2	mad2COymEGFP	ste13D	CodonOptimized_ste13D	ymEGFP	SW193
SW193_190724_ymEGFP_red	190724_SW193_06	Cell_154	ymEGFP_red	6	5	1	12.6496	mad2	mad2COymEGFP	ste13D	CodonOptimized_ste13D	ymEGFP	SW193
SW193_190724_ymEGFP_red	190724_SW193_06	Cell_155	ymEGFP_red	3	2	1	7.37793	mad2	mad2COymEGFP	ste13D	CodonOptimized_ste13D	ymEGFP	SW193
SW193_190724_ymEGFP_red	190724_SW193_06	Cell_156	ymEGFP_red	5	4	1	8.71867	mad2	mad2COymEGFP	ste13D	CodonOptimized_ste13D	ymEGFP	SW193
SW193_190724_ymEGFP_red	190724_SW193_06	Cell_158	ymEGFP_red	6	3	3	13.0397	mad2	mad2COymEGFP	ste13D	CodonOptimized_ste13D	ymEGFP	SW193
SW193_190724_ymEGFP_red	190724_SW193_06	Cell_16	ymEGFP_red	4	4	0	7.86621	mad2	mad2COymEGFP	ste13D	CodonOptimized_ste13D	ymEGFP	SW193
SW193_190724_ymEGFP_red	190724_SW193_06	Cell_160	ymEGFP_red	5	3	2	13.0838	mad2	mad2COymEGFP	ste13D	CodonOptimized_ste13D	ymEGFP	SW193
SW193_190724_ymEGFP_red	190724_SW193_06	Cell_161	ymEGFP_red	4	3	1	9.08338	mad2	mad2COymEGFP	ste13D	CodonOptimized_ste13D	ymEGFP	SW193
SW193_190724_ymEGFP_red	190724_SW193_06	Cell_163	ymEGFP_red	5	2	3	12.4531	mad2	mad2COymEGFP	ste13D	CodonOptimized_ste13D	ymEGFP	SW193
SW193_190724_ymEGFP_red	190724_SW193_06	Cell_164	ymEGFP_red	3	2	1	8.07901	mad2	mad2COymEGFP	ste13D	CodonOptimized_ste13D	ymEGFP	SW193
SW193_190724_ymEGFP_red	190724_SW193_06	Cell_165	ymEGFP_red	2	1	1	9.08789	mad2	mad2COymEGFP	ste13D	CodonOptimized_ste13D	ymEGFP	SW193
SW193_190724_ymEGFP_red	190724_SW193_06	Cell_166	ymEGFP_red	3	3	0	10.0262	mad2	mad2COymEGFP	ste13D	CodonOptimized_ste13D	ymEGFP	SW193
SW193_190724_ymEGFP_red	190724_SW193_06	Cell_167	ymEGFP_red	8	6	2	11.6154	mad2	mad2COymEGFP	ste13D	CodonOptimized_ste13D	ymEGFP	SW193
SW193_190724_ymEGFP_red	190724_SW193_06	Cell_168	ymEGFP_red	5	3	2	12.9357	mad2	mad2COymEGFP	ste13D	CodonOptimized_ste13D	ymEGFP	SW193
SW193_190724_ymEGFP_red	190724_SW193_06	Cell_169	ymEGFP_red	5	5	0	12.9719	mad2	mad2COymEGFP	ste13D	CodonOptimized_ste13D	ymEGFP	SW193
SW193_190724_ymEGFP_red	190724_SW193_06	Cell_170	ymEGFP_red	3	3	0	11.6792	mad2	mad2COymEGFP	ste13D	CodonOptimized_ste13D	ymEGFP	SW193
SW193_190724_ymEGFP_red	190724_SW193_06	Cell_171	ymEGFP_red	6	5	1	9.2469	mad2	mad2COymEGFP	ste13D	CodonOptimized_ste13D	ymEGFP	SW193
SW193_190724_ymEGFP_red	190724_SW193_06	Cell_173	ymEGFP_red	4	3	1	9.61085	mad2	mad2COymEGFP	ste13D	CodonOptimized_ste13D	ymEGFP	SW193
SW193_190724_ymEGFP_red	190724_SW193_06	Cell_174	ymEGFP_red	3	3	0	10.3085	mad2	mad2COymEGFP	ste13D	CodonOptimized_ste13D	ymEGFP	SW193
SW193_190724_ymEGFP_red	190724_SW193_06	Cell_175	ymEGFP_red	1	1	0	11.3007	mad2	mad2COymEGFP	ste13D	CodonOptimized_ste13D	ymEGFP	SW193
SW193_190724_ymEGFP_red	190724_SW193_06	Cell_176	ymEGFP_red	4	4	0	10.0706	mad2	mad2COymEGFP	ste13D	CodonOptimized_ste13D	ymEGFP	SW193
SW193_190724_ymEGFP_red	190724_SW193_06	Cell_178	ymEGFP_red	2	1	1	9.74439	mad2	mad2COymEGFP	ste13D	CodonOptimized_ste13D	ymEGFP	SW193
SW193_190724_ymEGFP_red	190724_SW193_06	Cell_179	ymEGFP_red	7	4	3	12.4829	mad2	mad2COymEGFP	ste13D	CodonOptimized_ste13D	ymEGFP	SW193
SW193_190724_ymEGFP_red	190724_SW193_06	Cell_18	ymEGFP_red	2	2	0	10.0893	mad2	mad2COymEGFP	ste13D	CodonOptimized_ste13D	ymEGFP	SW193
SW193_190724_ymEGFP_red	190724_SW193_06	Cell_181	ymEGFP_red	2	0	2	8.22044	mad2	mad2COymEGFP	ste13D	CodonOptimized_ste13D	ymEGFP	SW193
SW193_190724_ymEGFP_red	190724_SW193_06	Cell_182	ymEGFP_red	3	3	0	8.86631	mad2	mad2COymEGFP	ste13D	CodonOptimized_ste13D	ymEGFP	SW193
SW193_190724_ymEGFP_red	190724_SW193_06	Cell_183	ymEGFP_red	0	0	0	8.16061	mad2	mad2COymEGFP	ste13D	CodonOptimized_ste13D	ymEGFP	SW193
SW193_190724_ymEGFP_red	190724_SW193_06	Cell_186	ymEGFP_red	5	4	1	8.21819	mad2	mad2COymEGFP	ste13D	CodonOptimized_ste13D	ymEGFP	SW193
SW193_190724_ymEGFP_red	190724_SW193_06	Cell_187	ymEGFP_red	4	2	2	11.3657	mad2	mad2COymEGFP	ste13D	CodonOptimized_ste13D	ymEGFP	SW193
SW193_190724_ymEGFP_red	190724_SW193_06	Cell_188	ymEGFP_red	3	3	0	9.69852	mad2	mad2COymEGFP	ste13D	CodonOptimized_ste13D	ymEGFP	SW193
SW193_190724_ymEGFP_red	190724_SW193_06	Cell_189	ymEGFP_red	5	5	0	7.85972	mad2	mad2COymEGFP	ste13D	CodonOptimized_ste13D	ymEGFP	SW193
SW193_190724_ymEGFP_red	190724_SW193_06	Cell_19	ymEGFP_red	4	4	0	9.23835	mad2	mad2COymEGFP	ste13D	CodonOptimized_ste13D	ymEGFP	SW193
SW193_190724_ymEGFP_red	190724_SW193_06	Cell_191	ymEGFP_red	7	5	2	9.6218	mad2	mad2COymEGFP	ste13D	CodonOptimized_ste13D	ymEGFP	SW193
SW193_190724_ymEGFP_red	190724_SW193_06	Cell_192	ymEGFP_red	8	7	1	13.4754	mad2	mad2COymEGFP	ste13D	CodonOptimized_ste13D	ymEGFP	SW193
SW193_190724_ymEGFP_red	190724_SW193_06	Cell_194	ymEGFP_red	5	4	1	10.1664	mad2	mad2COymEGFP	ste13D	CodonOptimized_ste13D	ymEGFP	SW193
SW193_190724_ymEGFP_red	190724_SW193_06	Cell_195	ymEGFP_red	0	0	0	7.72799	mad2	mad2COymEGFP	ste13D	CodonOptimized_ste13D	ymEGFP	SW193
SW193_190724_ymEGFP_red	190724_SW193_06	Cell_196	ymEGFP_red	9	7	2	14.7308	mad2	mad2COymEGFP	ste13D	CodonOptimized_ste13D	ymEGFP	SW193
SW193_190724_ymEGFP_red	190724_SW193_06	Cell_197	ymEGFP_red	5	3	2	8.24912	mad2	mad2COymEGFP	ste13D	CodonOptimized_ste13D	ymEGFP	SW193
SW193_190724_ymEGFP_red	190724_SW193_06	Cell_198	ymEGFP_red	6	5	1	11.4938	mad2	mad2COymEGFP	ste13D	CodonOptimized_ste13D	ymEGFP	SW193
SW193_190724_ymEGFP_red	190724_SW193_06	Cell_20	ymEGFP_red	6	5	1	13.9773	mad2	mad2COymEGFP	ste13D	CodonOptimized_ste13D	ymEGFP	SW193
SW193_190724_ymEGFP_red	190724_SW193_06	Cell_200	ymEGFP_red	5	4	1	15.5428	mad2	mad2COymEGFP	ste13D	CodonOptimized_ste13D	ymEGFP	SW193
SW193_190724_ymEGFP_red	190724_SW193_06	Cell_202	ymEGFP_red	5	4	1	8.51085	mad2	mad2COymEGFP	ste13D	CodonOptimized_ste13D	ymEGFP	SW193
SW193_190724_ymEGFP_red	190724_SW193_06	Cell_203	ymEGFP_red	9	8	1	10.8735	mad2	mad2COymEGFP	ste13D	CodonOptimized_ste13D	ymEGFP	SW193
SW193_190724_ymEGFP_red	190724_SW193_06	Cell_205	ymEGFP_red	3	2	1	9.7576	mad2	mad2COymEGFP	ste13D	CodonOptimized_ste13D	ymEGFP	SW193
SW193_190724_ymEGFP_red	190724_SW193_06	Cell_207	ymEGFP_red	6	3	3	11.0399	mad2	mad2COymEGFP	ste13D	CodonOptimized_ste13D	ymEGFP	SW193
SW193_190724_ymEGFP_red	190724_SW193_06	Cell_208	ymEGFP_red	3	1	2	8.43914	mad2	mad2COymEGFP	ste13D	CodonOptimized_ste13D	ymEGFP	SW193
SW193_190724_ymEGFP_red	190724_SW193_06	Cell_209	ymEGFP_red	1	1	0	6.67914	mad2	mad2COymEGFP	ste13D	CodonOptimized_ste13D	ymEGFP	SW193
SW193_190724_ymEGFP_red	190724_SW193_06	Cell_21	ymEGFP_red	6	6	0	12.7953	mad2	mad2COymEGFP	ste13D	CodonOptimized_ste13D	ymEGFP	SW193
SW193_190724_ymEGFP_red	190724_SW193_06	Cell_210	ymEGFP_red	2	1	1	11.2781	mad2	mad2COymEGFP	ste13D	CodonOptimized_ste13D	ymEGFP	SW193
SW193_190724_ymEGFP_red	190724_SW193_06	Cell_211	ymEGFP_red	7	5	2	10.5283	mad2	mad2COymEGFP	ste13D	CodonOptimized_ste13D	ymEGFP	SW193
SW193_190724_ymEGFP_red	190724_SW193_06	Cell_212	ymEGFP_red	10	7	3	12.7797	mad2	mad2COymEGFP	ste13D	CodonOptimized_ste13D	ymEGFP	SW193
SW193_190724_ymEGFP_red	190724_SW193_06	Cell_213	ymEGFP_red	3	3	0	8.65145	mad2	mad2COymEGFP	ste13D	CodonOptimized_ste13D	ymEGFP	SW193
SW193_190724_ymEGFP_red	190724_SW193_06	Cell_214	ymEGFP_red	4	3	1	9.66288	mad2	mad2COymEGFP	ste13D	CodonOptimized_ste13D	ymEGFP	SW193
SW193_190724_ymEGFP_red	190724_SW193_06	Cell_215	ymEGFP_red	7	6	1	12.4371	mad2	mad2COymEGFP	ste13D	CodonOptimized_ste13D	ymEGFP	SW193
SW193_190724_ymEGFP_red	190724_SW193_06	Cell_216	ymEGFP_red	2	2	0	7.51393	mad2	mad2COymEGFP	ste13D	CodonOptimized_ste13D	ymEGFP	SW193
SW193_190724_ymEGFP_red	190724_SW193_06	Cell_217	ymEGFP_red	10	9	1	11.3315	mad2	mad2COymEGFP	ste13D	CodonOptimized_ste13D	ymEGFP	SW193
SW193_190724_ymEGFP_red	190724_SW193_06	Cell_219	ymEGFP_red	5	4	1	7.3571	mad2	mad2COymEGFP	ste13D	CodonOptimized_ste13D	ymEGFP	SW193
SW193_190724_ymEGFP_red	190724_SW193_06	Cell_220	ymEGFP_red	5	4	1	10.87	mad2	mad2COymEGFP	ste13D	CodonOptimized_ste13D	ymEGFP	SW193
SW193_190724_ymEGFP_red	190724_SW193_06	Cell_221	ymEGFP_red	9	8	1	11.1735	mad2	mad2COymEGFP	ste13D	CodonOptimized_ste13D	ymEGFP	SW193
SW193_190724_ymEGFP_red	190724_SW193_06	Cell_222	ymEGFP_red	7	6	1	9.5042	mad2	mad2COymEGFP	ste13D	CodonOptimized_ste13D	ymEGFP	SW193
SW193_190724_ymEGFP_red	190724_SW193_06	Cell_223	ymEGFP_red	1	1	0	15.2806	mad2	mad2COymEGFP	ste13D	CodonOptimized_ste13D	ymEGFP	SW193
SW193_190724_ymEGFP_red	190724_SW193_06	Cell_224	ymEGFP_red	2	1	1	8.78661	mad2	mad2COymEGFP	ste13D	CodonOptimized_ste13D	ymEGFP	SW193
SW193_190724_ymEGFP_red	190724_SW193_06	Cell_225	ymEGFP_red	3	3	0	8.54611	mad2	mad2COymEGFP	ste13D	CodonOptimized_ste13D	ymEGFP	SW193
SW193_190724_ymEGFP_red	190724_SW193_06	Cell_226	ymEGFP_red	6	4	2	11.2133	mad2	mad2COymEGFP	ste13D	CodonOptimized_ste13D	ymEGFP	SW193
SW193_190724_ymEGFP_red	190724_SW193_06	Cell_227	ymEGFP_red	3	3	0	14.8181	mad2	mad2COymEGFP	ste13D	CodonOptimized_ste13D	ymEGFP	SW193
SW193_190724_ymEGFP_red	190724_SW193_06	Cell_229	ymEGFP_red	6	4	2	9.19094	mad2	mad2COymEGFP	ste13D	CodonOptimized_ste13D	ymEGFP	SW193
SW193_190724_ymEGFP_red	190724_SW193_06	Cell_23	ymEGFP_red	7	5	2	10.4153	mad2	mad2COymEGFP	ste13D	CodonOptimized_ste13D	ymEGFP	SW193
SW193_190724_ymEGFP_red	190724_SW193_06	Cell_230	ymEGFP_red	5	3	2	8.70456	mad2	mad2COymEGFP	ste13D	CodonOptimized_ste13D	ymEGFP	SW193
SW193_190724_ymEGFP_red	190724_SW193_06	Cell_231	ymEGFP_red	8	4	4	13.4081	mad2	mad2COymEGFP	ste13D	CodonOptimized_ste13D	ymEGFP	SW193
SW193_190724_ymEGFP_red	190724_SW193_06	Cell_232	ymEGFP_red	5	4	1	13.2701	mad2	mad2COymEGFP	ste13D	CodonOptimized_ste13D	ymEGFP	SW193
SW193_190724_ymEGFP_red	190724_SW193_06	Cell_233	ymEGFP_red	0	0	0	8.9923	mad2	mad2COymEGFP	ste13D	CodonOptimized_ste13D	ymEGFP	SW193
SW193_190724_ymEGFP_red	190724_SW193_06	Cell_234	ymEGFP_red	4	4	0	12.629	mad2	mad2COymEGFP	ste13D	CodonOptimized_ste13D	ymEGFP	SW193
SW193_190724_ymEGFP_red	190724_SW193_06	Cell_235	ymEGFP_red	7	7	0	8.07804	mad2	mad2COymEGFP	ste13D	CodonOptimized_ste13D	ymEGFP	SW193
SW193_190724_ymEGFP_red	190724_SW193_06	Cell_236	ymEGFP_red	6	6	0	10.0075	mad2	mad2COymEGFP	ste13D	CodonOptimized_ste13D	ymEGFP	SW193
SW193_190724_ymEGFP_red	190724_SW193_06	Cell_237	ymEGFP_red	6	4	2	9.64223	mad2	mad2COymEGFP	ste13D	CodonOptimized_ste13D	ymEGFP	SW193
SW193_190724_ymEGFP_red	190724_SW193_06	Cell_238	ymEGFP_red	1	0	1	8.94855	mad2	mad2COymEGFP	ste13D	CodonOptimized_ste13D	ymEGFP	SW193
SW193_190724_ymEGFP_red	190724_SW193_06	Cell_239	ymEGFP_red	7	6	1	10.6409	mad2	mad2COymEGFP	ste13D	CodonOptimized_ste13D	ymEGFP	SW193
SW193_190724_ymEGFP_red	190724_SW193_06	Cell_24	ymEGFP_red	4	4	0	8.73579	mad2	mad2COymEGFP	ste13D	CodonOptimized_ste13D	ymEGFP	SW193
SW193_190724_ymEGFP_red	190724_SW193_06	Cell_241	ymEGFP_red	1	1	0	6.93236	mad2	mad2COymEGFP	ste13D	CodonOptimized_ste13D	ymEGFP	SW193
SW193_190724_ymEGFP_red	190724_SW193_06	Cell_242	ymEGFP_red	2	1	1	11.3575	mad2	mad2COymEGFP	ste13D	CodonOptimized_ste13D	ymEGFP	SW193
SW193_190724_ymEGFP_red	190724_SW193_06	Cell_244	ymEGFP_red	3	2	1	10.9921	mad2	mad2COymEGFP	ste13D	CodonOptimized_ste13D	ymEGFP	SW193
SW193_190724_ymEGFP_red	190724_SW193_06	Cell_248	ymEGFP_red	3	3	0	10.7061	mad2	mad2COymEGFP	ste13D	CodonOptimized_ste13D	ymEGFP	SW193
SW193_190724_ymEGFP_red	190724_SW193_06	Cell_249	ymEGFP_red	4	2	2	11.3702	mad2	mad2COymEGFP	ste13D	CodonOptimized_ste13D	ymEGFP	SW193
SW193_190724_ymEGFP_red	190724_SW193_06	Cell_250	ymEGFP_red	6	5	1	10.2037	mad2	mad2COymEGFP	ste13D	CodonOptimized_ste13D	ymEGFP	SW193
SW193_190724_ymEGFP_red	190724_SW193_06	Cell_251	ymEGFP_red	5	4	1	14.2942	mad2	mad2COymEGFP	ste13D	CodonOptimized_ste13D	ymEGFP	SW193
SW193_190724_ymEGFP_red	190724_SW193_06	Cell_252	ymEGFP_red	3	3	0	9.38467	mad2	mad2COymEGFP	ste13D	CodonOptimized_ste13D	ymEGFP	SW193
SW193_190724_ymEGFP_red	190724_SW193_06	Cell_253	ymEGFP_red	3	3	0	8.59813	mad2	mad2COymEGFP	ste13D	CodonOptimized_ste13D	ymEGFP	SW193
SW193_190724_ymEGFP_red	190724_SW193_06	Cell_254	ymEGFP_red	8	6	2	15.0892	mad2	mad2COymEGFP	ste13D	CodonOptimized_ste13D	ymEGFP	SW193
SW193_190724_ymEGFP_red	190724_SW193_06	Cell_255	ymEGFP_red	2	2	0	10.0979	mad2	mad2COymEGFP	ste13D	CodonOptimized_ste13D	ymEGFP	SW193
SW193_190724_ymEGFP_red	190724_SW193_06	Cell_256	ymEGFP_red	3	1	2	7.21602	mad2	mad2COymEGFP	ste13D	CodonOptimized_ste13D	ymEGFP	SW193
SW193_190724_ymEGFP_red	190724_SW193_06	Cell_257	ymEGFP_red	5	2	3	11.3511	mad2	mad2COymEGFP	ste13D	CodonOptimized_ste13D	ymEGFP	SW193
SW193_190724_ymEGFP_red	190724_SW193_06	Cell_259	ymEGFP_red	1	1	0	10.322	mad2	mad2COymEGFP	ste13D	CodonOptimized_ste13D	ymEGFP	SW193
SW193_190724_ymEGFP_red	190724_SW193_06	Cell_26	ymEGFP_red	6	5	1	10.3391	mad2	mad2COymEGFP	ste13D	CodonOptimized_ste13D	ymEGFP	SW193
SW193_190724_ymEGFP_red	190724_SW193_06	Cell_261	ymEGFP_red	7	7	0	11.3655	mad2	mad2COymEGFP	ste13D	CodonOptimized_ste13D	ymEGFP	SW193
SW193_190724_ymEGFP_red	190724_SW193_06	Cell_262	ymEGFP_red	6	6	0	12.3947	mad2	mad2COymEGFP	ste13D	CodonOptimized_ste13D	ymEGFP	SW193
SW193_190724_ymEGFP_red	190724_SW193_06	Cell_263	ymEGFP_red	2	2	0	14.331	mad2	mad2COymEGFP	ste13D	CodonOptimized_ste13D	ymEGFP	SW193
SW193_190724_ymEGFP_red	190724_SW193_06	Cell_264	ymEGFP_red	6	5	1	13.7456	mad2	mad2COymEGFP	ste13D	CodonOptimized_ste13D	ymEGFP	SW193
SW193_190724_ymEGFP_red	190724_SW193_06	Cell_265	ymEGFP_red	9	8	1	11.1915	mad2	mad2COymEGFP	ste13D	CodonOptimized_ste13D	ymEGFP	SW193
SW193_190724_ymEGFP_red	190724_SW193_06	Cell_266	ymEGFP_red	4	3	1	7.53704	mad2	mad2COymEGFP	ste13D	CodonOptimized_ste13D	ymEGFP	SW193
SW193_190724_ymEGFP_red	190724_SW193_06	Cell_267	ymEGFP_red	9	6	3	9.71319	mad2	mad2COymEGFP	ste13D	CodonOptimized_ste13D	ymEGFP	SW193
SW193_190724_ymEGFP_red	190724_SW193_06	Cell_268	ymEGFP_red	5	4	1	8.31994	mad2	mad2COymEGFP	ste13D	CodonOptimized_ste13D	ymEGFP	SW193
SW193_190724_ymEGFP_red	190724_SW193_06	Cell_269	ymEGFP_red	4	3	1	7.93957	mad2	mad2COymEGFP	ste13D	CodonOptimized_ste13D	ymEGFP	SW193
SW193_190724_ymEGFP_red	190724_SW193_06	Cell_27	ymEGFP_red	5	1	4	8.26216	mad2	mad2COymEGFP	ste13D	CodonOptimized_ste13D	ymEGFP	SW193
SW193_190724_ymEGFP_red	190724_SW193_06	Cell_272	ymEGFP_red	6	5	1	10.3159	mad2	mad2COymEGFP	ste13D	CodonOptimized_ste13D	ymEGFP	SW193
SW193_190724_ymEGFP_red	190724_SW193_06	Cell_273	ymEGFP_red	6	3	3	10.7257	mad2	mad2COymEGFP	ste13D	CodonOptimized_ste13D	ymEGFP	SW193
SW193_190724_ymEGFP_red	190724_SW193_06	Cell_275	ymEGFP_red	5	2	3	12.8767	mad2	mad2COymEGFP	ste13D	CodonOptimized_ste13D	ymEGFP	SW193
SW193_190724_ymEGFP_red	190724_SW193_06	Cell_278	ymEGFP_red	6	4	2	11.7534	mad2	mad2COymEGFP	ste13D	CodonOptimized_ste13D	ymEGFP	SW193
SW193_190724_ymEGFP_red	190724_SW193_06	Cell_28	ymEGFP_red	1	0	1	10.0197	mad2	mad2COymEGFP	ste13D	CodonOptimized_ste13D	ymEGFP	SW193
SW193_190724_ymEGFP_red	190724_SW193_06	Cell_280	ymEGFP_red	4	2	2	8.57433	mad2	mad2COymEGFP	ste13D	CodonOptimized_ste13D	ymEGFP	SW193
SW193_190724_ymEGFP_red	190724_SW193_06	Cell_282	ymEGFP_red	2	0	2	13.2114	mad2	mad2COymEGFP	ste13D	CodonOptimized_ste13D	ymEGFP	SW193
SW193_190724_ymEGFP_red	190724_SW193_06	Cell_283	ymEGFP_red	6	5	1	12.9513	mad2	mad2COymEGFP	ste13D	CodonOptimized_ste13D	ymEGFP	SW193
SW193_190724_ymEGFP_red	190724_SW193_06	Cell_284	ymEGFP_red	5	5	0	7.93263	mad2	mad2COymEGFP	ste13D	CodonOptimized_ste13D	ymEGFP	SW193
SW193_190724_ymEGFP_red	190724_SW193_06	Cell_285	ymEGFP_red	2	1	1	8.71939	mad2	mad2COymEGFP	ste13D	CodonOptimized_ste13D	ymEGFP	SW193
SW193_190724_ymEGFP_red	190724_SW193_06	Cell_286	ymEGFP_red	2	2	0	9.70313	mad2	mad2COymEGFP	ste13D	CodonOptimized_ste13D	ymEGFP	SW193
SW193_190724_ymEGFP_red	190724_SW193_06	Cell_287	ymEGFP_red	8	7	1	13.8198	mad2	mad2COymEGFP	ste13D	CodonOptimized_ste13D	ymEGFP	SW193
SW193_190724_ymEGFP_red	190724_SW193_06	Cell_288	ymEGFP_red	2	2	0	7.88656	mad2	mad2COymEGFP	ste13D	CodonOptimized_ste13D	ymEGFP	SW193
SW193_190724_ymEGFP_red	190724_SW193_06	Cell_289	ymEGFP_red	7	7	0	9.19446	mad2	mad2COymEGFP	ste13D	CodonOptimized_ste13D	ymEGFP	SW193
SW193_190724_ymEGFP_red	190724_SW193_06	Cell_29	ymEGFP_red	0	0	0	11.5518	mad2	mad2COymEGFP	ste13D	CodonOptimized_ste13D	ymEGFP	SW193
SW193_190724_ymEGFP_red	190724_SW193_06	Cell_291	ymEGFP_red	4	3	1	11.7479	mad2	mad2COymEGFP	ste13D	CodonOptimized_ste13D	ymEGFP	SW193
SW193_190724_ymEGFP_red	190724_SW193_06	Cell_293	ymEGFP_red	10	9	1	11.8696	mad2	mad2COymEGFP	ste13D	CodonOptimized_ste13D	ymEGFP	SW193
SW193_190724_ymEGFP_red	190724_SW193_06	Cell_294	ymEGFP_red	9	7	2	12.2776	mad2	mad2COymEGFP	ste13D	CodonOptimized_ste13D	ymEGFP	SW193
SW193_190724_ymEGFP_red	190724_SW193_06	Cell_297	ymEGFP_red	5	4	1	10.2235	mad2	mad2COymEGFP	ste13D	CodonOptimized_ste13D	ymEGFP	SW193
SW193_190724_ymEGFP_red	190724_SW193_06	Cell_299	ymEGFP_red	2	2	0	8.40606	mad2	mad2COymEGFP	ste13D	CodonOptimized_ste13D	ymEGFP	SW193
SW193_190724_ymEGFP_red	190724_SW193_06	Cell_30	ymEGFP_red	2	1	1	9.15112	mad2	mad2COymEGFP	ste13D	CodonOptimized_ste13D	ymEGFP	SW193
SW193_190724_ymEGFP_red	190724_SW193_06	Cell_300	ymEGFP_red	9	5	4	10.8324	mad2	mad2COymEGFP	ste13D	CodonOptimized_ste13D	ymEGFP	SW193
SW193_190724_ymEGFP_red	190724_SW193_06	Cell_301	ymEGFP_red	7	6	1	10.7628	mad2	mad2COymEGFP	ste13D	CodonOptimized_ste13D	ymEGFP	SW193
SW193_190724_ymEGFP_red	190724_SW193_06	Cell_303	ymEGFP_red	7	6	1	12.7628	mad2	mad2COymEGFP	ste13D	CodonOptimized_ste13D	ymEGFP	SW193
SW193_190724_ymEGFP_red	190724_SW193_06	Cell_304	ymEGFP_red	4	4	0	9.34575	mad2	mad2COymEGFP	ste13D	CodonOptimized_ste13D	ymEGFP	SW193
SW193_190724_ymEGFP_red	190724_SW193_06	Cell_305	ymEGFP_red	8	6	2	11.6248	mad2	mad2COymEGFP	ste13D	CodonOptimized_ste13D	ymEGFP	SW193
SW193_190724_ymEGFP_red	190724_SW193_06	Cell_306	ymEGFP_red	2	1	1	12.9382	mad2	mad2COymEGFP	ste13D	CodonOptimized_ste13D	ymEGFP	SW193
SW193_190724_ymEGFP_red	190724_SW193_06	Cell_31	ymEGFP_red	3	2	1	9.136	mad2	mad2COymEGFP	ste13D	CodonOptimized_ste13D	ymEGFP	SW193
SW193_190724_ymEGFP_red	190724_SW193_06	Cell_310	ymEGFP_red	4	3	1	9.40324	mad2	mad2COymEGFP	ste13D	CodonOptimized_ste13D	ymEGFP	SW193
SW193_190724_ymEGFP_red	190724_SW193_06	Cell_311	ymEGFP_red	4	2	2	11.414	mad2	mad2COymEGFP	ste13D	CodonOptimized_ste13D	ymEGFP	SW193
SW193_190724_ymEGFP_red	190724_SW193_06	Cell_312	ymEGFP_red	7	7	0	13.7426	mad2	mad2COymEGFP	ste13D	CodonOptimized_ste13D	ymEGFP	SW193
SW193_190724_ymEGFP_red	190724_SW193_06	Cell_314	ymEGFP_red	4	1	3	10.5543	mad2	mad2COymEGFP	ste13D	CodonOptimized_ste13D	ymEGFP	SW193
SW193_190724_ymEGFP_red	190724_SW193_06	Cell_315	ymEGFP_red	3	2	1	11.0904	mad2	mad2COymEGFP	ste13D	CodonOptimized_ste13D	ymEGFP	SW193
SW193_190724_ymEGFP_red	190724_SW193_06	Cell_316	ymEGFP_red	4	3	1	8.63949	mad2	mad2COymEGFP	ste13D	CodonOptimized_ste13D	ymEGFP	SW193
SW193_190724_ymEGFP_red	190724_SW193_06	Cell_318	ymEGFP_red	6	5	1	14.1689	mad2	mad2COymEGFP	ste13D	CodonOptimized_ste13D	ymEGFP	SW193
SW193_190724_ymEGFP_red	190724_SW193_06	Cell_319	ymEGFP_red	6	5	1	12.0869	mad2	mad2COymEGFP	ste13D	CodonOptimized_ste13D	ymEGFP	SW193
SW193_190724_ymEGFP_red	190724_SW193_06	Cell_32	ymEGFP_red	5	3	2	12.4063	mad2	mad2COymEGFP	ste13D	CodonOptimized_ste13D	ymEGFP	SW193
SW193_190724_ymEGFP_red	190724_SW193_06	Cell_320	ymEGFP_red	8	8	0	10.067	mad2	mad2COymEGFP	ste13D	CodonOptimized_ste13D	ymEGFP	SW193
SW193_190724_ymEGFP_red	190724_SW193_06	Cell_321	ymEGFP_red	5	4	1	12.4333	mad2	mad2COymEGFP	ste13D	CodonOptimized_ste13D	ymEGFP	SW193
SW193_190724_ymEGFP_red	190724_SW193_06	Cell_322	ymEGFP_red	6	4	2	13.1358	mad2	mad2COymEGFP	ste13D	CodonOptimized_ste13D	ymEGFP	SW193
SW193_190724_ymEGFP_red	190724_SW193_06	Cell_323	ymEGFP_red	1	0	1	10.298	mad2	mad2COymEGFP	ste13D	CodonOptimized_ste13D	ymEGFP	SW193
SW193_190724_ymEGFP_red	190724_SW193_06	Cell_324	ymEGFP_red	3	1	2	8.02634	mad2	mad2COymEGFP	ste13D	CodonOptimized_ste13D	ymEGFP	SW193
SW193_190724_ymEGFP_red	190724_SW193_06	Cell_328	ymEGFP_red	6	6	0	9.24197	mad2	mad2COymEGFP	ste13D	CodonOptimized_ste13D	ymEGFP	SW193
SW193_190724_ymEGFP_red	190724_SW193_06	Cell_33	ymEGFP_red	7	5	2	12.367	mad2	mad2COymEGFP	ste13D	CodonOptimized_ste13D	ymEGFP	SW193
SW193_190724_ymEGFP_red	190724_SW193_06	Cell_330	ymEGFP_red	3	1	2	9.3514	mad2	mad2COymEGFP	ste13D	CodonOptimized_ste13D	ymEGFP	SW193
SW193_190724_ymEGFP_red	190724_SW193_06	Cell_34	ymEGFP_red	7	6	1	9.87832	mad2	mad2COymEGFP	ste13D	CodonOptimized_ste13D	ymEGFP	SW193
SW193_190724_ymEGFP_red	190724_SW193_06	Cell_35	ymEGFP_red	5	4	1	12.3896	mad2	mad2COymEGFP	ste13D	CodonOptimized_ste13D	ymEGFP	SW193
SW193_190724_ymEGFP_red	190724_SW193_06	Cell_39	ymEGFP_red	7	6	1	9.16926	mad2	mad2COymEGFP	ste13D	CodonOptimized_ste13D	ymEGFP	SW193
SW193_190724_ymEGFP_red	190724_SW193_06	Cell_40	ymEGFP_red	6	4	2	12.7064	mad2	mad2COymEGFP	ste13D	CodonOptimized_ste13D	ymEGFP	SW193
SW193_190724_ymEGFP_red	190724_SW193_06	Cell_41	ymEGFP_red	4	2	2	12.8698	mad2	mad2COymEGFP	ste13D	CodonOptimized_ste13D	ymEGFP	SW193
SW193_190724_ymEGFP_red	190724_SW193_06	Cell_42	ymEGFP_red	4	3	1	11.05	mad2	mad2COymEGFP	ste13D	CodonOptimized_ste13D	ymEGFP	SW193
SW193_190724_ymEGFP_red	190724_SW193_06	Cell_44	ymEGFP_red	6	4	2	13.3037	mad2	mad2COymEGFP	ste13D	CodonOptimized_ste13D	ymEGFP	SW193
SW193_190724_ymEGFP_red	190724_SW193_06	Cell_45	ymEGFP_red	3	2	1	9.13715	mad2	mad2COymEGFP	ste13D	CodonOptimized_ste13D	ymEGFP	SW193
SW193_190724_ymEGFP_red	190724_SW193_06	Cell_46	ymEGFP_red	6	5	1	10.6265	mad2	mad2COymEGFP	ste13D	CodonOptimized_ste13D	ymEGFP	SW193
SW193_190724_ymEGFP_red	190724_SW193_06	Cell_47	ymEGFP_red	4	2	2	11.0871	mad2	mad2COymEGFP	ste13D	CodonOptimized_ste13D	ymEGFP	SW193
SW193_190724_ymEGFP_red	190724_SW193_06	Cell_48	ymEGFP_red	0	0	0	7.44546	mad2	mad2COymEGFP	ste13D	CodonOptimized_ste13D	ymEGFP	SW193
SW193_190724_ymEGFP_red	190724_SW193_06	Cell_50	ymEGFP_red	6	5	1	10.1703	mad2	mad2COymEGFP	ste13D	CodonOptimized_ste13D	ymEGFP	SW193
SW193_190724_ymEGFP_red	190724_SW193_06	Cell_52	ymEGFP_red	6	5	1	10.5205	mad2	mad2COymEGFP	ste13D	CodonOptimized_ste13D	ymEGFP	SW193
SW193_190724_ymEGFP_red	190724_SW193_06	Cell_53	ymEGFP_red	3	2	1	10.2857	mad2	mad2COymEGFP	ste13D	CodonOptimized_ste13D	ymEGFP	SW193
SW193_190724_ymEGFP_red	190724_SW193_06	Cell_55	ymEGFP_red	10	9	1	13.7277	mad2	mad2COymEGFP	ste13D	CodonOptimized_ste13D	ymEGFP	SW193
SW193_190724_ymEGFP_red	190724_SW193_06	Cell_56	ymEGFP_red	5	4	1	8.40286	mad2	mad2COymEGFP	ste13D	CodonOptimized_ste13D	ymEGFP	SW193
SW193_190724_ymEGFP_red	190724_SW193_06	Cell_58	ymEGFP_red	8	6	2	9.46204	mad2	mad2COymEGFP	ste13D	CodonOptimized_ste13D	ymEGFP	SW193
SW193_190724_ymEGFP_red	190724_SW193_06	Cell_59	ymEGFP_red	7	6	1	11.9665	mad2	mad2COymEGFP	ste13D	CodonOptimized_ste13D	ymEGFP	SW193
SW193_190724_ymEGFP_red	190724_SW193_06	Cell_60	ymEGFP_red	6	5	1	11.6643	mad2	mad2COymEGFP	ste13D	CodonOptimized_ste13D	ymEGFP	SW193
SW193_190724_ymEGFP_red	190724_SW193_06	Cell_61	ymEGFP_red	3	2	1	9.08557	mad2	mad2COymEGFP	ste13D	CodonOptimized_ste13D	ymEGFP	SW193
SW193_190724_ymEGFP_red	190724_SW193_06	Cell_62	ymEGFP_red	2	2	0	11.1436	mad2	mad2COymEGFP	ste13D	CodonOptimized_ste13D	ymEGFP	SW193
SW193_190724_ymEGFP_red	190724_SW193_06	Cell_65	ymEGFP_red	4	4	0	12.2788	mad2	mad2COymEGFP	ste13D	CodonOptimized_ste13D	ymEGFP	SW193
SW193_190724_ymEGFP_red	190724_SW193_06	Cell_66	ymEGFP_red	4	4	0	14.729	mad2	mad2COymEGFP	ste13D	CodonOptimized_ste13D	ymEGFP	SW193
SW193_190724_ymEGFP_red	190724_SW193_06	Cell_67	ymEGFP_red	5	4	1	15.0914	mad2	mad2COymEGFP	ste13D	CodonOptimized_ste13D	ymEGFP	SW193
SW193_190724_ymEGFP_red	190724_SW193_06	Cell_68	ymEGFP_red	7	7	0	8.79448	mad2	mad2COymEGFP	ste13D	CodonOptimized_ste13D	ymEGFP	SW193
SW193_190724_ymEGFP_red	190724_SW193_06	Cell_69	ymEGFP_red	6	5	1	14.365	mad2	mad2COymEGFP	ste13D	CodonOptimized_ste13D	ymEGFP	SW193
SW193_190724_ymEGFP_red	190724_SW193_06	Cell_70	ymEGFP_red	8	7	1	12.9287	mad2	mad2COymEGFP	ste13D	CodonOptimized_ste13D	ymEGFP	SW193
SW193_190724_ymEGFP_red	190724_SW193_06	Cell_71	ymEGFP_red	7	5	2	12.3252	mad2	mad2COymEGFP	ste13D	CodonOptimized_ste13D	ymEGFP	SW193
SW193_190724_ymEGFP_red	190724_SW193_06	Cell_72	ymEGFP_red	3	1	2	13.7858	mad2	mad2COymEGFP	ste13D	CodonOptimized_ste13D	ymEGFP	SW193
SW193_190724_ymEGFP_red	190724_SW193_06	Cell_73	ymEGFP_red	7	4	3	10.7502	mad2	mad2COymEGFP	ste13D	CodonOptimized_ste13D	ymEGFP	SW193
SW193_190724_ymEGFP_red	190724_SW193_06	Cell_75	ymEGFP_red	5	4	1	9.815	mad2	mad2COymEGFP	ste13D	CodonOptimized_ste13D	ymEGFP	SW193
SW193_190724_ymEGFP_red	190724_SW193_06	Cell_77	ymEGFP_red	10	10	0	15.9227	mad2	mad2COymEGFP	ste13D	CodonOptimized_ste13D	ymEGFP	SW193
SW193_190724_ymEGFP_red	190724_SW193_06	Cell_78	ymEGFP_red	9	8	1	11.1743	mad2	mad2COymEGFP	ste13D	CodonOptimized_ste13D	ymEGFP	SW193
SW193_190724_ymEGFP_red	190724_SW193_06	Cell_79	ymEGFP_red	5	4	1	8.4238	mad2	mad2COymEGFP	ste13D	CodonOptimized_ste13D	ymEGFP	SW193
SW193_190724_ymEGFP_red	190724_SW193_06	Cell_80	ymEGFP_red	9	6	3	9.46793	mad2	mad2COymEGFP	ste13D	CodonOptimized_ste13D	ymEGFP	SW193
SW193_190724_ymEGFP_red	190724_SW193_06	Cell_81	ymEGFP_red	1	1	0	7.4589	mad2	mad2COymEGFP	ste13D	CodonOptimized_ste13D	ymEGFP	SW193
SW193_190724_ymEGFP_red	190724_SW193_06	Cell_82	ymEGFP_red	6	4	2	9.204	mad2	mad2COymEGFP	ste13D	CodonOptimized_ste13D	ymEGFP	SW193
SW193_190724_ymEGFP_red	190724_SW193_06	Cell_85	ymEGFP_red	4	3	1	10.1302	mad2	mad2COymEGFP	ste13D	CodonOptimized_ste13D	ymEGFP	SW193
SW193_190724_ymEGFP_red	190724_SW193_06	Cell_86	ymEGFP_red	5	5	0	11.0177	mad2	mad2COymEGFP	ste13D	CodonOptimized_ste13D	ymEGFP	SW193
SW193_190724_ymEGFP_red	190724_SW193_06	Cell_87	ymEGFP_red	4	3	1	10.5694	mad2	mad2COymEGFP	ste13D	CodonOptimized_ste13D	ymEGFP	SW193
SW193_190724_ymEGFP_red	190724_SW193_06	Cell_88	ymEGFP_red	7	5	2	13.1927	mad2	mad2COymEGFP	ste13D	CodonOptimized_ste13D	ymEGFP	SW193
SW193_190724_ymEGFP_red	190724_SW193_06	Cell_91	ymEGFP_red	1	0	1	9.20863	mad2	mad2COymEGFP	ste13D	CodonOptimized_ste13D	ymEGFP	SW193
SW193_190724_ymEGFP_red	190724_SW193_06	Cell_92	ymEGFP_red	5	3	2	6.7539	mad2	mad2COymEGFP	ste13D	CodonOptimized_ste13D	ymEGFP	SW193
SW193_190724_ymEGFP_red	190724_SW193_06	Cell_93	ymEGFP_red	2	1	1	10.1379	mad2	mad2COymEGFP	ste13D	CodonOptimized_ste13D	ymEGFP	SW193
SW193_190724_ymEGFP_red	190724_SW193_06	Cell_94	ymEGFP_red	3	2	1	15.8678	mad2	mad2COymEGFP	ste13D	CodonOptimized_ste13D	ymEGFP	SW193
SW193_190724_ymEGFP_red	190724_SW193_06	Cell_95	ymEGFP_red	5	1	4	8.95183	mad2	mad2COymEGFP	ste13D	CodonOptimized_ste13D	ymEGFP	SW193
SW193_190724_ymEGFP_red	190724_SW193_06	Cell_96	ymEGFP_red	7	6	1	8.151	mad2	mad2COymEGFP	ste13D	CodonOptimized_ste13D	ymEGFP	SW193
SW193_190724_ymEGFP_red	190724_SW193_06	Cell_97	ymEGFP_red	7	6	1	9.96508	mad2	mad2COymEGFP	ste13D	CodonOptimized_ste13D	ymEGFP	SW193
SW193_190724_ymEGFP_red	190724_SW193_07	Cell_100	ymEGFP_red	7	5	2	12.9044	mad2	mad2COymEGFP	ste13D	CodonOptimized_ste13D	ymEGFP	SW193
SW193_190724_ymEGFP_red	190724_SW193_07	Cell_101	ymEGFP_red	4	3	1	11.3978	mad2	mad2COymEGFP	ste13D	CodonOptimized_ste13D	ymEGFP	SW193
SW193_190724_ymEGFP_red	190724_SW193_07	Cell_102	ymEGFP_red	5	1	4	12.155	mad2	mad2COymEGFP	ste13D	CodonOptimized_ste13D	ymEGFP	SW193
SW193_190724_ymEGFP_red	190724_SW193_07	Cell_103	ymEGFP_red	10	9	1	15.2594	mad2	mad2COymEGFP	ste13D	CodonOptimized_ste13D	ymEGFP	SW193
SW193_190724_ymEGFP_red	190724_SW193_07	Cell_104	ymEGFP_red	3	3	0	11.4631	mad2	mad2COymEGFP	ste13D	CodonOptimized_ste13D	ymEGFP	SW193
SW193_190724_ymEGFP_red	190724_SW193_07	Cell_105	ymEGFP_red	5	4	1	10.7023	mad2	mad2COymEGFP	ste13D	CodonOptimized_ste13D	ymEGFP	SW193
SW193_190724_ymEGFP_red	190724_SW193_07	Cell_106	ymEGFP_red	2	1	1	13.1732	mad2	mad2COymEGFP	ste13D	CodonOptimized_ste13D	ymEGFP	SW193
SW193_190724_ymEGFP_red	190724_SW193_07	Cell_107	ymEGFP_red	7	5	2	12.8339	mad2	mad2COymEGFP	ste13D	CodonOptimized_ste13D	ymEGFP	SW193
SW193_190724_ymEGFP_red	190724_SW193_07	Cell_108	ymEGFP_red	4	2	2	9.4494	mad2	mad2COymEGFP	ste13D	CodonOptimized_ste13D	ymEGFP	SW193
SW193_190724_ymEGFP_red	190724_SW193_07	Cell_109	ymEGFP_red	9	7	2	14.9076	mad2	mad2COymEGFP	ste13D	CodonOptimized_ste13D	ymEGFP	SW193
SW193_190724_ymEGFP_red	190724_SW193_07	Cell_11	ymEGFP_red	3	3	0	9.3037	mad2	mad2COymEGFP	ste13D	CodonOptimized_ste13D	ymEGFP	SW193
SW193_190724_ymEGFP_red	190724_SW193_07	Cell_110	ymEGFP_red	5	4	1	9.75193	mad2	mad2COymEGFP	ste13D	CodonOptimized_ste13D	ymEGFP	SW193
SW193_190724_ymEGFP_red	190724_SW193_07	Cell_112	ymEGFP_red	6	4	2	10.2165	mad2	mad2COymEGFP	ste13D	CodonOptimized_ste13D	ymEGFP	SW193
SW193_190724_ymEGFP_red	190724_SW193_07	Cell_113	ymEGFP_red	12	10	2	13.0992	mad2	mad2COymEGFP	ste13D	CodonOptimized_ste13D	ymEGFP	SW193
SW193_190724_ymEGFP_red	190724_SW193_07	Cell_114	ymEGFP_red	10	8	2	18.1029	mad2	mad2COymEGFP	ste13D	CodonOptimized_ste13D	ymEGFP	SW193
SW193_190724_ymEGFP_red	190724_SW193_07	Cell_115	ymEGFP_red	6	5	1	9.65145	mad2	mad2COymEGFP	ste13D	CodonOptimized_ste13D	ymEGFP	SW193
SW193_190724_ymEGFP_red	190724_SW193_07	Cell_116	ymEGFP_red	6	4	2	12.1478	mad2	mad2COymEGFP	ste13D	CodonOptimized_ste13D	ymEGFP	SW193
SW193_190724_ymEGFP_red	190724_SW193_07	Cell_117	ymEGFP_red	5	3	2	11.3526	mad2	mad2COymEGFP	ste13D	CodonOptimized_ste13D	ymEGFP	SW193
SW193_190724_ymEGFP_red	190724_SW193_07	Cell_118	ymEGFP_red	4	2	2	11.6623	mad2	mad2COymEGFP	ste13D	CodonOptimized_ste13D	ymEGFP	SW193
SW193_190724_ymEGFP_red	190724_SW193_07	Cell_119	ymEGFP_red	4	2	2	8.09728	mad2	mad2COymEGFP	ste13D	CodonOptimized_ste13D	ymEGFP	SW193
SW193_190724_ymEGFP_red	190724_SW193_07	Cell_12	ymEGFP_red	4	3	1	9.33074	mad2	mad2COymEGFP	ste13D	CodonOptimized_ste13D	ymEGFP	SW193
SW193_190724_ymEGFP_red	190724_SW193_07	Cell_120	ymEGFP_red	6	4	2	8.44452	mad2	mad2COymEGFP	ste13D	CodonOptimized_ste13D	ymEGFP	SW193
SW193_190724_ymEGFP_red	190724_SW193_07	Cell_121	ymEGFP_red	6	5	1	9.17004	mad2	mad2COymEGFP	ste13D	CodonOptimized_ste13D	ymEGFP	SW193
SW193_190724_ymEGFP_red	190724_SW193_07	Cell_123	ymEGFP_red	9	8	1	13.3679	mad2	mad2COymEGFP	ste13D	CodonOptimized_ste13D	ymEGFP	SW193
SW193_190724_ymEGFP_red	190724_SW193_07	Cell_124	ymEGFP_red	6	3	3	11.4012	mad2	mad2COymEGFP	ste13D	CodonOptimized_ste13D	ymEGFP	SW193
SW193_190724_ymEGFP_red	190724_SW193_07	Cell_125	ymEGFP_red	5	2	3	8.457	mad2	mad2COymEGFP	ste13D	CodonOptimized_ste13D	ymEGFP	SW193
SW193_190724_ymEGFP_red	190724_SW193_07	Cell_126	ymEGFP_red	6	4	2	9.79621	mad2	mad2COymEGFP	ste13D	CodonOptimized_ste13D	ymEGFP	SW193
SW193_190724_ymEGFP_red	190724_SW193_07	Cell_127	ymEGFP_red	5	3	2	12.6014	mad2	mad2COymEGFP	ste13D	CodonOptimized_ste13D	ymEGFP	SW193
SW193_190724_ymEGFP_red	190724_SW193_07	Cell_128	ymEGFP_red	3	3	0	10.205	mad2	mad2COymEGFP	ste13D	CodonOptimized_ste13D	ymEGFP	SW193
SW193_190724_ymEGFP_red	190724_SW193_07	Cell_129	ymEGFP_red	9	7	2	19.5067	mad2	mad2COymEGFP	ste13D	CodonOptimized_ste13D	ymEGFP	SW193
SW193_190724_ymEGFP_red	190724_SW193_07	Cell_130	ymEGFP_red	2	1	1	10.6161	mad2	mad2COymEGFP	ste13D	CodonOptimized_ste13D	ymEGFP	SW193
SW193_190724_ymEGFP_red	190724_SW193_07	Cell_131	ymEGFP_red	13	10	3	13.8099	mad2	mad2COymEGFP	ste13D	CodonOptimized_ste13D	ymEGFP	SW193
SW193_190724_ymEGFP_red	190724_SW193_07	Cell_132	ymEGFP_red	11	8	3	15.596	mad2	mad2COymEGFP	ste13D	CodonOptimized_ste13D	ymEGFP	SW193
SW193_190724_ymEGFP_red	190724_SW193_07	Cell_133	ymEGFP_red	7	7	0	14.686	mad2	mad2COymEGFP	ste13D	CodonOptimized_ste13D	ymEGFP	SW193
SW193_190724_ymEGFP_red	190724_SW193_07	Cell_134	ymEGFP_red	5	2	3	8.67413	mad2	mad2COymEGFP	ste13D	CodonOptimized_ste13D	ymEGFP	SW193
SW193_190724_ymEGFP_red	190724_SW193_07	Cell_135	ymEGFP_red	3	1	2	12.5821	mad2	mad2COymEGFP	ste13D	CodonOptimized_ste13D	ymEGFP	SW193
SW193_190724_ymEGFP_red	190724_SW193_07	Cell_136	ymEGFP_red	5	3	2	14.2196	mad2	mad2COymEGFP	ste13D	CodonOptimized_ste13D	ymEGFP	SW193
SW193_190724_ymEGFP_red	190724_SW193_07	Cell_137	ymEGFP_red	8	6	2	16.095	mad2	mad2COymEGFP	ste13D	CodonOptimized_ste13D	ymEGFP	SW193
SW193_190724_ymEGFP_red	190724_SW193_07	Cell_138	ymEGFP_red	7	5	2	10.1779	mad2	mad2COymEGFP	ste13D	CodonOptimized_ste13D	ymEGFP	SW193
SW193_190724_ymEGFP_red	190724_SW193_07	Cell_139	ymEGFP_red	6	5	1	12.5332	mad2	mad2COymEGFP	ste13D	CodonOptimized_ste13D	ymEGFP	SW193
SW193_190724_ymEGFP_red	190724_SW193_07	Cell_14	ymEGFP_red	7	6	1	14.9718	mad2	mad2COymEGFP	ste13D	CodonOptimized_ste13D	ymEGFP	SW193
SW193_190724_ymEGFP_red	190724_SW193_07	Cell_140	ymEGFP_red	1	1	0	8.94177	mad2	mad2COymEGFP	ste13D	CodonOptimized_ste13D	ymEGFP	SW193
SW193_190724_ymEGFP_red	190724_SW193_07	Cell_141	ymEGFP_red	4	3	1	11.9136	mad2	mad2COymEGFP	ste13D	CodonOptimized_ste13D	ymEGFP	SW193
SW193_190724_ymEGFP_red	190724_SW193_07	Cell_143	ymEGFP_red	6	3	3	14.5991	mad2	mad2COymEGFP	ste13D	CodonOptimized_ste13D	ymEGFP	SW193
SW193_190724_ymEGFP_red	190724_SW193_07	Cell_144	ymEGFP_red	4	4	0	13.4402	mad2	mad2COymEGFP	ste13D	CodonOptimized_ste13D	ymEGFP	SW193
SW193_190724_ymEGFP_red	190724_SW193_07	Cell_145	ymEGFP_red	1	1	0	8.46285	mad2	mad2COymEGFP	ste13D	CodonOptimized_ste13D	ymEGFP	SW193
SW193_190724_ymEGFP_red	190724_SW193_07	Cell_146	ymEGFP_red	5	3	2	10.5143	mad2	mad2COymEGFP	ste13D	CodonOptimized_ste13D	ymEGFP	SW193
SW193_190724_ymEGFP_red	190724_SW193_07	Cell_147	ymEGFP_red	6	6	0	10.1243	mad2	mad2COymEGFP	ste13D	CodonOptimized_ste13D	ymEGFP	SW193
SW193_190724_ymEGFP_red	190724_SW193_07	Cell_148	ymEGFP_red	2	1	1	10.0628	mad2	mad2COymEGFP	ste13D	CodonOptimized_ste13D	ymEGFP	SW193
SW193_190724_ymEGFP_red	190724_SW193_07	Cell_149	ymEGFP_red	8	6	2	10.7942	mad2	mad2COymEGFP	ste13D	CodonOptimized_ste13D	ymEGFP	SW193
SW193_190724_ymEGFP_red	190724_SW193_07	Cell_15	ymEGFP_red	8	7	1	9.23535	mad2	mad2COymEGFP	ste13D	CodonOptimized_ste13D	ymEGFP	SW193
SW193_190724_ymEGFP_red	190724_SW193_07	Cell_150	ymEGFP_red	10	5	5	15.4288	mad2	mad2COymEGFP	ste13D	CodonOptimized_ste13D	ymEGFP	SW193
SW193_190724_ymEGFP_red	190724_SW193_07	Cell_151	ymEGFP_red	8	7	1	18.5815	mad2	mad2COymEGFP	ste13D	CodonOptimized_ste13D	ymEGFP	SW193
SW193_190724_ymEGFP_red	190724_SW193_07	Cell_152	ymEGFP_red	4	2	2	8.59791	mad2	mad2COymEGFP	ste13D	CodonOptimized_ste13D	ymEGFP	SW193
SW193_190724_ymEGFP_red	190724_SW193_07	Cell_154	ymEGFP_red	1	0	1	10.973	mad2	mad2COymEGFP	ste13D	CodonOptimized_ste13D	ymEGFP	SW193
SW193_190724_ymEGFP_red	190724_SW193_07	Cell_155	ymEGFP_red	6	4	2	9.34862	mad2	mad2COymEGFP	ste13D	CodonOptimized_ste13D	ymEGFP	SW193
SW193_190724_ymEGFP_red	190724_SW193_07	Cell_158	ymEGFP_red	6	5	1	6.56034	mad2	mad2COymEGFP	ste13D	CodonOptimized_ste13D	ymEGFP	SW193
SW193_190724_ymEGFP_red	190724_SW193_07	Cell_16	ymEGFP_red	3	3	0	8.29819	mad2	mad2COymEGFP	ste13D	CodonOptimized_ste13D	ymEGFP	SW193
SW193_190724_ymEGFP_red	190724_SW193_07	Cell_160	ymEGFP_red	4	3	1	8.42574	mad2	mad2COymEGFP	ste13D	CodonOptimized_ste13D	ymEGFP	SW193
SW193_190724_ymEGFP_red	190724_SW193_07	Cell_162	ymEGFP_red	7	6	1	13.1845	mad2	mad2COymEGFP	ste13D	CodonOptimized_ste13D	ymEGFP	SW193
SW193_190724_ymEGFP_red	190724_SW193_07	Cell_163	ymEGFP_red	5	5	0	12.5646	mad2	mad2COymEGFP	ste13D	CodonOptimized_ste13D	ymEGFP	SW193
SW193_190724_ymEGFP_red	190724_SW193_07	Cell_164	ymEGFP_red	7	6	1	11.9713	mad2	mad2COymEGFP	ste13D	CodonOptimized_ste13D	ymEGFP	SW193
SW193_190724_ymEGFP_red	190724_SW193_07	Cell_165	ymEGFP_red	3	3	0	13.0185	mad2	mad2COymEGFP	ste13D	CodonOptimized_ste13D	ymEGFP	SW193
SW193_190724_ymEGFP_red	190724_SW193_07	Cell_169	ymEGFP_red	9	6	3	8.04334	mad2	mad2COymEGFP	ste13D	CodonOptimized_ste13D	ymEGFP	SW193
SW193_190724_ymEGFP_red	190724_SW193_07	Cell_170	ymEGFP_red	11	11	0	14.0238	mad2	mad2COymEGFP	ste13D	CodonOptimized_ste13D	ymEGFP	SW193
SW193_190724_ymEGFP_red	190724_SW193_07	Cell_172	ymEGFP_red	2	2	0	9.73193	mad2	mad2COymEGFP	ste13D	CodonOptimized_ste13D	ymEGFP	SW193
SW193_190724_ymEGFP_red	190724_SW193_07	Cell_176	ymEGFP_red	4	2	2	10.6726	mad2	mad2COymEGFP	ste13D	CodonOptimized_ste13D	ymEGFP	SW193
SW193_190724_ymEGFP_red	190724_SW193_07	Cell_177	ymEGFP_red	6	4	2	14.9519	mad2	mad2COymEGFP	ste13D	CodonOptimized_ste13D	ymEGFP	SW193
SW193_190724_ymEGFP_red	190724_SW193_07	Cell_178	ymEGFP_red	7	6	1	10.6736	mad2	mad2COymEGFP	ste13D	CodonOptimized_ste13D	ymEGFP	SW193
SW193_190724_ymEGFP_red	190724_SW193_07	Cell_179	ymEGFP_red	4	3	1	11.9347	mad2	mad2COymEGFP	ste13D	CodonOptimized_ste13D	ymEGFP	SW193
SW193_190724_ymEGFP_red	190724_SW193_07	Cell_18	ymEGFP_red	8	5	3	14.3459	mad2	mad2COymEGFP	ste13D	CodonOptimized_ste13D	ymEGFP	SW193
SW193_190724_ymEGFP_red	190724_SW193_07	Cell_180	ymEGFP_red	0	0	0	7.13514	mad2	mad2COymEGFP	ste13D	CodonOptimized_ste13D	ymEGFP	SW193
SW193_190724_ymEGFP_red	190724_SW193_07	Cell_181	ymEGFP_red	1	1	0	14.4461	mad2	mad2COymEGFP	ste13D	CodonOptimized_ste13D	ymEGFP	SW193
SW193_190724_ymEGFP_red	190724_SW193_07	Cell_182	ymEGFP_red	3	3	0	9.74697	mad2	mad2COymEGFP	ste13D	CodonOptimized_ste13D	ymEGFP	SW193
SW193_190724_ymEGFP_red	190724_SW193_07	Cell_183	ymEGFP_red	3	1	2	10.8367	mad2	mad2COymEGFP	ste13D	CodonOptimized_ste13D	ymEGFP	SW193
SW193_190724_ymEGFP_red	190724_SW193_07	Cell_184	ymEGFP_red	6	6	0	12.1664	mad2	mad2COymEGFP	ste13D	CodonOptimized_ste13D	ymEGFP	SW193
SW193_190724_ymEGFP_red	190724_SW193_07	Cell_185	ymEGFP_red	4	3	1	11.9303	mad2	mad2COymEGFP	ste13D	CodonOptimized_ste13D	ymEGFP	SW193
SW193_190724_ymEGFP_red	190724_SW193_07	Cell_186	ymEGFP_red	3	2	1	11.7985	mad2	mad2COymEGFP	ste13D	CodonOptimized_ste13D	ymEGFP	SW193
SW193_190724_ymEGFP_red	190724_SW193_07	Cell_187	ymEGFP_red	4	3	1	12.0865	mad2	mad2COymEGFP	ste13D	CodonOptimized_ste13D	ymEGFP	SW193
SW193_190724_ymEGFP_red	190724_SW193_07	Cell_188	ymEGFP_red	5	3	2	10.27	mad2	mad2COymEGFP	ste13D	CodonOptimized_ste13D	ymEGFP	SW193
SW193_190724_ymEGFP_red	190724_SW193_07	Cell_19	ymEGFP_red	5	3	2	13.0229	mad2	mad2COymEGFP	ste13D	CodonOptimized_ste13D	ymEGFP	SW193
SW193_190724_ymEGFP_red	190724_SW193_07	Cell_190	ymEGFP_red	5	5	0	9.39074	mad2	mad2COymEGFP	ste13D	CodonOptimized_ste13D	ymEGFP	SW193
SW193_190724_ymEGFP_red	190724_SW193_07	Cell_192	ymEGFP_red	1	1	0	11.0118	mad2	mad2COymEGFP	ste13D	CodonOptimized_ste13D	ymEGFP	SW193
SW193_190724_ymEGFP_red	190724_SW193_07	Cell_193	ymEGFP_red	7	6	1	10.2398	mad2	mad2COymEGFP	ste13D	CodonOptimized_ste13D	ymEGFP	SW193
SW193_190724_ymEGFP_red	190724_SW193_07	Cell_194	ymEGFP_red	8	7	1	10.1575	mad2	mad2COymEGFP	ste13D	CodonOptimized_ste13D	ymEGFP	SW193
SW193_190724_ymEGFP_red	190724_SW193_07	Cell_195	ymEGFP_red	5	2	3	8.32348	mad2	mad2COymEGFP	ste13D	CodonOptimized_ste13D	ymEGFP	SW193
SW193_190724_ymEGFP_red	190724_SW193_07	Cell_199	ymEGFP_red	2	1	1	10.0938	mad2	mad2COymEGFP	ste13D	CodonOptimized_ste13D	ymEGFP	SW193
SW193_190724_ymEGFP_red	190724_SW193_07	Cell_21	ymEGFP_red	6	3	3	10.985	mad2	mad2COymEGFP	ste13D	CodonOptimized_ste13D	ymEGFP	SW193
SW193_190724_ymEGFP_red	190724_SW193_07	Cell_23	ymEGFP_red	5	4	1	10.0498	mad2	mad2COymEGFP	ste13D	CodonOptimized_ste13D	ymEGFP	SW193
SW193_190724_ymEGFP_red	190724_SW193_07	Cell_24	ymEGFP_red	1	1	0	9.18329	mad2	mad2COymEGFP	ste13D	CodonOptimized_ste13D	ymEGFP	SW193
SW193_190724_ymEGFP_red	190724_SW193_07	Cell_25	ymEGFP_red	8	6	2	11.6212	mad2	mad2COymEGFP	ste13D	CodonOptimized_ste13D	ymEGFP	SW193
SW193_190724_ymEGFP_red	190724_SW193_07	Cell_26	ymEGFP_red	1	1	0	11.4058	mad2	mad2COymEGFP	ste13D	CodonOptimized_ste13D	ymEGFP	SW193
SW193_190724_ymEGFP_red	190724_SW193_07	Cell_27	ymEGFP_red	6	2	4	11.0021	mad2	mad2COymEGFP	ste13D	CodonOptimized_ste13D	ymEGFP	SW193
SW193_190724_ymEGFP_red	190724_SW193_07	Cell_28	ymEGFP_red	5	3	2	8.36909	mad2	mad2COymEGFP	ste13D	CodonOptimized_ste13D	ymEGFP	SW193
SW193_190724_ymEGFP_red	190724_SW193_07	Cell_29	ymEGFP_red	2	2	0	9.22381	mad2	mad2COymEGFP	ste13D	CodonOptimized_ste13D	ymEGFP	SW193
SW193_190724_ymEGFP_red	190724_SW193_07	Cell_30	ymEGFP_red	4	4	0	8.56318	mad2	mad2COymEGFP	ste13D	CodonOptimized_ste13D	ymEGFP	SW193
SW193_190724_ymEGFP_red	190724_SW193_07	Cell_31	ymEGFP_red	4	3	1	11.0574	mad2	mad2COymEGFP	ste13D	CodonOptimized_ste13D	ymEGFP	SW193
SW193_190724_ymEGFP_red	190724_SW193_07	Cell_32	ymEGFP_red	4	3	1	13.2865	mad2	mad2COymEGFP	ste13D	CodonOptimized_ste13D	ymEGFP	SW193
SW193_190724_ymEGFP_red	190724_SW193_07	Cell_33	ymEGFP_red	9	8	1	13.6932	mad2	mad2COymEGFP	ste13D	CodonOptimized_ste13D	ymEGFP	SW193
SW193_190724_ymEGFP_red	190724_SW193_07	Cell_34	ymEGFP_red	5	5	0	12.5287	mad2	mad2COymEGFP	ste13D	CodonOptimized_ste13D	ymEGFP	SW193
SW193_190724_ymEGFP_red	190724_SW193_07	Cell_35	ymEGFP_red	2	2	0	9.23	mad2	mad2COymEGFP	ste13D	CodonOptimized_ste13D	ymEGFP	SW193
SW193_190724_ymEGFP_red	190724_SW193_07	Cell_36	ymEGFP_red	5	2	3	10.7453	mad2	mad2COymEGFP	ste13D	CodonOptimized_ste13D	ymEGFP	SW193
SW193_190724_ymEGFP_red	190724_SW193_07	Cell_37	ymEGFP_red	5	4	1	11.3944	mad2	mad2COymEGFP	ste13D	CodonOptimized_ste13D	ymEGFP	SW193
SW193_190724_ymEGFP_red	190724_SW193_07	Cell_38	ymEGFP_red	4	3	1	13.4773	mad2	mad2COymEGFP	ste13D	CodonOptimized_ste13D	ymEGFP	SW193
SW193_190724_ymEGFP_red	190724_SW193_07	Cell_40	ymEGFP_red	5	3	2	12.1857	mad2	mad2COymEGFP	ste13D	CodonOptimized_ste13D	ymEGFP	SW193
SW193_190724_ymEGFP_red	190724_SW193_07	Cell_41	ymEGFP_red	6	3	3	7.9786	mad2	mad2COymEGFP	ste13D	CodonOptimized_ste13D	ymEGFP	SW193
SW193_190724_ymEGFP_red	190724_SW193_07	Cell_42	ymEGFP_red	4	3	1	9.2491	mad2	mad2COymEGFP	ste13D	CodonOptimized_ste13D	ymEGFP	SW193
SW193_190724_ymEGFP_red	190724_SW193_07	Cell_43	ymEGFP_red	9	8	1	14.8012	mad2	mad2COymEGFP	ste13D	CodonOptimized_ste13D	ymEGFP	SW193
SW193_190724_ymEGFP_red	190724_SW193_07	Cell_44	ymEGFP_red	8	8	0	11.5599	mad2	mad2COymEGFP	ste13D	CodonOptimized_ste13D	ymEGFP	SW193
SW193_190724_ymEGFP_red	190724_SW193_07	Cell_45	ymEGFP_red	2	2	0	9.86071	mad2	mad2COymEGFP	ste13D	CodonOptimized_ste13D	ymEGFP	SW193
SW193_190724_ymEGFP_red	190724_SW193_07	Cell_46	ymEGFP_red	4	4	0	8.76588	mad2	mad2COymEGFP	ste13D	CodonOptimized_ste13D	ymEGFP	SW193
SW193_190724_ymEGFP_red	190724_SW193_07	Cell_47	ymEGFP_red	3	2	1	10.5929	mad2	mad2COymEGFP	ste13D	CodonOptimized_ste13D	ymEGFP	SW193
SW193_190724_ymEGFP_red	190724_SW193_07	Cell_48	ymEGFP_red	4	3	1	10.4527	mad2	mad2COymEGFP	ste13D	CodonOptimized_ste13D	ymEGFP	SW193
SW193_190724_ymEGFP_red	190724_SW193_07	Cell_49	ymEGFP_red	4	3	1	9.93576	mad2	mad2COymEGFP	ste13D	CodonOptimized_ste13D	ymEGFP	SW193
SW193_190724_ymEGFP_red	190724_SW193_07	Cell_50	ymEGFP_red	4	2	2	14.8908	mad2	mad2COymEGFP	ste13D	CodonOptimized_ste13D	ymEGFP	SW193
SW193_190724_ymEGFP_red	190724_SW193_07	Cell_51	ymEGFP_red	2	1	1	8.68013	mad2	mad2COymEGFP	ste13D	CodonOptimized_ste13D	ymEGFP	SW193
SW193_190724_ymEGFP_red	190724_SW193_07	Cell_52	ymEGFP_red	5	4	1	11.1909	mad2	mad2COymEGFP	ste13D	CodonOptimized_ste13D	ymEGFP	SW193
SW193_190724_ymEGFP_red	190724_SW193_07	Cell_53	ymEGFP_red	3	2	1	12.1644	mad2	mad2COymEGFP	ste13D	CodonOptimized_ste13D	ymEGFP	SW193
SW193_190724_ymEGFP_red	190724_SW193_07	Cell_54	ymEGFP_red	7	6	1	13.6538	mad2	mad2COymEGFP	ste13D	CodonOptimized_ste13D	ymEGFP	SW193
SW193_190724_ymEGFP_red	190724_SW193_07	Cell_55	ymEGFP_red	1	1	0	10.8842	mad2	mad2COymEGFP	ste13D	CodonOptimized_ste13D	ymEGFP	SW193
SW193_190724_ymEGFP_red	190724_SW193_07	Cell_56	ymEGFP_red	2	1	1	12.6154	mad2	mad2COymEGFP	ste13D	CodonOptimized_ste13D	ymEGFP	SW193
SW193_190724_ymEGFP_red	190724_SW193_07	Cell_57	ymEGFP_red	7	5	2	16.2382	mad2	mad2COymEGFP	ste13D	CodonOptimized_ste13D	ymEGFP	SW193
SW193_190724_ymEGFP_red	190724_SW193_07	Cell_58	ymEGFP_red	9	9	0	7.74731	mad2	mad2COymEGFP	ste13D	CodonOptimized_ste13D	ymEGFP	SW193
SW193_190724_ymEGFP_red	190724_SW193_07	Cell_59	ymEGFP_red	3	3	0	13.3251	mad2	mad2COymEGFP	ste13D	CodonOptimized_ste13D	ymEGFP	SW193
SW193_190724_ymEGFP_red	190724_SW193_07	Cell_60	ymEGFP_red	7	6	1	12.8681	mad2	mad2COymEGFP	ste13D	CodonOptimized_ste13D	ymEGFP	SW193
SW193_190724_ymEGFP_red	190724_SW193_07	Cell_61	ymEGFP_red	5	4	1	9.71103	mad2	mad2COymEGFP	ste13D	CodonOptimized_ste13D	ymEGFP	SW193
SW193_190724_ymEGFP_red	190724_SW193_07	Cell_63	ymEGFP_red	5	2	3	12.2304	mad2	mad2COymEGFP	ste13D	CodonOptimized_ste13D	ymEGFP	SW193
SW193_190724_ymEGFP_red	190724_SW193_07	Cell_64	ymEGFP_red	0	0	0	9.53461	mad2	mad2COymEGFP	ste13D	CodonOptimized_ste13D	ymEGFP	SW193
SW193_190724_ymEGFP_red	190724_SW193_07	Cell_67	ymEGFP_red	3	3	0	8.15732	mad2	mad2COymEGFP	ste13D	CodonOptimized_ste13D	ymEGFP	SW193
SW193_190724_ymEGFP_red	190724_SW193_07	Cell_68	ymEGFP_red	8	6	2	11.6953	mad2	mad2COymEGFP	ste13D	CodonOptimized_ste13D	ymEGFP	SW193
SW193_190724_ymEGFP_red	190724_SW193_07	Cell_69	ymEGFP_red	2	2	0	12.7157	mad2	mad2COymEGFP	ste13D	CodonOptimized_ste13D	ymEGFP	SW193
SW193_190724_ymEGFP_red	190724_SW193_07	Cell_70	ymEGFP_red	6	1	5	12.1068	mad2	mad2COymEGFP	ste13D	CodonOptimized_ste13D	ymEGFP	SW193
SW193_190724_ymEGFP_red	190724_SW193_07	Cell_71	ymEGFP_red	3	1	2	9.2834	mad2	mad2COymEGFP	ste13D	CodonOptimized_ste13D	ymEGFP	SW193
SW193_190724_ymEGFP_red	190724_SW193_07	Cell_72	ymEGFP_red	6	5	1	13.6569	mad2	mad2COymEGFP	ste13D	CodonOptimized_ste13D	ymEGFP	SW193
SW193_190724_ymEGFP_red	190724_SW193_07	Cell_73	ymEGFP_red	5	4	1	10.3844	mad2	mad2COymEGFP	ste13D	CodonOptimized_ste13D	ymEGFP	SW193
SW193_190724_ymEGFP_red	190724_SW193_07	Cell_75	ymEGFP_red	4	4	0	15.4177	mad2	mad2COymEGFP	ste13D	CodonOptimized_ste13D	ymEGFP	SW193
SW193_190724_ymEGFP_red	190724_SW193_07	Cell_76	ymEGFP_red	7	4	3	13.3727	mad2	mad2COymEGFP	ste13D	CodonOptimized_ste13D	ymEGFP	SW193
SW193_190724_ymEGFP_red	190724_SW193_07	Cell_77	ymEGFP_red	4	3	1	12.358	mad2	mad2COymEGFP	ste13D	CodonOptimized_ste13D	ymEGFP	SW193
SW193_190724_ymEGFP_red	190724_SW193_07	Cell_78	ymEGFP_red	8	7	1	9.12304	mad2	mad2COymEGFP	ste13D	CodonOptimized_ste13D	ymEGFP	SW193
SW193_190724_ymEGFP_red	190724_SW193_07	Cell_79	ymEGFP_red	4	3	1	13.7602	mad2	mad2COymEGFP	ste13D	CodonOptimized_ste13D	ymEGFP	SW193
SW193_190724_ymEGFP_red	190724_SW193_07	Cell_80	ymEGFP_red	2	1	1	12.6658	mad2	mad2COymEGFP	ste13D	CodonOptimized_ste13D	ymEGFP	SW193
SW193_190724_ymEGFP_red	190724_SW193_07	Cell_81	ymEGFP_red	5	4	1	8.94756	mad2	mad2COymEGFP	ste13D	CodonOptimized_ste13D	ymEGFP	SW193
SW193_190724_ymEGFP_red	190724_SW193_07	Cell_83	ymEGFP_red	2	2	0	12.8296	mad2	mad2COymEGFP	ste13D	CodonOptimized_ste13D	ymEGFP	SW193
SW193_190724_ymEGFP_red	190724_SW193_07	Cell_84	ymEGFP_red	6	6	0	8.87591	mad2	mad2COymEGFP	ste13D	CodonOptimized_ste13D	ymEGFP	SW193
SW193_190724_ymEGFP_red	190724_SW193_07	Cell_85	ymEGFP_red	2	1	1	10.1958	mad2	mad2COymEGFP	ste13D	CodonOptimized_ste13D	ymEGFP	SW193
SW193_190724_ymEGFP_red	190724_SW193_07	Cell_86	ymEGFP_red	5	3	2	9.59077	mad2	mad2COymEGFP	ste13D	CodonOptimized_ste13D	ymEGFP	SW193
SW193_190724_ymEGFP_red	190724_SW193_07	Cell_87	ymEGFP_red	11	7	4	15.5545	mad2	mad2COymEGFP	ste13D	CodonOptimized_ste13D	ymEGFP	SW193
SW193_190724_ymEGFP_red	190724_SW193_07	Cell_88	ymEGFP_red	8	8	0	16.3949	mad2	mad2COymEGFP	ste13D	CodonOptimized_ste13D	ymEGFP	SW193
SW193_190724_ymEGFP_red	190724_SW193_07	Cell_89	ymEGFP_red	5	4	1	15.1415	mad2	mad2COymEGFP	ste13D	CodonOptimized_ste13D	ymEGFP	SW193
SW193_190724_ymEGFP_red	190724_SW193_07	Cell_90	ymEGFP_red	8	6	2	12.3473	mad2	mad2COymEGFP	ste13D	CodonOptimized_ste13D	ymEGFP	SW193
SW193_190724_ymEGFP_red	190724_SW193_07	Cell_91	ymEGFP_red	7	7	0	14.105	mad2	mad2COymEGFP	ste13D	CodonOptimized_ste13D	ymEGFP	SW193
SW193_190724_ymEGFP_red	190724_SW193_07	Cell_92	ymEGFP_red	8	6	2	12.7315	mad2	mad2COymEGFP	ste13D	CodonOptimized_ste13D	ymEGFP	SW193
SW193_190724_ymEGFP_red	190724_SW193_07	Cell_93	ymEGFP_red	9	7	2	9.84262	mad2	mad2COymEGFP	ste13D	CodonOptimized_ste13D	ymEGFP	SW193
SW193_190724_ymEGFP_red	190724_SW193_07	Cell_94	ymEGFP_red	6	6	0	13.3226	mad2	mad2COymEGFP	ste13D	CodonOptimized_ste13D	ymEGFP	SW193
SW193_190724_ymEGFP_red	190724_SW193_07	Cell_95	ymEGFP_red	3	2	1	8.96877	mad2	mad2COymEGFP	ste13D	CodonOptimized_ste13D	ymEGFP	SW193
SW193_190724_ymEGFP_red	190724_SW193_07	Cell_96	ymEGFP_red	4	3	1	10.2087	mad2	mad2COymEGFP	ste13D	CodonOptimized_ste13D	ymEGFP	SW193
SW193_190724_ymEGFP_red	190724_SW193_07	Cell_97	ymEGFP_red	5	5	0	13.0797	mad2	mad2COymEGFP	ste13D	CodonOptimized_ste13D	ymEGFP	SW193
SW193_190724_ymEGFP_red	190724_SW193_07	Cell_98	ymEGFP_red	5	2	3	10.7972	mad2	mad2COymEGFP	ste13D	CodonOptimized_ste13D	ymEGFP	SW193
SW193_190724_ymEGFP_red	190724_SW193_07	Cell_99	ymEGFP_red	2	1	1	8.67974	mad2	mad2COymEGFP	ste13D	CodonOptimized_ste13D	ymEGFP	SW193
SW193p_210406_ymEGFP_red	210409_SW193p_TR1_slide04_13	Cell_10	ymEGFP_red	4	4	0	9.37624	mad2	mad2COymEGFP	ste13D	CodonOptimized_ste13D	ymEGFP	SW193p
SW193p_210406_ymEGFP_red	210409_SW193p_TR1_slide04_13	Cell_100	ymEGFP_red	3	3	0	8.95237	mad2	mad2COymEGFP	ste13D	CodonOptimized_ste13D	ymEGFP	SW193p
SW193p_210406_ymEGFP_red	210409_SW193p_TR1_slide04_13	Cell_101	ymEGFP_red	6	4	2	8.88251	mad2	mad2COymEGFP	ste13D	CodonOptimized_ste13D	ymEGFP	SW193p
SW193p_210406_ymEGFP_red	210409_SW193p_TR1_slide04_13	Cell_103	ymEGFP_red	2	1	1	11.8829	mad2	mad2COymEGFP	ste13D	CodonOptimized_ste13D	ymEGFP	SW193p
SW193p_210406_ymEGFP_red	210409_SW193p_TR1_slide04_13	Cell_104	ymEGFP_red	3	2	1	8.45905	mad2	mad2COymEGFP	ste13D	CodonOptimized_ste13D	ymEGFP	SW193p
SW193p_210406_ymEGFP_red	210409_SW193p_TR1_slide04_13	Cell_106	ymEGFP_red	7	6	1	14.8819	mad2	mad2COymEGFP	ste13D	CodonOptimized_ste13D	ymEGFP	SW193p
SW193p_210406_ymEGFP_red	210409_SW193p_TR1_slide04_13	Cell_107	ymEGFP_red	4	2	2	11.1885	mad2	mad2COymEGFP	ste13D	CodonOptimized_ste13D	ymEGFP	SW193p
SW193p_210406_ymEGFP_red	210409_SW193p_TR1_slide04_13	Cell_108	ymEGFP_red	3	2	1	7.72476	mad2	mad2COymEGFP	ste13D	CodonOptimized_ste13D	ymEGFP	SW193p
SW193p_210406_ymEGFP_red	210409_SW193p_TR1_slide04_13	Cell_109	ymEGFP_red	5	3	2	12.0986	mad2	mad2COymEGFP	ste13D	CodonOptimized_ste13D	ymEGFP	SW193p
SW193p_210406_ymEGFP_red	210409_SW193p_TR1_slide04_13	Cell_11	ymEGFP_red	4	2	2	8.14576	mad2	mad2COymEGFP	ste13D	CodonOptimized_ste13D	ymEGFP	SW193p
SW193p_210406_ymEGFP_red	210409_SW193p_TR1_slide04_13	Cell_110	ymEGFP_red	4	2	2	9.5737	mad2	mad2COymEGFP	ste13D	CodonOptimized_ste13D	ymEGFP	SW193p
SW193p_210406_ymEGFP_red	210409_SW193p_TR1_slide04_13	Cell_111	ymEGFP_red	2	1	1	10.5821	mad2	mad2COymEGFP	ste13D	CodonOptimized_ste13D	ymEGFP	SW193p
SW193p_210406_ymEGFP_red	210409_SW193p_TR1_slide04_13	Cell_112	ymEGFP_red	5	4	1	8.35192	mad2	mad2COymEGFP	ste13D	CodonOptimized_ste13D	ymEGFP	SW193p
SW193p_210406_ymEGFP_red	210409_SW193p_TR1_slide04_13	Cell_113	ymEGFP_red	4	4	0	9.39116	mad2	mad2COymEGFP	ste13D	CodonOptimized_ste13D	ymEGFP	SW193p
SW193p_210406_ymEGFP_red	210409_SW193p_TR1_slide04_13	Cell_114	ymEGFP_red	6	4	2	12.9066	mad2	mad2COymEGFP	ste13D	CodonOptimized_ste13D	ymEGFP	SW193p
SW193p_210406_ymEGFP_red	210409_SW193p_TR1_slide04_13	Cell_115	ymEGFP_red	3	2	1	13.8901	mad2	mad2COymEGFP	ste13D	CodonOptimized_ste13D	ymEGFP	SW193p
SW193p_210406_ymEGFP_red	210409_SW193p_TR1_slide04_13	Cell_117	ymEGFP_red	5	3	2	7.74052	mad2	mad2COymEGFP	ste13D	CodonOptimized_ste13D	ymEGFP	SW193p
SW193p_210406_ymEGFP_red	210409_SW193p_TR1_slide04_13	Cell_118	ymEGFP_red	7	7	0	7.60023	mad2	mad2COymEGFP	ste13D	CodonOptimized_ste13D	ymEGFP	SW193p
SW193p_210406_ymEGFP_red	210409_SW193p_TR1_slide04_13	Cell_119	ymEGFP_red	10	9	1	15.1076	mad2	mad2COymEGFP	ste13D	CodonOptimized_ste13D	ymEGFP	SW193p
SW193p_210406_ymEGFP_red	210409_SW193p_TR1_slide04_13	Cell_12	ymEGFP_red	6	6	0	12.0945	mad2	mad2COymEGFP	ste13D	CodonOptimized_ste13D	ymEGFP	SW193p
SW193p_210406_ymEGFP_red	210409_SW193p_TR1_slide04_13	Cell_120	ymEGFP_red	7	7	0	13.2433	mad2	mad2COymEGFP	ste13D	CodonOptimized_ste13D	ymEGFP	SW193p
SW193p_210406_ymEGFP_red	210409_SW193p_TR1_slide04_13	Cell_121	ymEGFP_red	6	5	1	12.3851	mad2	mad2COymEGFP	ste13D	CodonOptimized_ste13D	ymEGFP	SW193p
SW193p_210406_ymEGFP_red	210409_SW193p_TR1_slide04_13	Cell_122	ymEGFP_red	4	4	0	10.3443	mad2	mad2COymEGFP	ste13D	CodonOptimized_ste13D	ymEGFP	SW193p
SW193p_210406_ymEGFP_red	210409_SW193p_TR1_slide04_13	Cell_123	ymEGFP_red	6	3	3	13.6389	mad2	mad2COymEGFP	ste13D	CodonOptimized_ste13D	ymEGFP	SW193p
SW193p_210406_ymEGFP_red	210409_SW193p_TR1_slide04_13	Cell_124	ymEGFP_red	2	2	0	7.89626	mad2	mad2COymEGFP	ste13D	CodonOptimized_ste13D	ymEGFP	SW193p
SW193p_210406_ymEGFP_red	210409_SW193p_TR1_slide04_13	Cell_125	ymEGFP_red	5	3	2	11.637	mad2	mad2COymEGFP	ste13D	CodonOptimized_ste13D	ymEGFP	SW193p
SW193p_210406_ymEGFP_red	210409_SW193p_TR1_slide04_13	Cell_126	ymEGFP_red	4	4	0	9.16354	mad2	mad2COymEGFP	ste13D	CodonOptimized_ste13D	ymEGFP	SW193p
SW193p_210406_ymEGFP_red	210409_SW193p_TR1_slide04_13	Cell_127	ymEGFP_red	2	1	1	7.80521	mad2	mad2COymEGFP	ste13D	CodonOptimized_ste13D	ymEGFP	SW193p
SW193p_210406_ymEGFP_red	210409_SW193p_TR1_slide04_13	Cell_128	ymEGFP_red	4	3	1	11.8984	mad2	mad2COymEGFP	ste13D	CodonOptimized_ste13D	ymEGFP	SW193p
SW193p_210406_ymEGFP_red	210409_SW193p_TR1_slide04_13	Cell_129	ymEGFP_red	7	3	4	9.24268	mad2	mad2COymEGFP	ste13D	CodonOptimized_ste13D	ymEGFP	SW193p
SW193p_210406_ymEGFP_red	210409_SW193p_TR1_slide04_13	Cell_13	ymEGFP_red	5	4	1	8.7788	mad2	mad2COymEGFP	ste13D	CodonOptimized_ste13D	ymEGFP	SW193p
SW193p_210406_ymEGFP_red	210409_SW193p_TR1_slide04_13	Cell_130	ymEGFP_red	8	8	0	13.568	mad2	mad2COymEGFP	ste13D	CodonOptimized_ste13D	ymEGFP	SW193p
SW193p_210406_ymEGFP_red	210409_SW193p_TR1_slide04_13	Cell_131	ymEGFP_red	6	3	3	13.7672	mad2	mad2COymEGFP	ste13D	CodonOptimized_ste13D	ymEGFP	SW193p
SW193p_210406_ymEGFP_red	210409_SW193p_TR1_slide04_13	Cell_132	ymEGFP_red	2	1	1	9.38007	mad2	mad2COymEGFP	ste13D	CodonOptimized_ste13D	ymEGFP	SW193p
SW193p_210406_ymEGFP_red	210409_SW193p_TR1_slide04_13	Cell_133	ymEGFP_red	4	3	1	8.96523	mad2	mad2COymEGFP	ste13D	CodonOptimized_ste13D	ymEGFP	SW193p
SW193p_210406_ymEGFP_red	210409_SW193p_TR1_slide04_13	Cell_134	ymEGFP_red	9	7	2	12.5695	mad2	mad2COymEGFP	ste13D	CodonOptimized_ste13D	ymEGFP	SW193p
SW193p_210406_ymEGFP_red	210409_SW193p_TR1_slide04_13	Cell_135	ymEGFP_red	4	4	0	9.0545	mad2	mad2COymEGFP	ste13D	CodonOptimized_ste13D	ymEGFP	SW193p
SW193p_210406_ymEGFP_red	210409_SW193p_TR1_slide04_13	Cell_136	ymEGFP_red	7	4	3	12.418	mad2	mad2COymEGFP	ste13D	CodonOptimized_ste13D	ymEGFP	SW193p
SW193p_210406_ymEGFP_red	210409_SW193p_TR1_slide04_13	Cell_137	ymEGFP_red	5	4	1	12.2171	mad2	mad2COymEGFP	ste13D	CodonOptimized_ste13D	ymEGFP	SW193p
SW193p_210406_ymEGFP_red	210409_SW193p_TR1_slide04_13	Cell_138	ymEGFP_red	4	3	1	10.8427	mad2	mad2COymEGFP	ste13D	CodonOptimized_ste13D	ymEGFP	SW193p
SW193p_210406_ymEGFP_red	210409_SW193p_TR1_slide04_13	Cell_139	ymEGFP_red	5	3	2	10.4093	mad2	mad2COymEGFP	ste13D	CodonOptimized_ste13D	ymEGFP	SW193p
SW193p_210406_ymEGFP_red	210409_SW193p_TR1_slide04_13	Cell_14	ymEGFP_red	4	2	2	8.6442	mad2	mad2COymEGFP	ste13D	CodonOptimized_ste13D	ymEGFP	SW193p
SW193p_210406_ymEGFP_red	210409_SW193p_TR1_slide04_13	Cell_140	ymEGFP_red	8	5	3	14.9117	mad2	mad2COymEGFP	ste13D	CodonOptimized_ste13D	ymEGFP	SW193p
SW193p_210406_ymEGFP_red	210409_SW193p_TR1_slide04_13	Cell_142	ymEGFP_red	5	4	1	9.21738	mad2	mad2COymEGFP	ste13D	CodonOptimized_ste13D	ymEGFP	SW193p
SW193p_210406_ymEGFP_red	210409_SW193p_TR1_slide04_13	Cell_144	ymEGFP_red	1	0	1	9.3027	mad2	mad2COymEGFP	ste13D	CodonOptimized_ste13D	ymEGFP	SW193p
SW193p_210406_ymEGFP_red	210409_SW193p_TR1_slide04_13	Cell_15	ymEGFP_red	3	3	0	10.298	mad2	mad2COymEGFP	ste13D	CodonOptimized_ste13D	ymEGFP	SW193p
SW193p_210406_ymEGFP_red	210409_SW193p_TR1_slide04_13	Cell_16	ymEGFP_red	8	5	3	12.5086	mad2	mad2COymEGFP	ste13D	CodonOptimized_ste13D	ymEGFP	SW193p
SW193p_210406_ymEGFP_red	210409_SW193p_TR1_slide04_13	Cell_17	ymEGFP_red	7	4	3	10.1063	mad2	mad2COymEGFP	ste13D	CodonOptimized_ste13D	ymEGFP	SW193p
SW193p_210406_ymEGFP_red	210409_SW193p_TR1_slide04_13	Cell_20	ymEGFP_red	6	4	2	8.76446	mad2	mad2COymEGFP	ste13D	CodonOptimized_ste13D	ymEGFP	SW193p
SW193p_210406_ymEGFP_red	210409_SW193p_TR1_slide04_13	Cell_22	ymEGFP_red	7	5	2	10.6543	mad2	mad2COymEGFP	ste13D	CodonOptimized_ste13D	ymEGFP	SW193p
SW193p_210406_ymEGFP_red	210409_SW193p_TR1_slide04_13	Cell_23	ymEGFP_red	9	8	1	12.2908	mad2	mad2COymEGFP	ste13D	CodonOptimized_ste13D	ymEGFP	SW193p
SW193p_210406_ymEGFP_red	210409_SW193p_TR1_slide04_13	Cell_24	ymEGFP_red	3	2	1	15.3776	mad2	mad2COymEGFP	ste13D	CodonOptimized_ste13D	ymEGFP	SW193p
SW193p_210406_ymEGFP_red	210409_SW193p_TR1_slide04_13	Cell_26	ymEGFP_red	11	8	3	13.7854	mad2	mad2COymEGFP	ste13D	CodonOptimized_ste13D	ymEGFP	SW193p
SW193p_210406_ymEGFP_red	210409_SW193p_TR1_slide04_13	Cell_27	ymEGFP_red	4	4	0	8.48811	mad2	mad2COymEGFP	ste13D	CodonOptimized_ste13D	ymEGFP	SW193p
SW193p_210406_ymEGFP_red	210409_SW193p_TR1_slide04_13	Cell_28	ymEGFP_red	2	1	1	8.22112	mad2	mad2COymEGFP	ste13D	CodonOptimized_ste13D	ymEGFP	SW193p
SW193p_210406_ymEGFP_red	210409_SW193p_TR1_slide04_13	Cell_29	ymEGFP_red	6	5	1	8.74196	mad2	mad2COymEGFP	ste13D	CodonOptimized_ste13D	ymEGFP	SW193p
SW193p_210406_ymEGFP_red	210409_SW193p_TR1_slide04_13	Cell_30	ymEGFP_red	3	2	1	8.80484	mad2	mad2COymEGFP	ste13D	CodonOptimized_ste13D	ymEGFP	SW193p
SW193p_210406_ymEGFP_red	210409_SW193p_TR1_slide04_13	Cell_31	ymEGFP_red	2	1	1	9.49925	mad2	mad2COymEGFP	ste13D	CodonOptimized_ste13D	ymEGFP	SW193p
SW193p_210406_ymEGFP_red	210409_SW193p_TR1_slide04_13	Cell_32	ymEGFP_red	6	5	1	14.2664	mad2	mad2COymEGFP	ste13D	CodonOptimized_ste13D	ymEGFP	SW193p
SW193p_210406_ymEGFP_red	210409_SW193p_TR1_slide04_13	Cell_33	ymEGFP_red	6	4	2	10.5388	mad2	mad2COymEGFP	ste13D	CodonOptimized_ste13D	ymEGFP	SW193p
SW193p_210406_ymEGFP_red	210409_SW193p_TR1_slide04_13	Cell_34	ymEGFP_red	5	4	1	9.9742	mad2	mad2COymEGFP	ste13D	CodonOptimized_ste13D	ymEGFP	SW193p
SW193p_210406_ymEGFP_red	210409_SW193p_TR1_slide04_13	Cell_35	ymEGFP_red	6	5	1	14.022	mad2	mad2COymEGFP	ste13D	CodonOptimized_ste13D	ymEGFP	SW193p
SW193p_210406_ymEGFP_red	210409_SW193p_TR1_slide04_13	Cell_36	ymEGFP_red	4	3	1	8.11393	mad2	mad2COymEGFP	ste13D	CodonOptimized_ste13D	ymEGFP	SW193p
SW193p_210406_ymEGFP_red	210409_SW193p_TR1_slide04_13	Cell_37	ymEGFP_red	9	7	2	11.5454	mad2	mad2COymEGFP	ste13D	CodonOptimized_ste13D	ymEGFP	SW193p
SW193p_210406_ymEGFP_red	210409_SW193p_TR1_slide04_13	Cell_38	ymEGFP_red	3	3	0	9.77138	mad2	mad2COymEGFP	ste13D	CodonOptimized_ste13D	ymEGFP	SW193p
SW193p_210406_ymEGFP_red	210409_SW193p_TR1_slide04_13	Cell_41	ymEGFP_red	2	2	0	9.39757	mad2	mad2COymEGFP	ste13D	CodonOptimized_ste13D	ymEGFP	SW193p
SW193p_210406_ymEGFP_red	210409_SW193p_TR1_slide04_13	Cell_44	ymEGFP_red	4	3	1	10.109	mad2	mad2COymEGFP	ste13D	CodonOptimized_ste13D	ymEGFP	SW193p
SW193p_210406_ymEGFP_red	210409_SW193p_TR1_slide04_13	Cell_46	ymEGFP_red	3	3	0	8.98831	mad2	mad2COymEGFP	ste13D	CodonOptimized_ste13D	ymEGFP	SW193p
SW193p_210406_ymEGFP_red	210409_SW193p_TR1_slide04_13	Cell_47	ymEGFP_red	3	3	0	8.71104	mad2	mad2COymEGFP	ste13D	CodonOptimized_ste13D	ymEGFP	SW193p
SW193p_210406_ymEGFP_red	210409_SW193p_TR1_slide04_13	Cell_49	ymEGFP_red	4	2	2	10.0324	mad2	mad2COymEGFP	ste13D	CodonOptimized_ste13D	ymEGFP	SW193p
SW193p_210406_ymEGFP_red	210409_SW193p_TR1_slide04_13	Cell_50	ymEGFP_red	2	2	0	12.553	mad2	mad2COymEGFP	ste13D	CodonOptimized_ste13D	ymEGFP	SW193p
SW193p_210406_ymEGFP_red	210409_SW193p_TR1_slide04_13	Cell_54	ymEGFP_red	9	9	0	12.9042	mad2	mad2COymEGFP	ste13D	CodonOptimized_ste13D	ymEGFP	SW193p
SW193p_210406_ymEGFP_red	210409_SW193p_TR1_slide04_13	Cell_56	ymEGFP_red	7	6	1	9.31819	mad2	mad2COymEGFP	ste13D	CodonOptimized_ste13D	ymEGFP	SW193p
SW193p_210406_ymEGFP_red	210409_SW193p_TR1_slide04_13	Cell_57	ymEGFP_red	7	3	4	8.83695	mad2	mad2COymEGFP	ste13D	CodonOptimized_ste13D	ymEGFP	SW193p
SW193p_210406_ymEGFP_red	210409_SW193p_TR1_slide04_13	Cell_59	ymEGFP_red	10	9	1	13.0578	mad2	mad2COymEGFP	ste13D	CodonOptimized_ste13D	ymEGFP	SW193p
SW193p_210406_ymEGFP_red	210409_SW193p_TR1_slide04_13	Cell_61	ymEGFP_red	3	3	0	8.77873	mad2	mad2COymEGFP	ste13D	CodonOptimized_ste13D	ymEGFP	SW193p
SW193p_210406_ymEGFP_red	210409_SW193p_TR1_slide04_13	Cell_62	ymEGFP_red	7	5	2	9.4008	mad2	mad2COymEGFP	ste13D	CodonOptimized_ste13D	ymEGFP	SW193p
SW193p_210406_ymEGFP_red	210409_SW193p_TR1_slide04_13	Cell_64	ymEGFP_red	10	8	2	11.5905	mad2	mad2COymEGFP	ste13D	CodonOptimized_ste13D	ymEGFP	SW193p
SW193p_210406_ymEGFP_red	210409_SW193p_TR1_slide04_13	Cell_67	ymEGFP_red	6	4	2	13.9646	mad2	mad2COymEGFP	ste13D	CodonOptimized_ste13D	ymEGFP	SW193p
SW193p_210406_ymEGFP_red	210409_SW193p_TR1_slide04_13	Cell_68	ymEGFP_red	3	3	0	8.92002	mad2	mad2COymEGFP	ste13D	CodonOptimized_ste13D	ymEGFP	SW193p
SW193p_210406_ymEGFP_red	210409_SW193p_TR1_slide04_13	Cell_71	ymEGFP_red	6	6	0	12.5553	mad2	mad2COymEGFP	ste13D	CodonOptimized_ste13D	ymEGFP	SW193p
SW193p_210406_ymEGFP_red	210409_SW193p_TR1_slide04_13	Cell_72	ymEGFP_red	8	4	4	7.7046	mad2	mad2COymEGFP	ste13D	CodonOptimized_ste13D	ymEGFP	SW193p
SW193p_210406_ymEGFP_red	210409_SW193p_TR1_slide04_13	Cell_73	ymEGFP_red	7	4	3	10.7047	mad2	mad2COymEGFP	ste13D	CodonOptimized_ste13D	ymEGFP	SW193p
SW193p_210406_ymEGFP_red	210409_SW193p_TR1_slide04_13	Cell_74	ymEGFP_red	4	3	1	9.66267	mad2	mad2COymEGFP	ste13D	CodonOptimized_ste13D	ymEGFP	SW193p
SW193p_210406_ymEGFP_red	210409_SW193p_TR1_slide04_13	Cell_75	ymEGFP_red	5	2	3	8.94713	mad2	mad2COymEGFP	ste13D	CodonOptimized_ste13D	ymEGFP	SW193p
SW193p_210406_ymEGFP_red	210409_SW193p_TR1_slide04_13	Cell_76	ymEGFP_red	4	2	2	8.23047	mad2	mad2COymEGFP	ste13D	CodonOptimized_ste13D	ymEGFP	SW193p
SW193p_210406_ymEGFP_red	210409_SW193p_TR1_slide04_13	Cell_77	ymEGFP_red	4	2	2	11.6364	mad2	mad2COymEGFP	ste13D	CodonOptimized_ste13D	ymEGFP	SW193p
SW193p_210406_ymEGFP_red	210409_SW193p_TR1_slide04_13	Cell_78	ymEGFP_red	5	5	0	10.5898	mad2	mad2COymEGFP	ste13D	CodonOptimized_ste13D	ymEGFP	SW193p
SW193p_210406_ymEGFP_red	210409_SW193p_TR1_slide04_13	Cell_79	ymEGFP_red	4	3	1	7.8359	mad2	mad2COymEGFP	ste13D	CodonOptimized_ste13D	ymEGFP	SW193p
SW193p_210406_ymEGFP_red	210409_SW193p_TR1_slide04_13	Cell_80	ymEGFP_red	3	3	0	8.72176	mad2	mad2COymEGFP	ste13D	CodonOptimized_ste13D	ymEGFP	SW193p
SW193p_210406_ymEGFP_red	210409_SW193p_TR1_slide04_13	Cell_81	ymEGFP_red	7	4	3	11.4213	mad2	mad2COymEGFP	ste13D	CodonOptimized_ste13D	ymEGFP	SW193p
SW193p_210406_ymEGFP_red	210409_SW193p_TR1_slide04_13	Cell_82	ymEGFP_red	3	1	2	8.09515	mad2	mad2COymEGFP	ste13D	CodonOptimized_ste13D	ymEGFP	SW193p
SW193p_210406_ymEGFP_red	210409_SW193p_TR1_slide04_13	Cell_83	ymEGFP_red	1	0	1	6.83265	mad2	mad2COymEGFP	ste13D	CodonOptimized_ste13D	ymEGFP	SW193p
SW193p_210406_ymEGFP_red	210409_SW193p_TR1_slide04_13	Cell_84	ymEGFP_red	4	4	0	7.29666	mad2	mad2COymEGFP	ste13D	CodonOptimized_ste13D	ymEGFP	SW193p
SW193p_210406_ymEGFP_red	210409_SW193p_TR1_slide04_13	Cell_86	ymEGFP_red	3	3	0	11.1509	mad2	mad2COymEGFP	ste13D	CodonOptimized_ste13D	ymEGFP	SW193p
SW193p_210406_ymEGFP_red	210409_SW193p_TR1_slide04_13	Cell_87	ymEGFP_red	4	2	2	9.22171	mad2	mad2COymEGFP	ste13D	CodonOptimized_ste13D	ymEGFP	SW193p
SW193p_210406_ymEGFP_red	210409_SW193p_TR1_slide04_13	Cell_88	ymEGFP_red	6	5	1	13.1233	mad2	mad2COymEGFP	ste13D	CodonOptimized_ste13D	ymEGFP	SW193p
SW193p_210406_ymEGFP_red	210409_SW193p_TR1_slide04_13	Cell_89	ymEGFP_red	2	1	1	8.73239	mad2	mad2COymEGFP	ste13D	CodonOptimized_ste13D	ymEGFP	SW193p
SW193p_210406_ymEGFP_red	210409_SW193p_TR1_slide04_13	Cell_9	ymEGFP_red	6	5	1	12.1508	mad2	mad2COymEGFP	ste13D	CodonOptimized_ste13D	ymEGFP	SW193p
SW193p_210406_ymEGFP_red	210409_SW193p_TR1_slide04_13	Cell_90	ymEGFP_red	4	2	2	12.965	mad2	mad2COymEGFP	ste13D	CodonOptimized_ste13D	ymEGFP	SW193p
SW193p_210406_ymEGFP_red	210409_SW193p_TR1_slide04_13	Cell_91	ymEGFP_red	2	0	2	11.8987	mad2	mad2COymEGFP	ste13D	CodonOptimized_ste13D	ymEGFP	SW193p
SW193p_210406_ymEGFP_red	210409_SW193p_TR1_slide04_13	Cell_92	ymEGFP_red	7	4	3	14.1292	mad2	mad2COymEGFP	ste13D	CodonOptimized_ste13D	ymEGFP	SW193p
SW193p_210406_ymEGFP_red	210409_SW193p_TR1_slide04_13	Cell_94	ymEGFP_red	4	3	1	9.42154	mad2	mad2COymEGFP	ste13D	CodonOptimized_ste13D	ymEGFP	SW193p
SW193p_210406_ymEGFP_red	210409_SW193p_TR1_slide04_13	Cell_96	ymEGFP_red	1	1	0	9.30883	mad2	mad2COymEGFP	ste13D	CodonOptimized_ste13D	ymEGFP	SW193p
SW193p_210406_ymEGFP_red	210409_SW193p_TR1_slide04_13	Cell_97	ymEGFP_red	0	0	0	10.1141	mad2	mad2COymEGFP	ste13D	CodonOptimized_ste13D	ymEGFP	SW193p
SW193p_210406_ymEGFP_red	210409_SW193p_TR1_slide04_13	Cell_98	ymEGFP_red	4	2	2	7.64512	mad2	mad2COymEGFP	ste13D	CodonOptimized_ste13D	ymEGFP	SW193p
SW193p_210406_ymEGFP_red	210409_SW193p_TR1_slide04_15	Cell_101	ymEGFP_red	5	5	0	14.4818	mad2	mad2COymEGFP	ste13D	CodonOptimized_ste13D	ymEGFP	SW193p
SW193p_210406_ymEGFP_red	210409_SW193p_TR1_slide04_15	Cell_103	ymEGFP_red	2	0	2	9.86378	mad2	mad2COymEGFP	ste13D	CodonOptimized_ste13D	ymEGFP	SW193p
SW193p_210406_ymEGFP_red	210409_SW193p_TR1_slide04_15	Cell_105	ymEGFP_red	7	5	2	10.1117	mad2	mad2COymEGFP	ste13D	CodonOptimized_ste13D	ymEGFP	SW193p
SW193p_210406_ymEGFP_red	210409_SW193p_TR1_slide04_15	Cell_107	ymEGFP_red	3	2	1	9.35907	mad2	mad2COymEGFP	ste13D	CodonOptimized_ste13D	ymEGFP	SW193p
SW193p_210406_ymEGFP_red	210409_SW193p_TR1_slide04_15	Cell_108	ymEGFP_red	2	1	1	7.17006	mad2	mad2COymEGFP	ste13D	CodonOptimized_ste13D	ymEGFP	SW193p
SW193p_210406_ymEGFP_red	210409_SW193p_TR1_slide04_15	Cell_109	ymEGFP_red	5	4	1	11.1865	mad2	mad2COymEGFP	ste13D	CodonOptimized_ste13D	ymEGFP	SW193p
SW193p_210406_ymEGFP_red	210409_SW193p_TR1_slide04_15	Cell_11	ymEGFP_red	5	5	0	9.12507	mad2	mad2COymEGFP	ste13D	CodonOptimized_ste13D	ymEGFP	SW193p
SW193p_210406_ymEGFP_red	210409_SW193p_TR1_slide04_15	Cell_111	ymEGFP_red	1	1	0	7.48253	mad2	mad2COymEGFP	ste13D	CodonOptimized_ste13D	ymEGFP	SW193p
SW193p_210406_ymEGFP_red	210409_SW193p_TR1_slide04_15	Cell_112	ymEGFP_red	4	2	2	11.5508	mad2	mad2COymEGFP	ste13D	CodonOptimized_ste13D	ymEGFP	SW193p
SW193p_210406_ymEGFP_red	210409_SW193p_TR1_slide04_15	Cell_115	ymEGFP_red	8	7	1	15.1087	mad2	mad2COymEGFP	ste13D	CodonOptimized_ste13D	ymEGFP	SW193p
SW193p_210406_ymEGFP_red	210409_SW193p_TR1_slide04_15	Cell_116	ymEGFP_red	4	3	1	8.32977	mad2	mad2COymEGFP	ste13D	CodonOptimized_ste13D	ymEGFP	SW193p
SW193p_210406_ymEGFP_red	210409_SW193p_TR1_slide04_15	Cell_12	ymEGFP_red	3	2	1	10.4	mad2	mad2COymEGFP	ste13D	CodonOptimized_ste13D	ymEGFP	SW193p
SW193p_210406_ymEGFP_red	210409_SW193p_TR1_slide04_15	Cell_122	ymEGFP_red	4	2	2	12.0588	mad2	mad2COymEGFP	ste13D	CodonOptimized_ste13D	ymEGFP	SW193p
SW193p_210406_ymEGFP_red	210409_SW193p_TR1_slide04_15	Cell_124	ymEGFP_red	1	0	1	7.6175	mad2	mad2COymEGFP	ste13D	CodonOptimized_ste13D	ymEGFP	SW193p
SW193p_210406_ymEGFP_red	210409_SW193p_TR1_slide04_15	Cell_14	ymEGFP_red	7	6	1	10.8994	mad2	mad2COymEGFP	ste13D	CodonOptimized_ste13D	ymEGFP	SW193p
SW193p_210406_ymEGFP_red	210409_SW193p_TR1_slide04_15	Cell_15	ymEGFP_red	5	3	2	14.4317	mad2	mad2COymEGFP	ste13D	CodonOptimized_ste13D	ymEGFP	SW193p
SW193p_210406_ymEGFP_red	210409_SW193p_TR1_slide04_15	Cell_16	ymEGFP_red	2	2	0	9.55129	mad2	mad2COymEGFP	ste13D	CodonOptimized_ste13D	ymEGFP	SW193p
SW193p_210406_ymEGFP_red	210409_SW193p_TR1_slide04_15	Cell_17	ymEGFP_red	2	1	1	7.48152	mad2	mad2COymEGFP	ste13D	CodonOptimized_ste13D	ymEGFP	SW193p
SW193p_210406_ymEGFP_red	210409_SW193p_TR1_slide04_15	Cell_18	ymEGFP_red	9	8	1	11.595	mad2	mad2COymEGFP	ste13D	CodonOptimized_ste13D	ymEGFP	SW193p
SW193p_210406_ymEGFP_red	210409_SW193p_TR1_slide04_15	Cell_23	ymEGFP_red	10	8	2	13.2185	mad2	mad2COymEGFP	ste13D	CodonOptimized_ste13D	ymEGFP	SW193p
SW193p_210406_ymEGFP_red	210409_SW193p_TR1_slide04_15	Cell_24	ymEGFP_red	3	2	1	9.33111	mad2	mad2COymEGFP	ste13D	CodonOptimized_ste13D	ymEGFP	SW193p
SW193p_210406_ymEGFP_red	210409_SW193p_TR1_slide04_15	Cell_25	ymEGFP_red	7	4	3	14.2124	mad2	mad2COymEGFP	ste13D	CodonOptimized_ste13D	ymEGFP	SW193p
SW193p_210406_ymEGFP_red	210409_SW193p_TR1_slide04_15	Cell_27	ymEGFP_red	6	2	4	15.9681	mad2	mad2COymEGFP	ste13D	CodonOptimized_ste13D	ymEGFP	SW193p
SW193p_210406_ymEGFP_red	210409_SW193p_TR1_slide04_15	Cell_29	ymEGFP_red	4	2	2	9.95584	mad2	mad2COymEGFP	ste13D	CodonOptimized_ste13D	ymEGFP	SW193p
SW193p_210406_ymEGFP_red	210409_SW193p_TR1_slide04_15	Cell_30	ymEGFP_red	4	3	1	11.8674	mad2	mad2COymEGFP	ste13D	CodonOptimized_ste13D	ymEGFP	SW193p
SW193p_210406_ymEGFP_red	210409_SW193p_TR1_slide04_15	Cell_31	ymEGFP_red	6	4	2	8.51718	mad2	mad2COymEGFP	ste13D	CodonOptimized_ste13D	ymEGFP	SW193p
SW193p_210406_ymEGFP_red	210409_SW193p_TR1_slide04_15	Cell_32	ymEGFP_red	5	4	1	9.36	mad2	mad2COymEGFP	ste13D	CodonOptimized_ste13D	ymEGFP	SW193p
SW193p_210406_ymEGFP_red	210409_SW193p_TR1_slide04_15	Cell_33	ymEGFP_red	6	4	2	11.0813	mad2	mad2COymEGFP	ste13D	CodonOptimized_ste13D	ymEGFP	SW193p
SW193p_210406_ymEGFP_red	210409_SW193p_TR1_slide04_15	Cell_34	ymEGFP_red	7	5	2	14.5109	mad2	mad2COymEGFP	ste13D	CodonOptimized_ste13D	ymEGFP	SW193p
SW193p_210406_ymEGFP_red	210409_SW193p_TR1_slide04_15	Cell_35	ymEGFP_red	8	7	1	14.9816	mad2	mad2COymEGFP	ste13D	CodonOptimized_ste13D	ymEGFP	SW193p
SW193p_210406_ymEGFP_red	210409_SW193p_TR1_slide04_15	Cell_36	ymEGFP_red	2	1	1	10.5846	mad2	mad2COymEGFP	ste13D	CodonOptimized_ste13D	ymEGFP	SW193p
SW193p_210406_ymEGFP_red	210409_SW193p_TR1_slide04_15	Cell_37	ymEGFP_red	5	3	2	11.03	mad2	mad2COymEGFP	ste13D	CodonOptimized_ste13D	ymEGFP	SW193p
SW193p_210406_ymEGFP_red	210409_SW193p_TR1_slide04_15	Cell_38	ymEGFP_red	9	5	4	12.4721	mad2	mad2COymEGFP	ste13D	CodonOptimized_ste13D	ymEGFP	SW193p
SW193p_210406_ymEGFP_red	210409_SW193p_TR1_slide04_15	Cell_39	ymEGFP_red	6	6	0	10.7587	mad2	mad2COymEGFP	ste13D	CodonOptimized_ste13D	ymEGFP	SW193p
SW193p_210406_ymEGFP_red	210409_SW193p_TR1_slide04_15	Cell_41	ymEGFP_red	5	5	0	7.95658	mad2	mad2COymEGFP	ste13D	CodonOptimized_ste13D	ymEGFP	SW193p
SW193p_210406_ymEGFP_red	210409_SW193p_TR1_slide04_15	Cell_42	ymEGFP_red	7	5	2	10.6053	mad2	mad2COymEGFP	ste13D	CodonOptimized_ste13D	ymEGFP	SW193p
SW193p_210406_ymEGFP_red	210409_SW193p_TR1_slide04_15	Cell_43	ymEGFP_red	5	3	2	9.41465	mad2	mad2COymEGFP	ste13D	CodonOptimized_ste13D	ymEGFP	SW193p
SW193p_210406_ymEGFP_red	210409_SW193p_TR1_slide04_15	Cell_44	ymEGFP_red	5	5	0	9.61117	mad2	mad2COymEGFP	ste13D	CodonOptimized_ste13D	ymEGFP	SW193p
SW193p_210406_ymEGFP_red	210409_SW193p_TR1_slide04_15	Cell_45	ymEGFP_red	5	5	0	13.0605	mad2	mad2COymEGFP	ste13D	CodonOptimized_ste13D	ymEGFP	SW193p
SW193p_210406_ymEGFP_red	210409_SW193p_TR1_slide04_15	Cell_46	ymEGFP_red	6	4	2	8.01745	mad2	mad2COymEGFP	ste13D	CodonOptimized_ste13D	ymEGFP	SW193p
SW193p_210406_ymEGFP_red	210409_SW193p_TR1_slide04_15	Cell_48	ymEGFP_red	8	5	3	14.1904	mad2	mad2COymEGFP	ste13D	CodonOptimized_ste13D	ymEGFP	SW193p
SW193p_210406_ymEGFP_red	210409_SW193p_TR1_slide04_15	Cell_49	ymEGFP_red	2	1	1	11.1643	mad2	mad2COymEGFP	ste13D	CodonOptimized_ste13D	ymEGFP	SW193p
SW193p_210406_ymEGFP_red	210409_SW193p_TR1_slide04_15	Cell_51	ymEGFP_red	4	1	3	8.21574	mad2	mad2COymEGFP	ste13D	CodonOptimized_ste13D	ymEGFP	SW193p
SW193p_210406_ymEGFP_red	210409_SW193p_TR1_slide04_15	Cell_52	ymEGFP_red	7	6	1	12.0116	mad2	mad2COymEGFP	ste13D	CodonOptimized_ste13D	ymEGFP	SW193p
SW193p_210406_ymEGFP_red	210409_SW193p_TR1_slide04_15	Cell_53	ymEGFP_red	7	4	3	11.0309	mad2	mad2COymEGFP	ste13D	CodonOptimized_ste13D	ymEGFP	SW193p
SW193p_210406_ymEGFP_red	210409_SW193p_TR1_slide04_15	Cell_54	ymEGFP_red	4	3	1	7.67425	mad2	mad2COymEGFP	ste13D	CodonOptimized_ste13D	ymEGFP	SW193p
SW193p_210406_ymEGFP_red	210409_SW193p_TR1_slide04_15	Cell_55	ymEGFP_red	3	2	1	14.0083	mad2	mad2COymEGFP	ste13D	CodonOptimized_ste13D	ymEGFP	SW193p
SW193p_210406_ymEGFP_red	210409_SW193p_TR1_slide04_15	Cell_57	ymEGFP_red	7	5	2	11.6701	mad2	mad2COymEGFP	ste13D	CodonOptimized_ste13D	ymEGFP	SW193p
SW193p_210406_ymEGFP_red	210409_SW193p_TR1_slide04_15	Cell_58	ymEGFP_red	5	5	0	9.24824	mad2	mad2COymEGFP	ste13D	CodonOptimized_ste13D	ymEGFP	SW193p
SW193p_210406_ymEGFP_red	210409_SW193p_TR1_slide04_15	Cell_59	ymEGFP_red	7	6	1	13.2881	mad2	mad2COymEGFP	ste13D	CodonOptimized_ste13D	ymEGFP	SW193p
SW193p_210406_ymEGFP_red	210409_SW193p_TR1_slide04_15	Cell_60	ymEGFP_red	4	1	3	11.1578	mad2	mad2COymEGFP	ste13D	CodonOptimized_ste13D	ymEGFP	SW193p
SW193p_210406_ymEGFP_red	210409_SW193p_TR1_slide04_15	Cell_61	ymEGFP_red	5	5	0	10.4409	mad2	mad2COymEGFP	ste13D	CodonOptimized_ste13D	ymEGFP	SW193p
SW193p_210406_ymEGFP_red	210409_SW193p_TR1_slide04_15	Cell_62	ymEGFP_red	3	3	0	9.1899	mad2	mad2COymEGFP	ste13D	CodonOptimized_ste13D	ymEGFP	SW193p
SW193p_210406_ymEGFP_red	210409_SW193p_TR1_slide04_15	Cell_63	ymEGFP_red	9	8	1	11.698	mad2	mad2COymEGFP	ste13D	CodonOptimized_ste13D	ymEGFP	SW193p
SW193p_210406_ymEGFP_red	210409_SW193p_TR1_slide04_15	Cell_64	ymEGFP_red	5	4	1	8.20507	mad2	mad2COymEGFP	ste13D	CodonOptimized_ste13D	ymEGFP	SW193p
SW193p_210406_ymEGFP_red	210409_SW193p_TR1_slide04_15	Cell_65	ymEGFP_red	4	4	0	14.6385	mad2	mad2COymEGFP	ste13D	CodonOptimized_ste13D	ymEGFP	SW193p
SW193p_210406_ymEGFP_red	210409_SW193p_TR1_slide04_15	Cell_66	ymEGFP_red	4	3	1	11.8327	mad2	mad2COymEGFP	ste13D	CodonOptimized_ste13D	ymEGFP	SW193p
SW193p_210406_ymEGFP_red	210409_SW193p_TR1_slide04_15	Cell_67	ymEGFP_red	2	1	1	10.5401	mad2	mad2COymEGFP	ste13D	CodonOptimized_ste13D	ymEGFP	SW193p
SW193p_210406_ymEGFP_red	210409_SW193p_TR1_slide04_15	Cell_68	ymEGFP_red	4	4	0	8.64139	mad2	mad2COymEGFP	ste13D	CodonOptimized_ste13D	ymEGFP	SW193p
SW193p_210406_ymEGFP_red	210409_SW193p_TR1_slide04_15	Cell_69	ymEGFP_red	6	4	2	12.6896	mad2	mad2COymEGFP	ste13D	CodonOptimized_ste13D	ymEGFP	SW193p
SW193p_210406_ymEGFP_red	210409_SW193p_TR1_slide04_15	Cell_70	ymEGFP_red	5	3	2	9.18615	mad2	mad2COymEGFP	ste13D	CodonOptimized_ste13D	ymEGFP	SW193p
SW193p_210406_ymEGFP_red	210409_SW193p_TR1_slide04_15	Cell_71	ymEGFP_red	5	4	1	10.5051	mad2	mad2COymEGFP	ste13D	CodonOptimized_ste13D	ymEGFP	SW193p
SW193p_210406_ymEGFP_red	210409_SW193p_TR1_slide04_15	Cell_73	ymEGFP_red	4	3	1	14.4741	mad2	mad2COymEGFP	ste13D	CodonOptimized_ste13D	ymEGFP	SW193p
SW193p_210406_ymEGFP_red	210409_SW193p_TR1_slide04_15	Cell_75	ymEGFP_red	4	3	1	8.19667	mad2	mad2COymEGFP	ste13D	CodonOptimized_ste13D	ymEGFP	SW193p
SW193p_210406_ymEGFP_red	210409_SW193p_TR1_slide04_15	Cell_76	ymEGFP_red	6	3	3	11.2028	mad2	mad2COymEGFP	ste13D	CodonOptimized_ste13D	ymEGFP	SW193p
SW193p_210406_ymEGFP_red	210409_SW193p_TR1_slide04_15	Cell_77	ymEGFP_red	14	9	5	12.7774	mad2	mad2COymEGFP	ste13D	CodonOptimized_ste13D	ymEGFP	SW193p
SW193p_210406_ymEGFP_red	210409_SW193p_TR1_slide04_15	Cell_78	ymEGFP_red	3	2	1	9.27938	mad2	mad2COymEGFP	ste13D	CodonOptimized_ste13D	ymEGFP	SW193p
SW193p_210406_ymEGFP_red	210409_SW193p_TR1_slide04_15	Cell_79	ymEGFP_red	3	1	2	11.2867	mad2	mad2COymEGFP	ste13D	CodonOptimized_ste13D	ymEGFP	SW193p
SW193p_210406_ymEGFP_red	210409_SW193p_TR1_slide04_15	Cell_8	ymEGFP_red	6	5	1	14.2155	mad2	mad2COymEGFP	ste13D	CodonOptimized_ste13D	ymEGFP	SW193p
SW193p_210406_ymEGFP_red	210409_SW193p_TR1_slide04_15	Cell_80	ymEGFP_red	6	2	4	11.6237	mad2	mad2COymEGFP	ste13D	CodonOptimized_ste13D	ymEGFP	SW193p
SW193p_210406_ymEGFP_red	210409_SW193p_TR1_slide04_15	Cell_81	ymEGFP_red	7	6	1	14.5023	mad2	mad2COymEGFP	ste13D	CodonOptimized_ste13D	ymEGFP	SW193p
SW193p_210406_ymEGFP_red	210409_SW193p_TR1_slide04_15	Cell_82	ymEGFP_red	9	7	2	14.6305	mad2	mad2COymEGFP	ste13D	CodonOptimized_ste13D	ymEGFP	SW193p
SW193p_210406_ymEGFP_red	210409_SW193p_TR1_slide04_15	Cell_83	ymEGFP_red	5	4	1	14.195	mad2	mad2COymEGFP	ste13D	CodonOptimized_ste13D	ymEGFP	SW193p
SW193p_210406_ymEGFP_red	210409_SW193p_TR1_slide04_15	Cell_84	ymEGFP_red	10	10	0	13.104	mad2	mad2COymEGFP	ste13D	CodonOptimized_ste13D	ymEGFP	SW193p
SW193p_210406_ymEGFP_red	210409_SW193p_TR1_slide04_15	Cell_86	ymEGFP_red	2	1	1	8.56329	mad2	mad2COymEGFP	ste13D	CodonOptimized_ste13D	ymEGFP	SW193p
SW193p_210406_ymEGFP_red	210409_SW193p_TR1_slide04_15	Cell_87	ymEGFP_red	3	2	1	11.0171	mad2	mad2COymEGFP	ste13D	CodonOptimized_ste13D	ymEGFP	SW193p
SW193p_210406_ymEGFP_red	210409_SW193p_TR1_slide04_15	Cell_88	ymEGFP_red	3	3	0	9.56284	mad2	mad2COymEGFP	ste13D	CodonOptimized_ste13D	ymEGFP	SW193p
SW193p_210406_ymEGFP_red	210409_SW193p_TR1_slide04_15	Cell_9	ymEGFP_red	2	2	0	9.03981	mad2	mad2COymEGFP	ste13D	CodonOptimized_ste13D	ymEGFP	SW193p
SW193p_210406_ymEGFP_red	210409_SW193p_TR1_slide04_15	Cell_90	ymEGFP_red	1	1	0	9.71779	mad2	mad2COymEGFP	ste13D	CodonOptimized_ste13D	ymEGFP	SW193p
SW193p_210406_ymEGFP_red	210409_SW193p_TR1_slide04_15	Cell_91	ymEGFP_red	5	5	0	11.3208	mad2	mad2COymEGFP	ste13D	CodonOptimized_ste13D	ymEGFP	SW193p
SW193p_210406_ymEGFP_red	210409_SW193p_TR1_slide04_15	Cell_92	ymEGFP_red	8	5	3	10.7551	mad2	mad2COymEGFP	ste13D	CodonOptimized_ste13D	ymEGFP	SW193p
SW193p_210406_ymEGFP_red	210409_SW193p_TR1_slide04_15	Cell_93	ymEGFP_red	3	3	0	6.84833	mad2	mad2COymEGFP	ste13D	CodonOptimized_ste13D	ymEGFP	SW193p
SW193p_210406_ymEGFP_red	210409_SW193p_TR1_slide04_15	Cell_94	ymEGFP_red	4	4	0	11.1396	mad2	mad2COymEGFP	ste13D	CodonOptimized_ste13D	ymEGFP	SW193p
SW193p_210406_ymEGFP_red	210409_SW193p_TR1_slide04_15	Cell_95	ymEGFP_red	2	1	1	9.00854	mad2	mad2COymEGFP	ste13D	CodonOptimized_ste13D	ymEGFP	SW193p
SW193p_210406_ymEGFP_red	210409_SW193p_TR1_slide04_15	Cell_97	ymEGFP_red	5	5	0	10.0234	mad2	mad2COymEGFP	ste13D	CodonOptimized_ste13D	ymEGFP	SW193p
SW193p_210406_ymEGFP_red	210409_SW193p_TR1_slide04_15	Cell_99	ymEGFP_red	6	3	3	11.8771	mad2	mad2COymEGFP	ste13D	CodonOptimized_ste13D	ymEGFP	SW193p
SW193p_210406_ymEGFP_red	210409_SW193p_TR1_slide04_17	Cell_100	ymEGFP_red	3	1	2	8.645	mad2	mad2COymEGFP	ste13D	CodonOptimized_ste13D	ymEGFP	SW193p
SW193p_210406_ymEGFP_red	210409_SW193p_TR1_slide04_17	Cell_101	ymEGFP_red	4	3	1	10.1211	mad2	mad2COymEGFP	ste13D	CodonOptimized_ste13D	ymEGFP	SW193p
SW193p_210406_ymEGFP_red	210409_SW193p_TR1_slide04_17	Cell_104	ymEGFP_red	4	3	1	10.3321	mad2	mad2COymEGFP	ste13D	CodonOptimized_ste13D	ymEGFP	SW193p
SW193p_210406_ymEGFP_red	210409_SW193p_TR1_slide04_17	Cell_105	ymEGFP_red	4	1	3	9.70901	mad2	mad2COymEGFP	ste13D	CodonOptimized_ste13D	ymEGFP	SW193p
SW193p_210406_ymEGFP_red	210409_SW193p_TR1_slide04_17	Cell_106	ymEGFP_red	6	4	2	8.63346	mad2	mad2COymEGFP	ste13D	CodonOptimized_ste13D	ymEGFP	SW193p
SW193p_210406_ymEGFP_red	210409_SW193p_TR1_slide04_17	Cell_107	ymEGFP_red	3	1	2	7.51921	mad2	mad2COymEGFP	ste13D	CodonOptimized_ste13D	ymEGFP	SW193p
SW193p_210406_ymEGFP_red	210409_SW193p_TR1_slide04_17	Cell_108	ymEGFP_red	6	4	2	10.0578	mad2	mad2COymEGFP	ste13D	CodonOptimized_ste13D	ymEGFP	SW193p
SW193p_210406_ymEGFP_red	210409_SW193p_TR1_slide04_17	Cell_109	ymEGFP_red	7	5	2	10.6816	mad2	mad2COymEGFP	ste13D	CodonOptimized_ste13D	ymEGFP	SW193p
SW193p_210406_ymEGFP_red	210409_SW193p_TR1_slide04_17	Cell_11	ymEGFP_red	6	3	3	8.95103	mad2	mad2COymEGFP	ste13D	CodonOptimized_ste13D	ymEGFP	SW193p
SW193p_210406_ymEGFP_red	210409_SW193p_TR1_slide04_17	Cell_110	ymEGFP_red	3	3	0	9.14643	mad2	mad2COymEGFP	ste13D	CodonOptimized_ste13D	ymEGFP	SW193p
SW193p_210406_ymEGFP_red	210409_SW193p_TR1_slide04_17	Cell_111	ymEGFP_red	4	3	1	8.31366	mad2	mad2COymEGFP	ste13D	CodonOptimized_ste13D	ymEGFP	SW193p
SW193p_210406_ymEGFP_red	210409_SW193p_TR1_slide04_17	Cell_112	ymEGFP_red	4	3	1	9.18859	mad2	mad2COymEGFP	ste13D	CodonOptimized_ste13D	ymEGFP	SW193p
SW193p_210406_ymEGFP_red	210409_SW193p_TR1_slide04_17	Cell_113	ymEGFP_red	8	7	1	11.2997	mad2	mad2COymEGFP	ste13D	CodonOptimized_ste13D	ymEGFP	SW193p
SW193p_210406_ymEGFP_red	210409_SW193p_TR1_slide04_17	Cell_114	ymEGFP_red	9	7	2	12.6618	mad2	mad2COymEGFP	ste13D	CodonOptimized_ste13D	ymEGFP	SW193p
SW193p_210406_ymEGFP_red	210409_SW193p_TR1_slide04_17	Cell_115	ymEGFP_red	8	6	2	11.2599	mad2	mad2COymEGFP	ste13D	CodonOptimized_ste13D	ymEGFP	SW193p
SW193p_210406_ymEGFP_red	210409_SW193p_TR1_slide04_17	Cell_116	ymEGFP_red	11	6	5	13.2477	mad2	mad2COymEGFP	ste13D	CodonOptimized_ste13D	ymEGFP	SW193p
SW193p_210406_ymEGFP_red	210409_SW193p_TR1_slide04_17	Cell_117	ymEGFP_red	2	2	0	7.085	mad2	mad2COymEGFP	ste13D	CodonOptimized_ste13D	ymEGFP	SW193p
SW193p_210406_ymEGFP_red	210409_SW193p_TR1_slide04_17	Cell_118	ymEGFP_red	5	4	1	9.5903	mad2	mad2COymEGFP	ste13D	CodonOptimized_ste13D	ymEGFP	SW193p
SW193p_210406_ymEGFP_red	210409_SW193p_TR1_slide04_17	Cell_119	ymEGFP_red	4	3	1	14.7899	mad2	mad2COymEGFP	ste13D	CodonOptimized_ste13D	ymEGFP	SW193p
SW193p_210406_ymEGFP_red	210409_SW193p_TR1_slide04_17	Cell_120	ymEGFP_red	8	8	0	14.1317	mad2	mad2COymEGFP	ste13D	CodonOptimized_ste13D	ymEGFP	SW193p
SW193p_210406_ymEGFP_red	210409_SW193p_TR1_slide04_17	Cell_121	ymEGFP_red	9	8	1	14.5481	mad2	mad2COymEGFP	ste13D	CodonOptimized_ste13D	ymEGFP	SW193p
SW193p_210406_ymEGFP_red	210409_SW193p_TR1_slide04_17	Cell_122	ymEGFP_red	2	0	2	8.75466	mad2	mad2COymEGFP	ste13D	CodonOptimized_ste13D	ymEGFP	SW193p
SW193p_210406_ymEGFP_red	210409_SW193p_TR1_slide04_17	Cell_124	ymEGFP_red	4	3	1	11.7612	mad2	mad2COymEGFP	ste13D	CodonOptimized_ste13D	ymEGFP	SW193p
SW193p_210406_ymEGFP_red	210409_SW193p_TR1_slide04_17	Cell_125	ymEGFP_red	5	4	1	11.5429	mad2	mad2COymEGFP	ste13D	CodonOptimized_ste13D	ymEGFP	SW193p
SW193p_210406_ymEGFP_red	210409_SW193p_TR1_slide04_17	Cell_126	ymEGFP_red	10	10	0	15.2721	mad2	mad2COymEGFP	ste13D	CodonOptimized_ste13D	ymEGFP	SW193p
SW193p_210406_ymEGFP_red	210409_SW193p_TR1_slide04_17	Cell_128	ymEGFP_red	7	4	3	8.11453	mad2	mad2COymEGFP	ste13D	CodonOptimized_ste13D	ymEGFP	SW193p
SW193p_210406_ymEGFP_red	210409_SW193p_TR1_slide04_17	Cell_129	ymEGFP_red	6	5	1	14.2574	mad2	mad2COymEGFP	ste13D	CodonOptimized_ste13D	ymEGFP	SW193p
SW193p_210406_ymEGFP_red	210409_SW193p_TR1_slide04_17	Cell_130	ymEGFP_red	12	8	4	13.1598	mad2	mad2COymEGFP	ste13D	CodonOptimized_ste13D	ymEGFP	SW193p
SW193p_210406_ymEGFP_red	210409_SW193p_TR1_slide04_17	Cell_131	ymEGFP_red	9	8	1	13.6317	mad2	mad2COymEGFP	ste13D	CodonOptimized_ste13D	ymEGFP	SW193p
SW193p_210406_ymEGFP_red	210409_SW193p_TR1_slide04_17	Cell_133	ymEGFP_red	6	5	1	10.3233	mad2	mad2COymEGFP	ste13D	CodonOptimized_ste13D	ymEGFP	SW193p
SW193p_210406_ymEGFP_red	210409_SW193p_TR1_slide04_17	Cell_134	ymEGFP_red	1	0	1	7.94464	mad2	mad2COymEGFP	ste13D	CodonOptimized_ste13D	ymEGFP	SW193p
SW193p_210406_ymEGFP_red	210409_SW193p_TR1_slide04_17	Cell_14	ymEGFP_red	8	5	3	12.2626	mad2	mad2COymEGFP	ste13D	CodonOptimized_ste13D	ymEGFP	SW193p
SW193p_210406_ymEGFP_red	210409_SW193p_TR1_slide04_17	Cell_15	ymEGFP_red	6	2	4	10.5886	mad2	mad2COymEGFP	ste13D	CodonOptimized_ste13D	ymEGFP	SW193p
SW193p_210406_ymEGFP_red	210409_SW193p_TR1_slide04_17	Cell_16	ymEGFP_red	5	4	1	8.87055	mad2	mad2COymEGFP	ste13D	CodonOptimized_ste13D	ymEGFP	SW193p
SW193p_210406_ymEGFP_red	210409_SW193p_TR1_slide04_17	Cell_17	ymEGFP_red	6	4	2	12.0348	mad2	mad2COymEGFP	ste13D	CodonOptimized_ste13D	ymEGFP	SW193p
SW193p_210406_ymEGFP_red	210409_SW193p_TR1_slide04_17	Cell_18	ymEGFP_red	9	5	4	9.53349	mad2	mad2COymEGFP	ste13D	CodonOptimized_ste13D	ymEGFP	SW193p
SW193p_210406_ymEGFP_red	210409_SW193p_TR1_slide04_17	Cell_19	ymEGFP_red	4	2	2	7.70325	mad2	mad2COymEGFP	ste13D	CodonOptimized_ste13D	ymEGFP	SW193p
SW193p_210406_ymEGFP_red	210409_SW193p_TR1_slide04_17	Cell_2	ymEGFP_red	5	4	1	9.34956	mad2	mad2COymEGFP	ste13D	CodonOptimized_ste13D	ymEGFP	SW193p
SW193p_210406_ymEGFP_red	210409_SW193p_TR1_slide04_17	Cell_21	ymEGFP_red	7	4	3	8.5171	mad2	mad2COymEGFP	ste13D	CodonOptimized_ste13D	ymEGFP	SW193p
SW193p_210406_ymEGFP_red	210409_SW193p_TR1_slide04_17	Cell_22	ymEGFP_red	3	2	1	11.4808	mad2	mad2COymEGFP	ste13D	CodonOptimized_ste13D	ymEGFP	SW193p
SW193p_210406_ymEGFP_red	210409_SW193p_TR1_slide04_17	Cell_25	ymEGFP_red	6	6	0	11.7552	mad2	mad2COymEGFP	ste13D	CodonOptimized_ste13D	ymEGFP	SW193p
SW193p_210406_ymEGFP_red	210409_SW193p_TR1_slide04_17	Cell_26	ymEGFP_red	3	1	2	9.53177	mad2	mad2COymEGFP	ste13D	CodonOptimized_ste13D	ymEGFP	SW193p
SW193p_210406_ymEGFP_red	210409_SW193p_TR1_slide04_17	Cell_27	ymEGFP_red	3	2	1	12.6328	mad2	mad2COymEGFP	ste13D	CodonOptimized_ste13D	ymEGFP	SW193p
SW193p_210406_ymEGFP_red	210409_SW193p_TR1_slide04_17	Cell_28	ymEGFP_red	6	6	0	12.8234	mad2	mad2COymEGFP	ste13D	CodonOptimized_ste13D	ymEGFP	SW193p
SW193p_210406_ymEGFP_red	210409_SW193p_TR1_slide04_17	Cell_29	ymEGFP_red	9	6	3	11.3618	mad2	mad2COymEGFP	ste13D	CodonOptimized_ste13D	ymEGFP	SW193p
SW193p_210406_ymEGFP_red	210409_SW193p_TR1_slide04_17	Cell_3	ymEGFP_red	7	5	2	11.1224	mad2	mad2COymEGFP	ste13D	CodonOptimized_ste13D	ymEGFP	SW193p
SW193p_210406_ymEGFP_red	210409_SW193p_TR1_slide04_17	Cell_30	ymEGFP_red	2	2	0	8.55777	mad2	mad2COymEGFP	ste13D	CodonOptimized_ste13D	ymEGFP	SW193p
SW193p_210406_ymEGFP_red	210409_SW193p_TR1_slide04_17	Cell_31	ymEGFP_red	1	1	0	9.16382	mad2	mad2COymEGFP	ste13D	CodonOptimized_ste13D	ymEGFP	SW193p
SW193p_210406_ymEGFP_red	210409_SW193p_TR1_slide04_17	Cell_32	ymEGFP_red	3	3	0	9.21139	mad2	mad2COymEGFP	ste13D	CodonOptimized_ste13D	ymEGFP	SW193p
SW193p_210406_ymEGFP_red	210409_SW193p_TR1_slide04_17	Cell_33	ymEGFP_red	3	1	2	9.36647	mad2	mad2COymEGFP	ste13D	CodonOptimized_ste13D	ymEGFP	SW193p
SW193p_210406_ymEGFP_red	210409_SW193p_TR1_slide04_17	Cell_35	ymEGFP_red	2	1	1	8.37112	mad2	mad2COymEGFP	ste13D	CodonOptimized_ste13D	ymEGFP	SW193p
SW193p_210406_ymEGFP_red	210409_SW193p_TR1_slide04_17	Cell_36	ymEGFP_red	3	2	1	10.4872	mad2	mad2COymEGFP	ste13D	CodonOptimized_ste13D	ymEGFP	SW193p
SW193p_210406_ymEGFP_red	210409_SW193p_TR1_slide04_17	Cell_37	ymEGFP_red	6	4	2	15.7295	mad2	mad2COymEGFP	ste13D	CodonOptimized_ste13D	ymEGFP	SW193p
SW193p_210406_ymEGFP_red	210409_SW193p_TR1_slide04_17	Cell_38	ymEGFP_red	5	5	0	10.9477	mad2	mad2COymEGFP	ste13D	CodonOptimized_ste13D	ymEGFP	SW193p
SW193p_210406_ymEGFP_red	210409_SW193p_TR1_slide04_17	Cell_39	ymEGFP_red	9	5	4	9.84591	mad2	mad2COymEGFP	ste13D	CodonOptimized_ste13D	ymEGFP	SW193p
SW193p_210406_ymEGFP_red	210409_SW193p_TR1_slide04_17	Cell_4	ymEGFP_red	4	2	2	8.63912	mad2	mad2COymEGFP	ste13D	CodonOptimized_ste13D	ymEGFP	SW193p
SW193p_210406_ymEGFP_red	210409_SW193p_TR1_slide04_17	Cell_40	ymEGFP_red	7	7	0	10.6093	mad2	mad2COymEGFP	ste13D	CodonOptimized_ste13D	ymEGFP	SW193p
SW193p_210406_ymEGFP_red	210409_SW193p_TR1_slide04_17	Cell_41	ymEGFP_red	4	2	2	15.4606	mad2	mad2COymEGFP	ste13D	CodonOptimized_ste13D	ymEGFP	SW193p
SW193p_210406_ymEGFP_red	210409_SW193p_TR1_slide04_17	Cell_43	ymEGFP_red	5	4	1	11.4643	mad2	mad2COymEGFP	ste13D	CodonOptimized_ste13D	ymEGFP	SW193p
SW193p_210406_ymEGFP_red	210409_SW193p_TR1_slide04_17	Cell_44	ymEGFP_red	1	1	0	8.53795	mad2	mad2COymEGFP	ste13D	CodonOptimized_ste13D	ymEGFP	SW193p
SW193p_210406_ymEGFP_red	210409_SW193p_TR1_slide04_17	Cell_45	ymEGFP_red	0	0	0	6.91839	mad2	mad2COymEGFP	ste13D	CodonOptimized_ste13D	ymEGFP	SW193p
SW193p_210406_ymEGFP_red	210409_SW193p_TR1_slide04_17	Cell_46	ymEGFP_red	5	4	1	12.3144	mad2	mad2COymEGFP	ste13D	CodonOptimized_ste13D	ymEGFP	SW193p
SW193p_210406_ymEGFP_red	210409_SW193p_TR1_slide04_17	Cell_47	ymEGFP_red	9	9	0	13.6654	mad2	mad2COymEGFP	ste13D	CodonOptimized_ste13D	ymEGFP	SW193p
SW193p_210406_ymEGFP_red	210409_SW193p_TR1_slide04_17	Cell_48	ymEGFP_red	4	3	1	13.6945	mad2	mad2COymEGFP	ste13D	CodonOptimized_ste13D	ymEGFP	SW193p
SW193p_210406_ymEGFP_red	210409_SW193p_TR1_slide04_17	Cell_49	ymEGFP_red	6	5	1	12.533	mad2	mad2COymEGFP	ste13D	CodonOptimized_ste13D	ymEGFP	SW193p
SW193p_210406_ymEGFP_red	210409_SW193p_TR1_slide04_17	Cell_5	ymEGFP_red	3	3	0	12.7635	mad2	mad2COymEGFP	ste13D	CodonOptimized_ste13D	ymEGFP	SW193p
SW193p_210406_ymEGFP_red	210409_SW193p_TR1_slide04_17	Cell_50	ymEGFP_red	4	4	0	9.56611	mad2	mad2COymEGFP	ste13D	CodonOptimized_ste13D	ymEGFP	SW193p
SW193p_210406_ymEGFP_red	210409_SW193p_TR1_slide04_17	Cell_51	ymEGFP_red	4	3	1	13.3204	mad2	mad2COymEGFP	ste13D	CodonOptimized_ste13D	ymEGFP	SW193p
SW193p_210406_ymEGFP_red	210409_SW193p_TR1_slide04_17	Cell_52	ymEGFP_red	4	4	0	10.6475	mad2	mad2COymEGFP	ste13D	CodonOptimized_ste13D	ymEGFP	SW193p
SW193p_210406_ymEGFP_red	210409_SW193p_TR1_slide04_17	Cell_54	ymEGFP_red	3	2	1	10.794	mad2	mad2COymEGFP	ste13D	CodonOptimized_ste13D	ymEGFP	SW193p
SW193p_210406_ymEGFP_red	210409_SW193p_TR1_slide04_17	Cell_55	ymEGFP_red	2	2	0	7.85674	mad2	mad2COymEGFP	ste13D	CodonOptimized_ste13D	ymEGFP	SW193p
SW193p_210406_ymEGFP_red	210409_SW193p_TR1_slide04_17	Cell_56	ymEGFP_red	4	3	1	8.73408	mad2	mad2COymEGFP	ste13D	CodonOptimized_ste13D	ymEGFP	SW193p
SW193p_210406_ymEGFP_red	210409_SW193p_TR1_slide04_17	Cell_58	ymEGFP_red	2	2	0	8.57135	mad2	mad2COymEGFP	ste13D	CodonOptimized_ste13D	ymEGFP	SW193p
SW193p_210406_ymEGFP_red	210409_SW193p_TR1_slide04_17	Cell_59	ymEGFP_red	7	6	1	14.2027	mad2	mad2COymEGFP	ste13D	CodonOptimized_ste13D	ymEGFP	SW193p
SW193p_210406_ymEGFP_red	210409_SW193p_TR1_slide04_17	Cell_6	ymEGFP_red	7	6	1	9.53459	mad2	mad2COymEGFP	ste13D	CodonOptimized_ste13D	ymEGFP	SW193p
SW193p_210406_ymEGFP_red	210409_SW193p_TR1_slide04_17	Cell_60	ymEGFP_red	4	3	1	9.59124	mad2	mad2COymEGFP	ste13D	CodonOptimized_ste13D	ymEGFP	SW193p
SW193p_210406_ymEGFP_red	210409_SW193p_TR1_slide04_17	Cell_61	ymEGFP_red	2	1	1	11.1396	mad2	mad2COymEGFP	ste13D	CodonOptimized_ste13D	ymEGFP	SW193p
SW193p_210406_ymEGFP_red	210409_SW193p_TR1_slide04_17	Cell_62	ymEGFP_red	6	4	2	12.8004	mad2	mad2COymEGFP	ste13D	CodonOptimized_ste13D	ymEGFP	SW193p
SW193p_210406_ymEGFP_red	210409_SW193p_TR1_slide04_17	Cell_63	ymEGFP_red	5	3	2	10.2223	mad2	mad2COymEGFP	ste13D	CodonOptimized_ste13D	ymEGFP	SW193p
SW193p_210406_ymEGFP_red	210409_SW193p_TR1_slide04_17	Cell_64	ymEGFP_red	5	3	2	11.9372	mad2	mad2COymEGFP	ste13D	CodonOptimized_ste13D	ymEGFP	SW193p
SW193p_210406_ymEGFP_red	210409_SW193p_TR1_slide04_17	Cell_65	ymEGFP_red	7	5	2	9.23	mad2	mad2COymEGFP	ste13D	CodonOptimized_ste13D	ymEGFP	SW193p
SW193p_210406_ymEGFP_red	210409_SW193p_TR1_slide04_17	Cell_66	ymEGFP_red	8	6	2	14.1856	mad2	mad2COymEGFP	ste13D	CodonOptimized_ste13D	ymEGFP	SW193p
SW193p_210406_ymEGFP_red	210409_SW193p_TR1_slide04_17	Cell_67	ymEGFP_red	7	5	2	10.2314	mad2	mad2COymEGFP	ste13D	CodonOptimized_ste13D	ymEGFP	SW193p
SW193p_210406_ymEGFP_red	210409_SW193p_TR1_slide04_17	Cell_68	ymEGFP_red	9	7	2	16.3367	mad2	mad2COymEGFP	ste13D	CodonOptimized_ste13D	ymEGFP	SW193p
SW193p_210406_ymEGFP_red	210409_SW193p_TR1_slide04_17	Cell_69	ymEGFP_red	4	4	0	7.11196	mad2	mad2COymEGFP	ste13D	CodonOptimized_ste13D	ymEGFP	SW193p
SW193p_210406_ymEGFP_red	210409_SW193p_TR1_slide04_17	Cell_7	ymEGFP_red	1	1	0	10.1272	mad2	mad2COymEGFP	ste13D	CodonOptimized_ste13D	ymEGFP	SW193p
SW193p_210406_ymEGFP_red	210409_SW193p_TR1_slide04_17	Cell_70	ymEGFP_red	4	3	1	8.12646	mad2	mad2COymEGFP	ste13D	CodonOptimized_ste13D	ymEGFP	SW193p
SW193p_210406_ymEGFP_red	210409_SW193p_TR1_slide04_17	Cell_71	ymEGFP_red	5	3	2	11.6495	mad2	mad2COymEGFP	ste13D	CodonOptimized_ste13D	ymEGFP	SW193p
SW193p_210406_ymEGFP_red	210409_SW193p_TR1_slide04_17	Cell_73	ymEGFP_red	4	3	1	8.32882	mad2	mad2COymEGFP	ste13D	CodonOptimized_ste13D	ymEGFP	SW193p
SW193p_210406_ymEGFP_red	210409_SW193p_TR1_slide04_17	Cell_74	ymEGFP_red	6	4	2	11.3896	mad2	mad2COymEGFP	ste13D	CodonOptimized_ste13D	ymEGFP	SW193p
SW193p_210406_ymEGFP_red	210409_SW193p_TR1_slide04_17	Cell_75	ymEGFP_red	9	6	3	14.6573	mad2	mad2COymEGFP	ste13D	CodonOptimized_ste13D	ymEGFP	SW193p
SW193p_210406_ymEGFP_red	210409_SW193p_TR1_slide04_17	Cell_76	ymEGFP_red	6	3	3	11.5596	mad2	mad2COymEGFP	ste13D	CodonOptimized_ste13D	ymEGFP	SW193p
SW193p_210406_ymEGFP_red	210409_SW193p_TR1_slide04_17	Cell_77	ymEGFP_red	2	1	1	10.0823	mad2	mad2COymEGFP	ste13D	CodonOptimized_ste13D	ymEGFP	SW193p
SW193p_210406_ymEGFP_red	210409_SW193p_TR1_slide04_17	Cell_78	ymEGFP_red	2	2	0	10.4619	mad2	mad2COymEGFP	ste13D	CodonOptimized_ste13D	ymEGFP	SW193p
SW193p_210406_ymEGFP_red	210409_SW193p_TR1_slide04_17	Cell_79	ymEGFP_red	4	3	1	13.5107	mad2	mad2COymEGFP	ste13D	CodonOptimized_ste13D	ymEGFP	SW193p
SW193p_210406_ymEGFP_red	210409_SW193p_TR1_slide04_17	Cell_8	ymEGFP_red	2	2	0	8.26076	mad2	mad2COymEGFP	ste13D	CodonOptimized_ste13D	ymEGFP	SW193p
SW193p_210406_ymEGFP_red	210409_SW193p_TR1_slide04_17	Cell_80	ymEGFP_red	7	4	3	10.443	mad2	mad2COymEGFP	ste13D	CodonOptimized_ste13D	ymEGFP	SW193p
SW193p_210406_ymEGFP_red	210409_SW193p_TR1_slide04_17	Cell_83	ymEGFP_red	3	2	1	9.31276	mad2	mad2COymEGFP	ste13D	CodonOptimized_ste13D	ymEGFP	SW193p
SW193p_210406_ymEGFP_red	210409_SW193p_TR1_slide04_17	Cell_84	ymEGFP_red	8	7	1	10.4334	mad2	mad2COymEGFP	ste13D	CodonOptimized_ste13D	ymEGFP	SW193p
SW193p_210406_ymEGFP_red	210409_SW193p_TR1_slide04_17	Cell_85	ymEGFP_red	3	2	1	11.0462	mad2	mad2COymEGFP	ste13D	CodonOptimized_ste13D	ymEGFP	SW193p
SW193p_210406_ymEGFP_red	210409_SW193p_TR1_slide04_17	Cell_86	ymEGFP_red	5	4	1	13.056	mad2	mad2COymEGFP	ste13D	CodonOptimized_ste13D	ymEGFP	SW193p
SW193p_210406_ymEGFP_red	210409_SW193p_TR1_slide04_17	Cell_87	ymEGFP_red	0	0	0	8.83957	mad2	mad2COymEGFP	ste13D	CodonOptimized_ste13D	ymEGFP	SW193p
SW193p_210406_ymEGFP_red	210409_SW193p_TR1_slide04_17	Cell_88	ymEGFP_red	3	3	0	10.5053	mad2	mad2COymEGFP	ste13D	CodonOptimized_ste13D	ymEGFP	SW193p
SW193p_210406_ymEGFP_red	210409_SW193p_TR1_slide04_17	Cell_89	ymEGFP_red	5	3	2	9.37182	mad2	mad2COymEGFP	ste13D	CodonOptimized_ste13D	ymEGFP	SW193p
SW193p_210406_ymEGFP_red	210409_SW193p_TR1_slide04_17	Cell_9	ymEGFP_red	3	1	2	9.19884	mad2	mad2COymEGFP	ste13D	CodonOptimized_ste13D	ymEGFP	SW193p
SW193p_210406_ymEGFP_red	210409_SW193p_TR1_slide04_17	Cell_90	ymEGFP_red	3	2	1	13.422	mad2	mad2COymEGFP	ste13D	CodonOptimized_ste13D	ymEGFP	SW193p
SW193p_210406_ymEGFP_red	210409_SW193p_TR1_slide04_17	Cell_91	ymEGFP_red	5	4	1	8.4959	mad2	mad2COymEGFP	ste13D	CodonOptimized_ste13D	ymEGFP	SW193p
SW193p_210406_ymEGFP_red	210409_SW193p_TR1_slide04_17	Cell_92	ymEGFP_red	4	4	0	12.5303	mad2	mad2COymEGFP	ste13D	CodonOptimized_ste13D	ymEGFP	SW193p
SW193p_210406_ymEGFP_red	210409_SW193p_TR1_slide04_17	Cell_93	ymEGFP_red	3	3	0	9.32078	mad2	mad2COymEGFP	ste13D	CodonOptimized_ste13D	ymEGFP	SW193p
SW193p_210406_ymEGFP_red	210409_SW193p_TR1_slide04_17	Cell_94	ymEGFP_red	6	4	2	9.20925	mad2	mad2COymEGFP	ste13D	CodonOptimized_ste13D	ymEGFP	SW193p
SW193p_210406_ymEGFP_red	210409_SW193p_TR1_slide04_17	Cell_96	ymEGFP_red	4	4	0	8.69213	mad2	mad2COymEGFP	ste13D	CodonOptimized_ste13D	ymEGFP	SW193p
SW193p_210406_ymEGFP_red	210409_SW193p_TR1_slide04_17	Cell_98	ymEGFP_red	7	6	1	14.4797	mad2	mad2COymEGFP	ste13D	CodonOptimized_ste13D	ymEGFP	SW193p
SW193p_210406_ymEGFP_red	210409_SW193p_TR1_slide04_17	Cell_99	ymEGFP_red	8	7	1	15.2618	mad2	mad2COymEGFP	ste13D	CodonOptimized_ste13D	ymEGFP	SW193p
SW193p_210406_ymEGFP_red	210409_SW193p_TR1_slide04_18	Cell_100	ymEGFP_red	4	4	0	9.10046	mad2	mad2COymEGFP	ste13D	CodonOptimized_ste13D	ymEGFP	SW193p
SW193p_210406_ymEGFP_red	210409_SW193p_TR1_slide04_18	Cell_101	ymEGFP_red	7	6	1	12.2184	mad2	mad2COymEGFP	ste13D	CodonOptimized_ste13D	ymEGFP	SW193p
SW193p_210406_ymEGFP_red	210409_SW193p_TR1_slide04_18	Cell_102	ymEGFP_red	9	4	5	14.2482	mad2	mad2COymEGFP	ste13D	CodonOptimized_ste13D	ymEGFP	SW193p
SW193p_210406_ymEGFP_red	210409_SW193p_TR1_slide04_18	Cell_103	ymEGFP_red	3	1	2	12.3732	mad2	mad2COymEGFP	ste13D	CodonOptimized_ste13D	ymEGFP	SW193p
SW193p_210406_ymEGFP_red	210409_SW193p_TR1_slide04_18	Cell_104	ymEGFP_red	4	4	0	9.42954	mad2	mad2COymEGFP	ste13D	CodonOptimized_ste13D	ymEGFP	SW193p
SW193p_210406_ymEGFP_red	210409_SW193p_TR1_slide04_18	Cell_105	ymEGFP_red	9	8	1	12.2849	mad2	mad2COymEGFP	ste13D	CodonOptimized_ste13D	ymEGFP	SW193p
SW193p_210406_ymEGFP_red	210409_SW193p_TR1_slide04_18	Cell_106	ymEGFP_red	3	3	0	9.19239	mad2	mad2COymEGFP	ste13D	CodonOptimized_ste13D	ymEGFP	SW193p
SW193p_210406_ymEGFP_red	210409_SW193p_TR1_slide04_18	Cell_107	ymEGFP_red	7	5	2	14.1921	mad2	mad2COymEGFP	ste13D	CodonOptimized_ste13D	ymEGFP	SW193p
SW193p_210406_ymEGFP_red	210409_SW193p_TR1_slide04_18	Cell_108	ymEGFP_red	5	4	1	12.253	mad2	mad2COymEGFP	ste13D	CodonOptimized_ste13D	ymEGFP	SW193p
SW193p_210406_ymEGFP_red	210409_SW193p_TR1_slide04_18	Cell_109	ymEGFP_red	5	2	3	9.43094	mad2	mad2COymEGFP	ste13D	CodonOptimized_ste13D	ymEGFP	SW193p
SW193p_210406_ymEGFP_red	210409_SW193p_TR1_slide04_18	Cell_11	ymEGFP_red	4	4	0	9.295	mad2	mad2COymEGFP	ste13D	CodonOptimized_ste13D	ymEGFP	SW193p
SW193p_210406_ymEGFP_red	210409_SW193p_TR1_slide04_18	Cell_110	ymEGFP_red	9	8	1	13.7039	mad2	mad2COymEGFP	ste13D	CodonOptimized_ste13D	ymEGFP	SW193p
SW193p_210406_ymEGFP_red	210409_SW193p_TR1_slide04_18	Cell_111	ymEGFP_red	6	5	1	14.5928	mad2	mad2COymEGFP	ste13D	CodonOptimized_ste13D	ymEGFP	SW193p
SW193p_210406_ymEGFP_red	210409_SW193p_TR1_slide04_18	Cell_113	ymEGFP_red	1	1	0	8.588	mad2	mad2COymEGFP	ste13D	CodonOptimized_ste13D	ymEGFP	SW193p
SW193p_210406_ymEGFP_red	210409_SW193p_TR1_slide04_18	Cell_114	ymEGFP_red	1	0	1	9.17323	mad2	mad2COymEGFP	ste13D	CodonOptimized_ste13D	ymEGFP	SW193p
SW193p_210406_ymEGFP_red	210409_SW193p_TR1_slide04_18	Cell_115	ymEGFP_red	4	4	0	12.7864	mad2	mad2COymEGFP	ste13D	CodonOptimized_ste13D	ymEGFP	SW193p
SW193p_210406_ymEGFP_red	210409_SW193p_TR1_slide04_18	Cell_117	ymEGFP_red	7	5	2	8.33543	mad2	mad2COymEGFP	ste13D	CodonOptimized_ste13D	ymEGFP	SW193p
SW193p_210406_ymEGFP_red	210409_SW193p_TR1_slide04_18	Cell_118	ymEGFP_red	6	4	2	12.1931	mad2	mad2COymEGFP	ste13D	CodonOptimized_ste13D	ymEGFP	SW193p
SW193p_210406_ymEGFP_red	210409_SW193p_TR1_slide04_18	Cell_119	ymEGFP_red	5	3	2	8.45658	mad2	mad2COymEGFP	ste13D	CodonOptimized_ste13D	ymEGFP	SW193p
SW193p_210406_ymEGFP_red	210409_SW193p_TR1_slide04_18	Cell_12	ymEGFP_red	3	3	0	9.2482	mad2	mad2COymEGFP	ste13D	CodonOptimized_ste13D	ymEGFP	SW193p
SW193p_210406_ymEGFP_red	210409_SW193p_TR1_slide04_18	Cell_120	ymEGFP_red	5	4	1	13.7147	mad2	mad2COymEGFP	ste13D	CodonOptimized_ste13D	ymEGFP	SW193p
SW193p_210406_ymEGFP_red	210409_SW193p_TR1_slide04_18	Cell_121	ymEGFP_red	2	2	0	7.24286	mad2	mad2COymEGFP	ste13D	CodonOptimized_ste13D	ymEGFP	SW193p
SW193p_210406_ymEGFP_red	210409_SW193p_TR1_slide04_18	Cell_122	ymEGFP_red	4	2	2	9.60042	mad2	mad2COymEGFP	ste13D	CodonOptimized_ste13D	ymEGFP	SW193p
SW193p_210406_ymEGFP_red	210409_SW193p_TR1_slide04_18	Cell_123	ymEGFP_red	3	2	1	7.99225	mad2	mad2COymEGFP	ste13D	CodonOptimized_ste13D	ymEGFP	SW193p
SW193p_210406_ymEGFP_red	210409_SW193p_TR1_slide04_18	Cell_124	ymEGFP_red	8	8	0	13.8489	mad2	mad2COymEGFP	ste13D	CodonOptimized_ste13D	ymEGFP	SW193p
SW193p_210406_ymEGFP_red	210409_SW193p_TR1_slide04_18	Cell_125	ymEGFP_red	1	1	0	10.3439	mad2	mad2COymEGFP	ste13D	CodonOptimized_ste13D	ymEGFP	SW193p
SW193p_210406_ymEGFP_red	210409_SW193p_TR1_slide04_18	Cell_126	ymEGFP_red	6	5	1	8.13184	mad2	mad2COymEGFP	ste13D	CodonOptimized_ste13D	ymEGFP	SW193p
SW193p_210406_ymEGFP_red	210409_SW193p_TR1_slide04_18	Cell_127	ymEGFP_red	8	6	2	12.0464	mad2	mad2COymEGFP	ste13D	CodonOptimized_ste13D	ymEGFP	SW193p
SW193p_210406_ymEGFP_red	210409_SW193p_TR1_slide04_18	Cell_128	ymEGFP_red	4	3	1	11.2799	mad2	mad2COymEGFP	ste13D	CodonOptimized_ste13D	ymEGFP	SW193p
SW193p_210406_ymEGFP_red	210409_SW193p_TR1_slide04_18	Cell_129	ymEGFP_red	2	2	0	7.89626	mad2	mad2COymEGFP	ste13D	CodonOptimized_ste13D	ymEGFP	SW193p
SW193p_210406_ymEGFP_red	210409_SW193p_TR1_slide04_18	Cell_13	ymEGFP_red	8	7	1	15.1078	mad2	mad2COymEGFP	ste13D	CodonOptimized_ste13D	ymEGFP	SW193p
SW193p_210406_ymEGFP_red	210409_SW193p_TR1_slide04_18	Cell_130	ymEGFP_red	3	3	0	9.96908	mad2	mad2COymEGFP	ste13D	CodonOptimized_ste13D	ymEGFP	SW193p
SW193p_210406_ymEGFP_red	210409_SW193p_TR1_slide04_18	Cell_131	ymEGFP_red	4	3	1	9.61797	mad2	mad2COymEGFP	ste13D	CodonOptimized_ste13D	ymEGFP	SW193p
SW193p_210406_ymEGFP_red	210409_SW193p_TR1_slide04_18	Cell_134	ymEGFP_red	5	5	0	11.7904	mad2	mad2COymEGFP	ste13D	CodonOptimized_ste13D	ymEGFP	SW193p
SW193p_210406_ymEGFP_red	210409_SW193p_TR1_slide04_18	Cell_135	ymEGFP_red	5	4	1	11.176	mad2	mad2COymEGFP	ste13D	CodonOptimized_ste13D	ymEGFP	SW193p
SW193p_210406_ymEGFP_red	210409_SW193p_TR1_slide04_18	Cell_136	ymEGFP_red	4	4	0	12.5772	mad2	mad2COymEGFP	ste13D	CodonOptimized_ste13D	ymEGFP	SW193p
SW193p_210406_ymEGFP_red	210409_SW193p_TR1_slide04_18	Cell_137	ymEGFP_red	8	7	1	13.61	mad2	mad2COymEGFP	ste13D	CodonOptimized_ste13D	ymEGFP	SW193p
SW193p_210406_ymEGFP_red	210409_SW193p_TR1_slide04_18	Cell_138	ymEGFP_red	5	4	1	10.4786	mad2	mad2COymEGFP	ste13D	CodonOptimized_ste13D	ymEGFP	SW193p
SW193p_210406_ymEGFP_red	210409_SW193p_TR1_slide04_18	Cell_139	ymEGFP_red	7	5	2	8.36862	mad2	mad2COymEGFP	ste13D	CodonOptimized_ste13D	ymEGFP	SW193p
SW193p_210406_ymEGFP_red	210409_SW193p_TR1_slide04_18	Cell_142	ymEGFP_red	3	3	0	7.42387	mad2	mad2COymEGFP	ste13D	CodonOptimized_ste13D	ymEGFP	SW193p
SW193p_210406_ymEGFP_red	210409_SW193p_TR1_slide04_18	Cell_143	ymEGFP_red	0	0	0	7.71588	mad2	mad2COymEGFP	ste13D	CodonOptimized_ste13D	ymEGFP	SW193p
SW193p_210406_ymEGFP_red	210409_SW193p_TR1_slide04_18	Cell_144	ymEGFP_red	4	4	0	10.1493	mad2	mad2COymEGFP	ste13D	CodonOptimized_ste13D	ymEGFP	SW193p
SW193p_210406_ymEGFP_red	210409_SW193p_TR1_slide04_18	Cell_145	ymEGFP_red	3	2	1	11.1	mad2	mad2COymEGFP	ste13D	CodonOptimized_ste13D	ymEGFP	SW193p
SW193p_210406_ymEGFP_red	210409_SW193p_TR1_slide04_18	Cell_146	ymEGFP_red	5	3	2	10.8057	mad2	mad2COymEGFP	ste13D	CodonOptimized_ste13D	ymEGFP	SW193p
SW193p_210406_ymEGFP_red	210409_SW193p_TR1_slide04_18	Cell_147	ymEGFP_red	5	3	2	11.4126	mad2	mad2COymEGFP	ste13D	CodonOptimized_ste13D	ymEGFP	SW193p
SW193p_210406_ymEGFP_red	210409_SW193p_TR1_slide04_18	Cell_148	ymEGFP_red	3	2	1	10.9692	mad2	mad2COymEGFP	ste13D	CodonOptimized_ste13D	ymEGFP	SW193p
SW193p_210406_ymEGFP_red	210409_SW193p_TR1_slide04_18	Cell_149	ymEGFP_red	4	4	0	14.2029	mad2	mad2COymEGFP	ste13D	CodonOptimized_ste13D	ymEGFP	SW193p
SW193p_210406_ymEGFP_red	210409_SW193p_TR1_slide04_18	Cell_15	ymEGFP_red	5	4	1	9.13202	mad2	mad2COymEGFP	ste13D	CodonOptimized_ste13D	ymEGFP	SW193p
SW193p_210406_ymEGFP_red	210409_SW193p_TR1_slide04_18	Cell_150	ymEGFP_red	5	3	2	15.433	mad2	mad2COymEGFP	ste13D	CodonOptimized_ste13D	ymEGFP	SW193p
SW193p_210406_ymEGFP_red	210409_SW193p_TR1_slide04_18	Cell_151	ymEGFP_red	3	2	1	7.22129	mad2	mad2COymEGFP	ste13D	CodonOptimized_ste13D	ymEGFP	SW193p
SW193p_210406_ymEGFP_red	210409_SW193p_TR1_slide04_18	Cell_152	ymEGFP_red	4	3	1	12.5653	mad2	mad2COymEGFP	ste13D	CodonOptimized_ste13D	ymEGFP	SW193p
SW193p_210406_ymEGFP_red	210409_SW193p_TR1_slide04_18	Cell_153	ymEGFP_red	2	2	0	10.3576	mad2	mad2COymEGFP	ste13D	CodonOptimized_ste13D	ymEGFP	SW193p
SW193p_210406_ymEGFP_red	210409_SW193p_TR1_slide04_18	Cell_154	ymEGFP_red	11	9	2	13.4436	mad2	mad2COymEGFP	ste13D	CodonOptimized_ste13D	ymEGFP	SW193p
SW193p_210406_ymEGFP_red	210409_SW193p_TR1_slide04_18	Cell_155	ymEGFP_red	1	1	0	10.7264	mad2	mad2COymEGFP	ste13D	CodonOptimized_ste13D	ymEGFP	SW193p
SW193p_210406_ymEGFP_red	210409_SW193p_TR1_slide04_18	Cell_157	ymEGFP_red	6	5	1	8.40184	mad2	mad2COymEGFP	ste13D	CodonOptimized_ste13D	ymEGFP	SW193p
SW193p_210406_ymEGFP_red	210409_SW193p_TR1_slide04_18	Cell_159	ymEGFP_red	6	4	2	10.5405	mad2	mad2COymEGFP	ste13D	CodonOptimized_ste13D	ymEGFP	SW193p
SW193p_210406_ymEGFP_red	210409_SW193p_TR1_slide04_18	Cell_16	ymEGFP_red	5	3	2	9.57167	mad2	mad2COymEGFP	ste13D	CodonOptimized_ste13D	ymEGFP	SW193p
SW193p_210406_ymEGFP_red	210409_SW193p_TR1_slide04_18	Cell_162	ymEGFP_red	7	7	0	10.5422	mad2	mad2COymEGFP	ste13D	CodonOptimized_ste13D	ymEGFP	SW193p
SW193p_210406_ymEGFP_red	210409_SW193p_TR1_slide04_18	Cell_20	ymEGFP_red	3	0	3	8.218	mad2	mad2COymEGFP	ste13D	CodonOptimized_ste13D	ymEGFP	SW193p
SW193p_210406_ymEGFP_red	210409_SW193p_TR1_slide04_18	Cell_21	ymEGFP_red	3	1	2	10.184	mad2	mad2COymEGFP	ste13D	CodonOptimized_ste13D	ymEGFP	SW193p
SW193p_210406_ymEGFP_red	210409_SW193p_TR1_slide04_18	Cell_22	ymEGFP_red	3	1	2	8.34337	mad2	mad2COymEGFP	ste13D	CodonOptimized_ste13D	ymEGFP	SW193p
SW193p_210406_ymEGFP_red	210409_SW193p_TR1_slide04_18	Cell_23	ymEGFP_red	5	3	2	12.282	mad2	mad2COymEGFP	ste13D	CodonOptimized_ste13D	ymEGFP	SW193p
SW193p_210406_ymEGFP_red	210409_SW193p_TR1_slide04_18	Cell_24	ymEGFP_red	5	4	1	9.54207	mad2	mad2COymEGFP	ste13D	CodonOptimized_ste13D	ymEGFP	SW193p
SW193p_210406_ymEGFP_red	210409_SW193p_TR1_slide04_18	Cell_25	ymEGFP_red	8	5	3	11.9589	mad2	mad2COymEGFP	ste13D	CodonOptimized_ste13D	ymEGFP	SW193p
SW193p_210406_ymEGFP_red	210409_SW193p_TR1_slide04_18	Cell_27	ymEGFP_red	5	1	4	8.83388	mad2	mad2COymEGFP	ste13D	CodonOptimized_ste13D	ymEGFP	SW193p
SW193p_210406_ymEGFP_red	210409_SW193p_TR1_slide04_18	Cell_30	ymEGFP_red	3	2	1	11.7521	mad2	mad2COymEGFP	ste13D	CodonOptimized_ste13D	ymEGFP	SW193p
SW193p_210406_ymEGFP_red	210409_SW193p_TR1_slide04_18	Cell_33	ymEGFP_red	2	1	1	9.67994	mad2	mad2COymEGFP	ste13D	CodonOptimized_ste13D	ymEGFP	SW193p
SW193p_210406_ymEGFP_red	210409_SW193p_TR1_slide04_18	Cell_34	ymEGFP_red	3	3	0	10.0065	mad2	mad2COymEGFP	ste13D	CodonOptimized_ste13D	ymEGFP	SW193p
SW193p_210406_ymEGFP_red	210409_SW193p_TR1_slide04_18	Cell_35	ymEGFP_red	6	5	1	7.34472	mad2	mad2COymEGFP	ste13D	CodonOptimized_ste13D	ymEGFP	SW193p
SW193p_210406_ymEGFP_red	210409_SW193p_TR1_slide04_18	Cell_36	ymEGFP_red	6	4	2	7.53776	mad2	mad2COymEGFP	ste13D	CodonOptimized_ste13D	ymEGFP	SW193p
SW193p_210406_ymEGFP_red	210409_SW193p_TR1_slide04_18	Cell_37	ymEGFP_red	1	1	0	9.732	mad2	mad2COymEGFP	ste13D	CodonOptimized_ste13D	ymEGFP	SW193p
SW193p_210406_ymEGFP_red	210409_SW193p_TR1_slide04_18	Cell_39	ymEGFP_red	5	3	2	8.84809	mad2	mad2COymEGFP	ste13D	CodonOptimized_ste13D	ymEGFP	SW193p
SW193p_210406_ymEGFP_red	210409_SW193p_TR1_slide04_18	Cell_40	ymEGFP_red	3	2	1	8.515	mad2	mad2COymEGFP	ste13D	CodonOptimized_ste13D	ymEGFP	SW193p
SW193p_210406_ymEGFP_red	210409_SW193p_TR1_slide04_18	Cell_41	ymEGFP_red	6	4	2	9.43987	mad2	mad2COymEGFP	ste13D	CodonOptimized_ste13D	ymEGFP	SW193p
SW193p_210406_ymEGFP_red	210409_SW193p_TR1_slide04_18	Cell_42	ymEGFP_red	4	2	2	11.8332	mad2	mad2COymEGFP	ste13D	CodonOptimized_ste13D	ymEGFP	SW193p
SW193p_210406_ymEGFP_red	210409_SW193p_TR1_slide04_18	Cell_45	ymEGFP_red	6	4	2	10.2157	mad2	mad2COymEGFP	ste13D	CodonOptimized_ste13D	ymEGFP	SW193p
SW193p_210406_ymEGFP_red	210409_SW193p_TR1_slide04_18	Cell_46	ymEGFP_red	2	1	1	8.88814	mad2	mad2COymEGFP	ste13D	CodonOptimized_ste13D	ymEGFP	SW193p
SW193p_210406_ymEGFP_red	210409_SW193p_TR1_slide04_18	Cell_47	ymEGFP_red	6	5	1	12.4361	mad2	mad2COymEGFP	ste13D	CodonOptimized_ste13D	ymEGFP	SW193p
SW193p_210406_ymEGFP_red	210409_SW193p_TR1_slide04_18	Cell_48	ymEGFP_red	4	3	1	8.93064	mad2	mad2COymEGFP	ste13D	CodonOptimized_ste13D	ymEGFP	SW193p
SW193p_210406_ymEGFP_red	210409_SW193p_TR1_slide04_18	Cell_50	ymEGFP_red	7	7	0	12.2388	mad2	mad2COymEGFP	ste13D	CodonOptimized_ste13D	ymEGFP	SW193p
SW193p_210406_ymEGFP_red	210409_SW193p_TR1_slide04_18	Cell_51	ymEGFP_red	5	2	3	9.05015	mad2	mad2COymEGFP	ste13D	CodonOptimized_ste13D	ymEGFP	SW193p
SW193p_210406_ymEGFP_red	210409_SW193p_TR1_slide04_18	Cell_52	ymEGFP_red	6	4	2	13.6058	mad2	mad2COymEGFP	ste13D	CodonOptimized_ste13D	ymEGFP	SW193p
SW193p_210406_ymEGFP_red	210409_SW193p_TR1_slide04_18	Cell_53	ymEGFP_red	5	2	3	12.4867	mad2	mad2COymEGFP	ste13D	CodonOptimized_ste13D	ymEGFP	SW193p
SW193p_210406_ymEGFP_red	210409_SW193p_TR1_slide04_18	Cell_54	ymEGFP_red	3	3	0	12.4738	mad2	mad2COymEGFP	ste13D	CodonOptimized_ste13D	ymEGFP	SW193p
SW193p_210406_ymEGFP_red	210409_SW193p_TR1_slide04_18	Cell_55	ymEGFP_red	3	0	3	9.31577	mad2	mad2COymEGFP	ste13D	CodonOptimized_ste13D	ymEGFP	SW193p
SW193p_210406_ymEGFP_red	210409_SW193p_TR1_slide04_18	Cell_56	ymEGFP_red	5	3	2	11.3347	mad2	mad2COymEGFP	ste13D	CodonOptimized_ste13D	ymEGFP	SW193p
SW193p_210406_ymEGFP_red	210409_SW193p_TR1_slide04_18	Cell_57	ymEGFP_red	3	3	0	8.59443	mad2	mad2COymEGFP	ste13D	CodonOptimized_ste13D	ymEGFP	SW193p
SW193p_210406_ymEGFP_red	210409_SW193p_TR1_slide04_18	Cell_58	ymEGFP_red	7	5	2	12.4546	mad2	mad2COymEGFP	ste13D	CodonOptimized_ste13D	ymEGFP	SW193p
SW193p_210406_ymEGFP_red	210409_SW193p_TR1_slide04_18	Cell_60	ymEGFP_red	6	6	0	10.6885	mad2	mad2COymEGFP	ste13D	CodonOptimized_ste13D	ymEGFP	SW193p
SW193p_210406_ymEGFP_red	210409_SW193p_TR1_slide04_18	Cell_61	ymEGFP_red	6	5	1	9.34994	mad2	mad2COymEGFP	ste13D	CodonOptimized_ste13D	ymEGFP	SW193p
SW193p_210406_ymEGFP_red	210409_SW193p_TR1_slide04_18	Cell_62	ymEGFP_red	6	5	1	11.8321	mad2	mad2COymEGFP	ste13D	CodonOptimized_ste13D	ymEGFP	SW193p
SW193p_210406_ymEGFP_red	210409_SW193p_TR1_slide04_18	Cell_63	ymEGFP_red	1	1	0	9.64031	mad2	mad2COymEGFP	ste13D	CodonOptimized_ste13D	ymEGFP	SW193p
SW193p_210406_ymEGFP_red	210409_SW193p_TR1_slide04_18	Cell_64	ymEGFP_red	5	3	2	11.1159	mad2	mad2COymEGFP	ste13D	CodonOptimized_ste13D	ymEGFP	SW193p
SW193p_210406_ymEGFP_red	210409_SW193p_TR1_slide04_18	Cell_65	ymEGFP_red	4	1	3	8.4773	mad2	mad2COymEGFP	ste13D	CodonOptimized_ste13D	ymEGFP	SW193p
SW193p_210406_ymEGFP_red	210409_SW193p_TR1_slide04_18	Cell_66	ymEGFP_red	6	5	1	12.8306	mad2	mad2COymEGFP	ste13D	CodonOptimized_ste13D	ymEGFP	SW193p
SW193p_210406_ymEGFP_red	210409_SW193p_TR1_slide04_18	Cell_67	ymEGFP_red	1	1	0	11.4609	mad2	mad2COymEGFP	ste13D	CodonOptimized_ste13D	ymEGFP	SW193p
SW193p_210406_ymEGFP_red	210409_SW193p_TR1_slide04_18	Cell_68	ymEGFP_red	6	4	2	14.0367	mad2	mad2COymEGFP	ste13D	CodonOptimized_ste13D	ymEGFP	SW193p
SW193p_210406_ymEGFP_red	210409_SW193p_TR1_slide04_18	Cell_69	ymEGFP_red	7	4	3	14.0283	mad2	mad2COymEGFP	ste13D	CodonOptimized_ste13D	ymEGFP	SW193p
SW193p_210406_ymEGFP_red	210409_SW193p_TR1_slide04_18	Cell_70	ymEGFP_red	7	4	3	15.6452	mad2	mad2COymEGFP	ste13D	CodonOptimized_ste13D	ymEGFP	SW193p
SW193p_210406_ymEGFP_red	210409_SW193p_TR1_slide04_18	Cell_71	ymEGFP_red	3	2	1	7.8	mad2	mad2COymEGFP	ste13D	CodonOptimized_ste13D	ymEGFP	SW193p
SW193p_210406_ymEGFP_red	210409_SW193p_TR1_slide04_18	Cell_72	ymEGFP_red	8	5	3	9.94203	mad2	mad2COymEGFP	ste13D	CodonOptimized_ste13D	ymEGFP	SW193p
SW193p_210406_ymEGFP_red	210409_SW193p_TR1_slide04_18	Cell_73	ymEGFP_red	6	5	1	14.2792	mad2	mad2COymEGFP	ste13D	CodonOptimized_ste13D	ymEGFP	SW193p
SW193p_210406_ymEGFP_red	210409_SW193p_TR1_slide04_18	Cell_75	ymEGFP_red	4	2	2	12.8891	mad2	mad2COymEGFP	ste13D	CodonOptimized_ste13D	ymEGFP	SW193p
SW193p_210406_ymEGFP_red	210409_SW193p_TR1_slide04_18	Cell_76	ymEGFP_red	3	3	0	7.67419	mad2	mad2COymEGFP	ste13D	CodonOptimized_ste13D	ymEGFP	SW193p
SW193p_210406_ymEGFP_red	210409_SW193p_TR1_slide04_18	Cell_77	ymEGFP_red	2	1	1	11.3286	mad2	mad2COymEGFP	ste13D	CodonOptimized_ste13D	ymEGFP	SW193p
SW193p_210406_ymEGFP_red	210409_SW193p_TR1_slide04_18	Cell_78	ymEGFP_red	4	3	1	11.3395	mad2	mad2COymEGFP	ste13D	CodonOptimized_ste13D	ymEGFP	SW193p
SW193p_210406_ymEGFP_red	210409_SW193p_TR1_slide04_18	Cell_79	ymEGFP_red	2	2	0	7.5893	mad2	mad2COymEGFP	ste13D	CodonOptimized_ste13D	ymEGFP	SW193p
SW193p_210406_ymEGFP_red	210409_SW193p_TR1_slide04_18	Cell_8	ymEGFP_red	6	6	0	9.72056	mad2	mad2COymEGFP	ste13D	CodonOptimized_ste13D	ymEGFP	SW193p
SW193p_210406_ymEGFP_red	210409_SW193p_TR1_slide04_18	Cell_84	ymEGFP_red	4	3	1	8.24955	mad2	mad2COymEGFP	ste13D	CodonOptimized_ste13D	ymEGFP	SW193p
SW193p_210406_ymEGFP_red	210409_SW193p_TR1_slide04_18	Cell_86	ymEGFP_red	3	1	2	10.6414	mad2	mad2COymEGFP	ste13D	CodonOptimized_ste13D	ymEGFP	SW193p
SW193p_210406_ymEGFP_red	210409_SW193p_TR1_slide04_18	Cell_87	ymEGFP_red	4	3	1	7.8486	mad2	mad2COymEGFP	ste13D	CodonOptimized_ste13D	ymEGFP	SW193p
SW193p_210406_ymEGFP_red	210409_SW193p_TR1_slide04_18	Cell_88	ymEGFP_red	6	4	2	9.90044	mad2	mad2COymEGFP	ste13D	CodonOptimized_ste13D	ymEGFP	SW193p
SW193p_210406_ymEGFP_red	210409_SW193p_TR1_slide04_18	Cell_89	ymEGFP_red	7	5	2	13.7322	mad2	mad2COymEGFP	ste13D	CodonOptimized_ste13D	ymEGFP	SW193p
SW193p_210406_ymEGFP_red	210409_SW193p_TR1_slide04_18	Cell_9	ymEGFP_red	4	3	1	8.95536	mad2	mad2COymEGFP	ste13D	CodonOptimized_ste13D	ymEGFP	SW193p
SW193p_210406_ymEGFP_red	210409_SW193p_TR1_slide04_18	Cell_90	ymEGFP_red	3	3	0	16.1661	mad2	mad2COymEGFP	ste13D	CodonOptimized_ste13D	ymEGFP	SW193p
SW193p_210406_ymEGFP_red	210409_SW193p_TR1_slide04_18	Cell_91	ymEGFP_red	3	2	1	8.34047	mad2	mad2COymEGFP	ste13D	CodonOptimized_ste13D	ymEGFP	SW193p
SW193p_210406_ymEGFP_red	210409_SW193p_TR1_slide04_18	Cell_92	ymEGFP_red	5	2	3	10.2519	mad2	mad2COymEGFP	ste13D	CodonOptimized_ste13D	ymEGFP	SW193p
SW193p_210406_ymEGFP_red	210409_SW193p_TR1_slide04_18	Cell_93	ymEGFP_red	5	2	3	13.4862	mad2	mad2COymEGFP	ste13D	CodonOptimized_ste13D	ymEGFP	SW193p
SW193p_210406_ymEGFP_red	210409_SW193p_TR1_slide04_18	Cell_94	ymEGFP_red	7	4	3	12.8828	mad2	mad2COymEGFP	ste13D	CodonOptimized_ste13D	ymEGFP	SW193p
SW193p_210406_ymEGFP_red	210409_SW193p_TR1_slide04_18	Cell_95	ymEGFP_red	5	3	2	8.40091	mad2	mad2COymEGFP	ste13D	CodonOptimized_ste13D	ymEGFP	SW193p
SW193p_210406_ymEGFP_red	210409_SW193p_TR1_slide04_18	Cell_97	ymEGFP_red	5	3	2	8.30304	mad2	mad2COymEGFP	ste13D	CodonOptimized_ste13D	ymEGFP	SW193p
SW193p_210406_ymEGFP_red	210409_SW193p_TR1_slide04_18	Cell_99	ymEGFP_red	3	2	1	9.98477	mad2	mad2COymEGFP	ste13D	CodonOptimized_ste13D	ymEGFP	SW193p
SW130_180706_ymEGFP_red	180706_SW130_Slide001_T1_004	Cell_10	ymEGFP_red	3	2	1	6.1758	mad2	mad2WTymEGFP	WT	WT	ymEGFP	SW130
SW130_180706_ymEGFP_red	180706_SW130_Slide001_T1_004	Cell_100	ymEGFP_red	4	1	3	11.5843	mad2	mad2WTymEGFP	WT	WT	ymEGFP	SW130
SW130_180706_ymEGFP_red	180706_SW130_Slide001_T1_004	Cell_101	ymEGFP_red	3	3	0	10.6003	mad2	mad2WTymEGFP	WT	WT	ymEGFP	SW130
SW130_180706_ymEGFP_red	180706_SW130_Slide001_T1_004	Cell_102	ymEGFP_red	3	3	0	7.01112	mad2	mad2WTymEGFP	WT	WT	ymEGFP	SW130
SW130_180706_ymEGFP_red	180706_SW130_Slide001_T1_004	Cell_103	ymEGFP_red	4	4	0	7.17677	mad2	mad2WTymEGFP	WT	WT	ymEGFP	SW130
SW130_180706_ymEGFP_red	180706_SW130_Slide001_T1_004	Cell_104	ymEGFP_red	4	2	2	9.44591	mad2	mad2WTymEGFP	WT	WT	ymEGFP	SW130
SW130_180706_ymEGFP_red	180706_SW130_Slide001_T1_004	Cell_105	ymEGFP_red	5	3	2	8.83882	mad2	mad2WTymEGFP	WT	WT	ymEGFP	SW130
SW130_180706_ymEGFP_red	180706_SW130_Slide001_T1_004	Cell_106	ymEGFP_red	5	3	2	10.3295	mad2	mad2WTymEGFP	WT	WT	ymEGFP	SW130
SW130_180706_ymEGFP_red	180706_SW130_Slide001_T1_004	Cell_107	ymEGFP_red	4	3	1	7.44163	mad2	mad2WTymEGFP	WT	WT	ymEGFP	SW130
SW130_180706_ymEGFP_red	180706_SW130_Slide001_T1_004	Cell_109	ymEGFP_red	1	1	0	7.39571	mad2	mad2WTymEGFP	WT	WT	ymEGFP	SW130
SW130_180706_ymEGFP_red	180706_SW130_Slide001_T1_004	Cell_11	ymEGFP_red	6	5	1	9.52759	mad2	mad2WTymEGFP	WT	WT	ymEGFP	SW130
SW130_180706_ymEGFP_red	180706_SW130_Slide001_T1_004	Cell_110	ymEGFP_red	6	4	2	9.95697	mad2	mad2WTymEGFP	WT	WT	ymEGFP	SW130
SW130_180706_ymEGFP_red	180706_SW130_Slide001_T1_004	Cell_111	ymEGFP_red	5	3	2	8.37709	mad2	mad2WTymEGFP	WT	WT	ymEGFP	SW130
SW130_180706_ymEGFP_red	180706_SW130_Slide001_T1_004	Cell_112	ymEGFP_red	3	1	2	8.61724	mad2	mad2WTymEGFP	WT	WT	ymEGFP	SW130
SW130_180706_ymEGFP_red	180706_SW130_Slide001_T1_004	Cell_113	ymEGFP_red	1	1	0	9.12421	mad2	mad2WTymEGFP	WT	WT	ymEGFP	SW130
SW130_180706_ymEGFP_red	180706_SW130_Slide001_T1_004	Cell_114	ymEGFP_red	2	1	1	8.04171	mad2	mad2WTymEGFP	WT	WT	ymEGFP	SW130
SW130_180706_ymEGFP_red	180706_SW130_Slide001_T1_004	Cell_115	ymEGFP_red	5	4	1	10.6426	mad2	mad2WTymEGFP	WT	WT	ymEGFP	SW130
SW130_180706_ymEGFP_red	180706_SW130_Slide001_T1_004	Cell_116	ymEGFP_red	3	1	2	8.14021	mad2	mad2WTymEGFP	WT	WT	ymEGFP	SW130
SW130_180706_ymEGFP_red	180706_SW130_Slide001_T1_004	Cell_117	ymEGFP_red	4	4	0	10.1247	mad2	mad2WTymEGFP	WT	WT	ymEGFP	SW130
SW130_180706_ymEGFP_red	180706_SW130_Slide001_T1_004	Cell_118	ymEGFP_red	5	5	0	9.23955	mad2	mad2WTymEGFP	WT	WT	ymEGFP	SW130
SW130_180706_ymEGFP_red	180706_SW130_Slide001_T1_004	Cell_119	ymEGFP_red	3	3	0	7.88623	mad2	mad2WTymEGFP	WT	WT	ymEGFP	SW130
SW130_180706_ymEGFP_red	180706_SW130_Slide001_T1_004	Cell_12	ymEGFP_red	6	3	3	7.91556	mad2	mad2WTymEGFP	WT	WT	ymEGFP	SW130
SW130_180706_ymEGFP_red	180706_SW130_Slide001_T1_004	Cell_120	ymEGFP_red	7	5	2	11.5305	mad2	mad2WTymEGFP	WT	WT	ymEGFP	SW130
SW130_180706_ymEGFP_red	180706_SW130_Slide001_T1_004	Cell_121	ymEGFP_red	3	2	1	8.79115	mad2	mad2WTymEGFP	WT	WT	ymEGFP	SW130
SW130_180706_ymEGFP_red	180706_SW130_Slide001_T1_004	Cell_122	ymEGFP_red	6	4	2	11.1355	mad2	mad2WTymEGFP	WT	WT	ymEGFP	SW130
SW130_180706_ymEGFP_red	180706_SW130_Slide001_T1_004	Cell_123	ymEGFP_red	3	2	1	7.2873	mad2	mad2WTymEGFP	WT	WT	ymEGFP	SW130
SW130_180706_ymEGFP_red	180706_SW130_Slide001_T1_004	Cell_124	ymEGFP_red	2	1	1	11.738	mad2	mad2WTymEGFP	WT	WT	ymEGFP	SW130
SW130_180706_ymEGFP_red	180706_SW130_Slide001_T1_004	Cell_125	ymEGFP_red	1	1	0	7.54588	mad2	mad2WTymEGFP	WT	WT	ymEGFP	SW130
SW130_180706_ymEGFP_red	180706_SW130_Slide001_T1_004	Cell_126	ymEGFP_red	6	4	2	13.6914	mad2	mad2WTymEGFP	WT	WT	ymEGFP	SW130
SW130_180706_ymEGFP_red	180706_SW130_Slide001_T1_004	Cell_127	ymEGFP_red	2	1	1	10.2408	mad2	mad2WTymEGFP	WT	WT	ymEGFP	SW130
SW130_180706_ymEGFP_red	180706_SW130_Slide001_T1_004	Cell_128	ymEGFP_red	4	3	1	8.71794	mad2	mad2WTymEGFP	WT	WT	ymEGFP	SW130
SW130_180706_ymEGFP_red	180706_SW130_Slide001_T1_004	Cell_129	ymEGFP_red	1	0	1	7.2574	mad2	mad2WTymEGFP	WT	WT	ymEGFP	SW130
SW130_180706_ymEGFP_red	180706_SW130_Slide001_T1_004	Cell_13	ymEGFP_red	1	1	0	7.96352	mad2	mad2WTymEGFP	WT	WT	ymEGFP	SW130
SW130_180706_ymEGFP_red	180706_SW130_Slide001_T1_004	Cell_130	ymEGFP_red	6	5	1	11.0217	mad2	mad2WTymEGFP	WT	WT	ymEGFP	SW130
SW130_180706_ymEGFP_red	180706_SW130_Slide001_T1_004	Cell_131	ymEGFP_red	2	1	1	7.14083	mad2	mad2WTymEGFP	WT	WT	ymEGFP	SW130
SW130_180706_ymEGFP_red	180706_SW130_Slide001_T1_004	Cell_132	ymEGFP_red	5	4	1	8.07325	mad2	mad2WTymEGFP	WT	WT	ymEGFP	SW130
SW130_180706_ymEGFP_red	180706_SW130_Slide001_T1_004	Cell_133	ymEGFP_red	7	6	1	9.28897	mad2	mad2WTymEGFP	WT	WT	ymEGFP	SW130
SW130_180706_ymEGFP_red	180706_SW130_Slide001_T1_004	Cell_134	ymEGFP_red	4	2	2	10.3698	mad2	mad2WTymEGFP	WT	WT	ymEGFP	SW130
SW130_180706_ymEGFP_red	180706_SW130_Slide001_T1_004	Cell_135	ymEGFP_red	8	7	1	10.1606	mad2	mad2WTymEGFP	WT	WT	ymEGFP	SW130
SW130_180706_ymEGFP_red	180706_SW130_Slide001_T1_004	Cell_136	ymEGFP_red	1	1	0	6.86858	mad2	mad2WTymEGFP	WT	WT	ymEGFP	SW130
SW130_180706_ymEGFP_red	180706_SW130_Slide001_T1_004	Cell_137	ymEGFP_red	5	3	2	7.5637	mad2	mad2WTymEGFP	WT	WT	ymEGFP	SW130
SW130_180706_ymEGFP_red	180706_SW130_Slide001_T1_004	Cell_138	ymEGFP_red	2	1	1	7.66045	mad2	mad2WTymEGFP	WT	WT	ymEGFP	SW130
SW130_180706_ymEGFP_red	180706_SW130_Slide001_T1_004	Cell_139	ymEGFP_red	3	3	0	8.65652	mad2	mad2WTymEGFP	WT	WT	ymEGFP	SW130
SW130_180706_ymEGFP_red	180706_SW130_Slide001_T1_004	Cell_14	ymEGFP_red	0	0	0	6.56436	mad2	mad2WTymEGFP	WT	WT	ymEGFP	SW130
SW130_180706_ymEGFP_red	180706_SW130_Slide001_T1_004	Cell_140	ymEGFP_red	5	5	0	10.7183	mad2	mad2WTymEGFP	WT	WT	ymEGFP	SW130
SW130_180706_ymEGFP_red	180706_SW130_Slide001_T1_004	Cell_141	ymEGFP_red	5	3	2	11.6367	mad2	mad2WTymEGFP	WT	WT	ymEGFP	SW130
SW130_180706_ymEGFP_red	180706_SW130_Slide001_T1_004	Cell_142	ymEGFP_red	7	4	3	12.1862	mad2	mad2WTymEGFP	WT	WT	ymEGFP	SW130
SW130_180706_ymEGFP_red	180706_SW130_Slide001_T1_004	Cell_143	ymEGFP_red	4	2	2	11.2945	mad2	mad2WTymEGFP	WT	WT	ymEGFP	SW130
SW130_180706_ymEGFP_red	180706_SW130_Slide001_T1_004	Cell_144	ymEGFP_red	5	3	2	12.3109	mad2	mad2WTymEGFP	WT	WT	ymEGFP	SW130
SW130_180706_ymEGFP_red	180706_SW130_Slide001_T1_004	Cell_145	ymEGFP_red	3	3	0	11.2793	mad2	mad2WTymEGFP	WT	WT	ymEGFP	SW130
SW130_180706_ymEGFP_red	180706_SW130_Slide001_T1_004	Cell_146	ymEGFP_red	3	2	1	6.68399	mad2	mad2WTymEGFP	WT	WT	ymEGFP	SW130
SW130_180706_ymEGFP_red	180706_SW130_Slide001_T1_004	Cell_147	ymEGFP_red	6	6	0	8.24248	mad2	mad2WTymEGFP	WT	WT	ymEGFP	SW130
SW130_180706_ymEGFP_red	180706_SW130_Slide001_T1_004	Cell_148	ymEGFP_red	4	4	0	11.1018	mad2	mad2WTymEGFP	WT	WT	ymEGFP	SW130
SW130_180706_ymEGFP_red	180706_SW130_Slide001_T1_004	Cell_149	ymEGFP_red	7	5	2	13.2419	mad2	mad2WTymEGFP	WT	WT	ymEGFP	SW130
SW130_180706_ymEGFP_red	180706_SW130_Slide001_T1_004	Cell_15	ymEGFP_red	5	4	1	11.57	mad2	mad2WTymEGFP	WT	WT	ymEGFP	SW130
SW130_180706_ymEGFP_red	180706_SW130_Slide001_T1_004	Cell_150	ymEGFP_red	7	6	1	11.3356	mad2	mad2WTymEGFP	WT	WT	ymEGFP	SW130
SW130_180706_ymEGFP_red	180706_SW130_Slide001_T1_004	Cell_151	ymEGFP_red	2	1	1	10.0918	mad2	mad2WTymEGFP	WT	WT	ymEGFP	SW130
SW130_180706_ymEGFP_red	180706_SW130_Slide001_T1_004	Cell_152	ymEGFP_red	3	2	1	10.979	mad2	mad2WTymEGFP	WT	WT	ymEGFP	SW130
SW130_180706_ymEGFP_red	180706_SW130_Slide001_T1_004	Cell_155	ymEGFP_red	5	5	0	9.06448	mad2	mad2WTymEGFP	WT	WT	ymEGFP	SW130
SW130_180706_ymEGFP_red	180706_SW130_Slide001_T1_004	Cell_156	ymEGFP_red	2	1	1	10.5132	mad2	mad2WTymEGFP	WT	WT	ymEGFP	SW130
SW130_180706_ymEGFP_red	180706_SW130_Slide001_T1_004	Cell_157	ymEGFP_red	1	0	1	9.15785	mad2	mad2WTymEGFP	WT	WT	ymEGFP	SW130
SW130_180706_ymEGFP_red	180706_SW130_Slide001_T1_004	Cell_158	ymEGFP_red	3	0	3	7.42859	mad2	mad2WTymEGFP	WT	WT	ymEGFP	SW130
SW130_180706_ymEGFP_red	180706_SW130_Slide001_T1_004	Cell_159	ymEGFP_red	4	2	2	9.97576	mad2	mad2WTymEGFP	WT	WT	ymEGFP	SW130
SW130_180706_ymEGFP_red	180706_SW130_Slide001_T1_004	Cell_160	ymEGFP_red	4	4	0	9.87678	mad2	mad2WTymEGFP	WT	WT	ymEGFP	SW130
SW130_180706_ymEGFP_red	180706_SW130_Slide001_T1_004	Cell_161	ymEGFP_red	3	1	2	9.40999	mad2	mad2WTymEGFP	WT	WT	ymEGFP	SW130
SW130_180706_ymEGFP_red	180706_SW130_Slide001_T1_004	Cell_162	ymEGFP_red	3	2	1	10.3797	mad2	mad2WTymEGFP	WT	WT	ymEGFP	SW130
SW130_180706_ymEGFP_red	180706_SW130_Slide001_T1_004	Cell_163	ymEGFP_red	3	2	1	8.82469	mad2	mad2WTymEGFP	WT	WT	ymEGFP	SW130
SW130_180706_ymEGFP_red	180706_SW130_Slide001_T1_004	Cell_164	ymEGFP_red	6	5	1	12.3049	mad2	mad2WTymEGFP	WT	WT	ymEGFP	SW130
SW130_180706_ymEGFP_red	180706_SW130_Slide001_T1_004	Cell_165	ymEGFP_red	6	6	0	10.9103	mad2	mad2WTymEGFP	WT	WT	ymEGFP	SW130
SW130_180706_ymEGFP_red	180706_SW130_Slide001_T1_004	Cell_166	ymEGFP_red	4	3	1	7.59533	mad2	mad2WTymEGFP	WT	WT	ymEGFP	SW130
SW130_180706_ymEGFP_red	180706_SW130_Slide001_T1_004	Cell_167	ymEGFP_red	7	4	3	11.6786	mad2	mad2WTymEGFP	WT	WT	ymEGFP	SW130
SW130_180706_ymEGFP_red	180706_SW130_Slide001_T1_004	Cell_168	ymEGFP_red	5	5	0	10.9616	mad2	mad2WTymEGFP	WT	WT	ymEGFP	SW130
SW130_180706_ymEGFP_red	180706_SW130_Slide001_T1_004	Cell_169	ymEGFP_red	3	1	2	6.87277	mad2	mad2WTymEGFP	WT	WT	ymEGFP	SW130
SW130_180706_ymEGFP_red	180706_SW130_Slide001_T1_004	Cell_170	ymEGFP_red	5	5	0	12.0704	mad2	mad2WTymEGFP	WT	WT	ymEGFP	SW130
SW130_180706_ymEGFP_red	180706_SW130_Slide001_T1_004	Cell_171	ymEGFP_red	3	2	1	8.70218	mad2	mad2WTymEGFP	WT	WT	ymEGFP	SW130
SW130_180706_ymEGFP_red	180706_SW130_Slide001_T1_004	Cell_172	ymEGFP_red	8	6	2	12.5818	mad2	mad2WTymEGFP	WT	WT	ymEGFP	SW130
SW130_180706_ymEGFP_red	180706_SW130_Slide001_T1_004	Cell_173	ymEGFP_red	3	1	2	9.66996	mad2	mad2WTymEGFP	WT	WT	ymEGFP	SW130
SW130_180706_ymEGFP_red	180706_SW130_Slide001_T1_004	Cell_174	ymEGFP_red	3	2	1	8.17521	mad2	mad2WTymEGFP	WT	WT	ymEGFP	SW130
SW130_180706_ymEGFP_red	180706_SW130_Slide001_T1_004	Cell_175	ymEGFP_red	6	4	2	12.1121	mad2	mad2WTymEGFP	WT	WT	ymEGFP	SW130
SW130_180706_ymEGFP_red	180706_SW130_Slide001_T1_004	Cell_176	ymEGFP_red	4	4	0	9.64494	mad2	mad2WTymEGFP	WT	WT	ymEGFP	SW130
SW130_180706_ymEGFP_red	180706_SW130_Slide001_T1_004	Cell_177	ymEGFP_red	2	1	1	7.54	mad2	mad2WTymEGFP	WT	WT	ymEGFP	SW130
SW130_180706_ymEGFP_red	180706_SW130_Slide001_T1_004	Cell_178	ymEGFP_red	5	4	1	10.2023	mad2	mad2WTymEGFP	WT	WT	ymEGFP	SW130
SW130_180706_ymEGFP_red	180706_SW130_Slide001_T1_004	Cell_179	ymEGFP_red	5	4	1	11.6598	mad2	mad2WTymEGFP	WT	WT	ymEGFP	SW130
SW130_180706_ymEGFP_red	180706_SW130_Slide001_T1_004	Cell_18	ymEGFP_red	3	2	1	8.15843	mad2	mad2WTymEGFP	WT	WT	ymEGFP	SW130
SW130_180706_ymEGFP_red	180706_SW130_Slide001_T1_004	Cell_180	ymEGFP_red	8	4	4	11.6505	mad2	mad2WTymEGFP	WT	WT	ymEGFP	SW130
SW130_180706_ymEGFP_red	180706_SW130_Slide001_T1_004	Cell_181	ymEGFP_red	5	2	3	9.30014	mad2	mad2WTymEGFP	WT	WT	ymEGFP	SW130
SW130_180706_ymEGFP_red	180706_SW130_Slide001_T1_004	Cell_183	ymEGFP_red	8	7	1	11.4637	mad2	mad2WTymEGFP	WT	WT	ymEGFP	SW130
SW130_180706_ymEGFP_red	180706_SW130_Slide001_T1_004	Cell_184	ymEGFP_red	7	6	1	8.11688	mad2	mad2WTymEGFP	WT	WT	ymEGFP	SW130
SW130_180706_ymEGFP_red	180706_SW130_Slide001_T1_004	Cell_185	ymEGFP_red	8	6	2	12.0147	mad2	mad2WTymEGFP	WT	WT	ymEGFP	SW130
SW130_180706_ymEGFP_red	180706_SW130_Slide001_T1_004	Cell_186	ymEGFP_red	5	3	2	10.7296	mad2	mad2WTymEGFP	WT	WT	ymEGFP	SW130
SW130_180706_ymEGFP_red	180706_SW130_Slide001_T1_004	Cell_187	ymEGFP_red	1	0	1	8.30235	mad2	mad2WTymEGFP	WT	WT	ymEGFP	SW130
SW130_180706_ymEGFP_red	180706_SW130_Slide001_T1_004	Cell_188	ymEGFP_red	6	4	2	6.52125	mad2	mad2WTymEGFP	WT	WT	ymEGFP	SW130
SW130_180706_ymEGFP_red	180706_SW130_Slide001_T1_004	Cell_189	ymEGFP_red	3	2	1	11.1971	mad2	mad2WTymEGFP	WT	WT	ymEGFP	SW130
SW130_180706_ymEGFP_red	180706_SW130_Slide001_T1_004	Cell_19	ymEGFP_red	3	2	1	8.38894	mad2	mad2WTymEGFP	WT	WT	ymEGFP	SW130
SW130_180706_ymEGFP_red	180706_SW130_Slide001_T1_004	Cell_190	ymEGFP_red	2	1	1	7.12188	mad2	mad2WTymEGFP	WT	WT	ymEGFP	SW130
SW130_180706_ymEGFP_red	180706_SW130_Slide001_T1_004	Cell_192	ymEGFP_red	3	3	0	6.48974	mad2	mad2WTymEGFP	WT	WT	ymEGFP	SW130
SW130_180706_ymEGFP_red	180706_SW130_Slide001_T1_004	Cell_193	ymEGFP_red	8	6	2	13.3717	mad2	mad2WTymEGFP	WT	WT	ymEGFP	SW130
SW130_180706_ymEGFP_red	180706_SW130_Slide001_T1_004	Cell_194	ymEGFP_red	4	2	2	7.32579	mad2	mad2WTymEGFP	WT	WT	ymEGFP	SW130
SW130_180706_ymEGFP_red	180706_SW130_Slide001_T1_004	Cell_195	ymEGFP_red	3	2	1	8.81962	mad2	mad2WTymEGFP	WT	WT	ymEGFP	SW130
SW130_180706_ymEGFP_red	180706_SW130_Slide001_T1_004	Cell_196	ymEGFP_red	3	1	2	10.6749	mad2	mad2WTymEGFP	WT	WT	ymEGFP	SW130
SW130_180706_ymEGFP_red	180706_SW130_Slide001_T1_004	Cell_197	ymEGFP_red	2	2	0	11.1399	mad2	mad2WTymEGFP	WT	WT	ymEGFP	SW130
SW130_180706_ymEGFP_red	180706_SW130_Slide001_T1_004	Cell_198	ymEGFP_red	6	4	2	10.5857	mad2	mad2WTymEGFP	WT	WT	ymEGFP	SW130
SW130_180706_ymEGFP_red	180706_SW130_Slide001_T1_004	Cell_199	ymEGFP_red	4	2	2	8.17611	mad2	mad2WTymEGFP	WT	WT	ymEGFP	SW130
SW130_180706_ymEGFP_red	180706_SW130_Slide001_T1_004	Cell_20	ymEGFP_red	4	3	1	7.55175	mad2	mad2WTymEGFP	WT	WT	ymEGFP	SW130
SW130_180706_ymEGFP_red	180706_SW130_Slide001_T1_004	Cell_200	ymEGFP_red	5	5	0	8.78554	mad2	mad2WTymEGFP	WT	WT	ymEGFP	SW130
SW130_180706_ymEGFP_red	180706_SW130_Slide001_T1_004	Cell_202	ymEGFP_red	3	2	1	9.67994	mad2	mad2WTymEGFP	WT	WT	ymEGFP	SW130
SW130_180706_ymEGFP_red	180706_SW130_Slide001_T1_004	Cell_203	ymEGFP_red	4	2	2	9.18948	mad2	mad2WTymEGFP	WT	WT	ymEGFP	SW130
SW130_180706_ymEGFP_red	180706_SW130_Slide001_T1_004	Cell_204	ymEGFP_red	6	4	2	7.60568	mad2	mad2WTymEGFP	WT	WT	ymEGFP	SW130
SW130_180706_ymEGFP_red	180706_SW130_Slide001_T1_004	Cell_205	ymEGFP_red	4	2	2	7.87242	mad2	mad2WTymEGFP	WT	WT	ymEGFP	SW130
[truncated: 8,675 more rows]

## Sheet: summary
Gene	Genotype	MutantType	StrainBackground	Tag	Strain	FISHprobes	ExperimentID	nCells
mad2	mad2WTymEGFP	WT	WT	ymEGFP	SW130	ymEGFP_red	SW130_180706_ymEGFP_red	451
mad2	mad2WTymEGFP	WT	WT	ymEGFP	SW130	ymEGFP_red	SW130_180822_ymEGFP_red	1139
mad2	mad2WTymEGFP	WT	WT	ymEGFP	SW130	ymEGFP_red	SW130_181017_ymEGFP_red	337
mad2	mad2WTymEGFP	WT	WT	ymEGFP	SW130	ymEGFP_red	SW130_200311_ymEGFP_red	1410
mad2	mad2WTymEGFP	ste13D	ste13D	ymEGFP	SW153	ymEGFP_red	SW153_181222_ymEGFP_red	244
mad2	mad2WTymEGFP	ste13D	ste13D	ymEGFP	SW153p	ymEGFP_red	SW153p_210323_ymEGFP_red	349
mad2	mad2WTymEGFP	ste13D	ste13D	ymEGFP	SW157	ymEGFP_red	SW157_181024_ymEGFP_red	124
mad2	mad2COymEGFP	CodonOptimized	WT	ymEGFP	SW131	ymEGFP_red	SW131_180710_ymEGFP_red	437
mad2	mad2COymEGFP	CodonOptimized	WT	ymEGFP	SW131	ymEGFP_red	SW131_180822_ymEGFP_red	626
mad2	mad2COymEGFP	CodonOptimized_ste13D	ste13D	ymEGFP	SW193	ymEGFP_red	SW193_190724_ymEGFP_red	400
mad2	mad2COymEGFP	CodonOptimized_ste13D	ste13D	ymEGFP	SW193p	ymEGFP_red	SW193p_210406_ymEGFP_red	427
mad3	mad3WTymEGFP	WT	WT	ymEGFP	SW132	ymEGFP_red	SW132_180721_ymEGFP_red	323
mad3	mad3WTymEGFP	WT	WT	ymEGFP	SW132	ymEGFP_red	SW132_180822_ymEGFP_red	734
mad3	mad3WTymEGFP	WT	WT	ymEGFP	SW132	ymEGFP_red	SW132_190404_ymEGFP_red	419
mad3	mad3WTymEGFP	WT	WT	ymEGFP	SW132	ymEGFP_red	SW132_190924_ymEGFP_red	283
mad3	mad3WTymEGFP	WT	WT	ymEGFP	SW132p	ymEGFP_red	SW132p_200321_ymEGFP_red	526
mad3	mad3WTymEGFP	ste13D	ste13D	ymEGFP	SW154	ymEGFP_red	SW154_181222_ymEGFP_red	309
mad3	mad3WTymEGFP	ste13D	ste13D	ymEGFP	SW154p	ymEGFP_red	SW154p_210323_ymEGFP_red	209
mad3	mad3WTymEGFP	ste13D	ste13D	ymEGFP	SW158	ymEGFP_red	SW158_181024_ymEGFP_red	200
mad3	mad3COymEGFP	CodonOptimized	WT	ymEGFP	SW133	ymEGFP_red	SW133_180730_ymEGFP_red	406
mad3	mad3COymEGFP	CodonOptimized	WT	ymEGFP	SW133	ymEGFP_red	SW133_180822_ymEGFP_red	461
mad3	mad3COymEGFP	CodonOptimized_ste13D	ste13D	ymEGFP	SW194	ymEGFP_red	SW194_190724_ymEGFP_red	533
mad3	mad3COymEGFP	CodonOptimized_ste13D	ste13D	ymEGFP	SW194p	ymEGFP_red	SW194p_210406_ymEGFP_red	327
