# Supplementary material for: Mitotic checkpoint gene expression is tuned by codon usage bias
Source: EMBO J. 2022 Jul 11;41(15):e107896. doi: 10.15252/embj.2021107896 (PMC9340482; doi:10.15252/embj.2021107896)
Supplement: Supplementary file 4 — Source Data for Figure 1 [file EMBJ-41-e107896-s005.zip]

Archive with 14 entries (13 files):
- source_data_fig1/
- __MACOSX/._source_data_fig1
- source_data_fig1/SourceData_Fig1F_uncropped.pdf
- __MACOSX/source_data_fig1/._SourceData_Fig1F_uncropped.pdf
- source_data_fig1/SourceData_Fig_1B_uncropped.pdf
- __MACOSX/source_data_fig1/._SourceData_Fig_1B_uncropped.pdf
- source_data_fig1/SourceData_Fig_1C_uncropped.pdf
- __MACOSX/source_data_fig1/._SourceData_Fig_1C_uncropped.pdf
- source_data_fig1/SourceData_Fig_1D_EV1C.xlsx
- __MACOSX/source_data_fig1/._SourceData_Fig_1D_EV1C.xlsx
- source_data_fig1/SourceData_Fig_1E_EV1DE.xlsx
- __MACOSX/source_data_fig1/._SourceData_Fig_1E_EV1DE.xlsx
- source_data_fig1/SourceData_Fig_1F.xlsx
- __MACOSX/source_data_fig1/._SourceData_Fig_1F.xlsx
