# Supplementary material for: Mitotic checkpoint gene expression is tuned by codon usage bias
Source: EMBO J. 2022 Jul 11;41(15):e107896. doi: 10.15252/embj.2021107896 (PMC9340482; doi:10.15252/embj.2021107896)
Supplement: Supplementary file 4 — Source Data for Figure 1 [file EMBJ-41-e107896-s005.zip › source_data_fig1/SourceData_Fig_1D_EV1C.xlsx]

## Sheet: Sheet1
Source data for Figs 1D, EV1C
RNA counts per cell from single-molecule mRNA FISH experiments on wild type, codon-optimized, and ste13 deletion strains
Tab: data
Variable	Description
ExperimentID	Unique sample ID
ImageID	Unique microscopy image ID
CellNo	Individual cell ID
FISHprobes	FISH probe set
WholeCellRNA	Number of RNA in entire cell
CytoplasmicRNA	Number of RNA in cytoplasm
NuclearRNA	Number of RNA in nucleus
CellLength	Cell length (µm)
Gene	Gene labeled by FISH probes
Genotype	Genotype of labeled gene
StrainBackground	Background genotype of strain
MutantType	Mutant description
Tag	C-terminal tag on gene, if present
Strain	Strain ID
Tab: summary
Variable	Description
Gene	Gene labeled by FISH probes
Genotype	Genotype of labeled gene
MutantType	Mutant description
StrainBackground	Background genotype of strain
Tag	C-terminal tag on gene, if present
Strain	Strain ID
FISHprobes	FISH probe set
ExperimentID	Unique sample ID
nCells	Number of cells analyzed

## Sheet: data
ExperimentID	ImageID	CellNo	FISHprobes	WholeCellRNA	CytoplasmicRNA	NuclearRNA	CellLength	Gene	Genotype	StrainBackground	MutantType	Tag	Strain
SW206_180710_ymEGFP_red	180710_SW206_slide01_003	Cell_100	ymEGFP_red	2	2	0	7.085	mad1	mad1WTymEGFP	WT	WT	ymEGFP	SW206
SW206_180710_ymEGFP_red	180710_SW206_slide01_003	Cell_102	ymEGFP_red	4	4	0	9.68641	mad1	mad1WTymEGFP	WT	WT	ymEGFP	SW206
SW206_180710_ymEGFP_red	180710_SW206_slide01_003	Cell_104	ymEGFP_red	1	0	1	6.85816	mad1	mad1WTymEGFP	WT	WT	ymEGFP	SW206
SW206_180710_ymEGFP_red	180710_SW206_slide01_003	Cell_105	ymEGFP_red	2	2	0	7.80092	mad1	mad1WTymEGFP	WT	WT	ymEGFP	SW206
SW206_180710_ymEGFP_red	180710_SW206_slide01_003	Cell_106	ymEGFP_red	1	1	0	8.0955	mad1	mad1WTymEGFP	WT	WT	ymEGFP	SW206
SW206_180710_ymEGFP_red	180710_SW206_slide01_003	Cell_107	ymEGFP_red	6	6	0	11.9835	mad1	mad1WTymEGFP	WT	WT	ymEGFP	SW206
SW206_180710_ymEGFP_red	180710_SW206_slide01_003	Cell_108	ymEGFP_red	6	5	1	11.2375	mad1	mad1WTymEGFP	WT	WT	ymEGFP	SW206
SW206_180710_ymEGFP_red	180710_SW206_slide01_003	Cell_109	ymEGFP_red	1	1	0	8.39265	mad1	mad1WTymEGFP	WT	WT	ymEGFP	SW206
SW206_180710_ymEGFP_red	180710_SW206_slide01_003	Cell_11	ymEGFP_red	3	3	0	7.1536	mad1	mad1WTymEGFP	WT	WT	ymEGFP	SW206
SW206_180710_ymEGFP_red	180710_SW206_slide01_003	Cell_110	ymEGFP_red	4	3	1	7.2071	mad1	mad1WTymEGFP	WT	WT	ymEGFP	SW206
SW206_180710_ymEGFP_red	180710_SW206_slide01_003	Cell_111	ymEGFP_red	4	4	0	11.2831	mad1	mad1WTymEGFP	WT	WT	ymEGFP	SW206
SW206_180710_ymEGFP_red	180710_SW206_slide01_003	Cell_113	ymEGFP_red	4	3	1	10.2495	mad1	mad1WTymEGFP	WT	WT	ymEGFP	SW206
SW206_180710_ymEGFP_red	180710_SW206_slide01_003	Cell_114	ymEGFP_red	3	3	0	9.09529	mad1	mad1WTymEGFP	WT	WT	ymEGFP	SW206
SW206_180710_ymEGFP_red	180710_SW206_slide01_003	Cell_115	ymEGFP_red	3	3	0	10.4236	mad1	mad1WTymEGFP	WT	WT	ymEGFP	SW206
SW206_180710_ymEGFP_red	180710_SW206_slide01_003	Cell_116	ymEGFP_red	2	2	0	6.79904	mad1	mad1WTymEGFP	WT	WT	ymEGFP	SW206
SW206_180710_ymEGFP_red	180710_SW206_slide01_003	Cell_117	ymEGFP_red	1	1	0	7.86761	mad1	mad1WTymEGFP	WT	WT	ymEGFP	SW206
SW206_180710_ymEGFP_red	180710_SW206_slide01_003	Cell_118	ymEGFP_red	3	3	0	9.47391	mad1	mad1WTymEGFP	WT	WT	ymEGFP	SW206
SW206_180710_ymEGFP_red	180710_SW206_slide01_003	Cell_119	ymEGFP_red	1	1	0	5.77308	mad1	mad1WTymEGFP	WT	WT	ymEGFP	SW206
SW206_180710_ymEGFP_red	180710_SW206_slide01_003	Cell_12	ymEGFP_red	4	3	1	9.88649	mad1	mad1WTymEGFP	WT	WT	ymEGFP	SW206
SW206_180710_ymEGFP_red	180710_SW206_slide01_003	Cell_120	ymEGFP_red	5	4	1	9.74393	mad1	mad1WTymEGFP	WT	WT	ymEGFP	SW206
SW206_180710_ymEGFP_red	180710_SW206_slide01_003	Cell_122	ymEGFP_red	3	2	1	9.37888	mad1	mad1WTymEGFP	WT	WT	ymEGFP	SW206
SW206_180710_ymEGFP_red	180710_SW206_slide01_003	Cell_123	ymEGFP_red	2	2	0	11.1756	mad1	mad1WTymEGFP	WT	WT	ymEGFP	SW206
SW206_180710_ymEGFP_red	180710_SW206_slide01_003	Cell_124	ymEGFP_red	2	2	0	6.95247	mad1	mad1WTymEGFP	WT	WT	ymEGFP	SW206
SW206_180710_ymEGFP_red	180710_SW206_slide01_003	Cell_125	ymEGFP_red	4	2	2	10.5776	mad1	mad1WTymEGFP	WT	WT	ymEGFP	SW206
SW206_180710_ymEGFP_red	180710_SW206_slide01_003	Cell_126	ymEGFP_red	3	3	0	8.69189	mad1	mad1WTymEGFP	WT	WT	ymEGFP	SW206
SW206_180710_ymEGFP_red	180710_SW206_slide01_003	Cell_127	ymEGFP_red	4	3	1	9.6222	mad1	mad1WTymEGFP	WT	WT	ymEGFP	SW206
SW206_180710_ymEGFP_red	180710_SW206_slide01_003	Cell_128	ymEGFP_red	3	2	1	7.32485	mad1	mad1WTymEGFP	WT	WT	ymEGFP	SW206
SW206_180710_ymEGFP_red	180710_SW206_slide01_003	Cell_129	ymEGFP_red	4	3	1	9.03876	mad1	mad1WTymEGFP	WT	WT	ymEGFP	SW206
SW206_180710_ymEGFP_red	180710_SW206_slide01_003	Cell_13	ymEGFP_red	3	3	0	7.41	mad1	mad1WTymEGFP	WT	WT	ymEGFP	SW206
SW206_180710_ymEGFP_red	180710_SW206_slide01_003	Cell_130	ymEGFP_red	2	1	1	9.46955	mad1	mad1WTymEGFP	WT	WT	ymEGFP	SW206
SW206_180710_ymEGFP_red	180710_SW206_slide01_003	Cell_131	ymEGFP_red	2	1	1	9.6465	mad1	mad1WTymEGFP	WT	WT	ymEGFP	SW206
SW206_180710_ymEGFP_red	180710_SW206_slide01_003	Cell_132	ymEGFP_red	3	2	1	7.19418	mad1	mad1WTymEGFP	WT	WT	ymEGFP	SW206
SW206_180710_ymEGFP_red	180710_SW206_slide01_003	Cell_133	ymEGFP_red	4	4	0	10.5157	mad1	mad1WTymEGFP	WT	WT	ymEGFP	SW206
SW206_180710_ymEGFP_red	180710_SW206_slide01_003	Cell_134	ymEGFP_red	2	2	0	5.2	mad1	mad1WTymEGFP	WT	WT	ymEGFP	SW206
SW206_180710_ymEGFP_red	180710_SW206_slide01_003	Cell_135	ymEGFP_red	4	4	0	10.0022	mad1	mad1WTymEGFP	WT	WT	ymEGFP	SW206
SW206_180710_ymEGFP_red	180710_SW206_slide01_003	Cell_136	ymEGFP_red	3	3	0	8.76308	mad1	mad1WTymEGFP	WT	WT	ymEGFP	SW206
SW206_180710_ymEGFP_red	180710_SW206_slide01_003	Cell_137	ymEGFP_red	3	3	0	10.2032	mad1	mad1WTymEGFP	WT	WT	ymEGFP	SW206
SW206_180710_ymEGFP_red	180710_SW206_slide01_003	Cell_138	ymEGFP_red	5	4	1	11.9899	mad1	mad1WTymEGFP	WT	WT	ymEGFP	SW206
SW206_180710_ymEGFP_red	180710_SW206_slide01_003	Cell_139	ymEGFP_red	6	6	0	11.527	mad1	mad1WTymEGFP	WT	WT	ymEGFP	SW206
SW206_180710_ymEGFP_red	180710_SW206_slide01_003	Cell_14	ymEGFP_red	2	2	0	5.81868	mad1	mad1WTymEGFP	WT	WT	ymEGFP	SW206
SW206_180710_ymEGFP_red	180710_SW206_slide01_003	Cell_140	ymEGFP_red	2	2	0	9.6773	mad1	mad1WTymEGFP	WT	WT	ymEGFP	SW206
SW206_180710_ymEGFP_red	180710_SW206_slide01_003	Cell_141	ymEGFP_red	1	1	0	7.56071	mad1	mad1WTymEGFP	WT	WT	ymEGFP	SW206
SW206_180710_ymEGFP_red	180710_SW206_slide01_003	Cell_142	ymEGFP_red	2	2	0	7.59265	mad1	mad1WTymEGFP	WT	WT	ymEGFP	SW206
SW206_180710_ymEGFP_red	180710_SW206_slide01_003	Cell_143	ymEGFP_red	4	4	0	13.7826	mad1	mad1WTymEGFP	WT	WT	ymEGFP	SW206
SW206_180710_ymEGFP_red	180710_SW206_slide01_003	Cell_144	ymEGFP_red	2	2	0	5.73773	mad1	mad1WTymEGFP	WT	WT	ymEGFP	SW206
SW206_180710_ymEGFP_red	180710_SW206_slide01_003	Cell_145	ymEGFP_red	3	3	0	7.61556	mad1	mad1WTymEGFP	WT	WT	ymEGFP	SW206
SW206_180710_ymEGFP_red	180710_SW206_slide01_003	Cell_146	ymEGFP_red	3	3	0	8.86368	mad1	mad1WTymEGFP	WT	WT	ymEGFP	SW206
SW206_180710_ymEGFP_red	180710_SW206_slide01_003	Cell_147	ymEGFP_red	0	0	0	8.67413	mad1	mad1WTymEGFP	WT	WT	ymEGFP	SW206
SW206_180710_ymEGFP_red	180710_SW206_slide01_003	Cell_149	ymEGFP_red	1	1	0	6.9614	mad1	mad1WTymEGFP	WT	WT	ymEGFP	SW206
SW206_180710_ymEGFP_red	180710_SW206_slide01_003	Cell_15	ymEGFP_red	3	3	0	5.61939	mad1	mad1WTymEGFP	WT	WT	ymEGFP	SW206
SW206_180710_ymEGFP_red	180710_SW206_slide01_003	Cell_150	ymEGFP_red	4	4	0	7.42976	mad1	mad1WTymEGFP	WT	WT	ymEGFP	SW206
SW206_180710_ymEGFP_red	180710_SW206_slide01_003	Cell_151	ymEGFP_red	3	3	0	7.345	mad1	mad1WTymEGFP	WT	WT	ymEGFP	SW206
SW206_180710_ymEGFP_red	180710_SW206_slide01_003	Cell_152	ymEGFP_red	3	2	1	7.41	mad1	mad1WTymEGFP	WT	WT	ymEGFP	SW206
SW206_180710_ymEGFP_red	180710_SW206_slide01_003	Cell_153	ymEGFP_red	4	4	0	11.264	mad1	mad1WTymEGFP	WT	WT	ymEGFP	SW206
SW206_180710_ymEGFP_red	180710_SW206_slide01_003	Cell_154	ymEGFP_red	2	2	0	10.3791	mad1	mad1WTymEGFP	WT	WT	ymEGFP	SW206
SW206_180710_ymEGFP_red	180710_SW206_slide01_003	Cell_155	ymEGFP_red	1	1	0	8.66553	mad1	mad1WTymEGFP	WT	WT	ymEGFP	SW206
SW206_180710_ymEGFP_red	180710_SW206_slide01_003	Cell_156	ymEGFP_red	2	2	0	8.04587	mad1	mad1WTymEGFP	WT	WT	ymEGFP	SW206
SW206_180710_ymEGFP_red	180710_SW206_slide01_003	Cell_157	ymEGFP_red	2	2	0	8.61	mad1	mad1WTymEGFP	WT	WT	ymEGFP	SW206
SW206_180710_ymEGFP_red	180710_SW206_slide01_003	Cell_158	ymEGFP_red	4	4	0	11.9617	mad1	mad1WTymEGFP	WT	WT	ymEGFP	SW206
SW206_180710_ymEGFP_red	180710_SW206_slide01_003	Cell_159	ymEGFP_red	4	3	1	8.77596	mad1	mad1WTymEGFP	WT	WT	ymEGFP	SW206
SW206_180710_ymEGFP_red	180710_SW206_slide01_003	Cell_16	ymEGFP_red	7	7	0	13.7841	mad1	mad1WTymEGFP	WT	WT	ymEGFP	SW206
SW206_180710_ymEGFP_red	180710_SW206_slide01_003	Cell_160	ymEGFP_red	3	3	0	10.2735	mad1	mad1WTymEGFP	WT	WT	ymEGFP	SW206
SW206_180710_ymEGFP_red	180710_SW206_slide01_003	Cell_161	ymEGFP_red	2	2	0	10.532	mad1	mad1WTymEGFP	WT	WT	ymEGFP	SW206
SW206_180710_ymEGFP_red	180710_SW206_slide01_003	Cell_162	ymEGFP_red	4	4	0	12.4125	mad1	mad1WTymEGFP	WT	WT	ymEGFP	SW206
SW206_180710_ymEGFP_red	180710_SW206_slide01_003	Cell_163	ymEGFP_red	0	0	0	10.7211	mad1	mad1WTymEGFP	WT	WT	ymEGFP	SW206
SW206_180710_ymEGFP_red	180710_SW206_slide01_003	Cell_164	ymEGFP_red	3	3	0	10.7787	mad1	mad1WTymEGFP	WT	WT	ymEGFP	SW206
SW206_180710_ymEGFP_red	180710_SW206_slide01_003	Cell_165	ymEGFP_red	4	4	0	9.50967	mad1	mad1WTymEGFP	WT	WT	ymEGFP	SW206
SW206_180710_ymEGFP_red	180710_SW206_slide01_003	Cell_166	ymEGFP_red	3	3	0	7.04614	mad1	mad1WTymEGFP	WT	WT	ymEGFP	SW206
SW206_180710_ymEGFP_red	180710_SW206_slide01_003	Cell_167	ymEGFP_red	3	3	0	7.76837	mad1	mad1WTymEGFP	WT	WT	ymEGFP	SW206
SW206_180710_ymEGFP_red	180710_SW206_slide01_003	Cell_168	ymEGFP_red	3	3	0	6.17548	mad1	mad1WTymEGFP	WT	WT	ymEGFP	SW206
SW206_180710_ymEGFP_red	180710_SW206_slide01_003	Cell_169	ymEGFP_red	3	3	0	8.79165	mad1	mad1WTymEGFP	WT	WT	ymEGFP	SW206
SW206_180710_ymEGFP_red	180710_SW206_slide01_003	Cell_17	ymEGFP_red	4	4	0	6.9724	mad1	mad1WTymEGFP	WT	WT	ymEGFP	SW206
SW206_180710_ymEGFP_red	180710_SW206_slide01_003	Cell_170	ymEGFP_red	4	4	0	9.43138	mad1	mad1WTymEGFP	WT	WT	ymEGFP	SW206
SW206_180710_ymEGFP_red	180710_SW206_slide01_003	Cell_171	ymEGFP_red	6	6	0	11.923	mad1	mad1WTymEGFP	WT	WT	ymEGFP	SW206
SW206_180710_ymEGFP_red	180710_SW206_slide01_003	Cell_172	ymEGFP_red	1	1	0	7.64512	mad1	mad1WTymEGFP	WT	WT	ymEGFP	SW206
SW206_180710_ymEGFP_red	180710_SW206_slide01_003	Cell_173	ymEGFP_red	2	2	0	8.2915	mad1	mad1WTymEGFP	WT	WT	ymEGFP	SW206
SW206_180710_ymEGFP_red	180710_SW206_slide01_003	Cell_174	ymEGFP_red	2	1	1	6.92893	mad1	mad1WTymEGFP	WT	WT	ymEGFP	SW206
SW206_180710_ymEGFP_red	180710_SW206_slide01_003	Cell_175	ymEGFP_red	2	2	0	12.2138	mad1	mad1WTymEGFP	WT	WT	ymEGFP	SW206
SW206_180710_ymEGFP_red	180710_SW206_slide01_003	Cell_176	ymEGFP_red	3	3	0	7.67	mad1	mad1WTymEGFP	WT	WT	ymEGFP	SW206
SW206_180710_ymEGFP_red	180710_SW206_slide01_003	Cell_177	ymEGFP_red	1	1	0	7.88688	mad1	mad1WTymEGFP	WT	WT	ymEGFP	SW206
SW206_180710_ymEGFP_red	180710_SW206_slide01_003	Cell_178	ymEGFP_red	4	4	0	9.86907	mad1	mad1WTymEGFP	WT	WT	ymEGFP	SW206
SW206_180710_ymEGFP_red	180710_SW206_slide01_003	Cell_179	ymEGFP_red	4	4	0	10.0919	mad1	mad1WTymEGFP	WT	WT	ymEGFP	SW206
SW206_180710_ymEGFP_red	180710_SW206_slide01_003	Cell_18	ymEGFP_red	3	1	2	7.43917	mad1	mad1WTymEGFP	WT	WT	ymEGFP	SW206
SW206_180710_ymEGFP_red	180710_SW206_slide01_003	Cell_181	ymEGFP_red	2	1	1	7.39889	mad1	mad1WTymEGFP	WT	WT	ymEGFP	SW206
SW206_180710_ymEGFP_red	180710_SW206_slide01_003	Cell_182	ymEGFP_red	1	1	0	9.18546	mad1	mad1WTymEGFP	WT	WT	ymEGFP	SW206
SW206_180710_ymEGFP_red	180710_SW206_slide01_003	Cell_183	ymEGFP_red	3	3	0	7.74938	mad1	mad1WTymEGFP	WT	WT	ymEGFP	SW206
SW206_180710_ymEGFP_red	180710_SW206_slide01_003	Cell_184	ymEGFP_red	4	4	0	10.6717	mad1	mad1WTymEGFP	WT	WT	ymEGFP	SW206
SW206_180710_ymEGFP_red	180710_SW206_slide01_003	Cell_185	ymEGFP_red	2	2	0	7.08491	mad1	mad1WTymEGFP	WT	WT	ymEGFP	SW206
SW206_180710_ymEGFP_red	180710_SW206_slide01_003	Cell_187	ymEGFP_red	4	4	0	8.40595	mad1	mad1WTymEGFP	WT	WT	ymEGFP	SW206
SW206_180710_ymEGFP_red	180710_SW206_slide01_003	Cell_188	ymEGFP_red	3	3	0	6.28191	mad1	mad1WTymEGFP	WT	WT	ymEGFP	SW206
SW206_180710_ymEGFP_red	180710_SW206_slide01_003	Cell_189	ymEGFP_red	3	3	0	6.00725	mad1	mad1WTymEGFP	WT	WT	ymEGFP	SW206
SW206_180710_ymEGFP_red	180710_SW206_slide01_003	Cell_19	ymEGFP_red	2	2	0	7.86816	mad1	mad1WTymEGFP	WT	WT	ymEGFP	SW206
SW206_180710_ymEGFP_red	180710_SW206_slide01_003	Cell_190	ymEGFP_red	3	3	0	8.93499	mad1	mad1WTymEGFP	WT	WT	ymEGFP	SW206
SW206_180710_ymEGFP_red	180710_SW206_slide01_003	Cell_191	ymEGFP_red	2	2	0	9.93234	mad1	mad1WTymEGFP	WT	WT	ymEGFP	SW206
SW206_180710_ymEGFP_red	180710_SW206_slide01_003	Cell_192	ymEGFP_red	0	0	0	5.9618	mad1	mad1WTymEGFP	WT	WT	ymEGFP	SW206
SW206_180710_ymEGFP_red	180710_SW206_slide01_003	Cell_193	ymEGFP_red	2	2	0	7.07756	mad1	mad1WTymEGFP	WT	WT	ymEGFP	SW206
SW206_180710_ymEGFP_red	180710_SW206_slide01_003	Cell_194	ymEGFP_red	1	1	0	6.17981	mad1	mad1WTymEGFP	WT	WT	ymEGFP	SW206
SW206_180710_ymEGFP_red	180710_SW206_slide01_003	Cell_196	ymEGFP_red	3	2	1	12.533	mad1	mad1WTymEGFP	WT	WT	ymEGFP	SW206
SW206_180710_ymEGFP_red	180710_SW206_slide01_003	Cell_198	ymEGFP_red	1	1	0	13.1747	mad1	mad1WTymEGFP	WT	WT	ymEGFP	SW206
SW206_180710_ymEGFP_red	180710_SW206_slide01_003	Cell_199	ymEGFP_red	6	6	0	10.4453	mad1	mad1WTymEGFP	WT	WT	ymEGFP	SW206
SW206_180710_ymEGFP_red	180710_SW206_slide01_003	Cell_200	ymEGFP_red	2	2	0	7.15702	mad1	mad1WTymEGFP	WT	WT	ymEGFP	SW206
SW206_180710_ymEGFP_red	180710_SW206_slide01_003	Cell_201	ymEGFP_red	4	4	0	10.9389	mad1	mad1WTymEGFP	WT	WT	ymEGFP	SW206
SW206_180710_ymEGFP_red	180710_SW206_slide01_003	Cell_202	ymEGFP_red	5	5	0	8.58116	mad1	mad1WTymEGFP	WT	WT	ymEGFP	SW206
SW206_180710_ymEGFP_red	180710_SW206_slide01_003	Cell_203	ymEGFP_red	3	3	0	7.085	mad1	mad1WTymEGFP	WT	WT	ymEGFP	SW206
SW206_180710_ymEGFP_red	180710_SW206_slide01_003	Cell_204	ymEGFP_red	2	2	0	8.255	mad1	mad1WTymEGFP	WT	WT	ymEGFP	SW206
SW206_180710_ymEGFP_red	180710_SW206_slide01_003	Cell_205	ymEGFP_red	0	0	0	6.5621	mad1	mad1WTymEGFP	WT	WT	ymEGFP	SW206
SW206_180710_ymEGFP_red	180710_SW206_slide01_003	Cell_206	ymEGFP_red	2	2	0	7.46349	mad1	mad1WTymEGFP	WT	WT	ymEGFP	SW206
SW206_180710_ymEGFP_red	180710_SW206_slide01_003	Cell_207	ymEGFP_red	5	5	0	7.96827	mad1	mad1WTymEGFP	WT	WT	ymEGFP	SW206
SW206_180710_ymEGFP_red	180710_SW206_slide01_003	Cell_208	ymEGFP_red	2	2	0	8.12289	mad1	mad1WTymEGFP	WT	WT	ymEGFP	SW206
SW206_180710_ymEGFP_red	180710_SW206_slide01_003	Cell_209	ymEGFP_red	3	3	0	8.74695	mad1	mad1WTymEGFP	WT	WT	ymEGFP	SW206
SW206_180710_ymEGFP_red	180710_SW206_slide01_003	Cell_21	ymEGFP_red	3	3	0	10.9492	mad1	mad1WTymEGFP	WT	WT	ymEGFP	SW206
SW206_180710_ymEGFP_red	180710_SW206_slide01_003	Cell_211	ymEGFP_red	2	2	0	6.84976	mad1	mad1WTymEGFP	WT	WT	ymEGFP	SW206
SW206_180710_ymEGFP_red	180710_SW206_slide01_003	Cell_212	ymEGFP_red	2	2	0	7.345	mad1	mad1WTymEGFP	WT	WT	ymEGFP	SW206
SW206_180710_ymEGFP_red	180710_SW206_slide01_003	Cell_213	ymEGFP_red	2	2	0	9.19491	mad1	mad1WTymEGFP	WT	WT	ymEGFP	SW206
SW206_180710_ymEGFP_red	180710_SW206_slide01_003	Cell_214	ymEGFP_red	4	4	0	9.86083	mad1	mad1WTymEGFP	WT	WT	ymEGFP	SW206
SW206_180710_ymEGFP_red	180710_SW206_slide01_003	Cell_215	ymEGFP_red	5	5	0	11.7529	mad1	mad1WTymEGFP	WT	WT	ymEGFP	SW206
SW206_180710_ymEGFP_red	180710_SW206_slide01_003	Cell_216	ymEGFP_red	3	3	0	11.5558	mad1	mad1WTymEGFP	WT	WT	ymEGFP	SW206
SW206_180710_ymEGFP_red	180710_SW206_slide01_003	Cell_217	ymEGFP_red	2	2	0	8.08837	mad1	mad1WTymEGFP	WT	WT	ymEGFP	SW206
SW206_180710_ymEGFP_red	180710_SW206_slide01_003	Cell_218	ymEGFP_red	3	3	0	10.4655	mad1	mad1WTymEGFP	WT	WT	ymEGFP	SW206
SW206_180710_ymEGFP_red	180710_SW206_slide01_003	Cell_219	ymEGFP_red	4	4	0	9.85212	mad1	mad1WTymEGFP	WT	WT	ymEGFP	SW206
SW206_180710_ymEGFP_red	180710_SW206_slide01_003	Cell_22	ymEGFP_red	2	2	0	7.40875	mad1	mad1WTymEGFP	WT	WT	ymEGFP	SW206
SW206_180710_ymEGFP_red	180710_SW206_slide01_003	Cell_220	ymEGFP_red	4	4	0	11.7159	mad1	mad1WTymEGFP	WT	WT	ymEGFP	SW206
SW206_180710_ymEGFP_red	180710_SW206_slide01_003	Cell_221	ymEGFP_red	2	1	1	9.75342	mad1	mad1WTymEGFP	WT	WT	ymEGFP	SW206
SW206_180710_ymEGFP_red	180710_SW206_slide01_003	Cell_222	ymEGFP_red	2	2	0	7.48476	mad1	mad1WTymEGFP	WT	WT	ymEGFP	SW206
SW206_180710_ymEGFP_red	180710_SW206_slide01_003	Cell_224	ymEGFP_red	3	3	0	9.00551	mad1	mad1WTymEGFP	WT	WT	ymEGFP	SW206
SW206_180710_ymEGFP_red	180710_SW206_slide01_003	Cell_225	ymEGFP_red	1	1	0	8.27603	mad1	mad1WTymEGFP	WT	WT	ymEGFP	SW206
SW206_180710_ymEGFP_red	180710_SW206_slide01_003	Cell_226	ymEGFP_red	3	1	2	9.6244	mad1	mad1WTymEGFP	WT	WT	ymEGFP	SW206
SW206_180710_ymEGFP_red	180710_SW206_slide01_003	Cell_227	ymEGFP_red	5	4	1	8.67938	mad1	mad1WTymEGFP	WT	WT	ymEGFP	SW206
SW206_180710_ymEGFP_red	180710_SW206_slide01_003	Cell_228	ymEGFP_red	4	4	0	10.985	mad1	mad1WTymEGFP	WT	WT	ymEGFP	SW206
SW206_180710_ymEGFP_red	180710_SW206_slide01_003	Cell_229	ymEGFP_red	3	2	1	8.71	mad1	mad1WTymEGFP	WT	WT	ymEGFP	SW206
SW206_180710_ymEGFP_red	180710_SW206_slide01_003	Cell_23	ymEGFP_red	1	1	0	8.40904	mad1	mad1WTymEGFP	WT	WT	ymEGFP	SW206
SW206_180710_ymEGFP_red	180710_SW206_slide01_003	Cell_230	ymEGFP_red	2	2	0	9.09503	mad1	mad1WTymEGFP	WT	WT	ymEGFP	SW206
SW206_180710_ymEGFP_red	180710_SW206_slide01_003	Cell_231	ymEGFP_red	3	3	0	12.6464	mad1	mad1WTymEGFP	WT	WT	ymEGFP	SW206
SW206_180710_ymEGFP_red	180710_SW206_slide01_003	Cell_232	ymEGFP_red	3	3	0	6.80271	mad1	mad1WTymEGFP	WT	WT	ymEGFP	SW206
SW206_180710_ymEGFP_red	180710_SW206_slide01_003	Cell_233	ymEGFP_red	3	3	0	7.89365	mad1	mad1WTymEGFP	WT	WT	ymEGFP	SW206
SW206_180710_ymEGFP_red	180710_SW206_slide01_003	Cell_234	ymEGFP_red	1	0	1	6.9863	mad1	mad1WTymEGFP	WT	WT	ymEGFP	SW206
SW206_180710_ymEGFP_red	180710_SW206_slide01_003	Cell_235	ymEGFP_red	2	1	1	8.45	mad1	mad1WTymEGFP	WT	WT	ymEGFP	SW206
SW206_180710_ymEGFP_red	180710_SW206_slide01_003	Cell_236	ymEGFP_red	5	4	1	9.30929	mad1	mad1WTymEGFP	WT	WT	ymEGFP	SW206
SW206_180710_ymEGFP_red	180710_SW206_slide01_003	Cell_237	ymEGFP_red	4	4	0	8.46299	mad1	mad1WTymEGFP	WT	WT	ymEGFP	SW206
SW206_180710_ymEGFP_red	180710_SW206_slide01_003	Cell_238	ymEGFP_red	2	2	0	5.69223	mad1	mad1WTymEGFP	WT	WT	ymEGFP	SW206
SW206_180710_ymEGFP_red	180710_SW206_slide01_003	Cell_239	ymEGFP_red	2	2	0	6.85445	mad1	mad1WTymEGFP	WT	WT	ymEGFP	SW206
SW206_180710_ymEGFP_red	180710_SW206_slide01_003	Cell_24	ymEGFP_red	2	2	0	8.64737	mad1	mad1WTymEGFP	WT	WT	ymEGFP	SW206
SW206_180710_ymEGFP_red	180710_SW206_slide01_003	Cell_240	ymEGFP_red	3	3	0	9.37143	mad1	mad1WTymEGFP	WT	WT	ymEGFP	SW206
SW206_180710_ymEGFP_red	180710_SW206_slide01_003	Cell_241	ymEGFP_red	3	3	0	7.32984	mad1	mad1WTymEGFP	WT	WT	ymEGFP	SW206
SW206_180710_ymEGFP_red	180710_SW206_slide01_003	Cell_242	ymEGFP_red	3	3	0	7.93562	mad1	mad1WTymEGFP	WT	WT	ymEGFP	SW206
SW206_180710_ymEGFP_red	180710_SW206_slide01_003	Cell_243	ymEGFP_red	3	1	2	8.34591	mad1	mad1WTymEGFP	WT	WT	ymEGFP	SW206
SW206_180710_ymEGFP_red	180710_SW206_slide01_003	Cell_244	ymEGFP_red	4	4	0	11.0387	mad1	mad1WTymEGFP	WT	WT	ymEGFP	SW206
SW206_180710_ymEGFP_red	180710_SW206_slide01_003	Cell_245	ymEGFP_red	3	2	1	8.96336	mad1	mad1WTymEGFP	WT	WT	ymEGFP	SW206
SW206_180710_ymEGFP_red	180710_SW206_slide01_003	Cell_246	ymEGFP_red	2	2	0	6.31033	mad1	mad1WTymEGFP	WT	WT	ymEGFP	SW206
SW206_180710_ymEGFP_red	180710_SW206_slide01_003	Cell_247	ymEGFP_red	3	2	1	7.46384	mad1	mad1WTymEGFP	WT	WT	ymEGFP	SW206
SW206_180710_ymEGFP_red	180710_SW206_slide01_003	Cell_248	ymEGFP_red	3	3	0	7.57665	mad1	mad1WTymEGFP	WT	WT	ymEGFP	SW206
SW206_180710_ymEGFP_red	180710_SW206_slide01_003	Cell_249	ymEGFP_red	4	4	0	9.32518	mad1	mad1WTymEGFP	WT	WT	ymEGFP	SW206
SW206_180710_ymEGFP_red	180710_SW206_slide01_003	Cell_25	ymEGFP_red	3	3	0	9.82837	mad1	mad1WTymEGFP	WT	WT	ymEGFP	SW206
SW206_180710_ymEGFP_red	180710_SW206_slide01_003	Cell_250	ymEGFP_red	4	4	0	10.958	mad1	mad1WTymEGFP	WT	WT	ymEGFP	SW206
SW206_180710_ymEGFP_red	180710_SW206_slide01_003	Cell_251	ymEGFP_red	3	3	0	6.33702	mad1	mad1WTymEGFP	WT	WT	ymEGFP	SW206
SW206_180710_ymEGFP_red	180710_SW206_slide01_003	Cell_252	ymEGFP_red	5	5	0	12.9929	mad1	mad1WTymEGFP	WT	WT	ymEGFP	SW206
SW206_180710_ymEGFP_red	180710_SW206_slide01_003	Cell_253	ymEGFP_red	1	1	0	9.55343	mad1	mad1WTymEGFP	WT	WT	ymEGFP	SW206
SW206_180710_ymEGFP_red	180710_SW206_slide01_003	Cell_254	ymEGFP_red	2	1	1	7.31224	mad1	mad1WTymEGFP	WT	WT	ymEGFP	SW206
SW206_180710_ymEGFP_red	180710_SW206_slide01_003	Cell_256	ymEGFP_red	3	3	0	9.30058	mad1	mad1WTymEGFP	WT	WT	ymEGFP	SW206
SW206_180710_ymEGFP_red	180710_SW206_slide01_003	Cell_257	ymEGFP_red	3	2	1	6.20806	mad1	mad1WTymEGFP	WT	WT	ymEGFP	SW206
SW206_180710_ymEGFP_red	180710_SW206_slide01_003	Cell_259	ymEGFP_red	4	4	0	10.9713	mad1	mad1WTymEGFP	WT	WT	ymEGFP	SW206
SW206_180710_ymEGFP_red	180710_SW206_slide01_003	Cell_26	ymEGFP_red	3	2	1	8.44772	mad1	mad1WTymEGFP	WT	WT	ymEGFP	SW206
SW206_180710_ymEGFP_red	180710_SW206_slide01_003	Cell_260	ymEGFP_red	3	2	1	8.70903	mad1	mad1WTymEGFP	WT	WT	ymEGFP	SW206
SW206_180710_ymEGFP_red	180710_SW206_slide01_003	Cell_261	ymEGFP_red	2	1	1	7.02121	mad1	mad1WTymEGFP	WT	WT	ymEGFP	SW206
SW206_180710_ymEGFP_red	180710_SW206_slide01_003	Cell_262	ymEGFP_red	1	1	0	5.89393	mad1	mad1WTymEGFP	WT	WT	ymEGFP	SW206
SW206_180710_ymEGFP_red	180710_SW206_slide01_003	Cell_263	ymEGFP_red	4	4	0	10.8594	mad1	mad1WTymEGFP	WT	WT	ymEGFP	SW206
SW206_180710_ymEGFP_red	180710_SW206_slide01_003	Cell_264	ymEGFP_red	4	4	0	10.534	mad1	mad1WTymEGFP	WT	WT	ymEGFP	SW206
SW206_180710_ymEGFP_red	180710_SW206_slide01_003	Cell_265	ymEGFP_red	2	2	0	8.96705	mad1	mad1WTymEGFP	WT	WT	ymEGFP	SW206
SW206_180710_ymEGFP_red	180710_SW206_slide01_003	Cell_266	ymEGFP_red	3	2	1	9.147	mad1	mad1WTymEGFP	WT	WT	ymEGFP	SW206
SW206_180710_ymEGFP_red	180710_SW206_slide01_003	Cell_267	ymEGFP_red	3	3	0	6.4273	mad1	mad1WTymEGFP	WT	WT	ymEGFP	SW206
SW206_180710_ymEGFP_red	180710_SW206_slide01_003	Cell_268	ymEGFP_red	4	3	1	10.6443	mad1	mad1WTymEGFP	WT	WT	ymEGFP	SW206
SW206_180710_ymEGFP_red	180710_SW206_slide01_003	Cell_269	ymEGFP_red	3	2	1	7.17228	mad1	mad1WTymEGFP	WT	WT	ymEGFP	SW206
SW206_180710_ymEGFP_red	180710_SW206_slide01_003	Cell_27	ymEGFP_red	3	3	0	11.3412	mad1	mad1WTymEGFP	WT	WT	ymEGFP	SW206
SW206_180710_ymEGFP_red	180710_SW206_slide01_003	Cell_270	ymEGFP_red	4	2	2	8.23215	mad1	mad1WTymEGFP	WT	WT	ymEGFP	SW206
SW206_180710_ymEGFP_red	180710_SW206_slide01_003	Cell_272	ymEGFP_red	3	3	0	8.27021	mad1	mad1WTymEGFP	WT	WT	ymEGFP	SW206
SW206_180710_ymEGFP_red	180710_SW206_slide01_003	Cell_273	ymEGFP_red	5	5	0	11.9139	mad1	mad1WTymEGFP	WT	WT	ymEGFP	SW206
SW206_180710_ymEGFP_red	180710_SW206_slide01_003	Cell_274	ymEGFP_red	3	3	0	8.05534	mad1	mad1WTymEGFP	WT	WT	ymEGFP	SW206
SW206_180710_ymEGFP_red	180710_SW206_slide01_003	Cell_275	ymEGFP_red	1	1	0	5.99668	mad1	mad1WTymEGFP	WT	WT	ymEGFP	SW206
SW206_180710_ymEGFP_red	180710_SW206_slide01_003	Cell_276	ymEGFP_red	2	2	0	9.98424	mad1	mad1WTymEGFP	WT	WT	ymEGFP	SW206
SW206_180710_ymEGFP_red	180710_SW206_slide01_003	Cell_278	ymEGFP_red	3	3	0	8.03643	mad1	mad1WTymEGFP	WT	WT	ymEGFP	SW206
SW206_180710_ymEGFP_red	180710_SW206_slide01_003	Cell_279	ymEGFP_red	2	2	0	7.9296	mad1	mad1WTymEGFP	WT	WT	ymEGFP	SW206
SW206_180710_ymEGFP_red	180710_SW206_slide01_003	Cell_28	ymEGFP_red	2	2	0	7.71227	mad1	mad1WTymEGFP	WT	WT	ymEGFP	SW206
SW206_180710_ymEGFP_red	180710_SW206_slide01_003	Cell_280	ymEGFP_red	5	5	0	9.412	mad1	mad1WTymEGFP	WT	WT	ymEGFP	SW206
SW206_180710_ymEGFP_red	180710_SW206_slide01_003	Cell_281	ymEGFP_red	2	2	0	8.83694	mad1	mad1WTymEGFP	WT	WT	ymEGFP	SW206
SW206_180710_ymEGFP_red	180710_SW206_slide01_003	Cell_282	ymEGFP_red	3	3	0	11.9133	mad1	mad1WTymEGFP	WT	WT	ymEGFP	SW206
SW206_180710_ymEGFP_red	180710_SW206_slide01_003	Cell_283	ymEGFP_red	6	6	0	14.4008	mad1	mad1WTymEGFP	WT	WT	ymEGFP	SW206
SW206_180710_ymEGFP_red	180710_SW206_slide01_003	Cell_284	ymEGFP_red	2	1	1	7.93217	mad1	mad1WTymEGFP	WT	WT	ymEGFP	SW206
SW206_180710_ymEGFP_red	180710_SW206_slide01_003	Cell_285	ymEGFP_red	1	1	0	10.0723	mad1	mad1WTymEGFP	WT	WT	ymEGFP	SW206
SW206_180710_ymEGFP_red	180710_SW206_slide01_003	Cell_286	ymEGFP_red	2	1	1	10.0054	mad1	mad1WTymEGFP	WT	WT	ymEGFP	SW206
SW206_180710_ymEGFP_red	180710_SW206_slide01_003	Cell_287	ymEGFP_red	3	3	0	10.5155	mad1	mad1WTymEGFP	WT	WT	ymEGFP	SW206
SW206_180710_ymEGFP_red	180710_SW206_slide01_003	Cell_289	ymEGFP_red	3	3	0	7.57112	mad1	mad1WTymEGFP	WT	WT	ymEGFP	SW206
SW206_180710_ymEGFP_red	180710_SW206_slide01_003	Cell_29	ymEGFP_red	5	5	0	11.9098	mad1	mad1WTymEGFP	WT	WT	ymEGFP	SW206
SW206_180710_ymEGFP_red	180710_SW206_slide01_003	Cell_290	ymEGFP_red	5	4	1	10.8019	mad1	mad1WTymEGFP	WT	WT	ymEGFP	SW206
SW206_180710_ymEGFP_red	180710_SW206_slide01_003	Cell_291	ymEGFP_red	6	6	0	11.5268	mad1	mad1WTymEGFP	WT	WT	ymEGFP	SW206
SW206_180710_ymEGFP_red	180710_SW206_slide01_003	Cell_293	ymEGFP_red	5	4	1	11.2506	mad1	mad1WTymEGFP	WT	WT	ymEGFP	SW206
SW206_180710_ymEGFP_red	180710_SW206_slide01_003	Cell_294	ymEGFP_red	5	4	1	10.1693	mad1	mad1WTymEGFP	WT	WT	ymEGFP	SW206
SW206_180710_ymEGFP_red	180710_SW206_slide01_003	Cell_295	ymEGFP_red	4	3	1	5.45354	mad1	mad1WTymEGFP	WT	WT	ymEGFP	SW206
SW206_180710_ymEGFP_red	180710_SW206_slide01_003	Cell_296	ymEGFP_red	2	2	0	6.79454	mad1	mad1WTymEGFP	WT	WT	ymEGFP	SW206
SW206_180710_ymEGFP_red	180710_SW206_slide01_003	Cell_297	ymEGFP_red	2	1	1	6.07836	mad1	mad1WTymEGFP	WT	WT	ymEGFP	SW206
SW206_180710_ymEGFP_red	180710_SW206_slide01_003	Cell_298	ymEGFP_red	1	1	0	8.67962	mad1	mad1WTymEGFP	WT	WT	ymEGFP	SW206
SW206_180710_ymEGFP_red	180710_SW206_slide01_003	Cell_299	ymEGFP_red	3	3	0	8.95256	mad1	mad1WTymEGFP	WT	WT	ymEGFP	SW206
SW206_180710_ymEGFP_red	180710_SW206_slide01_003	Cell_30	ymEGFP_red	3	3	0	11.1944	mad1	mad1WTymEGFP	WT	WT	ymEGFP	SW206
SW206_180710_ymEGFP_red	180710_SW206_slide01_003	Cell_300	ymEGFP_red	4	4	0	9.90344	mad1	mad1WTymEGFP	WT	WT	ymEGFP	SW206
SW206_180710_ymEGFP_red	180710_SW206_slide01_003	Cell_301	ymEGFP_red	2	2	0	8.69296	mad1	mad1WTymEGFP	WT	WT	ymEGFP	SW206
SW206_180710_ymEGFP_red	180710_SW206_slide01_003	Cell_302	ymEGFP_red	4	3	1	6.69354	mad1	mad1WTymEGFP	WT	WT	ymEGFP	SW206
SW206_180710_ymEGFP_red	180710_SW206_slide01_003	Cell_303	ymEGFP_red	5	4	1	10.7081	mad1	mad1WTymEGFP	WT	WT	ymEGFP	SW206
SW206_180710_ymEGFP_red	180710_SW206_slide01_003	Cell_305	ymEGFP_red	5	5	0	9.5816	mad1	mad1WTymEGFP	WT	WT	ymEGFP	SW206
SW206_180710_ymEGFP_red	180710_SW206_slide01_003	Cell_306	ymEGFP_red	0	0	0	7.3903	mad1	mad1WTymEGFP	WT	WT	ymEGFP	SW206
SW206_180710_ymEGFP_red	180710_SW206_slide01_003	Cell_307	ymEGFP_red	3	3	0	9.92045	mad1	mad1WTymEGFP	WT	WT	ymEGFP	SW206
SW206_180710_ymEGFP_red	180710_SW206_slide01_003	Cell_308	ymEGFP_red	5	4	1	11.4501	mad1	mad1WTymEGFP	WT	WT	ymEGFP	SW206
SW206_180710_ymEGFP_red	180710_SW206_slide01_003	Cell_309	ymEGFP_red	1	1	0	7.97997	mad1	mad1WTymEGFP	WT	WT	ymEGFP	SW206
SW206_180710_ymEGFP_red	180710_SW206_slide01_003	Cell_310	ymEGFP_red	4	3	1	11.3663	mad1	mad1WTymEGFP	WT	WT	ymEGFP	SW206
SW206_180710_ymEGFP_red	180710_SW206_slide01_003	Cell_311	ymEGFP_red	2	2	0	6.52605	mad1	mad1WTymEGFP	WT	WT	ymEGFP	SW206
SW206_180710_ymEGFP_red	180710_SW206_slide01_003	Cell_312	ymEGFP_red	3	2	1	7.82548	mad1	mad1WTymEGFP	WT	WT	ymEGFP	SW206
SW206_180710_ymEGFP_red	180710_SW206_slide01_003	Cell_313	ymEGFP_red	3	3	0	8.66439	mad1	mad1WTymEGFP	WT	WT	ymEGFP	SW206
SW206_180710_ymEGFP_red	180710_SW206_slide01_003	Cell_314	ymEGFP_red	1	1	0	9.12776	mad1	mad1WTymEGFP	WT	WT	ymEGFP	SW206
SW206_180710_ymEGFP_red	180710_SW206_slide01_003	Cell_316	ymEGFP_red	1	0	1	10.4678	mad1	mad1WTymEGFP	WT	WT	ymEGFP	SW206
SW206_180710_ymEGFP_red	180710_SW206_slide01_003	Cell_317	ymEGFP_red	6	4	2	15.3635	mad1	mad1WTymEGFP	WT	WT	ymEGFP	SW206
SW206_180710_ymEGFP_red	180710_SW206_slide01_003	Cell_318	ymEGFP_red	3	3	0	9.12597	mad1	mad1WTymEGFP	WT	WT	ymEGFP	SW206
SW206_180710_ymEGFP_red	180710_SW206_slide01_003	Cell_319	ymEGFP_red	4	4	0	10.1499	mad1	mad1WTymEGFP	WT	WT	ymEGFP	SW206
SW206_180710_ymEGFP_red	180710_SW206_slide01_003	Cell_320	ymEGFP_red	1	1	0	9.62229	mad1	mad1WTymEGFP	WT	WT	ymEGFP	SW206
SW206_180710_ymEGFP_red	180710_SW206_slide01_003	Cell_321	ymEGFP_red	1	0	1	7.41436	mad1	mad1WTymEGFP	WT	WT	ymEGFP	SW206
SW206_180710_ymEGFP_red	180710_SW206_slide01_003	Cell_322	ymEGFP_red	3	3	0	10.9146	mad1	mad1WTymEGFP	WT	WT	ymEGFP	SW206
SW206_180710_ymEGFP_red	180710_SW206_slide01_003	Cell_323	ymEGFP_red	2	2	0	8.68381	mad1	mad1WTymEGFP	WT	WT	ymEGFP	SW206
SW206_180710_ymEGFP_red	180710_SW206_slide01_003	Cell_325	ymEGFP_red	5	5	0	9.86681	mad1	mad1WTymEGFP	WT	WT	ymEGFP	SW206
SW206_180710_ymEGFP_red	180710_SW206_slide01_003	Cell_326	ymEGFP_red	2	2	0	8.39186	mad1	mad1WTymEGFP	WT	WT	ymEGFP	SW206
SW206_180710_ymEGFP_red	180710_SW206_slide01_003	Cell_327	ymEGFP_red	2	2	0	7.05856	mad1	mad1WTymEGFP	WT	WT	ymEGFP	SW206
SW206_180710_ymEGFP_red	180710_SW206_slide01_003	Cell_328	ymEGFP_red	3	2	1	8.84761	mad1	mad1WTymEGFP	WT	WT	ymEGFP	SW206
SW206_180710_ymEGFP_red	180710_SW206_slide01_003	Cell_329	ymEGFP_red	2	2	0	10.4914	mad1	mad1WTymEGFP	WT	WT	ymEGFP	SW206
SW206_180710_ymEGFP_red	180710_SW206_slide01_003	Cell_33	ymEGFP_red	2	1	1	7.485	mad1	mad1WTymEGFP	WT	WT	ymEGFP	SW206
SW206_180710_ymEGFP_red	180710_SW206_slide01_003	Cell_330	ymEGFP_red	0	0	0	6.94702	mad1	mad1WTymEGFP	WT	WT	ymEGFP	SW206
SW206_180710_ymEGFP_red	180710_SW206_slide01_003	Cell_332	ymEGFP_red	3	3	0	10.2346	mad1	mad1WTymEGFP	WT	WT	ymEGFP	SW206
SW206_180710_ymEGFP_red	180710_SW206_slide01_003	Cell_334	ymEGFP_red	3	2	1	7.15795	mad1	mad1WTymEGFP	WT	WT	ymEGFP	SW206
SW206_180710_ymEGFP_red	180710_SW206_slide01_003	Cell_336	ymEGFP_red	3	3	0	6.67571	mad1	mad1WTymEGFP	WT	WT	ymEGFP	SW206
SW206_180710_ymEGFP_red	180710_SW206_slide01_003	Cell_337	ymEGFP_red	1	1	0	7.44397	mad1	mad1WTymEGFP	WT	WT	ymEGFP	SW206
SW206_180710_ymEGFP_red	180710_SW206_slide01_003	Cell_338	ymEGFP_red	0	0	0	7.8486	mad1	mad1WTymEGFP	WT	WT	ymEGFP	SW206
SW206_180710_ymEGFP_red	180710_SW206_slide01_003	Cell_339	ymEGFP_red	4	4	0	10.3824	mad1	mad1WTymEGFP	WT	WT	ymEGFP	SW206
SW206_180710_ymEGFP_red	180710_SW206_slide01_003	Cell_34	ymEGFP_red	2	2	0	7.45625	mad1	mad1WTymEGFP	WT	WT	ymEGFP	SW206
SW206_180710_ymEGFP_red	180710_SW206_slide01_003	Cell_340	ymEGFP_red	4	4	0	6.78335	mad1	mad1WTymEGFP	WT	WT	ymEGFP	SW206
SW206_180710_ymEGFP_red	180710_SW206_slide01_003	Cell_341	ymEGFP_red	1	1	0	8.49409	mad1	mad1WTymEGFP	WT	WT	ymEGFP	SW206
SW206_180710_ymEGFP_red	180710_SW206_slide01_003	Cell_342	ymEGFP_red	2	2	0	8.07853	mad1	mad1WTymEGFP	WT	WT	ymEGFP	SW206
SW206_180710_ymEGFP_red	180710_SW206_slide01_003	Cell_344	ymEGFP_red	3	3	0	7.3823	mad1	mad1WTymEGFP	WT	WT	ymEGFP	SW206
SW206_180710_ymEGFP_red	180710_SW206_slide01_003	Cell_346	ymEGFP_red	3	2	1	7.75812	mad1	mad1WTymEGFP	WT	WT	ymEGFP	SW206
SW206_180710_ymEGFP_red	180710_SW206_slide01_003	Cell_347	ymEGFP_red	2	2	0	10.0279	mad1	mad1WTymEGFP	WT	WT	ymEGFP	SW206
SW206_180710_ymEGFP_red	180710_SW206_slide01_003	Cell_348	ymEGFP_red	3	3	0	8.78151	mad1	mad1WTymEGFP	WT	WT	ymEGFP	SW206
SW206_180710_ymEGFP_red	180710_SW206_slide01_003	Cell_349	ymEGFP_red	4	4	0	10.7319	mad1	mad1WTymEGFP	WT	WT	ymEGFP	SW206
SW206_180710_ymEGFP_red	180710_SW206_slide01_003	Cell_350	ymEGFP_red	3	3	0	8.43158	mad1	mad1WTymEGFP	WT	WT	ymEGFP	SW206
SW206_180710_ymEGFP_red	180710_SW206_slide01_003	Cell_354	ymEGFP_red	5	5	0	7.2225	mad1	mad1WTymEGFP	WT	WT	ymEGFP	SW206
SW206_180710_ymEGFP_red	180710_SW206_slide01_003	Cell_36	ymEGFP_red	2	2	0	11.6013	mad1	mad1WTymEGFP	WT	WT	ymEGFP	SW206
SW206_180710_ymEGFP_red	180710_SW206_slide01_003	Cell_37	ymEGFP_red	2	2	0	6.3882	mad1	mad1WTymEGFP	WT	WT	ymEGFP	SW206
SW206_180710_ymEGFP_red	180710_SW206_slide01_003	Cell_38	ymEGFP_red	2	2	0	9.45486	mad1	mad1WTymEGFP	WT	WT	ymEGFP	SW206
SW206_180710_ymEGFP_red	180710_SW206_slide01_003	Cell_39	ymEGFP_red	1	1	0	9.21914	mad1	mad1WTymEGFP	WT	WT	ymEGFP	SW206
SW206_180710_ymEGFP_red	180710_SW206_slide01_003	Cell_41	ymEGFP_red	4	4	0	7.70108	mad1	mad1WTymEGFP	WT	WT	ymEGFP	SW206
SW206_180710_ymEGFP_red	180710_SW206_slide01_003	Cell_42	ymEGFP_red	3	3	0	7.4918	mad1	mad1WTymEGFP	WT	WT	ymEGFP	SW206
SW206_180710_ymEGFP_red	180710_SW206_slide01_003	Cell_43	ymEGFP_red	2	2	0	9.52488	mad1	mad1WTymEGFP	WT	WT	ymEGFP	SW206
SW206_180710_ymEGFP_red	180710_SW206_slide01_003	Cell_44	ymEGFP_red	5	4	1	10.9849	mad1	mad1WTymEGFP	WT	WT	ymEGFP	SW206
SW206_180710_ymEGFP_red	180710_SW206_slide01_003	Cell_45	ymEGFP_red	1	1	0	7.71615	mad1	mad1WTymEGFP	WT	WT	ymEGFP	SW206
SW206_180710_ymEGFP_red	180710_SW206_slide01_003	Cell_46	ymEGFP_red	3	3	0	9.37758	mad1	mad1WTymEGFP	WT	WT	ymEGFP	SW206
SW206_180710_ymEGFP_red	180710_SW206_slide01_003	Cell_47	ymEGFP_red	4	4	0	7.67006	mad1	mad1WTymEGFP	WT	WT	ymEGFP	SW206
SW206_180710_ymEGFP_red	180710_SW206_slide01_003	Cell_48	ymEGFP_red	2	2	0	10.1716	mad1	mad1WTymEGFP	WT	WT	ymEGFP	SW206
SW206_180710_ymEGFP_red	180710_SW206_slide01_003	Cell_49	ymEGFP_red	2	2	0	12.4572	mad1	mad1WTymEGFP	WT	WT	ymEGFP	SW206
SW206_180710_ymEGFP_red	180710_SW206_slide01_003	Cell_50	ymEGFP_red	1	1	0	8.69309	mad1	mad1WTymEGFP	WT	WT	ymEGFP	SW206
SW206_180710_ymEGFP_red	180710_SW206_slide01_003	Cell_52	ymEGFP_red	5	5	0	10.6071	mad1	mad1WTymEGFP	WT	WT	ymEGFP	SW206
SW206_180710_ymEGFP_red	180710_SW206_slide01_003	Cell_53	ymEGFP_red	2	2	0	7.89512	mad1	mad1WTymEGFP	WT	WT	ymEGFP	SW206
SW206_180710_ymEGFP_red	180710_SW206_slide01_003	Cell_55	ymEGFP_red	2	1	1	7.0503	mad1	mad1WTymEGFP	WT	WT	ymEGFP	SW206
SW206_180710_ymEGFP_red	180710_SW206_slide01_003	Cell_56	ymEGFP_red	4	3	1	6.66852	mad1	mad1WTymEGFP	WT	WT	ymEGFP	SW206
SW206_180710_ymEGFP_red	180710_SW206_slide01_003	Cell_57	ymEGFP_red	1	1	0	7.79363	mad1	mad1WTymEGFP	WT	WT	ymEGFP	SW206
SW206_180710_ymEGFP_red	180710_SW206_slide01_003	Cell_58	ymEGFP_red	1	1	0	6.69346	mad1	mad1WTymEGFP	WT	WT	ymEGFP	SW206
SW206_180710_ymEGFP_red	180710_SW206_slide01_003	Cell_59	ymEGFP_red	1	0	1	8.82853	mad1	mad1WTymEGFP	WT	WT	ymEGFP	SW206
SW206_180710_ymEGFP_red	180710_SW206_slide01_003	Cell_60	ymEGFP_red	2	2	0	8.4165	mad1	mad1WTymEGFP	WT	WT	ymEGFP	SW206
SW206_180710_ymEGFP_red	180710_SW206_slide01_003	Cell_61	ymEGFP_red	4	3	1	10.9903	mad1	mad1WTymEGFP	WT	WT	ymEGFP	SW206
SW206_180710_ymEGFP_red	180710_SW206_slide01_003	Cell_62	ymEGFP_red	1	1	0	6.16233	mad1	mad1WTymEGFP	WT	WT	ymEGFP	SW206
SW206_180710_ymEGFP_red	180710_SW206_slide01_003	Cell_64	ymEGFP_red	4	4	0	10.1315	mad1	mad1WTymEGFP	WT	WT	ymEGFP	SW206
SW206_180710_ymEGFP_red	180710_SW206_slide01_003	Cell_65	ymEGFP_red	5	5	0	9.4141	mad1	mad1WTymEGFP	WT	WT	ymEGFP	SW206
SW206_180710_ymEGFP_red	180710_SW206_slide01_003	Cell_66	ymEGFP_red	1	1	0	9.02837	mad1	mad1WTymEGFP	WT	WT	ymEGFP	SW206
SW206_180710_ymEGFP_red	180710_SW206_slide01_003	Cell_67	ymEGFP_red	5	5	0	11.9441	mad1	mad1WTymEGFP	WT	WT	ymEGFP	SW206
SW206_180710_ymEGFP_red	180710_SW206_slide01_003	Cell_68	ymEGFP_red	3	3	0	6.76378	mad1	mad1WTymEGFP	WT	WT	ymEGFP	SW206
SW206_180710_ymEGFP_red	180710_SW206_slide01_003	Cell_69	ymEGFP_red	3	3	0	10.2954	mad1	mad1WTymEGFP	WT	WT	ymEGFP	SW206
SW206_180710_ymEGFP_red	180710_SW206_slide01_003	Cell_70	ymEGFP_red	3	2	1	7.5925	mad1	mad1WTymEGFP	WT	WT	ymEGFP	SW206
SW206_180710_ymEGFP_red	180710_SW206_slide01_003	Cell_71	ymEGFP_red	0	0	0	7.67466	mad1	mad1WTymEGFP	WT	WT	ymEGFP	SW206
SW206_180710_ymEGFP_red	180710_SW206_slide01_003	Cell_72	ymEGFP_red	6	6	0	11.3616	mad1	mad1WTymEGFP	WT	WT	ymEGFP	SW206
SW206_180710_ymEGFP_red	180710_SW206_slide01_003	Cell_73	ymEGFP_red	2	1	1	7.8673	mad1	mad1WTymEGFP	WT	WT	ymEGFP	SW206
SW206_180710_ymEGFP_red	180710_SW206_slide01_003	Cell_74	ymEGFP_red	8	6	2	9.57534	mad1	mad1WTymEGFP	WT	WT	ymEGFP	SW206
SW206_180710_ymEGFP_red	180710_SW206_slide01_003	Cell_75	ymEGFP_red	2	2	0	8.08966	mad1	mad1WTymEGFP	WT	WT	ymEGFP	SW206
SW206_180710_ymEGFP_red	180710_SW206_slide01_003	Cell_76	ymEGFP_red	1	1	0	6.07768	mad1	mad1WTymEGFP	WT	WT	ymEGFP	SW206
SW206_180710_ymEGFP_red	180710_SW206_slide01_003	Cell_77	ymEGFP_red	4	4	0	8.4069	mad1	mad1WTymEGFP	WT	WT	ymEGFP	SW206
SW206_180710_ymEGFP_red	180710_SW206_slide01_003	Cell_78	ymEGFP_red	4	3	1	12.2295	mad1	mad1WTymEGFP	WT	WT	ymEGFP	SW206
SW206_180710_ymEGFP_red	180710_SW206_slide01_003	Cell_80	ymEGFP_red	4	3	1	7.76656	mad1	mad1WTymEGFP	WT	WT	ymEGFP	SW206
SW206_180710_ymEGFP_red	180710_SW206_slide01_003	Cell_81	ymEGFP_red	3	3	0	7.91742	mad1	mad1WTymEGFP	WT	WT	ymEGFP	SW206
SW206_180710_ymEGFP_red	180710_SW206_slide01_003	Cell_82	ymEGFP_red	3	3	0	10.1513	mad1	mad1WTymEGFP	WT	WT	ymEGFP	SW206
SW206_180710_ymEGFP_red	180710_SW206_slide01_003	Cell_83	ymEGFP_red	2	2	0	7.95366	mad1	mad1WTymEGFP	WT	WT	ymEGFP	SW206
SW206_180710_ymEGFP_red	180710_SW206_slide01_003	Cell_84	ymEGFP_red	2	1	1	6.89126	mad1	mad1WTymEGFP	WT	WT	ymEGFP	SW206
SW206_180710_ymEGFP_red	180710_SW206_slide01_003	Cell_86	ymEGFP_red	6	6	0	10.6171	mad1	mad1WTymEGFP	WT	WT	ymEGFP	SW206
SW206_180710_ymEGFP_red	180710_SW206_slide01_003	Cell_87	ymEGFP_red	4	4	0	8.45907	mad1	mad1WTymEGFP	WT	WT	ymEGFP	SW206
SW206_180710_ymEGFP_red	180710_SW206_slide01_003	Cell_88	ymEGFP_red	4	3	1	12.246	mad1	mad1WTymEGFP	WT	WT	ymEGFP	SW206
SW206_180710_ymEGFP_red	180710_SW206_slide01_003	Cell_89	ymEGFP_red	3	3	0	6.47377	mad1	mad1WTymEGFP	WT	WT	ymEGFP	SW206
SW206_180710_ymEGFP_red	180710_SW206_slide01_003	Cell_90	ymEGFP_red	2	2	0	7.46245	mad1	mad1WTymEGFP	WT	WT	ymEGFP	SW206
SW206_180710_ymEGFP_red	180710_SW206_slide01_003	Cell_91	ymEGFP_red	6	6	0	11.3279	mad1	mad1WTymEGFP	WT	WT	ymEGFP	SW206
SW206_180710_ymEGFP_red	180710_SW206_slide01_003	Cell_92	ymEGFP_red	2	2	0	7.52587	mad1	mad1WTymEGFP	WT	WT	ymEGFP	SW206
SW206_180710_ymEGFP_red	180710_SW206_slide01_003	Cell_93	ymEGFP_red	1	1	0	7.33395	mad1	mad1WTymEGFP	WT	WT	ymEGFP	SW206
SW206_180710_ymEGFP_red	180710_SW206_slide01_003	Cell_94	ymEGFP_red	3	3	0	8.47454	mad1	mad1WTymEGFP	WT	WT	ymEGFP	SW206
SW206_180710_ymEGFP_red	180710_SW206_slide01_003	Cell_95	ymEGFP_red	3	3	0	8.23469	mad1	mad1WTymEGFP	WT	WT	ymEGFP	SW206
SW206_180710_ymEGFP_red	180710_SW206_slide01_003	Cell_96	ymEGFP_red	0	0	0	6.21332	mad1	mad1WTymEGFP	WT	WT	ymEGFP	SW206
SW206_180710_ymEGFP_red	180710_SW206_slide01_003	Cell_97	ymEGFP_red	2	2	0	8.67135	mad1	mad1WTymEGFP	WT	WT	ymEGFP	SW206
SW206_180710_ymEGFP_red	180710_SW206_slide01_003	Cell_98	ymEGFP_red	2	2	0	9.71132	mad1	mad1WTymEGFP	WT	WT	ymEGFP	SW206
SW206_180710_ymEGFP_red	180710_SW206_slide01_003	Cell_99	ymEGFP_red	1	1	0	9.97876	mad1	mad1WTymEGFP	WT	WT	ymEGFP	SW206
SW206_180710_ymEGFP_red	180710_SW206_slide01_005	Cell_100	ymEGFP_red	1	1	0	8.98413	mad1	mad1WTymEGFP	WT	WT	ymEGFP	SW206
SW206_180710_ymEGFP_red	180710_SW206_slide01_005	Cell_101	ymEGFP_red	4	4	0	7.92978	mad1	mad1WTymEGFP	WT	WT	ymEGFP	SW206
SW206_180710_ymEGFP_red	180710_SW206_slide01_005	Cell_102	ymEGFP_red	3	3	0	10.0835	mad1	mad1WTymEGFP	WT	WT	ymEGFP	SW206
SW206_180710_ymEGFP_red	180710_SW206_slide01_005	Cell_104	ymEGFP_red	3	3	0	8.01526	mad1	mad1WTymEGFP	WT	WT	ymEGFP	SW206
SW206_180710_ymEGFP_red	180710_SW206_slide01_005	Cell_105	ymEGFP_red	3	2	1	6.94103	mad1	mad1WTymEGFP	WT	WT	ymEGFP	SW206
SW206_180710_ymEGFP_red	180710_SW206_slide01_005	Cell_107	ymEGFP_red	6	6	0	10.5131	mad1	mad1WTymEGFP	WT	WT	ymEGFP	SW206
SW206_180710_ymEGFP_red	180710_SW206_slide01_005	Cell_108	ymEGFP_red	3	2	1	12.3208	mad1	mad1WTymEGFP	WT	WT	ymEGFP	SW206
SW206_180710_ymEGFP_red	180710_SW206_slide01_005	Cell_109	ymEGFP_red	4	4	0	8.44619	mad1	mad1WTymEGFP	WT	WT	ymEGFP	SW206
SW206_180710_ymEGFP_red	180710_SW206_slide01_005	Cell_11	ymEGFP_red	6	6	0	12.7785	mad1	mad1WTymEGFP	WT	WT	ymEGFP	SW206
SW206_180710_ymEGFP_red	180710_SW206_slide01_005	Cell_110	ymEGFP_red	3	3	0	6.49054	mad1	mad1WTymEGFP	WT	WT	ymEGFP	SW206
SW206_180710_ymEGFP_red	180710_SW206_slide01_005	Cell_111	ymEGFP_red	6	6	0	11.375	mad1	mad1WTymEGFP	WT	WT	ymEGFP	SW206
SW206_180710_ymEGFP_red	180710_SW206_slide01_005	Cell_112	ymEGFP_red	2	2	0	7.33886	mad1	mad1WTymEGFP	WT	WT	ymEGFP	SW206
SW206_180710_ymEGFP_red	180710_SW206_slide01_005	Cell_113	ymEGFP_red	2	2	0	7.15702	mad1	mad1WTymEGFP	WT	WT	ymEGFP	SW206
SW206_180710_ymEGFP_red	180710_SW206_slide01_005	Cell_114	ymEGFP_red	3	2	1	9.44582	mad1	mad1WTymEGFP	WT	WT	ymEGFP	SW206
SW206_180710_ymEGFP_red	180710_SW206_slide01_005	Cell_116	ymEGFP_red	1	1	0	7.33854	mad1	mad1WTymEGFP	WT	WT	ymEGFP	SW206
SW206_180710_ymEGFP_red	180710_SW206_slide01_005	Cell_117	ymEGFP_red	3	3	0	8.32076	mad1	mad1WTymEGFP	WT	WT	ymEGFP	SW206
SW206_180710_ymEGFP_red	180710_SW206_slide01_005	Cell_118	ymEGFP_red	3	3	0	8.2954	mad1	mad1WTymEGFP	WT	WT	ymEGFP	SW206
SW206_180710_ymEGFP_red	180710_SW206_slide01_005	Cell_119	ymEGFP_red	0	0	0	6.17079	mad1	mad1WTymEGFP	WT	WT	ymEGFP	SW206
SW206_180710_ymEGFP_red	180710_SW206_slide01_005	Cell_12	ymEGFP_red	1	1	0	7.28541	mad1	mad1WTymEGFP	WT	WT	ymEGFP	SW206
SW206_180710_ymEGFP_red	180710_SW206_slide01_005	Cell_120	ymEGFP_red	2	2	0	8.74721	mad1	mad1WTymEGFP	WT	WT	ymEGFP	SW206
SW206_180710_ymEGFP_red	180710_SW206_slide01_005	Cell_121	ymEGFP_red	2	2	0	9.87822	mad1	mad1WTymEGFP	WT	WT	ymEGFP	SW206
SW206_180710_ymEGFP_red	180710_SW206_slide01_005	Cell_122	ymEGFP_red	2	2	0	7.15751	mad1	mad1WTymEGFP	WT	WT	ymEGFP	SW206
SW206_180710_ymEGFP_red	180710_SW206_slide01_005	Cell_123	ymEGFP_red	3	3	0	9.96971	mad1	mad1WTymEGFP	WT	WT	ymEGFP	SW206
SW206_180710_ymEGFP_red	180710_SW206_slide01_005	Cell_125	ymEGFP_red	3	3	0	9.65009	mad1	mad1WTymEGFP	WT	WT	ymEGFP	SW206
SW206_180710_ymEGFP_red	180710_SW206_slide01_005	Cell_126	ymEGFP_red	4	4	0	12.0657	mad1	mad1WTymEGFP	WT	WT	ymEGFP	SW206
SW206_180710_ymEGFP_red	180710_SW206_slide01_005	Cell_127	ymEGFP_red	1	0	1	6.98455	mad1	mad1WTymEGFP	WT	WT	ymEGFP	SW206
SW206_180710_ymEGFP_red	180710_SW206_slide01_005	Cell_128	ymEGFP_red	2	2	0	7.77665	mad1	mad1WTymEGFP	WT	WT	ymEGFP	SW206
SW206_180710_ymEGFP_red	180710_SW206_slide01_005	Cell_129	ymEGFP_red	2	2	0	7.99376	mad1	mad1WTymEGFP	WT	WT	ymEGFP	SW206
SW206_180710_ymEGFP_red	180710_SW206_slide01_005	Cell_13	ymEGFP_red	5	5	0	11.8153	mad1	mad1WTymEGFP	WT	WT	ymEGFP	SW206
SW206_180710_ymEGFP_red	180710_SW206_slide01_005	Cell_131	ymEGFP_red	1	1	0	8.41661	mad1	mad1WTymEGFP	WT	WT	ymEGFP	SW206
SW206_180710_ymEGFP_red	180710_SW206_slide01_005	Cell_132	ymEGFP_red	5	4	1	11.1459	mad1	mad1WTymEGFP	WT	WT	ymEGFP	SW206
SW206_180710_ymEGFP_red	180710_SW206_slide01_005	Cell_133	ymEGFP_red	4	3	1	7.09332	mad1	mad1WTymEGFP	WT	WT	ymEGFP	SW206
SW206_180710_ymEGFP_red	180710_SW206_slide01_005	Cell_135	ymEGFP_red	4	4	0	11.058	mad1	mad1WTymEGFP	WT	WT	ymEGFP	SW206
SW206_180710_ymEGFP_red	180710_SW206_slide01_005	Cell_137	ymEGFP_red	4	3	1	10.2072	mad1	mad1WTymEGFP	WT	WT	ymEGFP	SW206
SW206_180710_ymEGFP_red	180710_SW206_slide01_005	Cell_138	ymEGFP_red	5	5	0	10.5892	mad1	mad1WTymEGFP	WT	WT	ymEGFP	SW206
SW206_180710_ymEGFP_red	180710_SW206_slide01_005	Cell_139	ymEGFP_red	3	3	0	9.09856	mad1	mad1WTymEGFP	WT	WT	ymEGFP	SW206
SW206_180710_ymEGFP_red	180710_SW206_slide01_005	Cell_140	ymEGFP_red	2	2	0	6.83419	mad1	mad1WTymEGFP	WT	WT	ymEGFP	SW206
SW206_180710_ymEGFP_red	180710_SW206_slide01_005	Cell_141	ymEGFP_red	1	1	0	7.77315	mad1	mad1WTymEGFP	WT	WT	ymEGFP	SW206
SW206_180710_ymEGFP_red	180710_SW206_slide01_005	Cell_142	ymEGFP_red	3	3	0	9.42034	mad1	mad1WTymEGFP	WT	WT	ymEGFP	SW206
SW206_180710_ymEGFP_red	180710_SW206_slide01_005	Cell_144	ymEGFP_red	4	3	1	9.8378	mad1	mad1WTymEGFP	WT	WT	ymEGFP	SW206
SW206_180710_ymEGFP_red	180710_SW206_slide01_005	Cell_145	ymEGFP_red	5	4	1	11.8303	mad1	mad1WTymEGFP	WT	WT	ymEGFP	SW206
SW206_180710_ymEGFP_red	180710_SW206_slide01_005	Cell_146	ymEGFP_red	3	2	1	9.36558	mad1	mad1WTymEGFP	WT	WT	ymEGFP	SW206
SW206_180710_ymEGFP_red	180710_SW206_slide01_005	Cell_147	ymEGFP_red	3	3	0	10.9618	mad1	mad1WTymEGFP	WT	WT	ymEGFP	SW206
SW206_180710_ymEGFP_red	180710_SW206_slide01_005	Cell_148	ymEGFP_red	2	2	0	6.8662	mad1	mad1WTymEGFP	WT	WT	ymEGFP	SW206
SW206_180710_ymEGFP_red	180710_SW206_slide01_005	Cell_149	ymEGFP_red	4	2	2	10.7496	mad1	mad1WTymEGFP	WT	WT	ymEGFP	SW206
SW206_180710_ymEGFP_red	180710_SW206_slide01_005	Cell_15	ymEGFP_red	3	2	1	11.7573	mad1	mad1WTymEGFP	WT	WT	ymEGFP	SW206
SW206_180710_ymEGFP_red	180710_SW206_slide01_005	Cell_150	ymEGFP_red	4	4	0	8.60483	mad1	mad1WTymEGFP	WT	WT	ymEGFP	SW206
SW206_180710_ymEGFP_red	180710_SW206_slide01_005	Cell_151	ymEGFP_red	4	3	1	9.711	mad1	mad1WTymEGFP	WT	WT	ymEGFP	SW206
SW206_180710_ymEGFP_red	180710_SW206_slide01_005	Cell_152	ymEGFP_red	3	2	1	7.35595	mad1	mad1WTymEGFP	WT	WT	ymEGFP	SW206
SW206_180710_ymEGFP_red	180710_SW206_slide01_005	Cell_153	ymEGFP_red	4	4	0	9.07306	mad1	mad1WTymEGFP	WT	WT	ymEGFP	SW206
SW206_180710_ymEGFP_red	180710_SW206_slide01_005	Cell_154	ymEGFP_red	2	1	1	9.17004	mad1	mad1WTymEGFP	WT	WT	ymEGFP	SW206
SW206_180710_ymEGFP_red	180710_SW206_slide01_005	Cell_155	ymEGFP_red	3	2	1	7.11596	mad1	mad1WTymEGFP	WT	WT	ymEGFP	SW206
SW206_180710_ymEGFP_red	180710_SW206_slide01_005	Cell_156	ymEGFP_red	4	4	0	10.4182	mad1	mad1WTymEGFP	WT	WT	ymEGFP	SW206
SW206_180710_ymEGFP_red	180710_SW206_slide01_005	Cell_158	ymEGFP_red	2	2	0	5.07	mad1	mad1WTymEGFP	WT	WT	ymEGFP	SW206
SW206_180710_ymEGFP_red	180710_SW206_slide01_005	Cell_159	ymEGFP_red	4	4	0	9.60423	mad1	mad1WTymEGFP	WT	WT	ymEGFP	SW206
SW206_180710_ymEGFP_red	180710_SW206_slide01_005	Cell_16	ymEGFP_red	3	3	0	10.6481	mad1	mad1WTymEGFP	WT	WT	ymEGFP	SW206
SW206_180710_ymEGFP_red	180710_SW206_slide01_005	Cell_160	ymEGFP_red	3	3	0	8.68489	mad1	mad1WTymEGFP	WT	WT	ymEGFP	SW206
SW206_180710_ymEGFP_red	180710_SW206_slide01_005	Cell_161	ymEGFP_red	3	3	0	10.2695	mad1	mad1WTymEGFP	WT	WT	ymEGFP	SW206
SW206_180710_ymEGFP_red	180710_SW206_slide01_005	Cell_162	ymEGFP_red	6	6	0	11.6573	mad1	mad1WTymEGFP	WT	WT	ymEGFP	SW206
SW206_180710_ymEGFP_red	180710_SW206_slide01_005	Cell_163	ymEGFP_red	3	3	0	9.69567	mad1	mad1WTymEGFP	WT	WT	ymEGFP	SW206
SW206_180710_ymEGFP_red	180710_SW206_slide01_005	Cell_164	ymEGFP_red	1	1	0	7.56027	mad1	mad1WTymEGFP	WT	WT	ymEGFP	SW206
SW206_180710_ymEGFP_red	180710_SW206_slide01_005	Cell_165	ymEGFP_red	2	2	0	7.60691	mad1	mad1WTymEGFP	WT	WT	ymEGFP	SW206
SW206_180710_ymEGFP_red	180710_SW206_slide01_005	Cell_17	ymEGFP_red	0	0	0	10.5749	mad1	mad1WTymEGFP	WT	WT	ymEGFP	SW206
SW206_180710_ymEGFP_red	180710_SW206_slide01_005	Cell_170	ymEGFP_red	1	1	0	5.46	mad1	mad1WTymEGFP	WT	WT	ymEGFP	SW206
SW206_180710_ymEGFP_red	180710_SW206_slide01_005	Cell_171	ymEGFP_red	3	3	0	7.64246	mad1	mad1WTymEGFP	WT	WT	ymEGFP	SW206
SW206_180710_ymEGFP_red	180710_SW206_slide01_005	Cell_172	ymEGFP_red	3	3	0	8.87752	mad1	mad1WTymEGFP	WT	WT	ymEGFP	SW206
SW206_180710_ymEGFP_red	180710_SW206_slide01_005	Cell_173	ymEGFP_red	0	0	0	8.52591	mad1	mad1WTymEGFP	WT	WT	ymEGFP	SW206
SW206_180710_ymEGFP_red	180710_SW206_slide01_005	Cell_174	ymEGFP_red	0	0	0	6.95793	mad1	mad1WTymEGFP	WT	WT	ymEGFP	SW206
SW206_180710_ymEGFP_red	180710_SW206_slide01_005	Cell_175	ymEGFP_red	4	4	0	7.45356	mad1	mad1WTymEGFP	WT	WT	ymEGFP	SW206
SW206_180710_ymEGFP_red	180710_SW206_slide01_005	Cell_176	ymEGFP_red	3	3	0	7.29024	mad1	mad1WTymEGFP	WT	WT	ymEGFP	SW206
SW206_180710_ymEGFP_red	180710_SW206_slide01_005	Cell_177	ymEGFP_red	4	3	1	7.39138	mad1	mad1WTymEGFP	WT	WT	ymEGFP	SW206
SW206_180710_ymEGFP_red	180710_SW206_slide01_005	Cell_178	ymEGFP_red	4	4	0	9.32772	mad1	mad1WTymEGFP	WT	WT	ymEGFP	SW206
SW206_180710_ymEGFP_red	180710_SW206_slide01_005	Cell_18	ymEGFP_red	3	3	0	9.87245	mad1	mad1WTymEGFP	WT	WT	ymEGFP	SW206
SW206_180710_ymEGFP_red	180710_SW206_slide01_005	Cell_181	ymEGFP_red	2	2	0	10.3225	mad1	mad1WTymEGFP	WT	WT	ymEGFP	SW206
SW206_180710_ymEGFP_red	180710_SW206_slide01_005	Cell_182	ymEGFP_red	2	2	0	8.09615	mad1	mad1WTymEGFP	WT	WT	ymEGFP	SW206
SW206_180710_ymEGFP_red	180710_SW206_slide01_005	Cell_183	ymEGFP_red	2	2	0	8.63519	mad1	mad1WTymEGFP	WT	WT	ymEGFP	SW206
SW206_180710_ymEGFP_red	180710_SW206_slide01_005	Cell_184	ymEGFP_red	2	2	0	8.65542	mad1	mad1WTymEGFP	WT	WT	ymEGFP	SW206
SW206_180710_ymEGFP_red	180710_SW206_slide01_005	Cell_185	ymEGFP_red	5	5	0	11.6832	mad1	mad1WTymEGFP	WT	WT	ymEGFP	SW206
SW206_180710_ymEGFP_red	180710_SW206_slide01_005	Cell_186	ymEGFP_red	3	2	1	8.60388	mad1	mad1WTymEGFP	WT	WT	ymEGFP	SW206
SW206_180710_ymEGFP_red	180710_SW206_slide01_005	Cell_187	ymEGFP_red	3	3	0	10.1541	mad1	mad1WTymEGFP	WT	WT	ymEGFP	SW206
SW206_180710_ymEGFP_red	180710_SW206_slide01_005	Cell_188	ymEGFP_red	3	3	0	10.5727	mad1	mad1WTymEGFP	WT	WT	ymEGFP	SW206
SW206_180710_ymEGFP_red	180710_SW206_slide01_005	Cell_189	ymEGFP_red	4	4	0	10.2322	mad1	mad1WTymEGFP	WT	WT	ymEGFP	SW206
SW206_180710_ymEGFP_red	180710_SW206_slide01_005	Cell_19	ymEGFP_red	3	3	0	8.41104	mad1	mad1WTymEGFP	WT	WT	ymEGFP	SW206
SW206_180710_ymEGFP_red	180710_SW206_slide01_005	Cell_190	ymEGFP_red	0	0	0	10.6197	mad1	mad1WTymEGFP	WT	WT	ymEGFP	SW206
SW206_180710_ymEGFP_red	180710_SW206_slide01_005	Cell_191	ymEGFP_red	3	3	0	10.5614	mad1	mad1WTymEGFP	WT	WT	ymEGFP	SW206
SW206_180710_ymEGFP_red	180710_SW206_slide01_005	Cell_192	ymEGFP_red	4	4	0	9.56924	mad1	mad1WTymEGFP	WT	WT	ymEGFP	SW206
SW206_180710_ymEGFP_red	180710_SW206_slide01_005	Cell_193	ymEGFP_red	3	3	0	7.09885	mad1	mad1WTymEGFP	WT	WT	ymEGFP	SW206
SW206_180710_ymEGFP_red	180710_SW206_slide01_005	Cell_195	ymEGFP_red	3	3	0	6.24001	mad1	mad1WTymEGFP	WT	WT	ymEGFP	SW206
SW206_180710_ymEGFP_red	180710_SW206_slide01_005	Cell_196	ymEGFP_red	3	3	0	8.90859	mad1	mad1WTymEGFP	WT	WT	ymEGFP	SW206
SW206_180710_ymEGFP_red	180710_SW206_slide01_005	Cell_197	ymEGFP_red	4	4	0	9.43264	mad1	mad1WTymEGFP	WT	WT	ymEGFP	SW206
SW206_180710_ymEGFP_red	180710_SW206_slide01_005	Cell_198	ymEGFP_red	6	5	1	11.6598	mad1	mad1WTymEGFP	WT	WT	ymEGFP	SW206
SW206_180710_ymEGFP_red	180710_SW206_slide01_005	Cell_199	ymEGFP_red	2	2	0	7.72634	mad1	mad1WTymEGFP	WT	WT	ymEGFP	SW206
SW206_180710_ymEGFP_red	180710_SW206_slide01_005	Cell_201	ymEGFP_red	3	2	1	7.03999	mad1	mad1WTymEGFP	WT	WT	ymEGFP	SW206
SW206_180710_ymEGFP_red	180710_SW206_slide01_005	Cell_202	ymEGFP_red	3	2	1	12.2903	mad1	mad1WTymEGFP	WT	WT	ymEGFP	SW206
SW206_180710_ymEGFP_red	180710_SW206_slide01_005	Cell_203	ymEGFP_red	3	3	0	7.995	mad1	mad1WTymEGFP	WT	WT	ymEGFP	SW206
SW206_180710_ymEGFP_red	180710_SW206_slide01_005	Cell_204	ymEGFP_red	1	1	0	7.74309	mad1	mad1WTymEGFP	WT	WT	ymEGFP	SW206
SW206_180710_ymEGFP_red	180710_SW206_slide01_005	Cell_205	ymEGFP_red	4	4	0	9.83456	mad1	mad1WTymEGFP	WT	WT	ymEGFP	SW206
SW206_180710_ymEGFP_red	180710_SW206_slide01_005	Cell_206	ymEGFP_red	4	4	0	7.28541	mad1	mad1WTymEGFP	WT	WT	ymEGFP	SW206
SW206_180710_ymEGFP_red	180710_SW206_slide01_005	Cell_207	ymEGFP_red	4	3	1	10.1184	mad1	mad1WTymEGFP	WT	WT	ymEGFP	SW206
SW206_180710_ymEGFP_red	180710_SW206_slide01_005	Cell_208	ymEGFP_red	1	1	0	7.60703	mad1	mad1WTymEGFP	WT	WT	ymEGFP	SW206
SW206_180710_ymEGFP_red	180710_SW206_slide01_005	Cell_209	ymEGFP_red	2	1	1	7.34035	mad1	mad1WTymEGFP	WT	WT	ymEGFP	SW206
SW206_180710_ymEGFP_red	180710_SW206_slide01_005	Cell_21	ymEGFP_red	2	1	1	7.69448	mad1	mad1WTymEGFP	WT	WT	ymEGFP	SW206
SW206_180710_ymEGFP_red	180710_SW206_slide01_005	Cell_210	ymEGFP_red	1	1	0	9.04728	mad1	mad1WTymEGFP	WT	WT	ymEGFP	SW206
SW206_180710_ymEGFP_red	180710_SW206_slide01_005	Cell_211	ymEGFP_red	2	2	0	7.76192	mad1	mad1WTymEGFP	WT	WT	ymEGFP	SW206
SW206_180710_ymEGFP_red	180710_SW206_slide01_005	Cell_212	ymEGFP_red	1	1	0	5.64415	mad1	mad1WTymEGFP	WT	WT	ymEGFP	SW206
SW206_180710_ymEGFP_red	180710_SW206_slide01_005	Cell_213	ymEGFP_red	2	2	0	6.99477	mad1	mad1WTymEGFP	WT	WT	ymEGFP	SW206
SW206_180710_ymEGFP_red	180710_SW206_slide01_005	Cell_214	ymEGFP_red	1	1	0	5.26203	mad1	mad1WTymEGFP	WT	WT	ymEGFP	SW206
SW206_180710_ymEGFP_red	180710_SW206_slide01_005	Cell_215	ymEGFP_red	4	4	0	7.44684	mad1	mad1WTymEGFP	WT	WT	ymEGFP	SW206
SW206_180710_ymEGFP_red	180710_SW206_slide01_005	Cell_216	ymEGFP_red	3	3	0	6.21958	mad1	mad1WTymEGFP	WT	WT	ymEGFP	SW206
SW206_180710_ymEGFP_red	180710_SW206_slide01_005	Cell_217	ymEGFP_red	3	3	0	5.93082	mad1	mad1WTymEGFP	WT	WT	ymEGFP	SW206
SW206_180710_ymEGFP_red	180710_SW206_slide01_005	Cell_218	ymEGFP_red	0	0	0	5.80494	mad1	mad1WTymEGFP	WT	WT	ymEGFP	SW206
SW206_180710_ymEGFP_red	180710_SW206_slide01_005	Cell_219	ymEGFP_red	3	3	0	8.86067	mad1	mad1WTymEGFP	WT	WT	ymEGFP	SW206
SW206_180710_ymEGFP_red	180710_SW206_slide01_005	Cell_22	ymEGFP_red	4	4	0	8.19858	mad1	mad1WTymEGFP	WT	WT	ymEGFP	SW206
SW206_180710_ymEGFP_red	180710_SW206_slide01_005	Cell_220	ymEGFP_red	2	2	0	9.91527	mad1	mad1WTymEGFP	WT	WT	ymEGFP	SW206
SW206_180710_ymEGFP_red	180710_SW206_slide01_005	Cell_221	ymEGFP_red	3	2	1	6.92158	mad1	mad1WTymEGFP	WT	WT	ymEGFP	SW206
SW206_180710_ymEGFP_red	180710_SW206_slide01_005	Cell_222	ymEGFP_red	2	2	0	6.26434	mad1	mad1WTymEGFP	WT	WT	ymEGFP	SW206
SW206_180710_ymEGFP_red	180710_SW206_slide01_005	Cell_223	ymEGFP_red	2	2	0	6.92695	mad1	mad1WTymEGFP	WT	WT	ymEGFP	SW206
SW206_180710_ymEGFP_red	180710_SW206_slide01_005	Cell_224	ymEGFP_red	2	2	0	5.47451	mad1	mad1WTymEGFP	WT	WT	ymEGFP	SW206
SW206_180710_ymEGFP_red	180710_SW206_slide01_005	Cell_225	ymEGFP_red	3	1	2	12.5113	mad1	mad1WTymEGFP	WT	WT	ymEGFP	SW206
SW206_180710_ymEGFP_red	180710_SW206_slide01_005	Cell_227	ymEGFP_red	4	4	0	13.1292	mad1	mad1WTymEGFP	WT	WT	ymEGFP	SW206
SW206_180710_ymEGFP_red	180710_SW206_slide01_005	Cell_23	ymEGFP_red	3	2	1	7.79965	mad1	mad1WTymEGFP	WT	WT	ymEGFP	SW206
SW206_180710_ymEGFP_red	180710_SW206_slide01_005	Cell_230	ymEGFP_red	3	3	0	7.81142	mad1	mad1WTymEGFP	WT	WT	ymEGFP	SW206
SW206_180710_ymEGFP_red	180710_SW206_slide01_005	Cell_231	ymEGFP_red	6	6	0	10.4072	mad1	mad1WTymEGFP	WT	WT	ymEGFP	SW206
SW206_180710_ymEGFP_red	180710_SW206_slide01_005	Cell_232	ymEGFP_red	3	2	1	7.2111	mad1	mad1WTymEGFP	WT	WT	ymEGFP	SW206
SW206_180710_ymEGFP_red	180710_SW206_slide01_005	Cell_233	ymEGFP_red	4	4	0	8.4253	mad1	mad1WTymEGFP	WT	WT	ymEGFP	SW206
SW206_180710_ymEGFP_red	180710_SW206_slide01_005	Cell_234	ymEGFP_red	4	4	0	10.9849	mad1	mad1WTymEGFP	WT	WT	ymEGFP	SW206
SW206_180710_ymEGFP_red	180710_SW206_slide01_005	Cell_235	ymEGFP_red	3	3	0	6.90463	mad1	mad1WTymEGFP	WT	WT	ymEGFP	SW206
SW206_180710_ymEGFP_red	180710_SW206_slide01_005	Cell_236	ymEGFP_red	2	2	0	8.32	mad1	mad1WTymEGFP	WT	WT	ymEGFP	SW206
SW206_180710_ymEGFP_red	180710_SW206_slide01_005	Cell_237	ymEGFP_red	0	0	0	6.56489	mad1	mad1WTymEGFP	WT	WT	ymEGFP	SW206
SW206_180710_ymEGFP_red	180710_SW206_slide01_005	Cell_238	ymEGFP_red	2	2	0	7.35532	mad1	mad1WTymEGFP	WT	WT	ymEGFP	SW206
SW206_180710_ymEGFP_red	180710_SW206_slide01_005	Cell_239	ymEGFP_red	0	0	0	7.72145	mad1	mad1WTymEGFP	WT	WT	ymEGFP	SW206
SW206_180710_ymEGFP_red	180710_SW206_slide01_005	Cell_24	ymEGFP_red	4	4	0	10.6951	mad1	mad1WTymEGFP	WT	WT	ymEGFP	SW206
SW206_180710_ymEGFP_red	180710_SW206_slide01_005	Cell_240	ymEGFP_red	5	5	0	7.84799	mad1	mad1WTymEGFP	WT	WT	ymEGFP	SW206
SW206_180710_ymEGFP_red	180710_SW206_slide01_005	Cell_241	ymEGFP_red	3	3	0	8.62041	mad1	mad1WTymEGFP	WT	WT	ymEGFP	SW206
SW206_180710_ymEGFP_red	180710_SW206_slide01_005	Cell_242	ymEGFP_red	3	2	1	10.3418	mad1	mad1WTymEGFP	WT	WT	ymEGFP	SW206
SW206_180710_ymEGFP_red	180710_SW206_slide01_005	Cell_243	ymEGFP_red	1	1	0	6.79805	mad1	mad1WTymEGFP	WT	WT	ymEGFP	SW206
SW206_180710_ymEGFP_red	180710_SW206_slide01_005	Cell_244	ymEGFP_red	2	2	0	9.09496	mad1	mad1WTymEGFP	WT	WT	ymEGFP	SW206
SW206_180710_ymEGFP_red	180710_SW206_slide01_005	Cell_245	ymEGFP_red	2	2	0	7.28	mad1	mad1WTymEGFP	WT	WT	ymEGFP	SW206
SW206_180710_ymEGFP_red	180710_SW206_slide01_005	Cell_247	ymEGFP_red	5	5	0	11.7985	mad1	mad1WTymEGFP	WT	WT	ymEGFP	SW206
SW206_180710_ymEGFP_red	180710_SW206_slide01_005	Cell_248	ymEGFP_red	3	3	0	11.373	mad1	mad1WTymEGFP	WT	WT	ymEGFP	SW206
SW206_180710_ymEGFP_red	180710_SW206_slide01_005	Cell_249	ymEGFP_red	1	1	0	8.10648	mad1	mad1WTymEGFP	WT	WT	ymEGFP	SW206
SW206_180710_ymEGFP_red	180710_SW206_slide01_005	Cell_25	ymEGFP_red	1	1	0	6.50932	mad1	mad1WTymEGFP	WT	WT	ymEGFP	SW206
SW206_180710_ymEGFP_red	180710_SW206_slide01_005	Cell_250	ymEGFP_red	2	2	0	10.335	mad1	mad1WTymEGFP	WT	WT	ymEGFP	SW206
SW206_180710_ymEGFP_red	180710_SW206_slide01_005	Cell_251	ymEGFP_red	2	2	0	5.43585	mad1	mad1WTymEGFP	WT	WT	ymEGFP	SW206
SW206_180710_ymEGFP_red	180710_SW206_slide01_005	Cell_252	ymEGFP_red	4	4	0	9.89835	mad1	mad1WTymEGFP	WT	WT	ymEGFP	SW206
SW206_180710_ymEGFP_red	180710_SW206_slide01_005	Cell_253	ymEGFP_red	4	4	0	11.6355	mad1	mad1WTymEGFP	WT	WT	ymEGFP	SW206
SW206_180710_ymEGFP_red	180710_SW206_slide01_005	Cell_255	ymEGFP_red	4	4	0	8.98348	mad1	mad1WTymEGFP	WT	WT	ymEGFP	SW206
SW206_180710_ymEGFP_red	180710_SW206_slide01_005	Cell_256	ymEGFP_red	2	2	0	7.25772	mad1	mad1WTymEGFP	WT	WT	ymEGFP	SW206
SW206_180710_ymEGFP_red	180710_SW206_slide01_005	Cell_257	ymEGFP_red	1	1	0	8.34525	mad1	mad1WTymEGFP	WT	WT	ymEGFP	SW206
SW206_180710_ymEGFP_red	180710_SW206_slide01_005	Cell_259	ymEGFP_red	3	2	1	9.73515	mad1	mad1WTymEGFP	WT	WT	ymEGFP	SW206
SW206_180710_ymEGFP_red	180710_SW206_slide01_005	Cell_26	ymEGFP_red	3	3	0	7.12188	mad1	mad1WTymEGFP	WT	WT	ymEGFP	SW206
SW206_180710_ymEGFP_red	180710_SW206_slide01_005	Cell_260	ymEGFP_red	5	4	1	8.80062	mad1	mad1WTymEGFP	WT	WT	ymEGFP	SW206
SW206_180710_ymEGFP_red	180710_SW206_slide01_005	Cell_261	ymEGFP_red	4	3	1	11.05	mad1	mad1WTymEGFP	WT	WT	ymEGFP	SW206
SW206_180710_ymEGFP_red	180710_SW206_slide01_005	Cell_262	ymEGFP_red	3	2	1	8.71	mad1	mad1WTymEGFP	WT	WT	ymEGFP	SW206
SW206_180710_ymEGFP_red	180710_SW206_slide01_005	Cell_263	ymEGFP_red	3	3	0	12.5933	mad1	mad1WTymEGFP	WT	WT	ymEGFP	SW206
SW206_180710_ymEGFP_red	180710_SW206_slide01_005	Cell_265	ymEGFP_red	3	1	2	7.2764	mad1	mad1WTymEGFP	WT	WT	ymEGFP	SW206
SW206_180710_ymEGFP_red	180710_SW206_slide01_005	Cell_266	ymEGFP_red	3	3	0	6.84356	mad1	mad1WTymEGFP	WT	WT	ymEGFP	SW206
SW206_180710_ymEGFP_red	180710_SW206_slide01_005	Cell_267	ymEGFP_red	3	3	0	7.605	mad1	mad1WTymEGFP	WT	WT	ymEGFP	SW206
SW206_180710_ymEGFP_red	180710_SW206_slide01_005	Cell_268	ymEGFP_red	2	1	1	7.04896	mad1	mad1WTymEGFP	WT	WT	ymEGFP	SW206
SW206_180710_ymEGFP_red	180710_SW206_slide01_005	Cell_269	ymEGFP_red	3	2	1	8.45	mad1	mad1WTymEGFP	WT	WT	ymEGFP	SW206
SW206_180710_ymEGFP_red	180710_SW206_slide01_005	Cell_27	ymEGFP_red	1	1	0	6.85425	mad1	mad1WTymEGFP	WT	WT	ymEGFP	SW206
SW206_180710_ymEGFP_red	180710_SW206_slide01_005	Cell_270	ymEGFP_red	4	3	1	9.17843	mad1	mad1WTymEGFP	WT	WT	ymEGFP	SW206
SW206_180710_ymEGFP_red	180710_SW206_slide01_005	Cell_271	ymEGFP_red	4	4	0	8.45	mad1	mad1WTymEGFP	WT	WT	ymEGFP	SW206
SW206_180710_ymEGFP_red	180710_SW206_slide01_005	Cell_272	ymEGFP_red	2	2	0	5.33159	mad1	mad1WTymEGFP	WT	WT	ymEGFP	SW206
SW206_180710_ymEGFP_red	180710_SW206_slide01_005	Cell_273	ymEGFP_red	2	2	0	6.81449	mad1	mad1WTymEGFP	WT	WT	ymEGFP	SW206
SW206_180710_ymEGFP_red	180710_SW206_slide01_005	Cell_274	ymEGFP_red	1	1	0	9.39494	mad1	mad1WTymEGFP	WT	WT	ymEGFP	SW206
SW206_180710_ymEGFP_red	180710_SW206_slide01_005	Cell_275	ymEGFP_red	2	2	0	7.26626	mad1	mad1WTymEGFP	WT	WT	ymEGFP	SW206
SW206_180710_ymEGFP_red	180710_SW206_slide01_005	Cell_276	ymEGFP_red	3	3	0	7.87767	mad1	mad1WTymEGFP	WT	WT	ymEGFP	SW206
SW206_180710_ymEGFP_red	180710_SW206_slide01_005	Cell_277	ymEGFP_red	3	1	2	8.37184	mad1	mad1WTymEGFP	WT	WT	ymEGFP	SW206
SW206_180710_ymEGFP_red	180710_SW206_slide01_005	Cell_278	ymEGFP_red	4	4	0	11.0702	mad1	mad1WTymEGFP	WT	WT	ymEGFP	SW206
SW206_180710_ymEGFP_red	180710_SW206_slide01_005	Cell_279	ymEGFP_red	3	2	1	8.92018	mad1	mad1WTymEGFP	WT	WT	ymEGFP	SW206
SW206_180710_ymEGFP_red	180710_SW206_slide01_005	Cell_28	ymEGFP_red	4	3	1	9.81206	mad1	mad1WTymEGFP	WT	WT	ymEGFP	SW206
SW206_180710_ymEGFP_red	180710_SW206_slide01_005	Cell_280	ymEGFP_red	3	2	1	7.41772	mad1	mad1WTymEGFP	WT	WT	ymEGFP	SW206
SW206_180710_ymEGFP_red	180710_SW206_slide01_005	Cell_281	ymEGFP_red	3	3	0	7.67665	mad1	mad1WTymEGFP	WT	WT	ymEGFP	SW206
SW206_180710_ymEGFP_red	180710_SW206_slide01_005	Cell_282	ymEGFP_red	4	4	0	9.19051	mad1	mad1WTymEGFP	WT	WT	ymEGFP	SW206
SW206_180710_ymEGFP_red	180710_SW206_slide01_005	Cell_283	ymEGFP_red	3	3	0	6.28981	mad1	mad1WTymEGFP	WT	WT	ymEGFP	SW206
SW206_180710_ymEGFP_red	180710_SW206_slide01_005	Cell_284	ymEGFP_red	5	4	1	10.7575	mad1	mad1WTymEGFP	WT	WT	ymEGFP	SW206
SW206_180710_ymEGFP_red	180710_SW206_slide01_005	Cell_285	ymEGFP_red	6	5	1	13.0531	mad1	mad1WTymEGFP	WT	WT	ymEGFP	SW206
SW206_180710_ymEGFP_red	180710_SW206_slide01_005	Cell_286	ymEGFP_red	0	0	0	9.59772	mad1	mad1WTymEGFP	WT	WT	ymEGFP	SW206
SW206_180710_ymEGFP_red	180710_SW206_slide01_005	Cell_287	ymEGFP_red	2	1	1	7.31793	mad1	mad1WTymEGFP	WT	WT	ymEGFP	SW206
SW206_180710_ymEGFP_red	180710_SW206_slide01_005	Cell_288	ymEGFP_red	7	7	0	11.7985	mad1	mad1WTymEGFP	WT	WT	ymEGFP	SW206
SW206_180710_ymEGFP_red	180710_SW206_slide01_005	Cell_289	ymEGFP_red	3	3	0	9.26244	mad1	mad1WTymEGFP	WT	WT	ymEGFP	SW206
SW206_180710_ymEGFP_red	180710_SW206_slide01_005	Cell_29	ymEGFP_red	3	3	0	7.215	mad1	mad1WTymEGFP	WT	WT	ymEGFP	SW206
SW206_180710_ymEGFP_red	180710_SW206_slide01_005	Cell_290	ymEGFP_red	3	2	1	6.37396	mad1	mad1WTymEGFP	WT	WT	ymEGFP	SW206
SW206_180710_ymEGFP_red	180710_SW206_slide01_005	Cell_291	ymEGFP_red	1	1	0	6.4424	mad1	mad1WTymEGFP	WT	WT	ymEGFP	SW206
SW206_180710_ymEGFP_red	180710_SW206_slide01_005	Cell_292	ymEGFP_red	4	4	0	11.0317	mad1	mad1WTymEGFP	WT	WT	ymEGFP	SW206
SW206_180710_ymEGFP_red	180710_SW206_slide01_005	Cell_293	ymEGFP_red	3	2	1	8.85377	mad1	mad1WTymEGFP	WT	WT	ymEGFP	SW206
SW206_180710_ymEGFP_red	180710_SW206_slide01_005	Cell_294	ymEGFP_red	2	1	1	7.10215	mad1	mad1WTymEGFP	WT	WT	ymEGFP	SW206
SW206_180710_ymEGFP_red	180710_SW206_slide01_005	Cell_295	ymEGFP_red	1	1	0	5.9246	mad1	mad1WTymEGFP	WT	WT	ymEGFP	SW206
SW206_180710_ymEGFP_red	180710_SW206_slide01_005	Cell_296	ymEGFP_red	4	4	0	10.5367	mad1	mad1WTymEGFP	WT	WT	ymEGFP	SW206
SW206_180710_ymEGFP_red	180710_SW206_slide01_005	Cell_297	ymEGFP_red	2	2	0	9.00171	mad1	mad1WTymEGFP	WT	WT	ymEGFP	SW206
SW206_180710_ymEGFP_red	180710_SW206_slide01_005	Cell_298	ymEGFP_red	4	4	0	9.00909	mad1	mad1WTymEGFP	WT	WT	ymEGFP	SW206
SW206_180710_ymEGFP_red	180710_SW206_slide01_005	Cell_299	ymEGFP_red	3	3	0	6.3638	mad1	mad1WTymEGFP	WT	WT	ymEGFP	SW206
SW206_180710_ymEGFP_red	180710_SW206_slide01_005	Cell_300	ymEGFP_red	4	3	1	10.5564	mad1	mad1WTymEGFP	WT	WT	ymEGFP	SW206
SW206_180710_ymEGFP_red	180710_SW206_slide01_005	Cell_301	ymEGFP_red	4	3	1	7.33807	mad1	mad1WTymEGFP	WT	WT	ymEGFP	SW206
SW206_180710_ymEGFP_red	180710_SW206_slide01_005	Cell_302	ymEGFP_red	3	2	1	8.19808	mad1	mad1WTymEGFP	WT	WT	ymEGFP	SW206
SW206_180710_ymEGFP_red	180710_SW206_slide01_005	Cell_304	ymEGFP_red	1	1	0	7.5264	mad1	mad1WTymEGFP	WT	WT	ymEGFP	SW206
SW206_180710_ymEGFP_red	180710_SW206_slide01_005	Cell_306	ymEGFP_red	5	5	0	11.9657	mad1	mad1WTymEGFP	WT	WT	ymEGFP	SW206
SW206_180710_ymEGFP_red	180710_SW206_slide01_005	Cell_307	ymEGFP_red	3	3	0	7.82275	mad1	mad1WTymEGFP	WT	WT	ymEGFP	SW206
SW206_180710_ymEGFP_red	180710_SW206_slide01_005	Cell_308	ymEGFP_red	3	3	0	8.14637	mad1	mad1WTymEGFP	WT	WT	ymEGFP	SW206
SW206_180710_ymEGFP_red	180710_SW206_slide01_005	Cell_309	ymEGFP_red	1	1	0	6.10754	mad1	mad1WTymEGFP	WT	WT	ymEGFP	SW206
SW206_180710_ymEGFP_red	180710_SW206_slide01_005	Cell_31	ymEGFP_red	3	3	0	5.8368	mad1	mad1WTymEGFP	WT	WT	ymEGFP	SW206
SW206_180710_ymEGFP_red	180710_SW206_slide01_005	Cell_310	ymEGFP_red	2	2	0	10.0259	mad1	mad1WTymEGFP	WT	WT	ymEGFP	SW206
SW206_180710_ymEGFP_red	180710_SW206_slide01_005	Cell_312	ymEGFP_red	2	2	0	8.03782	mad1	mad1WTymEGFP	WT	WT	ymEGFP	SW206
SW206_180710_ymEGFP_red	180710_SW206_slide01_005	Cell_313	ymEGFP_red	2	2	0	7.80944	mad1	mad1WTymEGFP	WT	WT	ymEGFP	SW206
SW206_180710_ymEGFP_red	180710_SW206_slide01_005	Cell_314	ymEGFP_red	5	5	0	9.35939	mad1	mad1WTymEGFP	WT	WT	ymEGFP	SW206
SW206_180710_ymEGFP_red	180710_SW206_slide01_005	Cell_315	ymEGFP_red	3	3	0	11.8668	mad1	mad1WTymEGFP	WT	WT	ymEGFP	SW206
SW206_180710_ymEGFP_red	180710_SW206_slide01_005	Cell_316	ymEGFP_red	6	6	0	14.4855	mad1	mad1WTymEGFP	WT	WT	ymEGFP	SW206
SW206_180710_ymEGFP_red	180710_SW206_slide01_005	Cell_317	ymEGFP_red	3	2	1	8.4242	mad1	mad1WTymEGFP	WT	WT	ymEGFP	SW206
SW206_180710_ymEGFP_red	180710_SW206_slide01_005	Cell_318	ymEGFP_red	0	0	0	10.1576	mad1	mad1WTymEGFP	WT	WT	ymEGFP	SW206
SW206_180710_ymEGFP_red	180710_SW206_slide01_005	Cell_319	ymEGFP_red	4	4	0	10.4102	mad1	mad1WTymEGFP	WT	WT	ymEGFP	SW206
SW206_180710_ymEGFP_red	180710_SW206_slide01_005	Cell_32	ymEGFP_red	2	2	0	5.62533	mad1	mad1WTymEGFP	WT	WT	ymEGFP	SW206
SW206_180710_ymEGFP_red	180710_SW206_slide01_005	Cell_320	ymEGFP_red	2	1	1	9.87921	mad1	mad1WTymEGFP	WT	WT	ymEGFP	SW206
SW206_180710_ymEGFP_red	180710_SW206_slide01_005	Cell_321	ymEGFP_red	3	3	0	7.34773	mad1	mad1WTymEGFP	WT	WT	ymEGFP	SW206
SW206_180710_ymEGFP_red	180710_SW206_slide01_005	Cell_322	ymEGFP_red	4	4	0	9.17906	mad1	mad1WTymEGFP	WT	WT	ymEGFP	SW206
SW206_180710_ymEGFP_red	180710_SW206_slide01_005	Cell_323	ymEGFP_red	3	3	0	7.52303	mad1	mad1WTymEGFP	WT	WT	ymEGFP	SW206
SW206_180710_ymEGFP_red	180710_SW206_slide01_005	Cell_324	ymEGFP_red	5	4	1	10.7551	mad1	mad1WTymEGFP	WT	WT	ymEGFP	SW206
SW206_180710_ymEGFP_red	180710_SW206_slide01_005	Cell_325	ymEGFP_red	7	7	0	9.11456	mad1	mad1WTymEGFP	WT	WT	ymEGFP	SW206
SW206_180710_ymEGFP_red	180710_SW206_slide01_005	Cell_327	ymEGFP_red	5	4	1	10.2012	mad1	mad1WTymEGFP	WT	WT	ymEGFP	SW206
SW206_180710_ymEGFP_red	180710_SW206_slide01_005	Cell_328	ymEGFP_red	4	3	1	5.12599	mad1	mad1WTymEGFP	WT	WT	ymEGFP	SW206
SW206_180710_ymEGFP_red	180710_SW206_slide01_005	Cell_329	ymEGFP_red	2	2	0	6.70976	mad1	mad1WTymEGFP	WT	WT	ymEGFP	SW206
SW206_180710_ymEGFP_red	180710_SW206_slide01_005	Cell_33	ymEGFP_red	7	7	0	13.8867	mad1	mad1WTymEGFP	WT	WT	ymEGFP	SW206
SW206_180710_ymEGFP_red	180710_SW206_slide01_005	Cell_330	ymEGFP_red	3	2	1	5.89211	mad1	mad1WTymEGFP	WT	WT	ymEGFP	SW206
SW206_180710_ymEGFP_red	180710_SW206_slide01_005	Cell_331	ymEGFP_red	1	1	0	8.67847	mad1	mad1WTymEGFP	WT	WT	ymEGFP	SW206
SW206_180710_ymEGFP_red	180710_SW206_slide01_005	Cell_332	ymEGFP_red	3	3	0	8.76225	mad1	mad1WTymEGFP	WT	WT	ymEGFP	SW206
SW206_180710_ymEGFP_red	180710_SW206_slide01_005	Cell_333	ymEGFP_red	2	2	0	6.35678	mad1	mad1WTymEGFP	WT	WT	ymEGFP	SW206
SW206_180710_ymEGFP_red	180710_SW206_slide01_005	Cell_334	ymEGFP_red	4	4	0	9.91824	mad1	mad1WTymEGFP	WT	WT	ymEGFP	SW206
SW206_180710_ymEGFP_red	180710_SW206_slide01_005	Cell_335	ymEGFP_red	2	2	0	8.62604	mad1	mad1WTymEGFP	WT	WT	ymEGFP	SW206
SW206_180710_ymEGFP_red	180710_SW206_slide01_005	Cell_336	ymEGFP_red	4	3	1	6.61981	mad1	mad1WTymEGFP	WT	WT	ymEGFP	SW206
SW206_180710_ymEGFP_red	180710_SW206_slide01_005	Cell_337	ymEGFP_red	5	4	1	10.6033	mad1	mad1WTymEGFP	WT	WT	ymEGFP	SW206
SW206_180710_ymEGFP_red	180710_SW206_slide01_005	Cell_338	ymEGFP_red	4	4	0	9.54441	mad1	mad1WTymEGFP	WT	WT	ymEGFP	SW206
SW206_180710_ymEGFP_red	180710_SW206_slide01_005	Cell_339	ymEGFP_red	5	3	2	10.2322	mad1	mad1WTymEGFP	WT	WT	ymEGFP	SW206
SW206_180710_ymEGFP_red	180710_SW206_slide01_005	Cell_34	ymEGFP_red	4	4	0	6.95251	mad1	mad1WTymEGFP	WT	WT	ymEGFP	SW206
SW206_180710_ymEGFP_red	180710_SW206_slide01_005	Cell_341	ymEGFP_red	1	1	0	7.05107	mad1	mad1WTymEGFP	WT	WT	ymEGFP	SW206
SW206_180710_ymEGFP_red	180710_SW206_slide01_005	Cell_342	ymEGFP_red	3	3	0	9.61801	mad1	mad1WTymEGFP	WT	WT	ymEGFP	SW206
SW206_180710_ymEGFP_red	180710_SW206_slide01_005	Cell_343	ymEGFP_red	5	4	1	11.3599	mad1	mad1WTymEGFP	WT	WT	ymEGFP	SW206
SW206_180710_ymEGFP_red	180710_SW206_slide01_005	Cell_344	ymEGFP_red	2	2	0	8.16386	mad1	mad1WTymEGFP	WT	WT	ymEGFP	SW206
SW206_180710_ymEGFP_red	180710_SW206_slide01_005	Cell_345	ymEGFP_red	4	3	1	11.1493	mad1	mad1WTymEGFP	WT	WT	ymEGFP	SW206
SW206_180710_ymEGFP_red	180710_SW206_slide01_005	Cell_346	ymEGFP_red	2	2	0	6.48999	mad1	mad1WTymEGFP	WT	WT	ymEGFP	SW206
SW206_180710_ymEGFP_red	180710_SW206_slide01_005	Cell_347	ymEGFP_red	1	1	0	7.78814	mad1	mad1WTymEGFP	WT	WT	ymEGFP	SW206
SW206_180710_ymEGFP_red	180710_SW206_slide01_005	Cell_348	ymEGFP_red	6	6	0	10.893	mad1	mad1WTymEGFP	WT	WT	ymEGFP	SW206
SW206_180710_ymEGFP_red	180710_SW206_slide01_005	Cell_349	ymEGFP_red	4	4	0	8.47456	mad1	mad1WTymEGFP	WT	WT	ymEGFP	SW206
SW206_180710_ymEGFP_red	180710_SW206_slide01_005	Cell_35	ymEGFP_red	4	4	0	10.693	mad1	mad1WTymEGFP	WT	WT	ymEGFP	SW206
SW206_180710_ymEGFP_red	180710_SW206_slide01_005	Cell_350	ymEGFP_red	1	1	0	9.12971	mad1	mad1WTymEGFP	WT	WT	ymEGFP	SW206
SW206_180710_ymEGFP_red	180710_SW206_slide01_005	Cell_352	ymEGFP_red	1	0	1	10.4237	mad1	mad1WTymEGFP	WT	WT	ymEGFP	SW206
SW206_180710_ymEGFP_red	180710_SW206_slide01_005	Cell_355	ymEGFP_red	2	2	0	8.85891	mad1	mad1WTymEGFP	WT	WT	ymEGFP	SW206
SW206_180710_ymEGFP_red	180710_SW206_slide01_005	Cell_356	ymEGFP_red	4	4	0	10.089	mad1	mad1WTymEGFP	WT	WT	ymEGFP	SW206
SW206_180710_ymEGFP_red	180710_SW206_slide01_005	Cell_357	ymEGFP_red	1	1	0	9.46923	mad1	mad1WTymEGFP	WT	WT	ymEGFP	SW206
SW206_180710_ymEGFP_red	180710_SW206_slide01_005	Cell_358	ymEGFP_red	1	0	1	7.41	mad1	mad1WTymEGFP	WT	WT	ymEGFP	SW206
SW206_180710_ymEGFP_red	180710_SW206_slide01_005	Cell_359	ymEGFP_red	3	3	0	10.8449	mad1	mad1WTymEGFP	WT	WT	ymEGFP	SW206
SW206_180710_ymEGFP_red	180710_SW206_slide01_005	Cell_36	ymEGFP_red	3	1	2	7.49649	mad1	mad1WTymEGFP	WT	WT	ymEGFP	SW206
SW206_180710_ymEGFP_red	180710_SW206_slide01_005	Cell_360	ymEGFP_red	2	2	0	8.73148	mad1	mad1WTymEGFP	WT	WT	ymEGFP	SW206
SW206_180710_ymEGFP_red	180710_SW206_slide01_005	Cell_361	ymEGFP_red	5	5	0	9.35618	mad1	mad1WTymEGFP	WT	WT	ymEGFP	SW206
SW206_180710_ymEGFP_red	180710_SW206_slide01_005	Cell_362	ymEGFP_red	1	1	0	8.26303	mad1	mad1WTymEGFP	WT	WT	ymEGFP	SW206
SW206_180710_ymEGFP_red	180710_SW206_slide01_005	Cell_363	ymEGFP_red	2	2	0	7.04003	mad1	mad1WTymEGFP	WT	WT	ymEGFP	SW206
SW206_180710_ymEGFP_red	180710_SW206_slide01_005	Cell_364	ymEGFP_red	3	2	1	8.9078	mad1	mad1WTymEGFP	WT	WT	ymEGFP	SW206
SW206_180710_ymEGFP_red	180710_SW206_slide01_005	Cell_365	ymEGFP_red	3	3	0	6.74931	mad1	mad1WTymEGFP	WT	WT	ymEGFP	SW206
SW206_180710_ymEGFP_red	180710_SW206_slide01_005	Cell_366	ymEGFP_red	4	4	0	10.7173	mad1	mad1WTymEGFP	WT	WT	ymEGFP	SW206
SW206_180710_ymEGFP_red	180710_SW206_slide01_005	Cell_367	ymEGFP_red	0	0	0	6.89381	mad1	mad1WTymEGFP	WT	WT	ymEGFP	SW206
SW206_180710_ymEGFP_red	180710_SW206_slide01_005	Cell_368	ymEGFP_red	2	2	0	10.0114	mad1	mad1WTymEGFP	WT	WT	ymEGFP	SW206
SW206_180710_ymEGFP_red	180710_SW206_slide01_005	Cell_37	ymEGFP_red	2	1	1	7.12765	mad1	mad1WTymEGFP	WT	WT	ymEGFP	SW206
SW206_180710_ymEGFP_red	180710_SW206_slide01_005	Cell_371	ymEGFP_red	4	4	0	10.1095	mad1	mad1WTymEGFP	WT	WT	ymEGFP	SW206
SW206_180710_ymEGFP_red	180710_SW206_slide01_005	Cell_372	ymEGFP_red	3	2	1	6.91139	mad1	mad1WTymEGFP	WT	WT	ymEGFP	SW206
SW206_180710_ymEGFP_red	180710_SW206_slide01_005	Cell_373	ymEGFP_red	3	3	0	6.58969	mad1	mad1WTymEGFP	WT	WT	ymEGFP	SW206
SW206_180710_ymEGFP_red	180710_SW206_slide01_005	Cell_377	ymEGFP_red	4	4	0	6.74377	mad1	mad1WTymEGFP	WT	WT	ymEGFP	SW206
SW206_180710_ymEGFP_red	180710_SW206_slide01_005	Cell_378	ymEGFP_red	1	1	0	8.18051	mad1	mad1WTymEGFP	WT	WT	ymEGFP	SW206
SW206_180710_ymEGFP_red	180710_SW206_slide01_005	Cell_38	ymEGFP_red	3	3	0	10.9602	mad1	mad1WTymEGFP	WT	WT	ymEGFP	SW206
SW206_180710_ymEGFP_red	180710_SW206_slide01_005	Cell_380	ymEGFP_red	4	4	0	8.27562	mad1	mad1WTymEGFP	WT	WT	ymEGFP	SW206
SW206_180710_ymEGFP_red	180710_SW206_slide01_005	Cell_39	ymEGFP_red	2	2	0	7.16034	mad1	mad1WTymEGFP	WT	WT	ymEGFP	SW206
SW206_180710_ymEGFP_red	180710_SW206_slide01_005	Cell_40	ymEGFP_red	1	1	0	8.32485	mad1	mad1WTymEGFP	WT	WT	ymEGFP	SW206
SW206_180710_ymEGFP_red	180710_SW206_slide01_005	Cell_41	ymEGFP_red	2	2	0	8.82866	mad1	mad1WTymEGFP	WT	WT	ymEGFP	SW206
SW206_180710_ymEGFP_red	180710_SW206_slide01_005	Cell_42	ymEGFP_red	2	2	0	8.33424	mad1	mad1WTymEGFP	WT	WT	ymEGFP	SW206
SW206_180710_ymEGFP_red	180710_SW206_slide01_005	Cell_43	ymEGFP_red	3	3	0	9.84315	mad1	mad1WTymEGFP	WT	WT	ymEGFP	SW206
SW206_180710_ymEGFP_red	180710_SW206_slide01_005	Cell_44	ymEGFP_red	2	2	0	11.1114	mad1	mad1WTymEGFP	WT	WT	ymEGFP	SW206
SW206_180710_ymEGFP_red	180710_SW206_slide01_005	Cell_45	ymEGFP_red	2	2	0	7.47802	mad1	mad1WTymEGFP	WT	WT	ymEGFP	SW206
SW206_180710_ymEGFP_red	180710_SW206_slide01_005	Cell_47	ymEGFP_red	1	1	0	10.8035	mad1	mad1WTymEGFP	WT	WT	ymEGFP	SW206
SW206_180710_ymEGFP_red	180710_SW206_slide01_005	Cell_48	ymEGFP_red	5	5	0	11.6077	mad1	mad1WTymEGFP	WT	WT	ymEGFP	SW206
SW206_180710_ymEGFP_red	180710_SW206_slide01_005	Cell_49	ymEGFP_red	5	4	1	7.64943	mad1	mad1WTymEGFP	WT	WT	ymEGFP	SW206
SW206_180710_ymEGFP_red	180710_SW206_slide01_005	Cell_50	ymEGFP_red	2	1	1	7.47966	mad1	mad1WTymEGFP	WT	WT	ymEGFP	SW206
SW206_180710_ymEGFP_red	180710_SW206_slide01_005	Cell_51	ymEGFP_red	2	2	0	7.35031	mad1	mad1WTymEGFP	WT	WT	ymEGFP	SW206
SW206_180710_ymEGFP_red	180710_SW206_slide01_005	Cell_52	ymEGFP_red	2	1	1	7.04885	mad1	mad1WTymEGFP	WT	WT	ymEGFP	SW206
SW206_180710_ymEGFP_red	180710_SW206_slide01_005	Cell_53	ymEGFP_red	2	2	0	11.58	mad1	mad1WTymEGFP	WT	WT	ymEGFP	SW206
SW206_180710_ymEGFP_red	180710_SW206_slide01_005	Cell_54	ymEGFP_red	2	2	0	6.441	mad1	mad1WTymEGFP	WT	WT	ymEGFP	SW206
SW206_180710_ymEGFP_red	180710_SW206_slide01_005	Cell_55	ymEGFP_red	2	2	0	9.11951	mad1	mad1WTymEGFP	WT	WT	ymEGFP	SW206
SW206_180710_ymEGFP_red	180710_SW206_slide01_005	Cell_56	ymEGFP_red	3	3	0	9.23366	mad1	mad1WTymEGFP	WT	WT	ymEGFP	SW206
SW206_180710_ymEGFP_red	180710_SW206_slide01_005	Cell_58	ymEGFP_red	4	4	0	7.77852	mad1	mad1WTymEGFP	WT	WT	ymEGFP	SW206
SW206_180710_ymEGFP_red	180710_SW206_slide01_005	Cell_59	ymEGFP_red	3	3	0	7.62968	mad1	mad1WTymEGFP	WT	WT	ymEGFP	SW206
SW206_180710_ymEGFP_red	180710_SW206_slide01_005	Cell_60	ymEGFP_red	1	1	0	6.61396	mad1	mad1WTymEGFP	WT	WT	ymEGFP	SW206
SW206_180710_ymEGFP_red	180710_SW206_slide01_005	Cell_61	ymEGFP_red	5	4	1	10.9849	mad1	mad1WTymEGFP	WT	WT	ymEGFP	SW206
SW206_180710_ymEGFP_red	180710_SW206_slide01_005	Cell_62	ymEGFP_red	1	1	0	7.42526	mad1	mad1WTymEGFP	WT	WT	ymEGFP	SW206
SW206_180710_ymEGFP_red	180710_SW206_slide01_005	Cell_64	ymEGFP_red	3	3	0	9.19707	mad1	mad1WTymEGFP	WT	WT	ymEGFP	SW206
SW206_180710_ymEGFP_red	180710_SW206_slide01_005	Cell_65	ymEGFP_red	4	4	0	7.47271	mad1	mad1WTymEGFP	WT	WT	ymEGFP	SW206
SW206_180710_ymEGFP_red	180710_SW206_slide01_005	Cell_66	ymEGFP_red	2	2	0	9.71681	mad1	mad1WTymEGFP	WT	WT	ymEGFP	SW206
SW206_180710_ymEGFP_red	180710_SW206_slide01_005	Cell_67	ymEGFP_red	7	6	1	12.932	mad1	mad1WTymEGFP	WT	WT	ymEGFP	SW206
SW206_180710_ymEGFP_red	180710_SW206_slide01_005	Cell_68	ymEGFP_red	2	2	0	12.313	mad1	mad1WTymEGFP	WT	WT	ymEGFP	SW206
SW206_180710_ymEGFP_red	180710_SW206_slide01_005	Cell_69	ymEGFP_red	1	1	0	8.64084	mad1	mad1WTymEGFP	WT	WT	ymEGFP	SW206
SW206_180710_ymEGFP_red	180710_SW206_slide01_005	Cell_71	ymEGFP_red	5	5	0	10.1142	mad1	mad1WTymEGFP	WT	WT	ymEGFP	SW206
SW206_180710_ymEGFP_red	180710_SW206_slide01_005	Cell_72	ymEGFP_red	2	2	0	9.50904	mad1	mad1WTymEGFP	WT	WT	ymEGFP	SW206
SW206_180710_ymEGFP_red	180710_SW206_slide01_005	Cell_73	ymEGFP_red	2	2	0	7.92298	mad1	mad1WTymEGFP	WT	WT	ymEGFP	SW206
SW206_180710_ymEGFP_red	180710_SW206_slide01_005	Cell_74	ymEGFP_red	2	1	1	6.92697	mad1	mad1WTymEGFP	WT	WT	ymEGFP	SW206
SW206_180710_ymEGFP_red	180710_SW206_slide01_005	Cell_76	ymEGFP_red	3	3	0	6.75425	mad1	mad1WTymEGFP	WT	WT	ymEGFP	SW206
SW206_180710_ymEGFP_red	180710_SW206_slide01_005	Cell_77	ymEGFP_red	1	1	0	7.75353	mad1	mad1WTymEGFP	WT	WT	ymEGFP	SW206
SW206_180710_ymEGFP_red	180710_SW206_slide01_005	Cell_78	ymEGFP_red	1	0	1	8.75208	mad1	mad1WTymEGFP	WT	WT	ymEGFP	SW206
SW206_180710_ymEGFP_red	180710_SW206_slide01_005	Cell_79	ymEGFP_red	3	3	0	8.4424	mad1	mad1WTymEGFP	WT	WT	ymEGFP	SW206
SW206_180710_ymEGFP_red	180710_SW206_slide01_005	Cell_81	ymEGFP_red	4	3	1	10.9373	mad1	mad1WTymEGFP	WT	WT	ymEGFP	SW206
SW206_180710_ymEGFP_red	180710_SW206_slide01_005	Cell_82	ymEGFP_red	1	0	1	10.0806	mad1	mad1WTymEGFP	WT	WT	ymEGFP	SW206
SW206_180710_ymEGFP_red	180710_SW206_slide01_005	Cell_83	ymEGFP_red	4	4	0	10.1063	mad1	mad1WTymEGFP	WT	WT	ymEGFP	SW206
SW206_180710_ymEGFP_red	180710_SW206_slide01_005	Cell_84	ymEGFP_red	3	3	0	5.93427	mad1	mad1WTymEGFP	WT	WT	ymEGFP	SW206
SW206_180710_ymEGFP_red	180710_SW206_slide01_005	Cell_85	ymEGFP_red	5	5	0	9.53861	mad1	mad1WTymEGFP	WT	WT	ymEGFP	SW206
SW206_180710_ymEGFP_red	180710_SW206_slide01_005	Cell_86	ymEGFP_red	2	2	0	8.93158	mad1	mad1WTymEGFP	WT	WT	ymEGFP	SW206
SW206_180710_ymEGFP_red	180710_SW206_slide01_005	Cell_87	ymEGFP_red	4	4	0	11.6598	mad1	mad1WTymEGFP	WT	WT	ymEGFP	SW206
SW206_180710_ymEGFP_red	180710_SW206_slide01_005	Cell_89	ymEGFP_red	3	3	0	10.3018	mad1	mad1WTymEGFP	WT	WT	ymEGFP	SW206
SW206_180710_ymEGFP_red	180710_SW206_slide01_005	Cell_90	ymEGFP_red	3	3	0	6.7668	mad1	mad1WTymEGFP	WT	WT	ymEGFP	SW206
SW206_180710_ymEGFP_red	180710_SW206_slide01_005	Cell_91	ymEGFP_red	3	2	1	7.72472	mad1	mad1WTymEGFP	WT	WT	ymEGFP	SW206
SW206_180710_ymEGFP_red	180710_SW206_slide01_005	Cell_92	ymEGFP_red	5	4	1	11.4375	mad1	mad1WTymEGFP	WT	WT	ymEGFP	SW206
SW206_180710_ymEGFP_red	180710_SW206_slide01_005	Cell_93	ymEGFP_red	2	1	1	7.93	mad1	mad1WTymEGFP	WT	WT	ymEGFP	SW206
SW206_180710_ymEGFP_red	180710_SW206_slide01_005	Cell_94	ymEGFP_red	3	3	0	7.69698	mad1	mad1WTymEGFP	WT	WT	ymEGFP	SW206
SW206_180710_ymEGFP_red	180710_SW206_slide01_005	Cell_95	ymEGFP_red	4	4	0	8.26907	mad1	mad1WTymEGFP	WT	WT	ymEGFP	SW206
SW206_180710_ymEGFP_red	180710_SW206_slide01_005	Cell_97	ymEGFP_red	1	1	0	6.00817	mad1	mad1WTymEGFP	WT	WT	ymEGFP	SW206
SW206_180710_ymEGFP_red	180710_SW206_slide01_005	Cell_99	ymEGFP_red	4	3	1	7.63496	mad1	mad1WTymEGFP	WT	WT	ymEGFP	SW206
SW206_180822_ymEGFP_red	180920_SW206_s1_03	Cell_100	ymEGFP_red	4	4	0	8.69415	mad1	mad1WTymEGFP	WT	WT	ymEGFP	SW206
SW206_180822_ymEGFP_red	180920_SW206_s1_03	Cell_101	ymEGFP_red	3	3	0	7.98727	mad1	mad1WTymEGFP	WT	WT	ymEGFP	SW206
SW206_180822_ymEGFP_red	180920_SW206_s1_03	Cell_103	ymEGFP_red	3	3	0	10.8959	mad1	mad1WTymEGFP	WT	WT	ymEGFP	SW206
SW206_180822_ymEGFP_red	180920_SW206_s1_03	Cell_104	ymEGFP_red	3	3	0	7.23529	mad1	mad1WTymEGFP	WT	WT	ymEGFP	SW206
SW206_180822_ymEGFP_red	180920_SW206_s1_03	Cell_105	ymEGFP_red	5	5	0	9.55866	mad1	mad1WTymEGFP	WT	WT	ymEGFP	SW206
SW206_180822_ymEGFP_red	180920_SW206_s1_03	Cell_107	ymEGFP_red	4	3	1	11.1896	mad1	mad1WTymEGFP	WT	WT	ymEGFP	SW206
SW206_180822_ymEGFP_red	180920_SW206_s1_03	Cell_108	ymEGFP_red	2	1	1	7.48015	mad1	mad1WTymEGFP	WT	WT	ymEGFP	SW206
SW206_180822_ymEGFP_red	180920_SW206_s1_03	Cell_109	ymEGFP_red	3	3	0	9.25377	mad1	mad1WTymEGFP	WT	WT	ymEGFP	SW206
SW206_180822_ymEGFP_red	180920_SW206_s1_03	Cell_11	ymEGFP_red	5	3	2	10.8233	mad1	mad1WTymEGFP	WT	WT	ymEGFP	SW206
SW206_180822_ymEGFP_red	180920_SW206_s1_03	Cell_110	ymEGFP_red	1	1	0	6.72392	mad1	mad1WTymEGFP	WT	WT	ymEGFP	SW206
SW206_180822_ymEGFP_red	180920_SW206_s1_03	Cell_111	ymEGFP_red	4	4	0	8.255	mad1	mad1WTymEGFP	WT	WT	ymEGFP	SW206
SW206_180822_ymEGFP_red	180920_SW206_s1_03	Cell_112	ymEGFP_red	3	3	0	12.1326	mad1	mad1WTymEGFP	WT	WT	ymEGFP	SW206
SW206_180822_ymEGFP_red	180920_SW206_s1_03	Cell_113	ymEGFP_red	5	5	0	9.79438	mad1	mad1WTymEGFP	WT	WT	ymEGFP	SW206
SW206_180822_ymEGFP_red	180920_SW206_s1_03	Cell_114	ymEGFP_red	6	6	0	11.9497	mad1	mad1WTymEGFP	WT	WT	ymEGFP	SW206
SW206_180822_ymEGFP_red	180920_SW206_s1_03	Cell_115	ymEGFP_red	2	2	0	9.10046	mad1	mad1WTymEGFP	WT	WT	ymEGFP	SW206
SW206_180822_ymEGFP_red	180920_SW206_s1_03	Cell_116	ymEGFP_red	4	4	0	6.57128	mad1	mad1WTymEGFP	WT	WT	ymEGFP	SW206
SW206_180822_ymEGFP_red	180920_SW206_s1_03	Cell_117	ymEGFP_red	9	8	1	12.0612	mad1	mad1WTymEGFP	WT	WT	ymEGFP	SW206
SW206_180822_ymEGFP_red	180920_SW206_s1_03	Cell_118	ymEGFP_red	6	6	0	9.79606	mad1	mad1WTymEGFP	WT	WT	ymEGFP	SW206
SW206_180822_ymEGFP_red	180920_SW206_s1_03	Cell_119	ymEGFP_red	7	7	0	13.5844	mad1	mad1WTymEGFP	WT	WT	ymEGFP	SW206
SW206_180822_ymEGFP_red	180920_SW206_s1_03	Cell_120	ymEGFP_red	3	2	1	6.48206	mad1	mad1WTymEGFP	WT	WT	ymEGFP	SW206
SW206_180822_ymEGFP_red	180920_SW206_s1_03	Cell_121	ymEGFP_red	6	6	0	9.74884	mad1	mad1WTymEGFP	WT	WT	ymEGFP	SW206
SW206_180822_ymEGFP_red	180920_SW206_s1_03	Cell_122	ymEGFP_red	2	2	0	9.3703	mad1	mad1WTymEGFP	WT	WT	ymEGFP	SW206
SW206_180822_ymEGFP_red	180920_SW206_s1_03	Cell_123	ymEGFP_red	1	1	0	7.29093	mad1	mad1WTymEGFP	WT	WT	ymEGFP	SW206
SW206_180822_ymEGFP_red	180920_SW206_s1_03	Cell_124	ymEGFP_red	2	2	0	8.273	mad1	mad1WTymEGFP	WT	WT	ymEGFP	SW206
SW206_180822_ymEGFP_red	180920_SW206_s1_03	Cell_125	ymEGFP_red	3	3	0	7.41702	mad1	mad1WTymEGFP	WT	WT	ymEGFP	SW206
SW206_180822_ymEGFP_red	180920_SW206_s1_03	Cell_126	ymEGFP_red	3	3	0	10.2403	mad1	mad1WTymEGFP	WT	WT	ymEGFP	SW206
SW206_180822_ymEGFP_red	180920_SW206_s1_03	Cell_127	ymEGFP_red	4	4	0	12.104	mad1	mad1WTymEGFP	WT	WT	ymEGFP	SW206
SW206_180822_ymEGFP_red	180920_SW206_s1_03	Cell_128	ymEGFP_red	3	3	0	10.6519	mad1	mad1WTymEGFP	WT	WT	ymEGFP	SW206
SW206_180822_ymEGFP_red	180920_SW206_s1_03	Cell_129	ymEGFP_red	5	5	0	10.5006	mad1	mad1WTymEGFP	WT	WT	ymEGFP	SW206
SW206_180822_ymEGFP_red	180920_SW206_s1_03	Cell_13	ymEGFP_red	3	3	0	8.49107	mad1	mad1WTymEGFP	WT	WT	ymEGFP	SW206
SW206_180822_ymEGFP_red	180920_SW206_s1_03	Cell_130	ymEGFP_red	3	3	0	6.42008	mad1	mad1WTymEGFP	WT	WT	ymEGFP	SW206
SW206_180822_ymEGFP_red	180920_SW206_s1_03	Cell_131	ymEGFP_red	4	4	0	8.39192	mad1	mad1WTymEGFP	WT	WT	ymEGFP	SW206
SW206_180822_ymEGFP_red	180920_SW206_s1_03	Cell_132	ymEGFP_red	4	3	1	12.6029	mad1	mad1WTymEGFP	WT	WT	ymEGFP	SW206
SW206_180822_ymEGFP_red	180920_SW206_s1_03	Cell_133	ymEGFP_red	7	7	0	10.5174	mad1	mad1WTymEGFP	WT	WT	ymEGFP	SW206
SW206_180822_ymEGFP_red	180920_SW206_s1_03	Cell_134	ymEGFP_red	4	4	0	11.05	mad1	mad1WTymEGFP	WT	WT	ymEGFP	SW206
SW206_180822_ymEGFP_red	180920_SW206_s1_03	Cell_135	ymEGFP_red	2	2	0	7.85125	mad1	mad1WTymEGFP	WT	WT	ymEGFP	SW206
SW206_180822_ymEGFP_red	180920_SW206_s1_03	Cell_136	ymEGFP_red	3	3	0	13.1017	mad1	mad1WTymEGFP	WT	WT	ymEGFP	SW206
SW206_180822_ymEGFP_red	180920_SW206_s1_03	Cell_137	ymEGFP_red	3	2	1	9.83227	mad1	mad1WTymEGFP	WT	WT	ymEGFP	SW206
SW206_180822_ymEGFP_red	180920_SW206_s1_03	Cell_139	ymEGFP_red	6	6	0	9.81481	mad1	mad1WTymEGFP	WT	WT	ymEGFP	SW206
SW206_180822_ymEGFP_red	180920_SW206_s1_03	Cell_14	ymEGFP_red	4	4	0	13.6081	mad1	mad1WTymEGFP	WT	WT	ymEGFP	SW206
SW206_180822_ymEGFP_red	180920_SW206_s1_03	Cell_140	ymEGFP_red	2	2	0	7.02	mad1	mad1WTymEGFP	WT	WT	ymEGFP	SW206
SW206_180822_ymEGFP_red	180920_SW206_s1_03	Cell_141	ymEGFP_red	6	5	1	9.4218	mad1	mad1WTymEGFP	WT	WT	ymEGFP	SW206
SW206_180822_ymEGFP_red	180920_SW206_s1_03	Cell_142	ymEGFP_red	3	3	0	8.33587	mad1	mad1WTymEGFP	WT	WT	ymEGFP	SW206
SW206_180822_ymEGFP_red	180920_SW206_s1_03	Cell_143	ymEGFP_red	7	6	1	11.6032	mad1	mad1WTymEGFP	WT	WT	ymEGFP	SW206
SW206_180822_ymEGFP_red	180920_SW206_s1_03	Cell_144	ymEGFP_red	1	1	0	6.90175	mad1	mad1WTymEGFP	WT	WT	ymEGFP	SW206
SW206_180822_ymEGFP_red	180920_SW206_s1_03	Cell_145	ymEGFP_red	6	6	0	12.7192	mad1	mad1WTymEGFP	WT	WT	ymEGFP	SW206
SW206_180822_ymEGFP_red	180920_SW206_s1_03	Cell_146	ymEGFP_red	1	1	0	7.52884	mad1	mad1WTymEGFP	WT	WT	ymEGFP	SW206
SW206_180822_ymEGFP_red	180920_SW206_s1_03	Cell_147	ymEGFP_red	6	5	1	13.1926	mad1	mad1WTymEGFP	WT	WT	ymEGFP	SW206
SW206_180822_ymEGFP_red	180920_SW206_s1_03	Cell_148	ymEGFP_red	3	2	1	12.6115	mad1	mad1WTymEGFP	WT	WT	ymEGFP	SW206
SW206_180822_ymEGFP_red	180920_SW206_s1_03	Cell_149	ymEGFP_red	5	4	1	11.2485	mad1	mad1WTymEGFP	WT	WT	ymEGFP	SW206
SW206_180822_ymEGFP_red	180920_SW206_s1_03	Cell_15	ymEGFP_red	6	5	1	8.05722	mad1	mad1WTymEGFP	WT	WT	ymEGFP	SW206
SW206_180822_ymEGFP_red	180920_SW206_s1_03	Cell_150	ymEGFP_red	2	1	1	9.88448	mad1	mad1WTymEGFP	WT	WT	ymEGFP	SW206
SW206_180822_ymEGFP_red	180920_SW206_s1_03	Cell_151	ymEGFP_red	3	3	0	7.88229	mad1	mad1WTymEGFP	WT	WT	ymEGFP	SW206
SW206_180822_ymEGFP_red	180920_SW206_s1_03	Cell_152	ymEGFP_red	4	4	0	9.24391	mad1	mad1WTymEGFP	WT	WT	ymEGFP	SW206
SW206_180822_ymEGFP_red	180920_SW206_s1_03	Cell_153	ymEGFP_red	2	1	1	8.36342	mad1	mad1WTymEGFP	WT	WT	ymEGFP	SW206
SW206_180822_ymEGFP_red	180920_SW206_s1_03	Cell_154	ymEGFP_red	4	3	1	7.93415	mad1	mad1WTymEGFP	WT	WT	ymEGFP	SW206
SW206_180822_ymEGFP_red	180920_SW206_s1_03	Cell_155	ymEGFP_red	3	3	0	7.25599	mad1	mad1WTymEGFP	WT	WT	ymEGFP	SW206
SW206_180822_ymEGFP_red	180920_SW206_s1_03	Cell_156	ymEGFP_red	4	3	1	10.7806	mad1	mad1WTymEGFP	WT	WT	ymEGFP	SW206
SW206_180822_ymEGFP_red	180920_SW206_s1_03	Cell_157	ymEGFP_red	3	3	0	9.10878	mad1	mad1WTymEGFP	WT	WT	ymEGFP	SW206
SW206_180822_ymEGFP_red	180920_SW206_s1_03	Cell_158	ymEGFP_red	5	5	0	10.4	mad1	mad1WTymEGFP	WT	WT	ymEGFP	SW206
SW206_180822_ymEGFP_red	180920_SW206_s1_03	Cell_159	ymEGFP_red	0	0	0	6.2146	mad1	mad1WTymEGFP	WT	WT	ymEGFP	SW206
SW206_180822_ymEGFP_red	180920_SW206_s1_03	Cell_16	ymEGFP_red	4	4	0	10.6444	mad1	mad1WTymEGFP	WT	WT	ymEGFP	SW206
SW206_180822_ymEGFP_red	180920_SW206_s1_03	Cell_160	ymEGFP_red	4	4	0	12.3499	mad1	mad1WTymEGFP	WT	WT	ymEGFP	SW206
SW206_180822_ymEGFP_red	180920_SW206_s1_03	Cell_161	ymEGFP_red	3	3	0	8.87625	mad1	mad1WTymEGFP	WT	WT	ymEGFP	SW206
SW206_180822_ymEGFP_red	180920_SW206_s1_03	Cell_162	ymEGFP_red	3	3	0	14.6161	mad1	mad1WTymEGFP	WT	WT	ymEGFP	SW206
SW206_180822_ymEGFP_red	180920_SW206_s1_03	Cell_163	ymEGFP_red	4	4	0	10.8011	mad1	mad1WTymEGFP	WT	WT	ymEGFP	SW206
SW206_180822_ymEGFP_red	180920_SW206_s1_03	Cell_164	ymEGFP_red	1	1	0	7.37557	mad1	mad1WTymEGFP	WT	WT	ymEGFP	SW206
SW206_180822_ymEGFP_red	180920_SW206_s1_03	Cell_165	ymEGFP_red	4	4	0	9.38957	mad1	mad1WTymEGFP	WT	WT	ymEGFP	SW206
SW206_180822_ymEGFP_red	180920_SW206_s1_03	Cell_166	ymEGFP_red	3	3	0	7.69564	mad1	mad1WTymEGFP	WT	WT	ymEGFP	SW206
SW206_180822_ymEGFP_red	180920_SW206_s1_03	Cell_167	ymEGFP_red	3	3	0	11.8018	mad1	mad1WTymEGFP	WT	WT	ymEGFP	SW206
SW206_180822_ymEGFP_red	180920_SW206_s1_03	Cell_168	ymEGFP_red	1	1	0	7.21119	mad1	mad1WTymEGFP	WT	WT	ymEGFP	SW206
SW206_180822_ymEGFP_red	180920_SW206_s1_03	Cell_169	ymEGFP_red	4	4	0	11.7353	mad1	mad1WTymEGFP	WT	WT	ymEGFP	SW206
SW206_180822_ymEGFP_red	180920_SW206_s1_03	Cell_17	ymEGFP_red	2	2	0	9.3594	mad1	mad1WTymEGFP	WT	WT	ymEGFP	SW206
SW206_180822_ymEGFP_red	180920_SW206_s1_03	Cell_170	ymEGFP_red	2	2	0	8.42508	mad1	mad1WTymEGFP	WT	WT	ymEGFP	SW206
SW206_180822_ymEGFP_red	180920_SW206_s1_03	Cell_171	ymEGFP_red	4	2	2	10.9606	mad1	mad1WTymEGFP	WT	WT	ymEGFP	SW206
SW206_180822_ymEGFP_red	180920_SW206_s1_03	Cell_172	ymEGFP_red	3	3	0	7.30528	mad1	mad1WTymEGFP	WT	WT	ymEGFP	SW206
SW206_180822_ymEGFP_red	180920_SW206_s1_03	Cell_173	ymEGFP_red	3	2	1	7.23005	mad1	mad1WTymEGFP	WT	WT	ymEGFP	SW206
SW206_180822_ymEGFP_red	180920_SW206_s1_03	Cell_175	ymEGFP_red	5	3	2	10.552	mad1	mad1WTymEGFP	WT	WT	ymEGFP	SW206
SW206_180822_ymEGFP_red	180920_SW206_s1_03	Cell_176	ymEGFP_red	4	4	0	10.8434	mad1	mad1WTymEGFP	WT	WT	ymEGFP	SW206
SW206_180822_ymEGFP_red	180920_SW206_s1_03	Cell_177	ymEGFP_red	2	1	1	11.5216	mad1	mad1WTymEGFP	WT	WT	ymEGFP	SW206
SW206_180822_ymEGFP_red	180920_SW206_s1_03	Cell_178	ymEGFP_red	3	3	0	7.9076	mad1	mad1WTymEGFP	WT	WT	ymEGFP	SW206
SW206_180822_ymEGFP_red	180920_SW206_s1_03	Cell_179	ymEGFP_red	1	1	0	11.0348	mad1	mad1WTymEGFP	WT	WT	ymEGFP	SW206
SW206_180822_ymEGFP_red	180920_SW206_s1_03	Cell_18	ymEGFP_red	3	1	2	9.2755	mad1	mad1WTymEGFP	WT	WT	ymEGFP	SW206
SW206_180822_ymEGFP_red	180920_SW206_s1_03	Cell_180	ymEGFP_red	0	0	0	8.01331	mad1	mad1WTymEGFP	WT	WT	ymEGFP	SW206
SW206_180822_ymEGFP_red	180920_SW206_s1_03	Cell_181	ymEGFP_red	3	2	1	7.96078	mad1	mad1WTymEGFP	WT	WT	ymEGFP	SW206
SW206_180822_ymEGFP_red	180920_SW206_s1_03	Cell_182	ymEGFP_red	2	2	0	9.20204	mad1	mad1WTymEGFP	WT	WT	ymEGFP	SW206
SW206_180822_ymEGFP_red	180920_SW206_s1_03	Cell_184	ymEGFP_red	1	1	0	7.81935	mad1	mad1WTymEGFP	WT	WT	ymEGFP	SW206
SW206_180822_ymEGFP_red	180920_SW206_s1_03	Cell_185	ymEGFP_red	2	2	0	8.63381	mad1	mad1WTymEGFP	WT	WT	ymEGFP	SW206
SW206_180822_ymEGFP_red	180920_SW206_s1_03	Cell_186	ymEGFP_red	3	3	0	8.02985	mad1	mad1WTymEGFP	WT	WT	ymEGFP	SW206
SW206_180822_ymEGFP_red	180920_SW206_s1_03	Cell_187	ymEGFP_red	5	5	0	10.5151	mad1	mad1WTymEGFP	WT	WT	ymEGFP	SW206
SW206_180822_ymEGFP_red	180920_SW206_s1_03	Cell_188	ymEGFP_red	2	2	0	9.73741	mad1	mad1WTymEGFP	WT	WT	ymEGFP	SW206
SW206_180822_ymEGFP_red	180920_SW206_s1_03	Cell_189	ymEGFP_red	6	6	0	11.4175	mad1	mad1WTymEGFP	WT	WT	ymEGFP	SW206
SW206_180822_ymEGFP_red	180920_SW206_s1_03	Cell_19	ymEGFP_red	3	3	0	9.23339	mad1	mad1WTymEGFP	WT	WT	ymEGFP	SW206
SW206_180822_ymEGFP_red	180920_SW206_s1_03	Cell_191	ymEGFP_red	2	1	1	7.61476	mad1	mad1WTymEGFP	WT	WT	ymEGFP	SW206
SW206_180822_ymEGFP_red	180920_SW206_s1_03	Cell_192	ymEGFP_red	5	5	0	9.97947	mad1	mad1WTymEGFP	WT	WT	ymEGFP	SW206
SW206_180822_ymEGFP_red	180920_SW206_s1_03	Cell_193	ymEGFP_red	3	3	0	8.95313	mad1	mad1WTymEGFP	WT	WT	ymEGFP	SW206
SW206_180822_ymEGFP_red	180920_SW206_s1_03	Cell_194	ymEGFP_red	4	4	0	6.24123	mad1	mad1WTymEGFP	WT	WT	ymEGFP	SW206
SW206_180822_ymEGFP_red	180920_SW206_s1_03	Cell_195	ymEGFP_red	2	2	0	7.47748	mad1	mad1WTymEGFP	WT	WT	ymEGFP	SW206
SW206_180822_ymEGFP_red	180920_SW206_s1_03	Cell_197	ymEGFP_red	4	4	0	12.739	mad1	mad1WTymEGFP	WT	WT	ymEGFP	SW206
SW206_180822_ymEGFP_red	180920_SW206_s1_03	Cell_198	ymEGFP_red	3	3	0	11.0195	mad1	mad1WTymEGFP	WT	WT	ymEGFP	SW206
SW206_180822_ymEGFP_red	180920_SW206_s1_03	Cell_199	ymEGFP_red	2	2	0	6.27179	mad1	mad1WTymEGFP	WT	WT	ymEGFP	SW206
SW206_180822_ymEGFP_red	180920_SW206_s1_03	Cell_20	ymEGFP_red	3	3	0	6.5529	mad1	mad1WTymEGFP	WT	WT	ymEGFP	SW206
SW206_180822_ymEGFP_red	180920_SW206_s1_03	Cell_200	ymEGFP_red	3	3	0	9.43994	mad1	mad1WTymEGFP	WT	WT	ymEGFP	SW206
SW206_180822_ymEGFP_red	180920_SW206_s1_03	Cell_201	ymEGFP_red	5	5	0	10.7437	mad1	mad1WTymEGFP	WT	WT	ymEGFP	SW206
SW206_180822_ymEGFP_red	180920_SW206_s1_03	Cell_203	ymEGFP_red	3	3	0	8.65559	mad1	mad1WTymEGFP	WT	WT	ymEGFP	SW206
SW206_180822_ymEGFP_red	180920_SW206_s1_03	Cell_204	ymEGFP_red	5	5	0	8.38164	mad1	mad1WTymEGFP	WT	WT	ymEGFP	SW206
SW206_180822_ymEGFP_red	180920_SW206_s1_03	Cell_205	ymEGFP_red	4	4	0	9.82232	mad1	mad1WTymEGFP	WT	WT	ymEGFP	SW206
SW206_180822_ymEGFP_red	180920_SW206_s1_03	Cell_206	ymEGFP_red	3	3	0	7.61605	mad1	mad1WTymEGFP	WT	WT	ymEGFP	SW206
SW206_180822_ymEGFP_red	180920_SW206_s1_03	Cell_207	ymEGFP_red	3	3	0	7.9297	mad1	mad1WTymEGFP	WT	WT	ymEGFP	SW206
SW206_180822_ymEGFP_red	180920_SW206_s1_03	Cell_208	ymEGFP_red	2	2	0	7.98221	mad1	mad1WTymEGFP	WT	WT	ymEGFP	SW206
SW206_180822_ymEGFP_red	180920_SW206_s1_03	Cell_209	ymEGFP_red	2	2	0	7.5265	mad1	mad1WTymEGFP	WT	WT	ymEGFP	SW206
SW206_180822_ymEGFP_red	180920_SW206_s1_03	Cell_21	ymEGFP_red	1	1	0	7.94203	mad1	mad1WTymEGFP	WT	WT	ymEGFP	SW206
SW206_180822_ymEGFP_red	180920_SW206_s1_03	Cell_210	ymEGFP_red	3	3	0	7.865	mad1	mad1WTymEGFP	WT	WT	ymEGFP	SW206
SW206_180822_ymEGFP_red	180920_SW206_s1_03	Cell_211	ymEGFP_red	5	5	0	9.41845	mad1	mad1WTymEGFP	WT	WT	ymEGFP	SW206
SW206_180822_ymEGFP_red	180920_SW206_s1_03	Cell_212	ymEGFP_red	5	4	1	8.52747	mad1	mad1WTymEGFP	WT	WT	ymEGFP	SW206
SW206_180822_ymEGFP_red	180920_SW206_s1_03	Cell_213	ymEGFP_red	3	3	0	8.70653	mad1	mad1WTymEGFP	WT	WT	ymEGFP	SW206
SW206_180822_ymEGFP_red	180920_SW206_s1_03	Cell_214	ymEGFP_red	0	0	0	6.95497	mad1	mad1WTymEGFP	WT	WT	ymEGFP	SW206
SW206_180822_ymEGFP_red	180920_SW206_s1_03	Cell_215	ymEGFP_red	3	3	0	10.335	mad1	mad1WTymEGFP	WT	WT	ymEGFP	SW206
SW206_180822_ymEGFP_red	180920_SW206_s1_03	Cell_216	ymEGFP_red	1	1	0	8.09446	mad1	mad1WTymEGFP	WT	WT	ymEGFP	SW206
SW206_180822_ymEGFP_red	180920_SW206_s1_03	Cell_217	ymEGFP_red	6	6	0	13.0402	mad1	mad1WTymEGFP	WT	WT	ymEGFP	SW206
SW206_180822_ymEGFP_red	180920_SW206_s1_03	Cell_218	ymEGFP_red	6	6	0	12.7723	mad1	mad1WTymEGFP	WT	WT	ymEGFP	SW206
SW206_180822_ymEGFP_red	180920_SW206_s1_03	Cell_219	ymEGFP_red	3	3	0	8.62265	mad1	mad1WTymEGFP	WT	WT	ymEGFP	SW206
SW206_180822_ymEGFP_red	180920_SW206_s1_03	Cell_22	ymEGFP_red	3	3	0	9.01282	mad1	mad1WTymEGFP	WT	WT	ymEGFP	SW206
SW206_180822_ymEGFP_red	180920_SW206_s1_03	Cell_221	ymEGFP_red	4	4	0	11.9361	mad1	mad1WTymEGFP	WT	WT	ymEGFP	SW206
SW206_180822_ymEGFP_red	180920_SW206_s1_03	Cell_222	ymEGFP_red	6	5	1	10.7233	mad1	mad1WTymEGFP	WT	WT	ymEGFP	SW206
SW206_180822_ymEGFP_red	180920_SW206_s1_03	Cell_223	ymEGFP_red	4	4	0	6.81449	mad1	mad1WTymEGFP	WT	WT	ymEGFP	SW206
SW206_180822_ymEGFP_red	180920_SW206_s1_03	Cell_224	ymEGFP_red	3	3	0	8.9226	mad1	mad1WTymEGFP	WT	WT	ymEGFP	SW206
SW206_180822_ymEGFP_red	180920_SW206_s1_03	Cell_225	ymEGFP_red	3	3	0	7.48958	mad1	mad1WTymEGFP	WT	WT	ymEGFP	SW206
SW206_180822_ymEGFP_red	180920_SW206_s1_03	Cell_226	ymEGFP_red	3	3	0	8.72158	mad1	mad1WTymEGFP	WT	WT	ymEGFP	SW206
SW206_180822_ymEGFP_red	180920_SW206_s1_03	Cell_227	ymEGFP_red	3	2	1	8.61017	mad1	mad1WTymEGFP	WT	WT	ymEGFP	SW206
SW206_180822_ymEGFP_red	180920_SW206_s1_03	Cell_228	ymEGFP_red	1	1	0	9.17645	mad1	mad1WTymEGFP	WT	WT	ymEGFP	SW206
SW206_180822_ymEGFP_red	180920_SW206_s1_03	Cell_229	ymEGFP_red	1	1	0	6.20391	mad1	mad1WTymEGFP	WT	WT	ymEGFP	SW206
SW206_180822_ymEGFP_red	180920_SW206_s1_03	Cell_23	ymEGFP_red	4	4	0	11.1407	mad1	mad1WTymEGFP	WT	WT	ymEGFP	SW206
SW206_180822_ymEGFP_red	180920_SW206_s1_03	Cell_230	ymEGFP_red	3	2	1	7.94942	mad1	mad1WTymEGFP	WT	WT	ymEGFP	SW206
SW206_180822_ymEGFP_red	180920_SW206_s1_03	Cell_231	ymEGFP_red	5	4	1	6.63699	mad1	mad1WTymEGFP	WT	WT	ymEGFP	SW206
SW206_180822_ymEGFP_red	180920_SW206_s1_03	Cell_232	ymEGFP_red	3	2	1	9.10974	mad1	mad1WTymEGFP	WT	WT	ymEGFP	SW206
SW206_180822_ymEGFP_red	180920_SW206_s1_03	Cell_233	ymEGFP_red	7	7	0	7.91427	mad1	mad1WTymEGFP	WT	WT	ymEGFP	SW206
SW206_180822_ymEGFP_red	180920_SW206_s1_03	Cell_234	ymEGFP_red	4	4	0	8.34466	mad1	mad1WTymEGFP	WT	WT	ymEGFP	SW206
SW206_180822_ymEGFP_red	180920_SW206_s1_03	Cell_235	ymEGFP_red	3	2	1	9.24757	mad1	mad1WTymEGFP	WT	WT	ymEGFP	SW206
SW206_180822_ymEGFP_red	180920_SW206_s1_03	Cell_236	ymEGFP_red	6	6	0	10.2128	mad1	mad1WTymEGFP	WT	WT	ymEGFP	SW206
SW206_180822_ymEGFP_red	180920_SW206_s1_03	Cell_237	ymEGFP_red	1	1	0	8.05227	mad1	mad1WTymEGFP	WT	WT	ymEGFP	SW206
SW206_180822_ymEGFP_red	180920_SW206_s1_03	Cell_238	ymEGFP_red	1	1	0	7.64168	mad1	mad1WTymEGFP	WT	WT	ymEGFP	SW206
SW206_180822_ymEGFP_red	180920_SW206_s1_03	Cell_239	ymEGFP_red	6	5	1	13.8199	mad1	mad1WTymEGFP	WT	WT	ymEGFP	SW206
SW206_180822_ymEGFP_red	180920_SW206_s1_03	Cell_24	ymEGFP_red	2	2	0	8.32404	mad1	mad1WTymEGFP	WT	WT	ymEGFP	SW206
SW206_180822_ymEGFP_red	180920_SW206_s1_03	Cell_241	ymEGFP_red	5	5	0	7.13218	mad1	mad1WTymEGFP	WT	WT	ymEGFP	SW206
SW206_180822_ymEGFP_red	180920_SW206_s1_03	Cell_242	ymEGFP_red	1	1	0	8.47657	mad1	mad1WTymEGFP	WT	WT	ymEGFP	SW206
SW206_180822_ymEGFP_red	180920_SW206_s1_03	Cell_243	ymEGFP_red	5	5	0	12.5622	mad1	mad1WTymEGFP	WT	WT	ymEGFP	SW206
SW206_180822_ymEGFP_red	180920_SW206_s1_03	Cell_244	ymEGFP_red	2	2	0	9.63047	mad1	mad1WTymEGFP	WT	WT	ymEGFP	SW206
SW206_180822_ymEGFP_red	180920_SW206_s1_03	Cell_245	ymEGFP_red	1	1	0	7.49489	mad1	mad1WTymEGFP	WT	WT	ymEGFP	SW206
SW206_180822_ymEGFP_red	180920_SW206_s1_03	Cell_246	ymEGFP_red	3	2	1	8.16026	mad1	mad1WTymEGFP	WT	WT	ymEGFP	SW206
SW206_180822_ymEGFP_red	180920_SW206_s1_03	Cell_247	ymEGFP_red	4	4	0	7.44546	mad1	mad1WTymEGFP	WT	WT	ymEGFP	SW206
SW206_180822_ymEGFP_red	180920_SW206_s1_03	Cell_248	ymEGFP_red	2	2	0	8.26707	mad1	mad1WTymEGFP	WT	WT	ymEGFP	SW206
SW206_180822_ymEGFP_red	180920_SW206_s1_03	Cell_249	ymEGFP_red	4	3	1	9.56306	mad1	mad1WTymEGFP	WT	WT	ymEGFP	SW206
SW206_180822_ymEGFP_red	180920_SW206_s1_03	Cell_25	ymEGFP_red	3	3	0	10.2832	mad1	mad1WTymEGFP	WT	WT	ymEGFP	SW206
SW206_180822_ymEGFP_red	180920_SW206_s1_03	Cell_250	ymEGFP_red	3	3	0	7.03082	mad1	mad1WTymEGFP	WT	WT	ymEGFP	SW206
SW206_180822_ymEGFP_red	180920_SW206_s1_03	Cell_251	ymEGFP_red	1	1	0	6.17318	mad1	mad1WTymEGFP	WT	WT	ymEGFP	SW206
SW206_180822_ymEGFP_red	180920_SW206_s1_03	Cell_252	ymEGFP_red	2	2	0	7.24716	mad1	mad1WTymEGFP	WT	WT	ymEGFP	SW206
SW206_180822_ymEGFP_red	180920_SW206_s1_03	Cell_253	ymEGFP_red	1	1	0	7.62946	mad1	mad1WTymEGFP	WT	WT	ymEGFP	SW206
SW206_180822_ymEGFP_red	180920_SW206_s1_03	Cell_254	ymEGFP_red	4	4	0	10.8092	mad1	mad1WTymEGFP	WT	WT	ymEGFP	SW206
SW206_180822_ymEGFP_red	180920_SW206_s1_03	Cell_255	ymEGFP_red	2	2	0	5.72	mad1	mad1WTymEGFP	WT	WT	ymEGFP	SW206
SW206_180822_ymEGFP_red	180920_SW206_s1_03	Cell_256	ymEGFP_red	2	2	0	8.54639	mad1	mad1WTymEGFP	WT	WT	ymEGFP	SW206
SW206_180822_ymEGFP_red	180920_SW206_s1_03	Cell_257	ymEGFP_red	1	1	0	6.8653	mad1	mad1WTymEGFP	WT	WT	ymEGFP	SW206
SW206_180822_ymEGFP_red	180920_SW206_s1_03	Cell_259	ymEGFP_red	4	3	1	7.92407	mad1	mad1WTymEGFP	WT	WT	ymEGFP	SW206
SW206_180822_ymEGFP_red	180920_SW206_s1_03	Cell_26	ymEGFP_red	4	4	0	9.50379	mad1	mad1WTymEGFP	WT	WT	ymEGFP	SW206
SW206_180822_ymEGFP_red	180920_SW206_s1_03	Cell_260	ymEGFP_red	2	2	0	7.44597	mad1	mad1WTymEGFP	WT	WT	ymEGFP	SW206
SW206_180822_ymEGFP_red	180920_SW206_s1_03	Cell_261	ymEGFP_red	5	5	0	10.4545	mad1	mad1WTymEGFP	WT	WT	ymEGFP	SW206
SW206_180822_ymEGFP_red	180920_SW206_s1_03	Cell_262	ymEGFP_red	2	2	0	11.0272	mad1	mad1WTymEGFP	WT	WT	ymEGFP	SW206
SW206_180822_ymEGFP_red	180920_SW206_s1_03	Cell_263	ymEGFP_red	3	3	0	7.50669	mad1	mad1WTymEGFP	WT	WT	ymEGFP	SW206
SW206_180822_ymEGFP_red	180920_SW206_s1_03	Cell_264	ymEGFP_red	7	7	0	12.0585	mad1	mad1WTymEGFP	WT	WT	ymEGFP	SW206
SW206_180822_ymEGFP_red	180920_SW206_s1_03	Cell_265	ymEGFP_red	4	4	0	12.0723	mad1	mad1WTymEGFP	WT	WT	ymEGFP	SW206
SW206_180822_ymEGFP_red	180920_SW206_s1_03	Cell_266	ymEGFP_red	1	1	0	6.12624	mad1	mad1WTymEGFP	WT	WT	ymEGFP	SW206
SW206_180822_ymEGFP_red	180920_SW206_s1_03	Cell_267	ymEGFP_red	3	3	0	8.5573	mad1	mad1WTymEGFP	WT	WT	ymEGFP	SW206
SW206_180822_ymEGFP_red	180920_SW206_s1_03	Cell_268	ymEGFP_red	1	1	0	7.58024	mad1	mad1WTymEGFP	WT	WT	ymEGFP	SW206
SW206_180822_ymEGFP_red	180920_SW206_s1_03	Cell_269	ymEGFP_red	2	1	1	8.84949	mad1	mad1WTymEGFP	WT	WT	ymEGFP	SW206
SW206_180822_ymEGFP_red	180920_SW206_s1_03	Cell_27	ymEGFP_red	1	1	0	8.14534	mad1	mad1WTymEGFP	WT	WT	ymEGFP	SW206
SW206_180822_ymEGFP_red	180920_SW206_s1_03	Cell_270	ymEGFP_red	2	2	0	9.97433	mad1	mad1WTymEGFP	WT	WT	ymEGFP	SW206
SW206_180822_ymEGFP_red	180920_SW206_s1_03	Cell_271	ymEGFP_red	4	4	0	8.83551	mad1	mad1WTymEGFP	WT	WT	ymEGFP	SW206
SW206_180822_ymEGFP_red	180920_SW206_s1_03	Cell_272	ymEGFP_red	5	4	1	8.76149	mad1	mad1WTymEGFP	WT	WT	ymEGFP	SW206
SW206_180822_ymEGFP_red	180920_SW206_s1_03	Cell_273	ymEGFP_red	1	0	1	7.37917	mad1	mad1WTymEGFP	WT	WT	ymEGFP	SW206
SW206_180822_ymEGFP_red	180920_SW206_s1_03	Cell_274	ymEGFP_red	3	2	1	9.16744	mad1	mad1WTymEGFP	WT	WT	ymEGFP	SW206
SW206_180822_ymEGFP_red	180920_SW206_s1_03	Cell_275	ymEGFP_red	6	6	0	11.4535	mad1	mad1WTymEGFP	WT	WT	ymEGFP	SW206
SW206_180822_ymEGFP_red	180920_SW206_s1_03	Cell_276	ymEGFP_red	6	5	1	9.65496	mad1	mad1WTymEGFP	WT	WT	ymEGFP	SW206
SW206_180822_ymEGFP_red	180920_SW206_s1_03	Cell_277	ymEGFP_red	1	1	0	9.25712	mad1	mad1WTymEGFP	WT	WT	ymEGFP	SW206
SW206_180822_ymEGFP_red	180920_SW206_s1_03	Cell_278	ymEGFP_red	2	1	1	8.41395	mad1	mad1WTymEGFP	WT	WT	ymEGFP	SW206
SW206_180822_ymEGFP_red	180920_SW206_s1_03	Cell_279	ymEGFP_red	3	3	0	7.17021	mad1	mad1WTymEGFP	WT	WT	ymEGFP	SW206
SW206_180822_ymEGFP_red	180920_SW206_s1_03	Cell_28	ymEGFP_red	2	2	0	9.28429	mad1	mad1WTymEGFP	WT	WT	ymEGFP	SW206
SW206_180822_ymEGFP_red	180920_SW206_s1_03	Cell_280	ymEGFP_red	3	3	0	7.27143	mad1	mad1WTymEGFP	WT	WT	ymEGFP	SW206
SW206_180822_ymEGFP_red	180920_SW206_s1_03	Cell_281	ymEGFP_red	2	2	0	5.75695	mad1	mad1WTymEGFP	WT	WT	ymEGFP	SW206
SW206_180822_ymEGFP_red	180920_SW206_s1_03	Cell_282	ymEGFP_red	3	3	0	8.25713	mad1	mad1WTymEGFP	WT	WT	ymEGFP	SW206
SW206_180822_ymEGFP_red	180920_SW206_s1_03	Cell_283	ymEGFP_red	3	3	0	8.88054	mad1	mad1WTymEGFP	WT	WT	ymEGFP	SW206
SW206_180822_ymEGFP_red	180920_SW206_s1_03	Cell_285	ymEGFP_red	1	1	0	5.5544	mad1	mad1WTymEGFP	WT	WT	ymEGFP	SW206
SW206_180822_ymEGFP_red	180920_SW206_s1_03	Cell_286	ymEGFP_red	3	3	0	9.56262	mad1	mad1WTymEGFP	WT	WT	ymEGFP	SW206
SW206_180822_ymEGFP_red	180920_SW206_s1_03	Cell_287	ymEGFP_red	2	2	0	9.24966	mad1	mad1WTymEGFP	WT	WT	ymEGFP	SW206
SW206_180822_ymEGFP_red	180920_SW206_s1_03	Cell_288	ymEGFP_red	4	4	0	13.0375	mad1	mad1WTymEGFP	WT	WT	ymEGFP	SW206
SW206_180822_ymEGFP_red	180920_SW206_s1_03	Cell_289	ymEGFP_red	4	4	0	6.55698	mad1	mad1WTymEGFP	WT	WT	ymEGFP	SW206
SW206_180822_ymEGFP_red	180920_SW206_s1_03	Cell_29	ymEGFP_red	2	2	0	8.33499	mad1	mad1WTymEGFP	WT	WT	ymEGFP	SW206
SW206_180822_ymEGFP_red	180920_SW206_s1_03	Cell_290	ymEGFP_red	2	1	1	8.0335	mad1	mad1WTymEGFP	WT	WT	ymEGFP	SW206
SW206_180822_ymEGFP_red	180920_SW206_s1_03	Cell_291	ymEGFP_red	5	5	0	11.7309	mad1	mad1WTymEGFP	WT	WT	ymEGFP	SW206
SW206_180822_ymEGFP_red	180920_SW206_s1_03	Cell_292	ymEGFP_red	5	5	0	13.1701	mad1	mad1WTymEGFP	WT	WT	ymEGFP	SW206
SW206_180822_ymEGFP_red	180920_SW206_s1_03	Cell_293	ymEGFP_red	7	6	1	13.4675	mad1	mad1WTymEGFP	WT	WT	ymEGFP	SW206
SW206_180822_ymEGFP_red	180920_SW206_s1_03	Cell_294	ymEGFP_red	5	5	0	9.33313	mad1	mad1WTymEGFP	WT	WT	ymEGFP	SW206
SW206_180822_ymEGFP_red	180920_SW206_s1_03	Cell_295	ymEGFP_red	1	1	0	7.66243	mad1	mad1WTymEGFP	WT	WT	ymEGFP	SW206
SW206_180822_ymEGFP_red	180920_SW206_s1_03	Cell_296	ymEGFP_red	3	3	0	7.97096	mad1	mad1WTymEGFP	WT	WT	ymEGFP	SW206
SW206_180822_ymEGFP_red	180920_SW206_s1_03	Cell_297	ymEGFP_red	6	4	2	7.54193	mad1	mad1WTymEGFP	WT	WT	ymEGFP	SW206
SW206_180822_ymEGFP_red	180920_SW206_s1_03	Cell_298	ymEGFP_red	3	2	1	8.13526	mad1	mad1WTymEGFP	WT	WT	ymEGFP	SW206
SW206_180822_ymEGFP_red	180920_SW206_s1_03	Cell_299	ymEGFP_red	4	4	0	8.71302	mad1	mad1WTymEGFP	WT	WT	ymEGFP	SW206
SW206_180822_ymEGFP_red	180920_SW206_s1_03	Cell_30	ymEGFP_red	3	3	0	8.45502	mad1	mad1WTymEGFP	WT	WT	ymEGFP	SW206
SW206_180822_ymEGFP_red	180920_SW206_s1_03	Cell_300	ymEGFP_red	4	4	0	6.84833	mad1	mad1WTymEGFP	WT	WT	ymEGFP	SW206
SW206_180822_ymEGFP_red	180920_SW206_s1_03	Cell_302	ymEGFP_red	3	3	0	8.42621	mad1	mad1WTymEGFP	WT	WT	ymEGFP	SW206
SW206_180822_ymEGFP_red	180920_SW206_s1_03	Cell_303	ymEGFP_red	3	3	0	8.73579	mad1	mad1WTymEGFP	WT	WT	ymEGFP	SW206
SW206_180822_ymEGFP_red	180920_SW206_s1_03	Cell_304	ymEGFP_red	2	2	0	9.69526	mad1	mad1WTymEGFP	WT	WT	ymEGFP	SW206
SW206_180822_ymEGFP_red	180920_SW206_s1_03	Cell_305	ymEGFP_red	3	3	0	8.01844	mad1	mad1WTymEGFP	WT	WT	ymEGFP	SW206
SW206_180822_ymEGFP_red	180920_SW206_s1_03	Cell_306	ymEGFP_red	3	3	0	7.35862	mad1	mad1WTymEGFP	WT	WT	ymEGFP	SW206
SW206_180822_ymEGFP_red	180920_SW206_s1_03	Cell_307	ymEGFP_red	4	4	0	9.5417	mad1	mad1WTymEGFP	WT	WT	ymEGFP	SW206
SW206_180822_ymEGFP_red	180920_SW206_s1_03	Cell_308	ymEGFP_red	6	6	0	11.8817	mad1	mad1WTymEGFP	WT	WT	ymEGFP	SW206
SW206_180822_ymEGFP_red	180920_SW206_s1_03	Cell_309	ymEGFP_red	1	1	0	7.37151	mad1	mad1WTymEGFP	WT	WT	ymEGFP	SW206
SW206_180822_ymEGFP_red	180920_SW206_s1_03	Cell_31	ymEGFP_red	3	3	0	9.24542	mad1	mad1WTymEGFP	WT	WT	ymEGFP	SW206
SW206_180822_ymEGFP_red	180920_SW206_s1_03	Cell_310	ymEGFP_red	1	1	0	5.87191	mad1	mad1WTymEGFP	WT	WT	ymEGFP	SW206
SW206_180822_ymEGFP_red	180920_SW206_s1_03	Cell_311	ymEGFP_red	2	2	0	7.23672	mad1	mad1WTymEGFP	WT	WT	ymEGFP	SW206
SW206_180822_ymEGFP_red	180920_SW206_s1_03	Cell_312	ymEGFP_red	4	4	0	11.8518	mad1	mad1WTymEGFP	WT	WT	ymEGFP	SW206
SW206_180822_ymEGFP_red	180920_SW206_s1_03	Cell_314	ymEGFP_red	6	5	1	10.6618	mad1	mad1WTymEGFP	WT	WT	ymEGFP	SW206
SW206_180822_ymEGFP_red	180920_SW206_s1_03	Cell_315	ymEGFP_red	4	4	0	6.70633	mad1	mad1WTymEGFP	WT	WT	ymEGFP	SW206
SW206_180822_ymEGFP_red	180920_SW206_s1_03	Cell_316	ymEGFP_red	4	3	1	11.2563	mad1	mad1WTymEGFP	WT	WT	ymEGFP	SW206
SW206_180822_ymEGFP_red	180920_SW206_s1_03	Cell_317	ymEGFP_red	7	6	1	10.8934	mad1	mad1WTymEGFP	WT	WT	ymEGFP	SW206
SW206_180822_ymEGFP_red	180920_SW206_s1_03	Cell_318	ymEGFP_red	1	1	0	7.73052	mad1	mad1WTymEGFP	WT	WT	ymEGFP	SW206
SW206_180822_ymEGFP_red	180920_SW206_s1_03	Cell_319	ymEGFP_red	4	4	0	10.5443	mad1	mad1WTymEGFP	WT	WT	ymEGFP	SW206
SW206_180822_ymEGFP_red	180920_SW206_s1_03	Cell_32	ymEGFP_red	0	0	0	7.71037	mad1	mad1WTymEGFP	WT	WT	ymEGFP	SW206
SW206_180822_ymEGFP_red	180920_SW206_s1_03	Cell_320	ymEGFP_red	3	3	0	9.75411	mad1	mad1WTymEGFP	WT	WT	ymEGFP	SW206
SW206_180822_ymEGFP_red	180920_SW206_s1_03	Cell_321	ymEGFP_red	4	4	0	10.9983	mad1	mad1WTymEGFP	WT	WT	ymEGFP	SW206
SW206_180822_ymEGFP_red	180920_SW206_s1_03	Cell_322	ymEGFP_red	6	6	0	9.58764	mad1	mad1WTymEGFP	WT	WT	ymEGFP	SW206
SW206_180822_ymEGFP_red	180920_SW206_s1_03	Cell_323	ymEGFP_red	2	2	0	8.2239	mad1	mad1WTymEGFP	WT	WT	ymEGFP	SW206
SW206_180822_ymEGFP_red	180920_SW206_s1_03	Cell_324	ymEGFP_red	4	4	0	6.56805	mad1	mad1WTymEGFP	WT	WT	ymEGFP	SW206
SW206_180822_ymEGFP_red	180920_SW206_s1_03	Cell_325	ymEGFP_red	4	4	0	12.8482	mad1	mad1WTymEGFP	WT	WT	ymEGFP	SW206
SW206_180822_ymEGFP_red	180920_SW206_s1_03	Cell_326	ymEGFP_red	3	3	0	7.32186	mad1	mad1WTymEGFP	WT	WT	ymEGFP	SW206
SW206_180822_ymEGFP_red	180920_SW206_s1_03	Cell_327	ymEGFP_red	5	4	1	9.56579	mad1	mad1WTymEGFP	WT	WT	ymEGFP	SW206
SW206_180822_ymEGFP_red	180920_SW206_s1_03	Cell_328	ymEGFP_red	2	1	1	7.64807	mad1	mad1WTymEGFP	WT	WT	ymEGFP	SW206
SW206_180822_ymEGFP_red	180920_SW206_s1_03	Cell_33	ymEGFP_red	6	4	2	12.9358	mad1	mad1WTymEGFP	WT	WT	ymEGFP	SW206
SW206_180822_ymEGFP_red	180920_SW206_s1_03	Cell_330	ymEGFP_red	4	3	1	10.9387	mad1	mad1WTymEGFP	WT	WT	ymEGFP	SW206
SW206_180822_ymEGFP_red	180920_SW206_s1_03	Cell_331	ymEGFP_red	5	5	0	10.0379	mad1	mad1WTymEGFP	WT	WT	ymEGFP	SW206
SW206_180822_ymEGFP_red	180920_SW206_s1_03	Cell_332	ymEGFP_red	2	2	0	7.3799	mad1	mad1WTymEGFP	WT	WT	ymEGFP	SW206
SW206_180822_ymEGFP_red	180920_SW206_s1_03	Cell_333	ymEGFP_red	2	2	0	7.87799	mad1	mad1WTymEGFP	WT	WT	ymEGFP	SW206
SW206_180822_ymEGFP_red	180920_SW206_s1_03	Cell_335	ymEGFP_red	2	2	0	7.7812	mad1	mad1WTymEGFP	WT	WT	ymEGFP	SW206
SW206_180822_ymEGFP_red	180920_SW206_s1_03	Cell_338	ymEGFP_red	3	3	0	9.10818	mad1	mad1WTymEGFP	WT	WT	ymEGFP	SW206
SW206_180822_ymEGFP_red	180920_SW206_s1_03	Cell_339	ymEGFP_red	6	6	0	11.0857	mad1	mad1WTymEGFP	WT	WT	ymEGFP	SW206
SW206_180822_ymEGFP_red	180920_SW206_s1_03	Cell_34	ymEGFP_red	4	3	1	9.78079	mad1	mad1WTymEGFP	WT	WT	ymEGFP	SW206
SW206_180822_ymEGFP_red	180920_SW206_s1_03	Cell_340	ymEGFP_red	2	2	0	7.69025	mad1	mad1WTymEGFP	WT	WT	ymEGFP	SW206
SW206_180822_ymEGFP_red	180920_SW206_s1_03	Cell_341	ymEGFP_red	4	4	0	10.0018	mad1	mad1WTymEGFP	WT	WT	ymEGFP	SW206
SW206_180822_ymEGFP_red	180920_SW206_s1_03	Cell_342	ymEGFP_red	4	3	1	9.30124	mad1	mad1WTymEGFP	WT	WT	ymEGFP	SW206
SW206_180822_ymEGFP_red	180920_SW206_s1_03	Cell_343	ymEGFP_red	2	2	0	7.88288	mad1	mad1WTymEGFP	WT	WT	ymEGFP	SW206
SW206_180822_ymEGFP_red	180920_SW206_s1_03	Cell_345	ymEGFP_red	1	1	0	10.818	mad1	mad1WTymEGFP	WT	WT	ymEGFP	SW206
SW206_180822_ymEGFP_red	180920_SW206_s1_03	Cell_346	ymEGFP_red	3	2	1	6.55619	mad1	mad1WTymEGFP	WT	WT	ymEGFP	SW206
SW206_180822_ymEGFP_red	180920_SW206_s1_03	Cell_347	ymEGFP_red	1	1	0	7.95325	mad1	mad1WTymEGFP	WT	WT	ymEGFP	SW206
SW206_180822_ymEGFP_red	180920_SW206_s1_03	Cell_348	ymEGFP_red	2	2	0	8.23018	mad1	mad1WTymEGFP	WT	WT	ymEGFP	SW206
SW206_180822_ymEGFP_red	180920_SW206_s1_03	Cell_350	ymEGFP_red	3	3	0	8.48105	mad1	mad1WTymEGFP	WT	WT	ymEGFP	SW206
SW206_180822_ymEGFP_red	180920_SW206_s1_03	Cell_351	ymEGFP_red	2	2	0	8.7033	mad1	mad1WTymEGFP	WT	WT	ymEGFP	SW206
SW206_180822_ymEGFP_red	180920_SW206_s1_03	Cell_352	ymEGFP_red	4	4	0	8.88505	mad1	mad1WTymEGFP	WT	WT	ymEGFP	SW206
SW206_180822_ymEGFP_red	180920_SW206_s1_03	Cell_354	ymEGFP_red	3	3	0	7.17633	mad1	mad1WTymEGFP	WT	WT	ymEGFP	SW206
SW206_180822_ymEGFP_red	180920_SW206_s1_03	Cell_357	ymEGFP_red	4	4	0	11.7036	mad1	mad1WTymEGFP	WT	WT	ymEGFP	SW206
SW206_180822_ymEGFP_red	180920_SW206_s1_03	Cell_358	ymEGFP_red	4	3	1	8.08198	mad1	mad1WTymEGFP	WT	WT	ymEGFP	SW206
SW206_180822_ymEGFP_red	180920_SW206_s1_03	Cell_359	ymEGFP_red	5	5	0	11.895	mad1	mad1WTymEGFP	WT	WT	ymEGFP	SW206
SW206_180822_ymEGFP_red	180920_SW206_s1_03	Cell_36	ymEGFP_red	1	1	0	11.2249	mad1	mad1WTymEGFP	WT	WT	ymEGFP	SW206
SW206_180822_ymEGFP_red	180920_SW206_s1_03	Cell_37	ymEGFP_red	5	5	0	7.71865	mad1	mad1WTymEGFP	WT	WT	ymEGFP	SW206
SW206_180822_ymEGFP_red	180920_SW206_s1_03	Cell_38	ymEGFP_red	6	6	0	10.7831	mad1	mad1WTymEGFP	WT	WT	ymEGFP	SW206
SW206_180822_ymEGFP_red	180920_SW206_s1_03	Cell_39	ymEGFP_red	6	5	1	10.3292	mad1	mad1WTymEGFP	WT	WT	ymEGFP	SW206
SW206_180822_ymEGFP_red	180920_SW206_s1_03	Cell_40	ymEGFP_red	5	5	0	12.1392	mad1	mad1WTymEGFP	WT	WT	ymEGFP	SW206
SW206_180822_ymEGFP_red	180920_SW206_s1_03	Cell_41	ymEGFP_red	4	4	0	10.2315	mad1	mad1WTymEGFP	WT	WT	ymEGFP	SW206
SW206_180822_ymEGFP_red	180920_SW206_s1_03	Cell_42	ymEGFP_red	4	3	1	10.7709	mad1	mad1WTymEGFP	WT	WT	ymEGFP	SW206
SW206_180822_ymEGFP_red	180920_SW206_s1_03	Cell_43	ymEGFP_red	2	2	0	6.24818	mad1	mad1WTymEGFP	WT	WT	ymEGFP	SW206
SW206_180822_ymEGFP_red	180920_SW206_s1_03	Cell_44	ymEGFP_red	0	0	0	7.73955	mad1	mad1WTymEGFP	WT	WT	ymEGFP	SW206
SW206_180822_ymEGFP_red	180920_SW206_s1_03	Cell_45	ymEGFP_red	1	1	0	7.66694	mad1	mad1WTymEGFP	WT	WT	ymEGFP	SW206
SW206_180822_ymEGFP_red	180920_SW206_s1_03	Cell_47	ymEGFP_red	4	3	1	8.59759	mad1	mad1WTymEGFP	WT	WT	ymEGFP	SW206
SW206_180822_ymEGFP_red	180920_SW206_s1_03	Cell_48	ymEGFP_red	2	2	0	7.62625	mad1	mad1WTymEGFP	WT	WT	ymEGFP	SW206
SW206_180822_ymEGFP_red	180920_SW206_s1_03	Cell_49	ymEGFP_red	5	5	0	12.263	mad1	mad1WTymEGFP	WT	WT	ymEGFP	SW206
SW206_180822_ymEGFP_red	180920_SW206_s1_03	Cell_50	ymEGFP_red	3	3	0	8.34685	mad1	mad1WTymEGFP	WT	WT	ymEGFP	SW206
SW206_180822_ymEGFP_red	180920_SW206_s1_03	Cell_51	ymEGFP_red	5	5	0	10.4921	mad1	mad1WTymEGFP	WT	WT	ymEGFP	SW206
SW206_180822_ymEGFP_red	180920_SW206_s1_03	Cell_52	ymEGFP_red	5	4	1	10.9111	mad1	mad1WTymEGFP	WT	WT	ymEGFP	SW206
SW206_180822_ymEGFP_red	180920_SW206_s1_03	Cell_54	ymEGFP_red	4	4	0	9.28772	mad1	mad1WTymEGFP	WT	WT	ymEGFP	SW206
SW206_180822_ymEGFP_red	180920_SW206_s1_03	Cell_55	ymEGFP_red	5	5	0	11.4507	mad1	mad1WTymEGFP	WT	WT	ymEGFP	SW206
SW206_180822_ymEGFP_red	180920_SW206_s1_03	Cell_56	ymEGFP_red	6	4	2	10.4197	mad1	mad1WTymEGFP	WT	WT	ymEGFP	SW206
SW206_180822_ymEGFP_red	180920_SW206_s1_03	Cell_57	ymEGFP_red	4	4	0	9.50263	mad1	mad1WTymEGFP	WT	WT	ymEGFP	SW206
SW206_180822_ymEGFP_red	180920_SW206_s1_03	Cell_58	ymEGFP_red	6	6	0	11.6268	mad1	mad1WTymEGFP	WT	WT	ymEGFP	SW206
SW206_180822_ymEGFP_red	180920_SW206_s1_03	Cell_59	ymEGFP_red	2	1	1	10.9148	mad1	mad1WTymEGFP	WT	WT	ymEGFP	SW206
SW206_180822_ymEGFP_red	180920_SW206_s1_03	Cell_60	ymEGFP_red	1	0	1	7.02974	mad1	mad1WTymEGFP	WT	WT	ymEGFP	SW206
SW206_180822_ymEGFP_red	180920_SW206_s1_03	Cell_62	ymEGFP_red	3	3	0	9.06848	mad1	mad1WTymEGFP	WT	WT	ymEGFP	SW206
SW206_180822_ymEGFP_red	180920_SW206_s1_03	Cell_63	ymEGFP_red	3	2	1	11.1849	mad1	mad1WTymEGFP	WT	WT	ymEGFP	SW206
SW206_180822_ymEGFP_red	180920_SW206_s1_03	Cell_64	ymEGFP_red	7	7	0	13.6523	mad1	mad1WTymEGFP	WT	WT	ymEGFP	SW206
SW206_180822_ymEGFP_red	180920_SW206_s1_03	Cell_65	ymEGFP_red	4	4	0	10.8445	mad1	mad1WTymEGFP	WT	WT	ymEGFP	SW206
SW206_180822_ymEGFP_red	180920_SW206_s1_03	Cell_66	ymEGFP_red	1	1	0	9.685	mad1	mad1WTymEGFP	WT	WT	ymEGFP	SW206
SW206_180822_ymEGFP_red	180920_SW206_s1_03	Cell_67	ymEGFP_red	2	2	0	8.13487	mad1	mad1WTymEGFP	WT	WT	ymEGFP	SW206
SW206_180822_ymEGFP_red	180920_SW206_s1_03	Cell_68	ymEGFP_red	2	2	0	7.95974	mad1	mad1WTymEGFP	WT	WT	ymEGFP	SW206
SW206_180822_ymEGFP_red	180920_SW206_s1_03	Cell_69	ymEGFP_red	5	4	1	8.61246	mad1	mad1WTymEGFP	WT	WT	ymEGFP	SW206
SW206_180822_ymEGFP_red	180920_SW206_s1_03	Cell_70	ymEGFP_red	7	6	1	10.2607	mad1	mad1WTymEGFP	WT	WT	ymEGFP	SW206
SW206_180822_ymEGFP_red	180920_SW206_s1_03	Cell_71	ymEGFP_red	2	2	0	9.36611	mad1	mad1WTymEGFP	WT	WT	ymEGFP	SW206
SW206_180822_ymEGFP_red	180920_SW206_s1_03	Cell_72	ymEGFP_red	3	3	0	8.84963	mad1	mad1WTymEGFP	WT	WT	ymEGFP	SW206
SW206_180822_ymEGFP_red	180920_SW206_s1_03	Cell_73	ymEGFP_red	3	3	0	7.68215	mad1	mad1WTymEGFP	WT	WT	ymEGFP	SW206
SW206_180822_ymEGFP_red	180920_SW206_s1_03	Cell_74	ymEGFP_red	2	1	1	9.295	mad1	mad1WTymEGFP	WT	WT	ymEGFP	SW206
SW206_180822_ymEGFP_red	180920_SW206_s1_03	Cell_75	ymEGFP_red	7	6	1	12.9606	mad1	mad1WTymEGFP	WT	WT	ymEGFP	SW206
SW206_180822_ymEGFP_red	180920_SW206_s1_03	Cell_76	ymEGFP_red	3	2	1	7.6875	mad1	mad1WTymEGFP	WT	WT	ymEGFP	SW206
SW206_180822_ymEGFP_red	180920_SW206_s1_03	Cell_77	ymEGFP_red	4	4	0	10.7852	mad1	mad1WTymEGFP	WT	WT	ymEGFP	SW206
SW206_180822_ymEGFP_red	180920_SW206_s1_03	Cell_79	ymEGFP_red	4	3	1	8.53102	mad1	mad1WTymEGFP	WT	WT	ymEGFP	SW206
SW206_180822_ymEGFP_red	180920_SW206_s1_03	Cell_80	ymEGFP_red	1	0	1	6.41496	mad1	mad1WTymEGFP	WT	WT	ymEGFP	SW206
SW206_180822_ymEGFP_red	180920_SW206_s1_03	Cell_81	ymEGFP_red	3	2	1	11.719	mad1	mad1WTymEGFP	WT	WT	ymEGFP	SW206
SW206_180822_ymEGFP_red	180920_SW206_s1_03	Cell_82	ymEGFP_red	1	1	0	6.84968	mad1	mad1WTymEGFP	WT	WT	ymEGFP	SW206
SW206_180822_ymEGFP_red	180920_SW206_s1_03	Cell_83	ymEGFP_red	3	3	0	7.36844	mad1	mad1WTymEGFP	WT	WT	ymEGFP	SW206
SW206_180822_ymEGFP_red	180920_SW206_s1_03	Cell_84	ymEGFP_red	8	8	0	12.1146	mad1	mad1WTymEGFP	WT	WT	ymEGFP	SW206
SW206_180822_ymEGFP_red	180920_SW206_s1_03	Cell_85	ymEGFP_red	4	3	1	6.18066	mad1	mad1WTymEGFP	WT	WT	ymEGFP	SW206
SW206_180822_ymEGFP_red	180920_SW206_s1_03	Cell_86	ymEGFP_red	5	5	0	11.3782	mad1	mad1WTymEGFP	WT	WT	ymEGFP	SW206
SW206_180822_ymEGFP_red	180920_SW206_s1_03	Cell_87	ymEGFP_red	5	5	0	7.1241	mad1	mad1WTymEGFP	WT	WT	ymEGFP	SW206
SW206_180822_ymEGFP_red	180920_SW206_s1_03	Cell_88	ymEGFP_red	5	5	0	11.1051	mad1	mad1WTymEGFP	WT	WT	ymEGFP	SW206
SW206_180822_ymEGFP_red	180920_SW206_s1_03	Cell_89	ymEGFP_red	3	3	0	7.84458	mad1	mad1WTymEGFP	WT	WT	ymEGFP	SW206
SW206_180822_ymEGFP_red	180920_SW206_s1_03	Cell_90	ymEGFP_red	3	3	0	12.3122	mad1	mad1WTymEGFP	WT	WT	ymEGFP	SW206
SW206_180822_ymEGFP_red	180920_SW206_s1_03	Cell_91	ymEGFP_red	5	4	1	8.575	mad1	mad1WTymEGFP	WT	WT	ymEGFP	SW206
SW206_180822_ymEGFP_red	180920_SW206_s1_03	Cell_92	ymEGFP_red	4	4	0	8.59231	mad1	mad1WTymEGFP	WT	WT	ymEGFP	SW206
SW206_180822_ymEGFP_red	180920_SW206_s1_03	Cell_93	ymEGFP_red	4	3	1	10.3391	mad1	mad1WTymEGFP	WT	WT	ymEGFP	SW206
SW206_180822_ymEGFP_red	180920_SW206_s1_03	Cell_94	ymEGFP_red	2	2	0	7.64123	mad1	mad1WTymEGFP	WT	WT	ymEGFP	SW206
SW206_180822_ymEGFP_red	180920_SW206_s1_03	Cell_95	ymEGFP_red	1	1	0	9.41513	mad1	mad1WTymEGFP	WT	WT	ymEGFP	SW206
SW206_180822_ymEGFP_red	180920_SW206_s1_03	Cell_96	ymEGFP_red	4	4	0	7.07558	mad1	mad1WTymEGFP	WT	WT	ymEGFP	SW206
SW206_180822_ymEGFP_red	180920_SW206_s1_03	Cell_97	ymEGFP_red	3	3	0	8.10261	mad1	mad1WTymEGFP	WT	WT	ymEGFP	SW206
SW206_180822_ymEGFP_red	180920_SW206_s1_03	Cell_98	ymEGFP_red	3	3	0	9.37299	mad1	mad1WTymEGFP	WT	WT	ymEGFP	SW206
SW206_180822_ymEGFP_red	180920_SW206_s1_03	Cell_99	ymEGFP_red	2	2	0	9.64315	mad1	mad1WTymEGFP	WT	WT	ymEGFP	SW206
SW206_180822_ymEGFP_red	180920_SW206_s1_04	Cell_100	ymEGFP_red	2	2	0	9.3109	mad1	mad1WTymEGFP	WT	WT	ymEGFP	SW206
SW206_180822_ymEGFP_red	180920_SW206_s1_04	Cell_101	ymEGFP_red	2	2	0	12.7456	mad1	mad1WTymEGFP	WT	WT	ymEGFP	SW206
SW206_180822_ymEGFP_red	180920_SW206_s1_04	Cell_102	ymEGFP_red	4	3	1	11.4143	mad1	mad1WTymEGFP	WT	WT	ymEGFP	SW206
SW206_180822_ymEGFP_red	180920_SW206_s1_04	Cell_103	ymEGFP_red	4	4	0	10.9264	mad1	mad1WTymEGFP	WT	WT	ymEGFP	SW206
SW206_180822_ymEGFP_red	180920_SW206_s1_04	Cell_104	ymEGFP_red	2	2	0	11.0299	mad1	mad1WTymEGFP	WT	WT	ymEGFP	SW206
SW206_180822_ymEGFP_red	180920_SW206_s1_04	Cell_105	ymEGFP_red	2	2	0	7.70216	mad1	mad1WTymEGFP	WT	WT	ymEGFP	SW206
SW206_180822_ymEGFP_red	180920_SW206_s1_04	Cell_106	ymEGFP_red	4	4	0	11.9386	mad1	mad1WTymEGFP	WT	WT	ymEGFP	SW206
SW206_180822_ymEGFP_red	180920_SW206_s1_04	Cell_107	ymEGFP_red	5	5	0	10.6079	mad1	mad1WTymEGFP	WT	WT	ymEGFP	SW206
SW206_180822_ymEGFP_red	180920_SW206_s1_04	Cell_108	ymEGFP_red	3	3	0	10.9141	mad1	mad1WTymEGFP	WT	WT	ymEGFP	SW206
SW206_180822_ymEGFP_red	180920_SW206_s1_04	Cell_109	ymEGFP_red	4	4	0	8.21392	mad1	mad1WTymEGFP	WT	WT	ymEGFP	SW206
SW206_180822_ymEGFP_red	180920_SW206_s1_04	Cell_110	ymEGFP_red	1	1	0	8.92167	mad1	mad1WTymEGFP	WT	WT	ymEGFP	SW206
SW206_180822_ymEGFP_red	180920_SW206_s1_04	Cell_111	ymEGFP_red	7	6	1	12.0052	mad1	mad1WTymEGFP	WT	WT	ymEGFP	SW206
SW206_180822_ymEGFP_red	180920_SW206_s1_04	Cell_112	ymEGFP_red	4	3	1	9.59909	mad1	mad1WTymEGFP	WT	WT	ymEGFP	SW206
SW206_180822_ymEGFP_red	180920_SW206_s1_04	Cell_113	ymEGFP_red	3	3	0	7.70805	mad1	mad1WTymEGFP	WT	WT	ymEGFP	SW206
SW206_180822_ymEGFP_red	180920_SW206_s1_04	Cell_114	ymEGFP_red	4	3	1	11.2667	mad1	mad1WTymEGFP	WT	WT	ymEGFP	SW206
SW206_180822_ymEGFP_red	180920_SW206_s1_04	Cell_115	ymEGFP_red	4	4	0	11.199	mad1	mad1WTymEGFP	WT	WT	ymEGFP	SW206
SW206_180822_ymEGFP_red	180920_SW206_s1_04	Cell_116	ymEGFP_red	4	4	0	12.7394	mad1	mad1WTymEGFP	WT	WT	ymEGFP	SW206
SW206_180822_ymEGFP_red	180920_SW206_s1_04	Cell_117	ymEGFP_red	2	2	0	8.8954	mad1	mad1WTymEGFP	WT	WT	ymEGFP	SW206
SW206_180822_ymEGFP_red	180920_SW206_s1_04	Cell_118	ymEGFP_red	4	3	1	9.82981	mad1	mad1WTymEGFP	WT	WT	ymEGFP	SW206
SW206_180822_ymEGFP_red	180920_SW206_s1_04	Cell_119	ymEGFP_red	5	5	0	11.9665	mad1	mad1WTymEGFP	WT	WT	ymEGFP	SW206
SW206_180822_ymEGFP_red	180920_SW206_s1_04	Cell_121	ymEGFP_red	4	4	0	7.61682	mad1	mad1WTymEGFP	WT	WT	ymEGFP	SW206
SW206_180822_ymEGFP_red	180920_SW206_s1_04	Cell_122	ymEGFP_red	2	2	0	11.3397	mad1	mad1WTymEGFP	WT	WT	ymEGFP	SW206
SW206_180822_ymEGFP_red	180920_SW206_s1_04	Cell_123	ymEGFP_red	3	3	0	8.32228	mad1	mad1WTymEGFP	WT	WT	ymEGFP	SW206
SW206_180822_ymEGFP_red	180920_SW206_s1_04	Cell_124	ymEGFP_red	3	2	1	6.70633	mad1	mad1WTymEGFP	WT	WT	ymEGFP	SW206
SW206_180822_ymEGFP_red	180920_SW206_s1_04	Cell_125	ymEGFP_red	3	3	0	7.1241	mad1	mad1WTymEGFP	WT	WT	ymEGFP	SW206
SW206_180822_ymEGFP_red	180920_SW206_s1_04	Cell_126	ymEGFP_red	4	3	1	8.07072	mad1	mad1WTymEGFP	WT	WT	ymEGFP	SW206
SW206_180822_ymEGFP_red	180920_SW206_s1_04	Cell_127	ymEGFP_red	2	2	0	8.7487	mad1	mad1WTymEGFP	WT	WT	ymEGFP	SW206
SW206_180822_ymEGFP_red	180920_SW206_s1_04	Cell_128	ymEGFP_red	2	2	0	7.93581	mad1	mad1WTymEGFP	WT	WT	ymEGFP	SW206
SW206_180822_ymEGFP_red	180920_SW206_s1_04	Cell_129	ymEGFP_red	6	5	1	12.0491	mad1	mad1WTymEGFP	WT	WT	ymEGFP	SW206
SW206_180822_ymEGFP_red	180920_SW206_s1_04	Cell_130	ymEGFP_red	2	1	1	6.65976	mad1	mad1WTymEGFP	WT	WT	ymEGFP	SW206
SW206_180822_ymEGFP_red	180920_SW206_s1_04	Cell_131	ymEGFP_red	4	3	1	10.8203	mad1	mad1WTymEGFP	WT	WT	ymEGFP	SW206
SW206_180822_ymEGFP_red	180920_SW206_s1_04	Cell_132	ymEGFP_red	5	5	0	12.6636	mad1	mad1WTymEGFP	WT	WT	ymEGFP	SW206
SW206_180822_ymEGFP_red	180920_SW206_s1_04	Cell_133	ymEGFP_red	1	1	0	6.74249	mad1	mad1WTymEGFP	WT	WT	ymEGFP	SW206
SW206_180822_ymEGFP_red	180920_SW206_s1_04	Cell_134	ymEGFP_red	3	3	0	7.345	mad1	mad1WTymEGFP	WT	WT	ymEGFP	SW206
SW206_180822_ymEGFP_red	180920_SW206_s1_04	Cell_135	ymEGFP_red	2	2	0	11.3146	mad1	mad1WTymEGFP	WT	WT	ymEGFP	SW206
SW206_180822_ymEGFP_red	180920_SW206_s1_04	Cell_136	ymEGFP_red	4	4	0	9.13938	mad1	mad1WTymEGFP	WT	WT	ymEGFP	SW206
SW206_180822_ymEGFP_red	180920_SW206_s1_04	Cell_137	ymEGFP_red	1	1	0	7.5824	mad1	mad1WTymEGFP	WT	WT	ymEGFP	SW206
SW206_180822_ymEGFP_red	180920_SW206_s1_04	Cell_138	ymEGFP_red	2	2	0	9.36264	mad1	mad1WTymEGFP	WT	WT	ymEGFP	SW206
SW206_180822_ymEGFP_red	180920_SW206_s1_04	Cell_139	ymEGFP_red	3	2	1	9.04723	mad1	mad1WTymEGFP	WT	WT	ymEGFP	SW206
SW206_180822_ymEGFP_red	180920_SW206_s1_04	Cell_140	ymEGFP_red	2	1	1	8.73986	mad1	mad1WTymEGFP	WT	WT	ymEGFP	SW206
SW206_180822_ymEGFP_red	180920_SW206_s1_04	Cell_141	ymEGFP_red	3	3	0	13.804	mad1	mad1WTymEGFP	WT	WT	ymEGFP	SW206
SW206_180822_ymEGFP_red	180920_SW206_s1_04	Cell_142	ymEGFP_red	1	1	0	9.04186	mad1	mad1WTymEGFP	WT	WT	ymEGFP	SW206
SW206_180822_ymEGFP_red	180920_SW206_s1_04	Cell_143	ymEGFP_red	2	2	0	6.08422	mad1	mad1WTymEGFP	WT	WT	ymEGFP	SW206
SW206_180822_ymEGFP_red	180920_SW206_s1_04	Cell_144	ymEGFP_red	3	3	0	11.7722	mad1	mad1WTymEGFP	WT	WT	ymEGFP	SW206
SW206_180822_ymEGFP_red	180920_SW206_s1_04	Cell_145	ymEGFP_red	4	3	1	7.39138	mad1	mad1WTymEGFP	WT	WT	ymEGFP	SW206
SW206_180822_ymEGFP_red	180920_SW206_s1_04	Cell_146	ymEGFP_red	5	5	0	7.19081	mad1	mad1WTymEGFP	WT	WT	ymEGFP	SW206
SW206_180822_ymEGFP_red	180920_SW206_s1_04	Cell_147	ymEGFP_red	5	3	2	10.7299	mad1	mad1WTymEGFP	WT	WT	ymEGFP	SW206
SW206_180822_ymEGFP_red	180920_SW206_s1_04	Cell_148	ymEGFP_red	1	1	0	8.59202	mad1	mad1WTymEGFP	WT	WT	ymEGFP	SW206
SW206_180822_ymEGFP_red	180920_SW206_s1_04	Cell_149	ymEGFP_red	2	2	0	9.57821	mad1	mad1WTymEGFP	WT	WT	ymEGFP	SW206
SW206_180822_ymEGFP_red	180920_SW206_s1_04	Cell_150	ymEGFP_red	2	2	0	6.95871	mad1	mad1WTymEGFP	WT	WT	ymEGFP	SW206
SW206_180822_ymEGFP_red	180920_SW206_s1_04	Cell_151	ymEGFP_red	1	1	0	7.64512	mad1	mad1WTymEGFP	WT	WT	ymEGFP	SW206
SW206_180822_ymEGFP_red	180920_SW206_s1_04	Cell_152	ymEGFP_red	4	4	0	9.1581	mad1	mad1WTymEGFP	WT	WT	ymEGFP	SW206
SW206_180822_ymEGFP_red	180920_SW206_s1_04	Cell_153	ymEGFP_red	0	0	0	7.00236	mad1	mad1WTymEGFP	WT	WT	ymEGFP	SW206
SW206_180822_ymEGFP_red	180920_SW206_s1_04	Cell_154	ymEGFP_red	3	3	0	7.59709	mad1	mad1WTymEGFP	WT	WT	ymEGFP	SW206
SW206_180822_ymEGFP_red	180920_SW206_s1_04	Cell_155	ymEGFP_red	1	1	0	7.39773	mad1	mad1WTymEGFP	WT	WT	ymEGFP	SW206
SW206_180822_ymEGFP_red	180920_SW206_s1_04	Cell_156	ymEGFP_red	2	1	1	7.05131	mad1	mad1WTymEGFP	WT	WT	ymEGFP	SW206
SW206_180822_ymEGFP_red	180920_SW206_s1_04	Cell_158	ymEGFP_red	6	6	0	11.6767	mad1	mad1WTymEGFP	WT	WT	ymEGFP	SW206
SW206_180822_ymEGFP_red	180920_SW206_s1_04	Cell_159	ymEGFP_red	5	4	1	10.8245	mad1	mad1WTymEGFP	WT	WT	ymEGFP	SW206
SW206_180822_ymEGFP_red	180920_SW206_s1_04	Cell_160	ymEGFP_red	3	3	0	8.54523	mad1	mad1WTymEGFP	WT	WT	ymEGFP	SW206
SW206_180822_ymEGFP_red	180920_SW206_s1_04	Cell_161	ymEGFP_red	6	6	0	10.53	mad1	mad1WTymEGFP	WT	WT	ymEGFP	SW206
SW206_180822_ymEGFP_red	180920_SW206_s1_04	Cell_162	ymEGFP_red	2	2	0	8.567	mad1	mad1WTymEGFP	WT	WT	ymEGFP	SW206
SW206_180822_ymEGFP_red	180920_SW206_s1_04	Cell_163	ymEGFP_red	5	5	0	8.57422	mad1	mad1WTymEGFP	WT	WT	ymEGFP	SW206
SW206_180822_ymEGFP_red	180920_SW206_s1_04	Cell_164	ymEGFP_red	4	4	0	8.92896	mad1	mad1WTymEGFP	WT	WT	ymEGFP	SW206
SW206_180822_ymEGFP_red	180920_SW206_s1_04	Cell_165	ymEGFP_red	3	3	0	10.4298	mad1	mad1WTymEGFP	WT	WT	ymEGFP	SW206
SW206_180822_ymEGFP_red	180920_SW206_s1_04	Cell_166	ymEGFP_red	5	5	0	10.5505	mad1	mad1WTymEGFP	WT	WT	ymEGFP	SW206
SW206_180822_ymEGFP_red	180920_SW206_s1_04	Cell_167	ymEGFP_red	8	7	1	12.9342	mad1	mad1WTymEGFP	WT	WT	ymEGFP	SW206
SW206_180822_ymEGFP_red	180920_SW206_s1_04	Cell_168	ymEGFP_red	5	5	0	11.0341	mad1	mad1WTymEGFP	WT	WT	ymEGFP	SW206
SW206_180822_ymEGFP_red	180920_SW206_s1_04	Cell_169	ymEGFP_red	3	2	1	7.11025	mad1	mad1WTymEGFP	WT	WT	ymEGFP	SW206
SW206_180822_ymEGFP_red	180920_SW206_s1_04	Cell_170	ymEGFP_red	6	4	2	10.101	mad1	mad1WTymEGFP	WT	WT	ymEGFP	SW206
SW206_180822_ymEGFP_red	180920_SW206_s1_04	Cell_171	ymEGFP_red	3	3	0	8.29646	mad1	mad1WTymEGFP	WT	WT	ymEGFP	SW206
SW206_180822_ymEGFP_red	180920_SW206_s1_04	Cell_173	ymEGFP_red	3	2	1	7.75197	mad1	mad1WTymEGFP	WT	WT	ymEGFP	SW206
SW206_180822_ymEGFP_red	180920_SW206_s1_04	Cell_174	ymEGFP_red	2	2	0	7.38917	mad1	mad1WTymEGFP	WT	WT	ymEGFP	SW206
SW206_180822_ymEGFP_red	180920_SW206_s1_04	Cell_175	ymEGFP_red	3	2	1	10.6962	mad1	mad1WTymEGFP	WT	WT	ymEGFP	SW206
SW206_180822_ymEGFP_red	180920_SW206_s1_04	Cell_176	ymEGFP_red	4	4	0	7.99271	mad1	mad1WTymEGFP	WT	WT	ymEGFP	SW206
SW206_180822_ymEGFP_red	180920_SW206_s1_04	Cell_177	ymEGFP_red	2	2	0	9.36	mad1	mad1WTymEGFP	WT	WT	ymEGFP	SW206
SW206_180822_ymEGFP_red	180920_SW206_s1_04	Cell_178	ymEGFP_red	0	0	0	7.39973	mad1	mad1WTymEGFP	WT	WT	ymEGFP	SW206
SW206_180822_ymEGFP_red	180920_SW206_s1_04	Cell_179	ymEGFP_red	6	6	0	7.31803	mad1	mad1WTymEGFP	WT	WT	ymEGFP	SW206
SW206_180822_ymEGFP_red	180920_SW206_s1_04	Cell_18	ymEGFP_red	2	2	0	11.4363	mad1	mad1WTymEGFP	WT	WT	ymEGFP	SW206
SW206_180822_ymEGFP_red	180920_SW206_s1_04	Cell_180	ymEGFP_red	4	3	1	8.86453	mad1	mad1WTymEGFP	WT	WT	ymEGFP	SW206
SW206_180822_ymEGFP_red	180920_SW206_s1_04	Cell_182	ymEGFP_red	4	4	0	10.1069	mad1	mad1WTymEGFP	WT	WT	ymEGFP	SW206
SW206_180822_ymEGFP_red	180920_SW206_s1_04	Cell_183	ymEGFP_red	3	3	0	11.4905	mad1	mad1WTymEGFP	WT	WT	ymEGFP	SW206
SW206_180822_ymEGFP_red	180920_SW206_s1_04	Cell_184	ymEGFP_red	2	1	1	7.1257	mad1	mad1WTymEGFP	WT	WT	ymEGFP	SW206
SW206_180822_ymEGFP_red	180920_SW206_s1_04	Cell_186	ymEGFP_red	2	2	0	6.8653	mad1	mad1WTymEGFP	WT	WT	ymEGFP	SW206
SW206_180822_ymEGFP_red	180920_SW206_s1_04	Cell_187	ymEGFP_red	7	6	1	11.7538	mad1	mad1WTymEGFP	WT	WT	ymEGFP	SW206
SW206_180822_ymEGFP_red	180920_SW206_s1_04	Cell_188	ymEGFP_red	4	4	0	7.48336	mad1	mad1WTymEGFP	WT	WT	ymEGFP	SW206
SW206_180822_ymEGFP_red	180920_SW206_s1_04	Cell_189	ymEGFP_red	4	3	1	8.47285	mad1	mad1WTymEGFP	WT	WT	ymEGFP	SW206
SW206_180822_ymEGFP_red	180920_SW206_s1_04	Cell_19	ymEGFP_red	3	3	0	7.8531	mad1	mad1WTymEGFP	WT	WT	ymEGFP	SW206
SW206_180822_ymEGFP_red	180920_SW206_s1_04	Cell_190	ymEGFP_red	2	2	0	7.30124	mad1	mad1WTymEGFP	WT	WT	ymEGFP	SW206
SW206_180822_ymEGFP_red	180920_SW206_s1_04	Cell_191	ymEGFP_red	1	0	1	7.78076	mad1	mad1WTymEGFP	WT	WT	ymEGFP	SW206
SW206_180822_ymEGFP_red	180920_SW206_s1_04	Cell_192	ymEGFP_red	6	5	1	12.7005	mad1	mad1WTymEGFP	WT	WT	ymEGFP	SW206
SW206_180822_ymEGFP_red	180920_SW206_s1_04	Cell_193	ymEGFP_red	5	5	0	10.0714	mad1	mad1WTymEGFP	WT	WT	ymEGFP	SW206
SW206_180822_ymEGFP_red	180920_SW206_s1_04	Cell_194	ymEGFP_red	2	2	0	6.78592	mad1	mad1WTymEGFP	WT	WT	ymEGFP	SW206
SW206_180822_ymEGFP_red	180920_SW206_s1_04	Cell_195	ymEGFP_red	3	3	0	10.4334	mad1	mad1WTymEGFP	WT	WT	ymEGFP	SW206
SW206_180822_ymEGFP_red	180920_SW206_s1_04	Cell_196	ymEGFP_red	2	2	0	7.70805	mad1	mad1WTymEGFP	WT	WT	ymEGFP	SW206
SW206_180822_ymEGFP_red	180920_SW206_s1_04	Cell_197	ymEGFP_red	3	3	0	8.24394	mad1	mad1WTymEGFP	WT	WT	ymEGFP	SW206
SW206_180822_ymEGFP_red	180920_SW206_s1_04	Cell_198	ymEGFP_red	2	2	0	7.7962	mad1	mad1WTymEGFP	WT	WT	ymEGFP	SW206
SW206_180822_ymEGFP_red	180920_SW206_s1_04	Cell_199	ymEGFP_red	5	5	0	8.33439	mad1	mad1WTymEGFP	WT	WT	ymEGFP	SW206
SW206_180822_ymEGFP_red	180920_SW206_s1_04	Cell_20	ymEGFP_red	5	5	0	12.0143	mad1	mad1WTymEGFP	WT	WT	ymEGFP	SW206
SW206_180822_ymEGFP_red	180920_SW206_s1_04	Cell_200	ymEGFP_red	4	4	0	11.8803	mad1	mad1WTymEGFP	WT	WT	ymEGFP	SW206
SW206_180822_ymEGFP_red	180920_SW206_s1_04	Cell_201	ymEGFP_red	0	0	0	7.67	mad1	mad1WTymEGFP	WT	WT	ymEGFP	SW206
SW206_180822_ymEGFP_red	180920_SW206_s1_04	Cell_202	ymEGFP_red	5	5	0	11.847	mad1	mad1WTymEGFP	WT	WT	ymEGFP	SW206
SW206_180822_ymEGFP_red	180920_SW206_s1_04	Cell_203	ymEGFP_red	4	4	0	9.39548	mad1	mad1WTymEGFP	WT	WT	ymEGFP	SW206
SW206_180822_ymEGFP_red	180920_SW206_s1_04	Cell_204	ymEGFP_red	3	2	1	7.30124	mad1	mad1WTymEGFP	WT	WT	ymEGFP	SW206
SW206_180822_ymEGFP_red	180920_SW206_s1_04	Cell_205	ymEGFP_red	0	0	0	7.30646	mad1	mad1WTymEGFP	WT	WT	ymEGFP	SW206
SW206_180822_ymEGFP_red	180920_SW206_s1_04	Cell_206	ymEGFP_red	0	0	0	5.66777	mad1	mad1WTymEGFP	WT	WT	ymEGFP	SW206
SW206_180822_ymEGFP_red	180920_SW206_s1_04	Cell_207	ymEGFP_red	2	2	0	12.7278	mad1	mad1WTymEGFP	WT	WT	ymEGFP	SW206
SW206_180822_ymEGFP_red	180920_SW206_s1_04	Cell_208	ymEGFP_red	4	4	0	8.4523	mad1	mad1WTymEGFP	WT	WT	ymEGFP	SW206
SW206_180822_ymEGFP_red	180920_SW206_s1_04	Cell_209	ymEGFP_red	4	4	0	10.4062	mad1	mad1WTymEGFP	WT	WT	ymEGFP	SW206
SW206_180822_ymEGFP_red	180920_SW206_s1_04	Cell_211	ymEGFP_red	3	3	0	6.7087	mad1	mad1WTymEGFP	WT	WT	ymEGFP	SW206
SW206_180822_ymEGFP_red	180920_SW206_s1_04	Cell_212	ymEGFP_red	3	3	0	9.27411	mad1	mad1WTymEGFP	WT	WT	ymEGFP	SW206
SW206_180822_ymEGFP_red	180920_SW206_s1_04	Cell_213	ymEGFP_red	4	4	0	10.4219	mad1	mad1WTymEGFP	WT	WT	ymEGFP	SW206
SW206_180822_ymEGFP_red	180920_SW206_s1_04	Cell_214	ymEGFP_red	1	1	0	5.9714	mad1	mad1WTymEGFP	WT	WT	ymEGFP	SW206
SW206_180822_ymEGFP_red	180920_SW206_s1_04	Cell_215	ymEGFP_red	3	3	0	9.60312	mad1	mad1WTymEGFP	WT	WT	ymEGFP	SW206
SW206_180822_ymEGFP_red	180920_SW206_s1_04	Cell_216	ymEGFP_red	0	0	0	8.02676	mad1	mad1WTymEGFP	WT	WT	ymEGFP	SW206
SW206_180822_ymEGFP_red	180920_SW206_s1_04	Cell_217	ymEGFP_red	2	1	1	6.6392	mad1	mad1WTymEGFP	WT	WT	ymEGFP	SW206
SW206_180822_ymEGFP_red	180920_SW206_s1_04	Cell_218	ymEGFP_red	6	6	0	9.85167	mad1	mad1WTymEGFP	WT	WT	ymEGFP	SW206
SW206_180822_ymEGFP_red	180920_SW206_s1_04	Cell_219	ymEGFP_red	3	3	0	7.83487	mad1	mad1WTymEGFP	WT	WT	ymEGFP	SW206
SW206_180822_ymEGFP_red	180920_SW206_s1_04	Cell_221	ymEGFP_red	1	1	0	5.6975	mad1	mad1WTymEGFP	WT	WT	ymEGFP	SW206
SW206_180822_ymEGFP_red	180920_SW206_s1_04	Cell_222	ymEGFP_red	3	3	0	10.2956	mad1	mad1WTymEGFP	WT	WT	ymEGFP	SW206
SW206_180822_ymEGFP_red	180920_SW206_s1_04	Cell_223	ymEGFP_red	4	4	0	8.11039	mad1	mad1WTymEGFP	WT	WT	ymEGFP	SW206
SW206_180822_ymEGFP_red	180920_SW206_s1_04	Cell_224	ymEGFP_red	4	4	0	7.52981	mad1	mad1WTymEGFP	WT	WT	ymEGFP	SW206
SW206_180822_ymEGFP_red	180920_SW206_s1_04	Cell_225	ymEGFP_red	2	0	2	7.04007	mad1	mad1WTymEGFP	WT	WT	ymEGFP	SW206
SW206_180822_ymEGFP_red	180920_SW206_s1_04	Cell_226	ymEGFP_red	3	2	1	11.8402	mad1	mad1WTymEGFP	WT	WT	ymEGFP	SW206
SW206_180822_ymEGFP_red	180920_SW206_s1_04	Cell_227	ymEGFP_red	5	4	1	7.77676	mad1	mad1WTymEGFP	WT	WT	ymEGFP	SW206
SW206_180822_ymEGFP_red	180920_SW206_s1_04	Cell_229	ymEGFP_red	3	2	1	8.76859	mad1	mad1WTymEGFP	WT	WT	ymEGFP	SW206
SW206_180822_ymEGFP_red	180920_SW206_s1_04	Cell_23	ymEGFP_red	3	2	1	7.91831	mad1	mad1WTymEGFP	WT	WT	ymEGFP	SW206
SW206_180822_ymEGFP_red	180920_SW206_s1_04	Cell_230	ymEGFP_red	3	2	1	7.735	mad1	mad1WTymEGFP	WT	WT	ymEGFP	SW206
SW206_180822_ymEGFP_red	180920_SW206_s1_04	Cell_231	ymEGFP_red	2	1	1	8.42747	mad1	mad1WTymEGFP	WT	WT	ymEGFP	SW206
SW206_180822_ymEGFP_red	180920_SW206_s1_04	Cell_232	ymEGFP_red	4	4	0	8.52199	mad1	mad1WTymEGFP	WT	WT	ymEGFP	SW206
SW206_180822_ymEGFP_red	180920_SW206_s1_04	Cell_233	ymEGFP_red	2	2	0	7.46944	mad1	mad1WTymEGFP	WT	WT	ymEGFP	SW206
SW206_180822_ymEGFP_red	180920_SW206_s1_04	Cell_235	ymEGFP_red	5	4	1	10.1427	mad1	mad1WTymEGFP	WT	WT	ymEGFP	SW206
SW206_180822_ymEGFP_red	180920_SW206_s1_04	Cell_236	ymEGFP_red	4	4	0	10.8494	mad1	mad1WTymEGFP	WT	WT	ymEGFP	SW206
SW206_180822_ymEGFP_red	180920_SW206_s1_04	Cell_237	ymEGFP_red	2	2	0	9.77704	mad1	mad1WTymEGFP	WT	WT	ymEGFP	SW206
SW206_180822_ymEGFP_red	180920_SW206_s1_04	Cell_238	ymEGFP_red	5	5	0	10.6264	mad1	mad1WTymEGFP	WT	WT	ymEGFP	SW206
SW206_180822_ymEGFP_red	180920_SW206_s1_04	Cell_239	ymEGFP_red	4	4	0	8.74469	mad1	mad1WTymEGFP	WT	WT	ymEGFP	SW206
SW206_180822_ymEGFP_red	180920_SW206_s1_04	Cell_24	ymEGFP_red	3	3	0	12.3123	mad1	mad1WTymEGFP	WT	WT	ymEGFP	SW206
SW206_180822_ymEGFP_red	180920_SW206_s1_04	Cell_240	ymEGFP_red	5	5	0	11.8984	mad1	mad1WTymEGFP	WT	WT	ymEGFP	SW206
SW206_180822_ymEGFP_red	180920_SW206_s1_04	Cell_241	ymEGFP_red	1	1	0	7.75999	mad1	mad1WTymEGFP	WT	WT	ymEGFP	SW206
SW206_180822_ymEGFP_red	180920_SW206_s1_04	Cell_242	ymEGFP_red	2	2	0	8.91521	mad1	mad1WTymEGFP	WT	WT	ymEGFP	SW206
SW206_180822_ymEGFP_red	180920_SW206_s1_04	Cell_243	ymEGFP_red	3	1	2	7.67688	mad1	mad1WTymEGFP	WT	WT	ymEGFP	SW206
SW206_180822_ymEGFP_red	180920_SW206_s1_04	Cell_244	ymEGFP_red	3	3	0	10.7837	mad1	mad1WTymEGFP	WT	WT	ymEGFP	SW206
SW206_180822_ymEGFP_red	180920_SW206_s1_04	Cell_245	ymEGFP_red	3	2	1	7.67777	mad1	mad1WTymEGFP	WT	WT	ymEGFP	SW206
SW206_180822_ymEGFP_red	180920_SW206_s1_04	Cell_246	ymEGFP_red	2	2	0	8.08408	mad1	mad1WTymEGFP	WT	WT	ymEGFP	SW206
SW206_180822_ymEGFP_red	180920_SW206_s1_04	Cell_247	ymEGFP_red	6	5	1	11.0465	mad1	mad1WTymEGFP	WT	WT	ymEGFP	SW206
SW206_180822_ymEGFP_red	180920_SW206_s1_04	Cell_248	ymEGFP_red	5	5	0	9.85252	mad1	mad1WTymEGFP	WT	WT	ymEGFP	SW206
SW206_180822_ymEGFP_red	180920_SW206_s1_04	Cell_249	ymEGFP_red	5	5	0	8.93142	mad1	mad1WTymEGFP	WT	WT	ymEGFP	SW206
SW206_180822_ymEGFP_red	180920_SW206_s1_04	Cell_25	ymEGFP_red	4	4	0	9.96209	mad1	mad1WTymEGFP	WT	WT	ymEGFP	SW206
SW206_180822_ymEGFP_red	180920_SW206_s1_04	Cell_250	ymEGFP_red	3	3	0	8.99993	mad1	mad1WTymEGFP	WT	WT	ymEGFP	SW206
SW206_180822_ymEGFP_red	180920_SW206_s1_04	Cell_251	ymEGFP_red	6	6	0	11.5038	mad1	mad1WTymEGFP	WT	WT	ymEGFP	SW206
SW206_180822_ymEGFP_red	180920_SW206_s1_04	Cell_252	ymEGFP_red	4	3	1	11.8996	mad1	mad1WTymEGFP	WT	WT	ymEGFP	SW206
SW206_180822_ymEGFP_red	180920_SW206_s1_04	Cell_253	ymEGFP_red	0	0	0	6.88586	mad1	mad1WTymEGFP	WT	WT	ymEGFP	SW206
SW206_180822_ymEGFP_red	180920_SW206_s1_04	Cell_254	ymEGFP_red	5	5	0	10.3078	mad1	mad1WTymEGFP	WT	WT	ymEGFP	SW206
SW206_180822_ymEGFP_red	180920_SW206_s1_04	Cell_255	ymEGFP_red	4	4	0	10.2069	mad1	mad1WTymEGFP	WT	WT	ymEGFP	SW206
SW206_180822_ymEGFP_red	180920_SW206_s1_04	Cell_257	ymEGFP_red	5	4	1	10.3803	mad1	mad1WTymEGFP	WT	WT	ymEGFP	SW206
SW206_180822_ymEGFP_red	180920_SW206_s1_04	Cell_259	ymEGFP_red	2	2	0	11.8123	mad1	mad1WTymEGFP	WT	WT	ymEGFP	SW206
SW206_180822_ymEGFP_red	180920_SW206_s1_04	Cell_26	ymEGFP_red	1	1	0	7.02754	mad1	mad1WTymEGFP	WT	WT	ymEGFP	SW206
SW206_180822_ymEGFP_red	180920_SW206_s1_04	Cell_260	ymEGFP_red	1	1	0	6.53527	mad1	mad1WTymEGFP	WT	WT	ymEGFP	SW206
SW206_180822_ymEGFP_red	180920_SW206_s1_04	Cell_261	ymEGFP_red	3	3	0	9.38125	mad1	mad1WTymEGFP	WT	WT	ymEGFP	SW206
SW206_180822_ymEGFP_red	180920_SW206_s1_04	Cell_262	ymEGFP_red	2	2	0	7.42824	mad1	mad1WTymEGFP	WT	WT	ymEGFP	SW206
SW206_180822_ymEGFP_red	180920_SW206_s1_04	Cell_263	ymEGFP_red	1	1	0	7.934	mad1	mad1WTymEGFP	WT	WT	ymEGFP	SW206
SW206_180822_ymEGFP_red	180920_SW206_s1_04	Cell_264	ymEGFP_red	1	1	0	8.10407	mad1	mad1WTymEGFP	WT	WT	ymEGFP	SW206
SW206_180822_ymEGFP_red	180920_SW206_s1_04	Cell_265	ymEGFP_red	4	4	0	11.1901	mad1	mad1WTymEGFP	WT	WT	ymEGFP	SW206
SW206_180822_ymEGFP_red	180920_SW206_s1_04	Cell_266	ymEGFP_red	4	4	0	9.03825	mad1	mad1WTymEGFP	WT	WT	ymEGFP	SW206
SW206_180822_ymEGFP_red	180920_SW206_s1_04	Cell_267	ymEGFP_red	1	1	0	8.34093	mad1	mad1WTymEGFP	WT	WT	ymEGFP	SW206
SW206_180822_ymEGFP_red	180920_SW206_s1_04	Cell_268	ymEGFP_red	1	1	0	7.08996	mad1	mad1WTymEGFP	WT	WT	ymEGFP	SW206
SW206_180822_ymEGFP_red	180920_SW206_s1_04	Cell_269	ymEGFP_red	3	3	0	11.4369	mad1	mad1WTymEGFP	WT	WT	ymEGFP	SW206
SW206_180822_ymEGFP_red	180920_SW206_s1_04	Cell_27	ymEGFP_red	5	5	0	11.1861	mad1	mad1WTymEGFP	WT	WT	ymEGFP	SW206
SW206_180822_ymEGFP_red	180920_SW206_s1_04	Cell_270	ymEGFP_red	1	1	0	7.47558	mad1	mad1WTymEGFP	WT	WT	ymEGFP	SW206
SW206_180822_ymEGFP_red	180920_SW206_s1_04	Cell_271	ymEGFP_red	3	3	0	9.32242	mad1	mad1WTymEGFP	WT	WT	ymEGFP	SW206
SW206_180822_ymEGFP_red	180920_SW206_s1_04	Cell_272	ymEGFP_red	4	3	1	9.21218	mad1	mad1WTymEGFP	WT	WT	ymEGFP	SW206
SW206_180822_ymEGFP_red	180920_SW206_s1_04	Cell_273	ymEGFP_red	5	5	0	10.144	mad1	mad1WTymEGFP	WT	WT	ymEGFP	SW206
SW206_180822_ymEGFP_red	180920_SW206_s1_04	Cell_274	ymEGFP_red	3	2	1	7.67564	mad1	mad1WTymEGFP	WT	WT	ymEGFP	SW206
SW206_180822_ymEGFP_red	180920_SW206_s1_04	Cell_275	ymEGFP_red	3	3	0	8.32299	mad1	mad1WTymEGFP	WT	WT	ymEGFP	SW206
SW206_180822_ymEGFP_red	180920_SW206_s1_04	Cell_276	ymEGFP_red	1	1	0	8.53496	mad1	mad1WTymEGFP	WT	WT	ymEGFP	SW206
SW206_180822_ymEGFP_red	180920_SW206_s1_04	Cell_277	ymEGFP_red	5	5	0	6.87625	mad1	mad1WTymEGFP	WT	WT	ymEGFP	SW206
SW206_180822_ymEGFP_red	180920_SW206_s1_04	Cell_278	ymEGFP_red	8	8	0	13.3414	mad1	mad1WTymEGFP	WT	WT	ymEGFP	SW206
SW206_180822_ymEGFP_red	180920_SW206_s1_04	Cell_279	ymEGFP_red	4	3	1	11.6062	mad1	mad1WTymEGFP	WT	WT	ymEGFP	SW206
SW206_180822_ymEGFP_red	180920_SW206_s1_04	Cell_28	ymEGFP_red	3	2	1	11.5034	mad1	mad1WTymEGFP	WT	WT	ymEGFP	SW206
SW206_180822_ymEGFP_red	180920_SW206_s1_04	Cell_280	ymEGFP_red	1	1	0	7.55288	mad1	mad1WTymEGFP	WT	WT	ymEGFP	SW206
SW206_180822_ymEGFP_red	180920_SW206_s1_04	Cell_281	ymEGFP_red	1	1	0	6.81449	mad1	mad1WTymEGFP	WT	WT	ymEGFP	SW206
SW206_180822_ymEGFP_red	180920_SW206_s1_04	Cell_282	ymEGFP_red	3	2	1	8.07203	mad1	mad1WTymEGFP	WT	WT	ymEGFP	SW206
SW206_180822_ymEGFP_red	180920_SW206_s1_04	Cell_283	ymEGFP_red	1	1	0	7.22859	mad1	mad1WTymEGFP	WT	WT	ymEGFP	SW206
SW206_180822_ymEGFP_red	180920_SW206_s1_04	Cell_284	ymEGFP_red	5	5	0	11.8884	mad1	mad1WTymEGFP	WT	WT	ymEGFP	SW206
SW206_180822_ymEGFP_red	180920_SW206_s1_04	Cell_285	ymEGFP_red	4	3	1	8.60445	mad1	mad1WTymEGFP	WT	WT	ymEGFP	SW206
SW206_180822_ymEGFP_red	180920_SW206_s1_04	Cell_286	ymEGFP_red	4	4	0	7.46539	mad1	mad1WTymEGFP	WT	WT	ymEGFP	SW206
SW206_180822_ymEGFP_red	180920_SW206_s1_04	Cell_287	ymEGFP_red	1	1	0	8.01901	mad1	mad1WTymEGFP	WT	WT	ymEGFP	SW206
SW206_180822_ymEGFP_red	180920_SW206_s1_04	Cell_288	ymEGFP_red	5	5	0	10.9124	mad1	mad1WTymEGFP	WT	WT	ymEGFP	SW206
SW206_180822_ymEGFP_red	180920_SW206_s1_04	Cell_289	ymEGFP_red	3	2	1	8.10515	mad1	mad1WTymEGFP	WT	WT	ymEGFP	SW206
SW206_180822_ymEGFP_red	180920_SW206_s1_04	Cell_29	ymEGFP_red	5	4	1	12.0116	mad1	mad1WTymEGFP	WT	WT	ymEGFP	SW206
SW206_180822_ymEGFP_red	180920_SW206_s1_04	Cell_290	ymEGFP_red	2	2	0	8.75071	mad1	mad1WTymEGFP	WT	WT	ymEGFP	SW206
SW206_180822_ymEGFP_red	180920_SW206_s1_04	Cell_291	ymEGFP_red	4	3	1	12.3744	mad1	mad1WTymEGFP	WT	WT	ymEGFP	SW206
SW206_180822_ymEGFP_red	180920_SW206_s1_04	Cell_292	ymEGFP_red	3	3	0	6.98621	mad1	mad1WTymEGFP	WT	WT	ymEGFP	SW206
SW206_180822_ymEGFP_red	180920_SW206_s1_04	Cell_293	ymEGFP_red	5	5	0	8.94104	mad1	mad1WTymEGFP	WT	WT	ymEGFP	SW206
SW206_180822_ymEGFP_red	180920_SW206_s1_04	Cell_294	ymEGFP_red	4	3	1	11.103	mad1	mad1WTymEGFP	WT	WT	ymEGFP	SW206
SW206_180822_ymEGFP_red	180920_SW206_s1_04	Cell_295	ymEGFP_red	4	3	1	9.09988	mad1	mad1WTymEGFP	WT	WT	ymEGFP	SW206
SW206_180822_ymEGFP_red	180920_SW206_s1_04	Cell_296	ymEGFP_red	3	3	0	9.76204	mad1	mad1WTymEGFP	WT	WT	ymEGFP	SW206
SW206_180822_ymEGFP_red	180920_SW206_s1_04	Cell_297	ymEGFP_red	4	4	0	9.47374	mad1	mad1WTymEGFP	WT	WT	ymEGFP	SW206
SW206_180822_ymEGFP_red	180920_SW206_s1_04	Cell_299	ymEGFP_red	1	1	0	7.12914	mad1	mad1WTymEGFP	WT	WT	ymEGFP	SW206
SW206_180822_ymEGFP_red	180920_SW206_s1_04	Cell_30	ymEGFP_red	3	3	0	9.07497	mad1	mad1WTymEGFP	WT	WT	ymEGFP	SW206
SW206_180822_ymEGFP_red	180920_SW206_s1_04	Cell_300	ymEGFP_red	4	4	0	8.72439	mad1	mad1WTymEGFP	WT	WT	ymEGFP	SW206
SW206_180822_ymEGFP_red	180920_SW206_s1_04	Cell_301	ymEGFP_red	2	1	1	7.81394	mad1	mad1WTymEGFP	WT	WT	ymEGFP	SW206
SW206_180822_ymEGFP_red	180920_SW206_s1_04	Cell_302	ymEGFP_red	2	2	0	7.07293	mad1	mad1WTymEGFP	WT	WT	ymEGFP	SW206
SW206_180822_ymEGFP_red	180920_SW206_s1_04	Cell_303	ymEGFP_red	3	3	0	9.94459	mad1	mad1WTymEGFP	WT	WT	ymEGFP	SW206
SW206_180822_ymEGFP_red	180920_SW206_s1_04	Cell_304	ymEGFP_red	4	4	0	9.5529	mad1	mad1WTymEGFP	WT	WT	ymEGFP	SW206
SW206_180822_ymEGFP_red	180920_SW206_s1_04	Cell_305	ymEGFP_red	4	4	0	11.3878	mad1	mad1WTymEGFP	WT	WT	ymEGFP	SW206
SW206_180822_ymEGFP_red	180920_SW206_s1_04	Cell_306	ymEGFP_red	2	2	0	6.09447	mad1	mad1WTymEGFP	WT	WT	ymEGFP	SW206
SW206_180822_ymEGFP_red	180920_SW206_s1_04	Cell_307	ymEGFP_red	6	6	0	12.3062	mad1	mad1WTymEGFP	WT	WT	ymEGFP	SW206
SW206_180822_ymEGFP_red	180920_SW206_s1_04	Cell_308	ymEGFP_red	6	6	0	10.5417	mad1	mad1WTymEGFP	WT	WT	ymEGFP	SW206
SW206_180822_ymEGFP_red	180920_SW206_s1_04	Cell_309	ymEGFP_red	1	1	0	7.56703	mad1	mad1WTymEGFP	WT	WT	ymEGFP	SW206
SW206_180822_ymEGFP_red	180920_SW206_s1_04	Cell_31	ymEGFP_red	5	4	1	8.82469	mad1	mad1WTymEGFP	WT	WT	ymEGFP	SW206
SW206_180822_ymEGFP_red	180920_SW206_s1_04	Cell_310	ymEGFP_red	6	6	0	12.5646	mad1	mad1WTymEGFP	WT	WT	ymEGFP	SW206
SW206_180822_ymEGFP_red	180920_SW206_s1_04	Cell_311	ymEGFP_red	6	6	0	8.04418	mad1	mad1WTymEGFP	WT	WT	ymEGFP	SW206
SW206_180822_ymEGFP_red	180920_SW206_s1_04	Cell_312	ymEGFP_red	3	3	0	7.45776	mad1	mad1WTymEGFP	WT	WT	ymEGFP	SW206
SW206_180822_ymEGFP_red	180920_SW206_s1_04	Cell_313	ymEGFP_red	3	3	0	8.66532	mad1	mad1WTymEGFP	WT	WT	ymEGFP	SW206
SW206_180822_ymEGFP_red	180920_SW206_s1_04	Cell_314	ymEGFP_red	1	0	1	6.94297	mad1	mad1WTymEGFP	WT	WT	ymEGFP	SW206
SW206_180822_ymEGFP_red	180920_SW206_s1_04	Cell_315	ymEGFP_red	6	5	1	12.607	mad1	mad1WTymEGFP	WT	WT	ymEGFP	SW206
SW206_180822_ymEGFP_red	180920_SW206_s1_04	Cell_316	ymEGFP_red	3	3	0	10.4284	mad1	mad1WTymEGFP	WT	WT	ymEGFP	SW206
SW206_180822_ymEGFP_red	180920_SW206_s1_04	Cell_317	ymEGFP_red	7	7	0	11.8687	mad1	mad1WTymEGFP	WT	WT	ymEGFP	SW206
SW206_180822_ymEGFP_red	180920_SW206_s1_04	Cell_318	ymEGFP_red	2	2	0	8.90268	mad1	mad1WTymEGFP	WT	WT	ymEGFP	SW206
SW206_180822_ymEGFP_red	180920_SW206_s1_04	Cell_319	ymEGFP_red	2	1	1	10.4897	mad1	mad1WTymEGFP	WT	WT	ymEGFP	SW206
SW206_180822_ymEGFP_red	180920_SW206_s1_04	Cell_32	ymEGFP_red	1	1	0	7.93426	mad1	mad1WTymEGFP	WT	WT	ymEGFP	SW206
SW206_180822_ymEGFP_red	180920_SW206_s1_04	Cell_320	ymEGFP_red	3	3	0	6.79646	mad1	mad1WTymEGFP	WT	WT	ymEGFP	SW206
SW206_180822_ymEGFP_red	180920_SW206_s1_04	Cell_321	ymEGFP_red	1	1	0	8.50355	mad1	mad1WTymEGFP	WT	WT	ymEGFP	SW206
SW206_180822_ymEGFP_red	180920_SW206_s1_04	Cell_322	ymEGFP_red	2	2	0	7.90798	mad1	mad1WTymEGFP	WT	WT	ymEGFP	SW206
SW206_180822_ymEGFP_red	180920_SW206_s1_04	Cell_323	ymEGFP_red	4	3	1	10.2822	mad1	mad1WTymEGFP	WT	WT	ymEGFP	SW206
SW206_180822_ymEGFP_red	180920_SW206_s1_04	Cell_324	ymEGFP_red	2	2	0	8.03205	mad1	mad1WTymEGFP	WT	WT	ymEGFP	SW206
SW206_180822_ymEGFP_red	180920_SW206_s1_04	Cell_325	ymEGFP_red	3	3	0	10.279	mad1	mad1WTymEGFP	WT	WT	ymEGFP	SW206
SW206_180822_ymEGFP_red	180920_SW206_s1_04	Cell_326	ymEGFP_red	2	2	0	10.7729	mad1	mad1WTymEGFP	WT	WT	ymEGFP	SW206
SW206_180822_ymEGFP_red	180920_SW206_s1_04	Cell_327	ymEGFP_red	5	4	1	11.1328	mad1	mad1WTymEGFP	WT	WT	ymEGFP	SW206
SW206_180822_ymEGFP_red	180920_SW206_s1_04	Cell_328	ymEGFP_red	4	3	1	11.4266	mad1	mad1WTymEGFP	WT	WT	ymEGFP	SW206
SW206_180822_ymEGFP_red	180920_SW206_s1_04	Cell_329	ymEGFP_red	3	3	0	7.87653	mad1	mad1WTymEGFP	WT	WT	ymEGFP	SW206
SW206_180822_ymEGFP_red	180920_SW206_s1_04	Cell_330	ymEGFP_red	6	6	0	13.4573	mad1	mad1WTymEGFP	WT	WT	ymEGFP	SW206
SW206_180822_ymEGFP_red	180920_SW206_s1_04	Cell_331	ymEGFP_red	1	1	0	7.68508	mad1	mad1WTymEGFP	WT	WT	ymEGFP	SW206
SW206_180822_ymEGFP_red	180920_SW206_s1_04	Cell_332	ymEGFP_red	1	1	0	7.31927	mad1	mad1WTymEGFP	WT	WT	ymEGFP	SW206
SW206_180822_ymEGFP_red	180920_SW206_s1_04	Cell_333	ymEGFP_red	4	3	1	9.00026	mad1	mad1WTymEGFP	WT	WT	ymEGFP	SW206
SW206_180822_ymEGFP_red	180920_SW206_s1_04	Cell_334	ymEGFP_red	4	4	0	11.4657	mad1	mad1WTymEGFP	WT	WT	ymEGFP	SW206
SW206_180822_ymEGFP_red	180920_SW206_s1_04	Cell_335	ymEGFP_red	7	7	0	10.5454	mad1	mad1WTymEGFP	WT	WT	ymEGFP	SW206
SW206_180822_ymEGFP_red	180920_SW206_s1_04	Cell_336	ymEGFP_red	1	1	0	6.22974	mad1	mad1WTymEGFP	WT	WT	ymEGFP	SW206
SW206_180822_ymEGFP_red	180920_SW206_s1_04	Cell_337	ymEGFP_red	7	6	1	12.1528	mad1	mad1WTymEGFP	WT	WT	ymEGFP	SW206
SW206_180822_ymEGFP_red	180920_SW206_s1_04	Cell_338	ymEGFP_red	2	1	1	6.55569	mad1	mad1WTymEGFP	WT	WT	ymEGFP	SW206
SW206_180822_ymEGFP_red	180920_SW206_s1_04	Cell_339	ymEGFP_red	0	0	0	6.68584	mad1	mad1WTymEGFP	WT	WT	ymEGFP	SW206
SW206_180822_ymEGFP_red	180920_SW206_s1_04	Cell_34	ymEGFP_red	4	4	0	10.2157	mad1	mad1WTymEGFP	WT	WT	ymEGFP	SW206
SW206_180822_ymEGFP_red	180920_SW206_s1_04	Cell_340	ymEGFP_red	4	4	0	9.38557	mad1	mad1WTymEGFP	WT	WT	ymEGFP	SW206
SW206_180822_ymEGFP_red	180920_SW206_s1_04	Cell_341	ymEGFP_red	6	6	0	12.138	mad1	mad1WTymEGFP	WT	WT	ymEGFP	SW206
SW206_180822_ymEGFP_red	180920_SW206_s1_04	Cell_342	ymEGFP_red	4	3	1	10.8517	mad1	mad1WTymEGFP	WT	WT	ymEGFP	SW206
SW206_180822_ymEGFP_red	180920_SW206_s1_04	Cell_344	ymEGFP_red	3	3	0	9.29067	mad1	mad1WTymEGFP	WT	WT	ymEGFP	SW206
SW206_180822_ymEGFP_red	180920_SW206_s1_04	Cell_345	ymEGFP_red	3	3	0	6.33615	mad1	mad1WTymEGFP	WT	WT	ymEGFP	SW206
SW206_180822_ymEGFP_red	180920_SW206_s1_04	Cell_346	ymEGFP_red	0	0	0	8.04569	mad1	mad1WTymEGFP	WT	WT	ymEGFP	SW206
SW206_180822_ymEGFP_red	180920_SW206_s1_04	Cell_347	ymEGFP_red	3	2	1	9.35847	mad1	mad1WTymEGFP	WT	WT	ymEGFP	SW206
SW206_180822_ymEGFP_red	180920_SW206_s1_04	Cell_348	ymEGFP_red	5	5	0	12.7359	mad1	mad1WTymEGFP	WT	WT	ymEGFP	SW206
SW206_180822_ymEGFP_red	180920_SW206_s1_04	Cell_349	ymEGFP_red	1	1	0	11.4031	mad1	mad1WTymEGFP	WT	WT	ymEGFP	SW206
SW206_180822_ymEGFP_red	180920_SW206_s1_04	Cell_35	ymEGFP_red	2	2	0	8.27096	mad1	mad1WTymEGFP	WT	WT	ymEGFP	SW206
SW206_180822_ymEGFP_red	180920_SW206_s1_04	Cell_350	ymEGFP_red	2	2	0	10.0439	mad1	mad1WTymEGFP	WT	WT	ymEGFP	SW206
SW206_180822_ymEGFP_red	180920_SW206_s1_04	Cell_351	ymEGFP_red	3	3	0	6.54408	mad1	mad1WTymEGFP	WT	WT	ymEGFP	SW206
SW206_180822_ymEGFP_red	180920_SW206_s1_04	Cell_352	ymEGFP_red	6	6	0	9.11143	mad1	mad1WTymEGFP	WT	WT	ymEGFP	SW206
SW206_180822_ymEGFP_red	180920_SW206_s1_04	Cell_353	ymEGFP_red	2	2	0	8.16959	mad1	mad1WTymEGFP	WT	WT	ymEGFP	SW206
SW206_180822_ymEGFP_red	180920_SW206_s1_04	Cell_354	ymEGFP_red	3	3	0	10.5565	mad1	mad1WTymEGFP	WT	WT	ymEGFP	SW206
SW206_180822_ymEGFP_red	180920_SW206_s1_04	Cell_355	ymEGFP_red	3	3	0	8.7027	mad1	mad1WTymEGFP	WT	WT	ymEGFP	SW206
SW206_180822_ymEGFP_red	180920_SW206_s1_04	Cell_356	ymEGFP_red	4	3	1	6.78309	mad1	mad1WTymEGFP	WT	WT	ymEGFP	SW206
SW206_180822_ymEGFP_red	180920_SW206_s1_04	Cell_357	ymEGFP_red	4	4	0	9.94628	mad1	mad1WTymEGFP	WT	WT	ymEGFP	SW206
SW206_180822_ymEGFP_red	180920_SW206_s1_04	Cell_358	ymEGFP_red	5	5	0	8.7769	mad1	mad1WTymEGFP	WT	WT	ymEGFP	SW206
SW206_180822_ymEGFP_red	180920_SW206_s1_04	Cell_359	ymEGFP_red	1	1	0	8.63912	mad1	mad1WTymEGFP	WT	WT	ymEGFP	SW206
SW206_180822_ymEGFP_red	180920_SW206_s1_04	Cell_36	ymEGFP_red	3	3	0	11.1238	mad1	mad1WTymEGFP	WT	WT	ymEGFP	SW206
SW206_180822_ymEGFP_red	180920_SW206_s1_04	Cell_360	ymEGFP_red	0	0	0	8.05582	mad1	mad1WTymEGFP	WT	WT	ymEGFP	SW206
SW206_180822_ymEGFP_red	180920_SW206_s1_04	Cell_361	ymEGFP_red	1	1	0	6.13939	mad1	mad1WTymEGFP	WT	WT	ymEGFP	SW206
SW206_180822_ymEGFP_red	180920_SW206_s1_04	Cell_362	ymEGFP_red	2	2	0	7.58047	mad1	mad1WTymEGFP	WT	WT	ymEGFP	SW206
SW206_180822_ymEGFP_red	180920_SW206_s1_04	Cell_363	ymEGFP_red	5	5	0	8.8942	mad1	mad1WTymEGFP	WT	WT	ymEGFP	SW206
SW206_180822_ymEGFP_red	180920_SW206_s1_04	Cell_364	ymEGFP_red	5	5	0	11.876	mad1	mad1WTymEGFP	WT	WT	ymEGFP	SW206
SW206_180822_ymEGFP_red	180920_SW206_s1_04	Cell_365	ymEGFP_red	2	1	1	8.70904	mad1	mad1WTymEGFP	WT	WT	ymEGFP	SW206
SW206_180822_ymEGFP_red	180920_SW206_s1_04	Cell_366	ymEGFP_red	3	3	0	10.2146	mad1	mad1WTymEGFP	WT	WT	ymEGFP	SW206
SW206_180822_ymEGFP_red	180920_SW206_s1_04	Cell_367	ymEGFP_red	2	2	0	11.2383	mad1	mad1WTymEGFP	WT	WT	ymEGFP	SW206
SW206_180822_ymEGFP_red	180920_SW206_s1_04	Cell_368	ymEGFP_red	4	3	1	7.43711	mad1	mad1WTymEGFP	WT	WT	ymEGFP	SW206
SW206_180822_ymEGFP_red	180920_SW206_s1_04	Cell_369	ymEGFP_red	5	4	1	10.6985	mad1	mad1WTymEGFP	WT	WT	ymEGFP	SW206
SW206_180822_ymEGFP_red	180920_SW206_s1_04	Cell_37	ymEGFP_red	4	4	0	6.53562	mad1	mad1WTymEGFP	WT	WT	ymEGFP	SW206
SW206_180822_ymEGFP_red	180920_SW206_s1_04	Cell_370	ymEGFP_red	3	3	0	7.21474	mad1	mad1WTymEGFP	WT	WT	ymEGFP	SW206
SW206_180822_ymEGFP_red	180920_SW206_s1_04	Cell_371	ymEGFP_red	7	6	1	12.0671	mad1	mad1WTymEGFP	WT	WT	ymEGFP	SW206
SW206_180822_ymEGFP_red	180920_SW206_s1_04	Cell_372	ymEGFP_red	5	4	1	12.1899	mad1	mad1WTymEGFP	WT	WT	ymEGFP	SW206
SW206_180822_ymEGFP_red	180920_SW206_s1_04	Cell_373	ymEGFP_red	3	3	0	7.25627	mad1	mad1WTymEGFP	WT	WT	ymEGFP	SW206
SW206_180822_ymEGFP_red	180920_SW206_s1_04	Cell_374	ymEGFP_red	2	2	0	8.24411	mad1	mad1WTymEGFP	WT	WT	ymEGFP	SW206
SW206_180822_ymEGFP_red	180920_SW206_s1_04	Cell_376	ymEGFP_red	7	7	0	9.66147	mad1	mad1WTymEGFP	WT	WT	ymEGFP	SW206
SW206_180822_ymEGFP_red	180920_SW206_s1_04	Cell_377	ymEGFP_red	5	5	0	11.6452	mad1	mad1WTymEGFP	WT	WT	ymEGFP	SW206
SW206_180822_ymEGFP_red	180920_SW206_s1_04	Cell_378	ymEGFP_red	3	2	1	10.2602	mad1	mad1WTymEGFP	WT	WT	ymEGFP	SW206
SW206_180822_ymEGFP_red	180920_SW206_s1_04	Cell_379	ymEGFP_red	4	3	1	7.61151	mad1	mad1WTymEGFP	WT	WT	ymEGFP	SW206
SW206_180822_ymEGFP_red	180920_SW206_s1_04	Cell_38	ymEGFP_red	2	2	0	8.19	mad1	mad1WTymEGFP	WT	WT	ymEGFP	SW206
SW206_180822_ymEGFP_red	180920_SW206_s1_04	Cell_380	ymEGFP_red	4	4	0	8.61366	mad1	mad1WTymEGFP	WT	WT	ymEGFP	SW206
SW206_180822_ymEGFP_red	180920_SW206_s1_04	Cell_381	ymEGFP_red	2	2	0	10.9655	mad1	mad1WTymEGFP	WT	WT	ymEGFP	SW206
SW206_180822_ymEGFP_red	180920_SW206_s1_04	Cell_382	ymEGFP_red	0	0	0	8.71326	mad1	mad1WTymEGFP	WT	WT	ymEGFP	SW206
SW206_180822_ymEGFP_red	180920_SW206_s1_04	Cell_383	ymEGFP_red	6	6	0	11.0983	mad1	mad1WTymEGFP	WT	WT	ymEGFP	SW206
SW206_180822_ymEGFP_red	180920_SW206_s1_04	Cell_384	ymEGFP_red	3	3	0	6.77125	mad1	mad1WTymEGFP	WT	WT	ymEGFP	SW206
SW206_180822_ymEGFP_red	180920_SW206_s1_04	Cell_385	ymEGFP_red	4	4	0	10.4152	mad1	mad1WTymEGFP	WT	WT	ymEGFP	SW206
SW206_180822_ymEGFP_red	180920_SW206_s1_04	Cell_386	ymEGFP_red	5	2	3	11.7161	mad1	mad1WTymEGFP	WT	WT	ymEGFP	SW206
SW206_180822_ymEGFP_red	180920_SW206_s1_04	Cell_387	ymEGFP_red	5	4	1	7.87845	mad1	mad1WTymEGFP	WT	WT	ymEGFP	SW206
SW206_180822_ymEGFP_red	180920_SW206_s1_04	Cell_39	ymEGFP_red	5	5	0	9.31133	mad1	mad1WTymEGFP	WT	WT	ymEGFP	SW206
SW206_180822_ymEGFP_red	180920_SW206_s1_04	Cell_390	ymEGFP_red	4	3	1	10.3623	mad1	mad1WTymEGFP	WT	WT	ymEGFP	SW206
SW206_180822_ymEGFP_red	180920_SW206_s1_04	Cell_391	ymEGFP_red	3	3	0	9.97024	mad1	mad1WTymEGFP	WT	WT	ymEGFP	SW206
SW206_180822_ymEGFP_red	180920_SW206_s1_04	Cell_392	ymEGFP_red	3	2	1	10.4081	mad1	mad1WTymEGFP	WT	WT	ymEGFP	SW206
SW206_180822_ymEGFP_red	180920_SW206_s1_04	Cell_393	ymEGFP_red	1	1	0	8.47305	mad1	mad1WTymEGFP	WT	WT	ymEGFP	SW206
SW206_180822_ymEGFP_red	180920_SW206_s1_04	Cell_394	ymEGFP_red	4	4	0	10.3648	mad1	mad1WTymEGFP	WT	WT	ymEGFP	SW206
SW206_180822_ymEGFP_red	180920_SW206_s1_04	Cell_395	ymEGFP_red	4	4	0	10.5244	mad1	mad1WTymEGFP	WT	WT	ymEGFP	SW206
SW206_180822_ymEGFP_red	180920_SW206_s1_04	Cell_396	ymEGFP_red	4	4	0	10.2467	mad1	mad1WTymEGFP	WT	WT	ymEGFP	SW206
SW206_180822_ymEGFP_red	180920_SW206_s1_04	Cell_397	ymEGFP_red	2	1	1	6.75695	mad1	mad1WTymEGFP	WT	WT	ymEGFP	SW206
SW206_180822_ymEGFP_red	180920_SW206_s1_04	Cell_398	ymEGFP_red	2	2	0	6.49778	mad1	mad1WTymEGFP	WT	WT	ymEGFP	SW206
SW206_180822_ymEGFP_red	180920_SW206_s1_04	Cell_399	ymEGFP_red	2	1	1	9.24234	mad1	mad1WTymEGFP	WT	WT	ymEGFP	SW206
SW206_180822_ymEGFP_red	180920_SW206_s1_04	Cell_40	ymEGFP_red	4	4	0	11.5686	mad1	mad1WTymEGFP	WT	WT	ymEGFP	SW206
SW206_180822_ymEGFP_red	180920_SW206_s1_04	Cell_400	ymEGFP_red	4	4	0	6.11752	mad1	mad1WTymEGFP	WT	WT	ymEGFP	SW206
SW206_180822_ymEGFP_red	180920_SW206_s1_04	Cell_401	ymEGFP_red	3	3	0	11.3785	mad1	mad1WTymEGFP	WT	WT	ymEGFP	SW206
SW206_180822_ymEGFP_red	180920_SW206_s1_04	Cell_402	ymEGFP_red	3	2	1	9.35589	mad1	mad1WTymEGFP	WT	WT	ymEGFP	SW206
SW206_180822_ymEGFP_red	180920_SW206_s1_04	Cell_403	ymEGFP_red	3	3	0	9.33178	mad1	mad1WTymEGFP	WT	WT	ymEGFP	SW206
SW206_180822_ymEGFP_red	180920_SW206_s1_04	Cell_404	ymEGFP_red	4	3	1	8.9434	mad1	mad1WTymEGFP	WT	WT	ymEGFP	SW206
SW206_180822_ymEGFP_red	180920_SW206_s1_04	Cell_405	ymEGFP_red	5	5	0	13.4664	mad1	mad1WTymEGFP	WT	WT	ymEGFP	SW206
SW206_180822_ymEGFP_red	180920_SW206_s1_04	Cell_406	ymEGFP_red	2	2	0	10.1769	mad1	mad1WTymEGFP	WT	WT	ymEGFP	SW206
SW206_180822_ymEGFP_red	180920_SW206_s1_04	Cell_407	ymEGFP_red	0	0	0	8.3108	mad1	mad1WTymEGFP	WT	WT	ymEGFP	SW206
SW206_180822_ymEGFP_red	180920_SW206_s1_04	Cell_408	ymEGFP_red	1	1	0	6.28857	mad1	mad1WTymEGFP	WT	WT	ymEGFP	SW206
SW206_180822_ymEGFP_red	180920_SW206_s1_04	Cell_409	ymEGFP_red	3	2	1	8.68466	mad1	mad1WTymEGFP	WT	WT	ymEGFP	SW206
SW206_180822_ymEGFP_red	180920_SW206_s1_04	Cell_41	ymEGFP_red	4	4	0	8.88189	mad1	mad1WTymEGFP	WT	WT	ymEGFP	SW206
SW206_180822_ymEGFP_red	180920_SW206_s1_04	Cell_410	ymEGFP_red	3	3	0	9.76479	mad1	mad1WTymEGFP	WT	WT	ymEGFP	SW206
SW206_180822_ymEGFP_red	180920_SW206_s1_04	Cell_411	ymEGFP_red	5	4	1	9.97907	mad1	mad1WTymEGFP	WT	WT	ymEGFP	SW206
SW206_180822_ymEGFP_red	180920_SW206_s1_04	Cell_412	ymEGFP_red	2	2	0	12.9158	mad1	mad1WTymEGFP	WT	WT	ymEGFP	SW206
SW206_180822_ymEGFP_red	180920_SW206_s1_04	Cell_413	ymEGFP_red	2	1	1	7.13656	mad1	mad1WTymEGFP	WT	WT	ymEGFP	SW206
SW206_180822_ymEGFP_red	180920_SW206_s1_04	Cell_414	ymEGFP_red	1	1	0	7.74392	mad1	mad1WTymEGFP	WT	WT	ymEGFP	SW206
SW206_180822_ymEGFP_red	180920_SW206_s1_04	Cell_415	ymEGFP_red	2	2	0	9.70823	mad1	mad1WTymEGFP	WT	WT	ymEGFP	SW206
SW206_180822_ymEGFP_red	180920_SW206_s1_04	Cell_416	ymEGFP_red	5	5	0	11.1649	mad1	mad1WTymEGFP	WT	WT	ymEGFP	SW206
SW206_180822_ymEGFP_red	180920_SW206_s1_04	Cell_417	ymEGFP_red	4	4	0	8.19888	mad1	mad1WTymEGFP	WT	WT	ymEGFP	SW206
SW206_180822_ymEGFP_red	180920_SW206_s1_04	Cell_418	ymEGFP_red	3	3	0	9.91166	mad1	mad1WTymEGFP	WT	WT	ymEGFP	SW206
SW206_180822_ymEGFP_red	180920_SW206_s1_04	Cell_420	ymEGFP_red	3	3	0	8.26777	mad1	mad1WTymEGFP	WT	WT	ymEGFP	SW206
SW206_180822_ymEGFP_red	180920_SW206_s1_04	Cell_421	ymEGFP_red	2	2	0	7.67992	mad1	mad1WTymEGFP	WT	WT	ymEGFP	SW206
SW206_180822_ymEGFP_red	180920_SW206_s1_04	Cell_422	ymEGFP_red	3	3	0	7.96462	mad1	mad1WTymEGFP	WT	WT	ymEGFP	SW206
SW206_180822_ymEGFP_red	180920_SW206_s1_04	Cell_423	ymEGFP_red	2	2	0	7.25251	mad1	mad1WTymEGFP	WT	WT	ymEGFP	SW206
SW206_180822_ymEGFP_red	180920_SW206_s1_04	Cell_424	ymEGFP_red	4	4	0	7.16054	mad1	mad1WTymEGFP	WT	WT	ymEGFP	SW206
SW206_180822_ymEGFP_red	180920_SW206_s1_04	Cell_425	ymEGFP_red	4	4	0	11.6473	mad1	mad1WTymEGFP	WT	WT	ymEGFP	SW206
SW206_180822_ymEGFP_red	180920_SW206_s1_04	Cell_426	ymEGFP_red	2	2	0	7.48833	mad1	mad1WTymEGFP	WT	WT	ymEGFP	SW206
SW206_180822_ymEGFP_red	180920_SW206_s1_04	Cell_427	ymEGFP_red	2	2	0	6.54068	mad1	mad1WTymEGFP	WT	WT	ymEGFP	SW206
SW206_180822_ymEGFP_red	180920_SW206_s1_04	Cell_430	ymEGFP_red	5	4	1	12.6724	mad1	mad1WTymEGFP	WT	WT	ymEGFP	SW206
SW206_180822_ymEGFP_red	180920_SW206_s1_04	Cell_431	ymEGFP_red	5	5	0	8.97839	mad1	mad1WTymEGFP	WT	WT	ymEGFP	SW206
SW206_180822_ymEGFP_red	180920_SW206_s1_04	Cell_432	ymEGFP_red	2	2	0	11.562	mad1	mad1WTymEGFP	WT	WT	ymEGFP	SW206
SW206_180822_ymEGFP_red	180920_SW206_s1_04	Cell_434	ymEGFP_red	3	3	0	10.2358	mad1	mad1WTymEGFP	WT	WT	ymEGFP	SW206
SW206_180822_ymEGFP_red	180920_SW206_s1_04	Cell_435	ymEGFP_red	0	0	0	8.20856	mad1	mad1WTymEGFP	WT	WT	ymEGFP	SW206
SW206_180822_ymEGFP_red	180920_SW206_s1_04	Cell_437	ymEGFP_red	2	2	0	8.76536	mad1	mad1WTymEGFP	WT	WT	ymEGFP	SW206
SW206_180822_ymEGFP_red	180920_SW206_s1_04	Cell_438	ymEGFP_red	0	0	0	7.16735	mad1	mad1WTymEGFP	WT	WT	ymEGFP	SW206
SW206_180822_ymEGFP_red	180920_SW206_s1_04	Cell_439	ymEGFP_red	0	0	0	8.40729	mad1	mad1WTymEGFP	WT	WT	ymEGFP	SW206
SW206_180822_ymEGFP_red	180920_SW206_s1_04	Cell_44	ymEGFP_red	4	4	0	11.5738	mad1	mad1WTymEGFP	WT	WT	ymEGFP	SW206
SW206_180822_ymEGFP_red	180920_SW206_s1_04	Cell_441	ymEGFP_red	0	0	0	6.72408	mad1	mad1WTymEGFP	WT	WT	ymEGFP	SW206
SW206_180822_ymEGFP_red	180920_SW206_s1_04	Cell_442	ymEGFP_red	2	2	0	8.06266	mad1	mad1WTymEGFP	WT	WT	ymEGFP	SW206
SW206_180822_ymEGFP_red	180920_SW206_s1_04	Cell_446	ymEGFP_red	2	2	0	8.87239	mad1	mad1WTymEGFP	WT	WT	ymEGFP	SW206
SW206_180822_ymEGFP_red	180920_SW206_s1_04	Cell_448	ymEGFP_red	1	1	0	6.00302	mad1	mad1WTymEGFP	WT	WT	ymEGFP	SW206
SW206_180822_ymEGFP_red	180920_SW206_s1_04	Cell_45	ymEGFP_red	2	2	0	8.97443	mad1	mad1WTymEGFP	WT	WT	ymEGFP	SW206
SW206_180822_ymEGFP_red	180920_SW206_s1_04	Cell_454	ymEGFP_red	1	1	0	7.6021	mad1	mad1WTymEGFP	WT	WT	ymEGFP	SW206
SW206_180822_ymEGFP_red	180920_SW206_s1_04	Cell_46	ymEGFP_red	2	2	0	8.78266	mad1	mad1WTymEGFP	WT	WT	ymEGFP	SW206
SW206_180822_ymEGFP_red	180920_SW206_s1_04	Cell_47	ymEGFP_red	3	3	0	7.56585	mad1	mad1WTymEGFP	WT	WT	ymEGFP	SW206
SW206_180822_ymEGFP_red	180920_SW206_s1_04	Cell_48	ymEGFP_red	3	3	0	6.54683	mad1	mad1WTymEGFP	WT	WT	ymEGFP	SW206
SW206_180822_ymEGFP_red	180920_SW206_s1_04	Cell_49	ymEGFP_red	3	3	0	6.98254	mad1	mad1WTymEGFP	WT	WT	ymEGFP	SW206
SW206_180822_ymEGFP_red	180920_SW206_s1_04	Cell_50	ymEGFP_red	3	3	0	7.42995	mad1	mad1WTymEGFP	WT	WT	ymEGFP	SW206
SW206_180822_ymEGFP_red	180920_SW206_s1_04	Cell_51	ymEGFP_red	5	4	1	9.93114	mad1	mad1WTymEGFP	WT	WT	ymEGFP	SW206
SW206_180822_ymEGFP_red	180920_SW206_s1_04	Cell_53	ymEGFP_red	3	2	1	8.40074	mad1	mad1WTymEGFP	WT	WT	ymEGFP	SW206
SW206_180822_ymEGFP_red	180920_SW206_s1_04	Cell_54	ymEGFP_red	3	3	0	13.4652	mad1	mad1WTymEGFP	WT	WT	ymEGFP	SW206
SW206_180822_ymEGFP_red	180920_SW206_s1_04	Cell_55	ymEGFP_red	4	4	0	11.0226	mad1	mad1WTymEGFP	WT	WT	ymEGFP	SW206
SW206_180822_ymEGFP_red	180920_SW206_s1_04	Cell_56	ymEGFP_red	6	5	1	13.5938	mad1	mad1WTymEGFP	WT	WT	ymEGFP	SW206
SW206_180822_ymEGFP_red	180920_SW206_s1_04	Cell_58	ymEGFP_red	4	4	0	9.17813	mad1	mad1WTymEGFP	WT	WT	ymEGFP	SW206
SW206_180822_ymEGFP_red	180920_SW206_s1_04	Cell_59	ymEGFP_red	1	1	0	9.82733	mad1	mad1WTymEGFP	WT	WT	ymEGFP	SW206
SW206_180822_ymEGFP_red	180920_SW206_s1_04	Cell_60	ymEGFP_red	4	4	0	8.36319	mad1	mad1WTymEGFP	WT	WT	ymEGFP	SW206
SW206_180822_ymEGFP_red	180920_SW206_s1_04	Cell_61	ymEGFP_red	5	5	0	9.95683	mad1	mad1WTymEGFP	WT	WT	ymEGFP	SW206
SW206_180822_ymEGFP_red	180920_SW206_s1_04	Cell_62	ymEGFP_red	2	2	0	7.98204	mad1	mad1WTymEGFP	WT	WT	ymEGFP	SW206
SW206_180822_ymEGFP_red	180920_SW206_s1_04	Cell_63	ymEGFP_red	5	5	0	11.6732	mad1	mad1WTymEGFP	WT	WT	ymEGFP	SW206
SW206_180822_ymEGFP_red	180920_SW206_s1_04	Cell_64	ymEGFP_red	2	2	0	9.68587	mad1	mad1WTymEGFP	WT	WT	ymEGFP	SW206
SW206_180822_ymEGFP_red	180920_SW206_s1_04	Cell_65	ymEGFP_red	4	4	0	10.179	mad1	mad1WTymEGFP	WT	WT	ymEGFP	SW206
SW206_180822_ymEGFP_red	180920_SW206_s1_04	Cell_66	ymEGFP_red	3	3	0	9.45843	mad1	mad1WTymEGFP	WT	WT	ymEGFP	SW206
SW206_180822_ymEGFP_red	180920_SW206_s1_04	Cell_67	ymEGFP_red	2	2	0	7.63017	mad1	mad1WTymEGFP	WT	WT	ymEGFP	SW206
SW206_180822_ymEGFP_red	180920_SW206_s1_04	Cell_68	ymEGFP_red	2	2	0	6.67335	mad1	mad1WTymEGFP	WT	WT	ymEGFP	SW206
SW206_180822_ymEGFP_red	180920_SW206_s1_04	Cell_69	ymEGFP_red	3	2	1	8.36056	mad1	mad1WTymEGFP	WT	WT	ymEGFP	SW206
SW206_180822_ymEGFP_red	180920_SW206_s1_04	Cell_70	ymEGFP_red	6	5	1	13.4762	mad1	mad1WTymEGFP	WT	WT	ymEGFP	SW206
SW206_180822_ymEGFP_red	180920_SW206_s1_04	Cell_71	ymEGFP_red	2	1	1	6.88928	mad1	mad1WTymEGFP	WT	WT	ymEGFP	SW206
SW206_180822_ymEGFP_red	180920_SW206_s1_04	Cell_72	ymEGFP_red	4	4	0	9.92021	mad1	mad1WTymEGFP	WT	WT	ymEGFP	SW206
SW206_180822_ymEGFP_red	180920_SW206_s1_04	Cell_73	ymEGFP_red	5	5	0	10.0824	mad1	mad1WTymEGFP	WT	WT	ymEGFP	SW206
SW206_180822_ymEGFP_red	180920_SW206_s1_04	Cell_74	ymEGFP_red	2	2	0	10.7333	mad1	mad1WTymEGFP	WT	WT	ymEGFP	SW206
SW206_180822_ymEGFP_red	180920_SW206_s1_04	Cell_75	ymEGFP_red	1	1	0	8.43732	mad1	mad1WTymEGFP	WT	WT	ymEGFP	SW206
SW206_180822_ymEGFP_red	180920_SW206_s1_04	Cell_77	ymEGFP_red	5	5	0	8.72543	mad1	mad1WTymEGFP	WT	WT	ymEGFP	SW206
SW206_180822_ymEGFP_red	180920_SW206_s1_04	Cell_78	ymEGFP_red	2	2	0	9.97761	mad1	mad1WTymEGFP	WT	WT	ymEGFP	SW206
SW206_180822_ymEGFP_red	180920_SW206_s1_04	Cell_79	ymEGFP_red	5	5	0	10.7447	mad1	mad1WTymEGFP	WT	WT	ymEGFP	SW206
SW206_180822_ymEGFP_red	180920_SW206_s1_04	Cell_80	ymEGFP_red	1	1	0	6.20544	mad1	mad1WTymEGFP	WT	WT	ymEGFP	SW206
SW206_180822_ymEGFP_red	180920_SW206_s1_04	Cell_81	ymEGFP_red	4	4	0	7.82405	mad1	mad1WTymEGFP	WT	WT	ymEGFP	SW206
SW206_180822_ymEGFP_red	180920_SW206_s1_04	Cell_82	ymEGFP_red	5	5	0	13.4082	mad1	mad1WTymEGFP	WT	WT	ymEGFP	SW206
SW206_180822_ymEGFP_red	180920_SW206_s1_04	Cell_83	ymEGFP_red	3	3	0	8.24594	mad1	mad1WTymEGFP	WT	WT	ymEGFP	SW206
SW206_180822_ymEGFP_red	180920_SW206_s1_04	Cell_84	ymEGFP_red	2	2	0	8.33826	mad1	mad1WTymEGFP	WT	WT	ymEGFP	SW206
SW206_180822_ymEGFP_red	180920_SW206_s1_04	Cell_85	ymEGFP_red	2	2	0	10.0799	mad1	mad1WTymEGFP	WT	WT	ymEGFP	SW206
SW206_180822_ymEGFP_red	180920_SW206_s1_04	Cell_86	ymEGFP_red	4	4	0	8.74157	mad1	mad1WTymEGFP	WT	WT	ymEGFP	SW206
SW206_180822_ymEGFP_red	180920_SW206_s1_04	Cell_87	ymEGFP_red	2	2	0	11.7106	mad1	mad1WTymEGFP	WT	WT	ymEGFP	SW206
SW206_180822_ymEGFP_red	180920_SW206_s1_04	Cell_88	ymEGFP_red	4	4	0	11.6313	mad1	mad1WTymEGFP	WT	WT	ymEGFP	SW206
SW206_180822_ymEGFP_red	180920_SW206_s1_04	Cell_90	ymEGFP_red	4	3	1	10.9089	mad1	mad1WTymEGFP	WT	WT	ymEGFP	SW206
SW206_180822_ymEGFP_red	180920_SW206_s1_04	Cell_91	ymEGFP_red	2	1	1	7.67	mad1	mad1WTymEGFP	WT	WT	ymEGFP	SW206
SW206_180822_ymEGFP_red	180920_SW206_s1_04	Cell_92	ymEGFP_red	5	5	0	11.3257	mad1	mad1WTymEGFP	WT	WT	ymEGFP	SW206
SW206_180822_ymEGFP_red	180920_SW206_s1_04	Cell_93	ymEGFP_red	4	4	0	12.559	mad1	mad1WTymEGFP	WT	WT	ymEGFP	SW206
SW206_180822_ymEGFP_red	180920_SW206_s1_04	Cell_94	ymEGFP_red	3	3	0	8.57377	mad1	mad1WTymEGFP	WT	WT	ymEGFP	SW206
SW206_180822_ymEGFP_red	180920_SW206_s1_04	Cell_95	ymEGFP_red	1	1	0	6.61145	mad1	mad1WTymEGFP	WT	WT	ymEGFP	SW206
SW206_180822_ymEGFP_red	180920_SW206_s1_04	Cell_96	ymEGFP_red	1	1	0	8.54516	mad1	mad1WTymEGFP	WT	WT	ymEGFP	SW206
SW206_180822_ymEGFP_red	180920_SW206_s1_04	Cell_97	ymEGFP_red	1	1	0	8.23868	mad1	mad1WTymEGFP	WT	WT	ymEGFP	SW206
SW206_180822_ymEGFP_red	180920_SW206_s1_04	Cell_98	ymEGFP_red	1	1	0	7.14635	mad1	mad1WTymEGFP	WT	WT	ymEGFP	SW206
SW206_180822_ymEGFP_red	180920_SW206_s1_04	Cell_99	ymEGFP_red	4	4	0	10.3479	mad1	mad1WTymEGFP	WT	WT	ymEGFP	SW206
SW642_200325_ymEGFP_red	200326_SW642_TR1_slide02_01	Cell_10	ymEGFP_red	5	5	0	9.75	mad1	mad1WTymEGFP	WT	WT	ymEGFP	SW642
SW642_200325_ymEGFP_red	200326_SW642_TR1_slide02_01	Cell_100	ymEGFP_red	4	4	0	12.6319	mad1	mad1WTymEGFP	WT	WT	ymEGFP	SW642
SW642_200325_ymEGFP_red	200326_SW642_TR1_slide02_01	Cell_102	ymEGFP_red	6	6	0	13.5693	mad1	mad1WTymEGFP	WT	WT	ymEGFP	SW642
SW642_200325_ymEGFP_red	200326_SW642_TR1_slide02_01	Cell_103	ymEGFP_red	2	2	0	9.42279	mad1	mad1WTymEGFP	WT	WT	ymEGFP	SW642
SW642_200325_ymEGFP_red	200326_SW642_TR1_slide02_01	Cell_104	ymEGFP_red	6	6	0	12.9402	mad1	mad1WTymEGFP	WT	WT	ymEGFP	SW642
SW642_200325_ymEGFP_red	200326_SW642_TR1_slide02_01	Cell_105	ymEGFP_red	2	2	0	10.4583	mad1	mad1WTymEGFP	WT	WT	ymEGFP	SW642
SW642_200325_ymEGFP_red	200326_SW642_TR1_slide02_01	Cell_107	ymEGFP_red	5	4	1	11.6743	mad1	mad1WTymEGFP	WT	WT	ymEGFP	SW642
SW642_200325_ymEGFP_red	200326_SW642_TR1_slide02_01	Cell_108	ymEGFP_red	6	5	1	13.1543	mad1	mad1WTymEGFP	WT	WT	ymEGFP	SW642
SW642_200325_ymEGFP_red	200326_SW642_TR1_slide02_01	Cell_109	ymEGFP_red	0	0	0	11.51	mad1	mad1WTymEGFP	WT	WT	ymEGFP	SW642
SW642_200325_ymEGFP_red	200326_SW642_TR1_slide02_01	Cell_110	ymEGFP_red	2	2	0	11.6099	mad1	mad1WTymEGFP	WT	WT	ymEGFP	SW642
SW642_200325_ymEGFP_red	200326_SW642_TR1_slide02_01	Cell_111	ymEGFP_red	3	3	0	13.0389	mad1	mad1WTymEGFP	WT	WT	ymEGFP	SW642
SW642_200325_ymEGFP_red	200326_SW642_TR1_slide02_01	Cell_112	ymEGFP_red	6	4	2	13.5482	mad1	mad1WTymEGFP	WT	WT	ymEGFP	SW642
SW642_200325_ymEGFP_red	200326_SW642_TR1_slide02_01	Cell_114	ymEGFP_red	5	5	0	14.3475	mad1	mad1WTymEGFP	WT	WT	ymEGFP	SW642
SW642_200325_ymEGFP_red	200326_SW642_TR1_slide02_01	Cell_117	ymEGFP_red	5	4	1	13.4995	mad1	mad1WTymEGFP	WT	WT	ymEGFP	SW642
SW642_200325_ymEGFP_red	200326_SW642_TR1_slide02_01	Cell_118	ymEGFP_red	3	2	1	10.211	mad1	mad1WTymEGFP	WT	WT	ymEGFP	SW642
SW642_200325_ymEGFP_red	200326_SW642_TR1_slide02_01	Cell_12	ymEGFP_red	5	5	0	13.6096	mad1	mad1WTymEGFP	WT	WT	ymEGFP	SW642
SW642_200325_ymEGFP_red	200326_SW642_TR1_slide02_01	Cell_120	ymEGFP_red	5	5	0	13.0516	mad1	mad1WTymEGFP	WT	WT	ymEGFP	SW642
SW642_200325_ymEGFP_red	200326_SW642_TR1_slide02_01	Cell_123	ymEGFP_red	3	3	0	8.81757	mad1	mad1WTymEGFP	WT	WT	ymEGFP	SW642
SW642_200325_ymEGFP_red	200326_SW642_TR1_slide02_01	Cell_124	ymEGFP_red	5	5	0	12.8982	mad1	mad1WTymEGFP	WT	WT	ymEGFP	SW642
SW642_200325_ymEGFP_red	200326_SW642_TR1_slide02_01	Cell_125	ymEGFP_red	4	4	0	13.5929	mad1	mad1WTymEGFP	WT	WT	ymEGFP	SW642
SW642_200325_ymEGFP_red	200326_SW642_TR1_slide02_01	Cell_127	ymEGFP_red	4	4	0	12.5544	mad1	mad1WTymEGFP	WT	WT	ymEGFP	SW642
SW642_200325_ymEGFP_red	200326_SW642_TR1_slide02_01	Cell_13	ymEGFP_red	2	1	1	9.52744	mad1	mad1WTymEGFP	WT	WT	ymEGFP	SW642
SW642_200325_ymEGFP_red	200326_SW642_TR1_slide02_01	Cell_14	ymEGFP_red	7	7	0	13.1821	mad1	mad1WTymEGFP	WT	WT	ymEGFP	SW642
SW642_200325_ymEGFP_red	200326_SW642_TR1_slide02_01	Cell_16	ymEGFP_red	3	3	0	9.82502	mad1	mad1WTymEGFP	WT	WT	ymEGFP	SW642
SW642_200325_ymEGFP_red	200326_SW642_TR1_slide02_01	Cell_17	ymEGFP_red	1	1	0	9.89235	mad1	mad1WTymEGFP	WT	WT	ymEGFP	SW642
SW642_200325_ymEGFP_red	200326_SW642_TR1_slide02_01	Cell_18	ymEGFP_red	2	2	0	7.96812	mad1	mad1WTymEGFP	WT	WT	ymEGFP	SW642
SW642_200325_ymEGFP_red	200326_SW642_TR1_slide02_01	Cell_19	ymEGFP_red	5	4	1	11.1501	mad1	mad1WTymEGFP	WT	WT	ymEGFP	SW642
SW642_200325_ymEGFP_red	200326_SW642_TR1_slide02_01	Cell_22	ymEGFP_red	3	2	1	9.24147	mad1	mad1WTymEGFP	WT	WT	ymEGFP	SW642
SW642_200325_ymEGFP_red	200326_SW642_TR1_slide02_01	Cell_23	ymEGFP_red	4	3	1	9.88344	mad1	mad1WTymEGFP	WT	WT	ymEGFP	SW642
SW642_200325_ymEGFP_red	200326_SW642_TR1_slide02_01	Cell_24	ymEGFP_red	4	3	1	12.315	mad1	mad1WTymEGFP	WT	WT	ymEGFP	SW642
SW642_200325_ymEGFP_red	200326_SW642_TR1_slide02_01	Cell_25	ymEGFP_red	5	4	1	10.8637	mad1	mad1WTymEGFP	WT	WT	ymEGFP	SW642
SW642_200325_ymEGFP_red	200326_SW642_TR1_slide02_01	Cell_26	ymEGFP_red	4	4	0	10.1208	mad1	mad1WTymEGFP	WT	WT	ymEGFP	SW642
SW642_200325_ymEGFP_red	200326_SW642_TR1_slide02_01	Cell_27	ymEGFP_red	4	3	1	9.79153	mad1	mad1WTymEGFP	WT	WT	ymEGFP	SW642
SW642_200325_ymEGFP_red	200326_SW642_TR1_slide02_01	Cell_28	ymEGFP_red	6	6	0	13.9311	mad1	mad1WTymEGFP	WT	WT	ymEGFP	SW642
SW642_200325_ymEGFP_red	200326_SW642_TR1_slide02_01	Cell_29	ymEGFP_red	3	3	0	15.4949	mad1	mad1WTymEGFP	WT	WT	ymEGFP	SW642
SW642_200325_ymEGFP_red	200326_SW642_TR1_slide02_01	Cell_32	ymEGFP_red	2	2	0	8.80449	mad1	mad1WTymEGFP	WT	WT	ymEGFP	SW642
SW642_200325_ymEGFP_red	200326_SW642_TR1_slide02_01	Cell_33	ymEGFP_red	3	3	0	11.6418	mad1	mad1WTymEGFP	WT	WT	ymEGFP	SW642
SW642_200325_ymEGFP_red	200326_SW642_TR1_slide02_01	Cell_35	ymEGFP_red	3	3	0	15.1621	mad1	mad1WTymEGFP	WT	WT	ymEGFP	SW642
SW642_200325_ymEGFP_red	200326_SW642_TR1_slide02_01	Cell_37	ymEGFP_red	4	4	0	8.692	mad1	mad1WTymEGFP	WT	WT	ymEGFP	SW642
SW642_200325_ymEGFP_red	200326_SW642_TR1_slide02_01	Cell_40	ymEGFP_red	1	1	0	8.29277	mad1	mad1WTymEGFP	WT	WT	ymEGFP	SW642
SW642_200325_ymEGFP_red	200326_SW642_TR1_slide02_01	Cell_41	ymEGFP_red	4	4	0	12.9478	mad1	mad1WTymEGFP	WT	WT	ymEGFP	SW642
SW642_200325_ymEGFP_red	200326_SW642_TR1_slide02_01	Cell_42	ymEGFP_red	6	6	0	13.8326	mad1	mad1WTymEGFP	WT	WT	ymEGFP	SW642
SW642_200325_ymEGFP_red	200326_SW642_TR1_slide02_01	Cell_43	ymEGFP_red	1	1	0	9.29077	mad1	mad1WTymEGFP	WT	WT	ymEGFP	SW642
SW642_200325_ymEGFP_red	200326_SW642_TR1_slide02_01	Cell_5	ymEGFP_red	1	1	0	9.42852	mad1	mad1WTymEGFP	WT	WT	ymEGFP	SW642
SW642_200325_ymEGFP_red	200326_SW642_TR1_slide02_01	Cell_51	ymEGFP_red	1	1	0	8.92374	mad1	mad1WTymEGFP	WT	WT	ymEGFP	SW642
SW642_200325_ymEGFP_red	200326_SW642_TR1_slide02_01	Cell_54	ymEGFP_red	4	4	0	11.7219	mad1	mad1WTymEGFP	WT	WT	ymEGFP	SW642
SW642_200325_ymEGFP_red	200326_SW642_TR1_slide02_01	Cell_57	ymEGFP_red	5	5	0	13.5313	mad1	mad1WTymEGFP	WT	WT	ymEGFP	SW642
SW642_200325_ymEGFP_red	200326_SW642_TR1_slide02_01	Cell_58	ymEGFP_red	4	4	0	12.8733	mad1	mad1WTymEGFP	WT	WT	ymEGFP	SW642
SW642_200325_ymEGFP_red	200326_SW642_TR1_slide02_01	Cell_59	ymEGFP_red	2	1	1	11.2393	mad1	mad1WTymEGFP	WT	WT	ymEGFP	SW642
SW642_200325_ymEGFP_red	200326_SW642_TR1_slide02_01	Cell_6	ymEGFP_red	5	4	1	10.3278	mad1	mad1WTymEGFP	WT	WT	ymEGFP	SW642
SW642_200325_ymEGFP_red	200326_SW642_TR1_slide02_01	Cell_61	ymEGFP_red	6	5	1	13.0882	mad1	mad1WTymEGFP	WT	WT	ymEGFP	SW642
SW642_200325_ymEGFP_red	200326_SW642_TR1_slide02_01	Cell_62	ymEGFP_red	0	0	0	14.8657	mad1	mad1WTymEGFP	WT	WT	ymEGFP	SW642
SW642_200325_ymEGFP_red	200326_SW642_TR1_slide02_01	Cell_63	ymEGFP_red	3	2	1	8.77873	mad1	mad1WTymEGFP	WT	WT	ymEGFP	SW642
SW642_200325_ymEGFP_red	200326_SW642_TR1_slide02_01	Cell_68	ymEGFP_red	0	0	0	11.8396	mad1	mad1WTymEGFP	WT	WT	ymEGFP	SW642
SW642_200325_ymEGFP_red	200326_SW642_TR1_slide02_01	Cell_71	ymEGFP_red	6	5	1	10.9619	mad1	mad1WTymEGFP	WT	WT	ymEGFP	SW642
SW642_200325_ymEGFP_red	200326_SW642_TR1_slide02_01	Cell_75	ymEGFP_red	4	4	0	10.2578	mad1	mad1WTymEGFP	WT	WT	ymEGFP	SW642
SW642_200325_ymEGFP_red	200326_SW642_TR1_slide02_01	Cell_76	ymEGFP_red	2	2	0	8.63422	mad1	mad1WTymEGFP	WT	WT	ymEGFP	SW642
SW642_200325_ymEGFP_red	200326_SW642_TR1_slide02_01	Cell_8	ymEGFP_red	5	4	1	11.3266	mad1	mad1WTymEGFP	WT	WT	ymEGFP	SW642
SW642_200325_ymEGFP_red	200326_SW642_TR1_slide02_01	Cell_80	ymEGFP_red	3	3	0	9.76714	mad1	mad1WTymEGFP	WT	WT	ymEGFP	SW642
SW642_200325_ymEGFP_red	200326_SW642_TR1_slide02_01	Cell_82	ymEGFP_red	6	4	2	13.9304	mad1	mad1WTymEGFP	WT	WT	ymEGFP	SW642
SW642_200325_ymEGFP_red	200326_SW642_TR1_slide02_01	Cell_83	ymEGFP_red	3	3	0	12.8587	mad1	mad1WTymEGFP	WT	WT	ymEGFP	SW642
SW642_200325_ymEGFP_red	200326_SW642_TR1_slide02_01	Cell_85	ymEGFP_red	4	4	0	9.42369	mad1	mad1WTymEGFP	WT	WT	ymEGFP	SW642
SW642_200325_ymEGFP_red	200326_SW642_TR1_slide02_01	Cell_87	ymEGFP_red	4	3	1	12.838	mad1	mad1WTymEGFP	WT	WT	ymEGFP	SW642
SW642_200325_ymEGFP_red	200326_SW642_TR1_slide02_01	Cell_9	ymEGFP_red	2	2	0	9.32172	mad1	mad1WTymEGFP	WT	WT	ymEGFP	SW642
SW642_200325_ymEGFP_red	200326_SW642_TR1_slide02_01	Cell_90	ymEGFP_red	7	6	1	11.3369	mad1	mad1WTymEGFP	WT	WT	ymEGFP	SW642
SW642_200325_ymEGFP_red	200326_SW642_TR1_slide02_01	Cell_91	ymEGFP_red	1	1	0	10.0595	mad1	mad1WTymEGFP	WT	WT	ymEGFP	SW642
SW642_200325_ymEGFP_red	200326_SW642_TR1_slide02_01	Cell_92	ymEGFP_red	4	4	0	13.6867	mad1	mad1WTymEGFP	WT	WT	ymEGFP	SW642
SW642_200325_ymEGFP_red	200326_SW642_TR1_slide02_01	Cell_93	ymEGFP_red	0	0	0	8.16836	mad1	mad1WTymEGFP	WT	WT	ymEGFP	SW642
SW642_200325_ymEGFP_red	200326_SW642_TR1_slide02_01	Cell_94	ymEGFP_red	0	0	0	9.13962	mad1	mad1WTymEGFP	WT	WT	ymEGFP	SW642
SW642_200325_ymEGFP_red	200326_SW642_TR1_slide02_01	Cell_95	ymEGFP_red	7	7	0	14.4066	mad1	mad1WTymEGFP	WT	WT	ymEGFP	SW642
SW642_200325_ymEGFP_red	200326_SW642_TR1_slide02_01	Cell_97	ymEGFP_red	3	3	0	7.90674	mad1	mad1WTymEGFP	WT	WT	ymEGFP	SW642
SW642_200325_ymEGFP_red	200327_SW642_TR1_slide03_04	Cell_10	ymEGFP_red	4	4	0	11.3707	mad1	mad1WTymEGFP	WT	WT	ymEGFP	SW642
SW642_200325_ymEGFP_red	200327_SW642_TR1_slide03_04	Cell_12	ymEGFP_red	5	5	0	14.6202	mad1	mad1WTymEGFP	WT	WT	ymEGFP	SW642
SW642_200325_ymEGFP_red	200327_SW642_TR1_slide03_04	Cell_13	ymEGFP_red	3	3	0	9.90742	mad1	mad1WTymEGFP	WT	WT	ymEGFP	SW642
SW642_200325_ymEGFP_red	200327_SW642_TR1_slide03_04	Cell_14	ymEGFP_red	3	3	0	13.6723	mad1	mad1WTymEGFP	WT	WT	ymEGFP	SW642
SW642_200325_ymEGFP_red	200327_SW642_TR1_slide03_04	Cell_15	ymEGFP_red	4	4	0	10.8427	mad1	mad1WTymEGFP	WT	WT	ymEGFP	SW642
SW642_200325_ymEGFP_red	200327_SW642_TR1_slide03_04	Cell_18	ymEGFP_red	8	7	1	13.673	mad1	mad1WTymEGFP	WT	WT	ymEGFP	SW642
SW642_200325_ymEGFP_red	200327_SW642_TR1_slide03_04	Cell_19	ymEGFP_red	4	4	0	11.2164	mad1	mad1WTymEGFP	WT	WT	ymEGFP	SW642
SW642_200325_ymEGFP_red	200327_SW642_TR1_slide03_04	Cell_2	ymEGFP_red	1	1	0	9.4826	mad1	mad1WTymEGFP	WT	WT	ymEGFP	SW642
SW642_200325_ymEGFP_red	200327_SW642_TR1_slide03_04	Cell_20	ymEGFP_red	1	1	0	9.00499	mad1	mad1WTymEGFP	WT	WT	ymEGFP	SW642
SW642_200325_ymEGFP_red	200327_SW642_TR1_slide03_04	Cell_21	ymEGFP_red	8	8	0	13.9825	mad1	mad1WTymEGFP	WT	WT	ymEGFP	SW642
SW642_200325_ymEGFP_red	200327_SW642_TR1_slide03_04	Cell_22	ymEGFP_red	5	5	0	13.4353	mad1	mad1WTymEGFP	WT	WT	ymEGFP	SW642
SW642_200325_ymEGFP_red	200327_SW642_TR1_slide03_04	Cell_24	ymEGFP_red	5	5	0	15.7252	mad1	mad1WTymEGFP	WT	WT	ymEGFP	SW642
SW642_200325_ymEGFP_red	200327_SW642_TR1_slide03_04	Cell_25	ymEGFP_red	4	3	1	13.1321	mad1	mad1WTymEGFP	WT	WT	ymEGFP	SW642
SW642_200325_ymEGFP_red	200327_SW642_TR1_slide03_04	Cell_26	ymEGFP_red	0	0	0	10.1138	mad1	mad1WTymEGFP	WT	WT	ymEGFP	SW642
SW642_200325_ymEGFP_red	200327_SW642_TR1_slide03_04	Cell_27	ymEGFP_red	2	2	0	10.1146	mad1	mad1WTymEGFP	WT	WT	ymEGFP	SW642
SW642_200325_ymEGFP_red	200327_SW642_TR1_slide03_04	Cell_29	ymEGFP_red	3	3	0	9.54106	mad1	mad1WTymEGFP	WT	WT	ymEGFP	SW642
SW642_200325_ymEGFP_red	200327_SW642_TR1_slide03_04	Cell_3	ymEGFP_red	2	1	1	9.01211	mad1	mad1WTymEGFP	WT	WT	ymEGFP	SW642
SW642_200325_ymEGFP_red	200327_SW642_TR1_slide03_04	Cell_31	ymEGFP_red	7	7	0	13.515	mad1	mad1WTymEGFP	WT	WT	ymEGFP	SW642
SW642_200325_ymEGFP_red	200327_SW642_TR1_slide03_04	Cell_32	ymEGFP_red	4	4	0	8.39596	mad1	mad1WTymEGFP	WT	WT	ymEGFP	SW642
SW642_200325_ymEGFP_red	200327_SW642_TR1_slide03_04	Cell_33	ymEGFP_red	4	4	0	9.18396	mad1	mad1WTymEGFP	WT	WT	ymEGFP	SW642
SW642_200325_ymEGFP_red	200327_SW642_TR1_slide03_04	Cell_35	ymEGFP_red	4	3	1	13.8949	mad1	mad1WTymEGFP	WT	WT	ymEGFP	SW642
SW642_200325_ymEGFP_red	200327_SW642_TR1_slide03_04	Cell_36	ymEGFP_red	7	7	0	14.3048	mad1	mad1WTymEGFP	WT	WT	ymEGFP	SW642
SW642_200325_ymEGFP_red	200327_SW642_TR1_slide03_04	Cell_37	ymEGFP_red	0	0	0	8.46267	mad1	mad1WTymEGFP	WT	WT	ymEGFP	SW642
SW642_200325_ymEGFP_red	200327_SW642_TR1_slide03_04	Cell_38	ymEGFP_red	3	3	0	9.52002	mad1	mad1WTymEGFP	WT	WT	ymEGFP	SW642
SW642_200325_ymEGFP_red	200327_SW642_TR1_slide03_04	Cell_39	ymEGFP_red	3	3	0	9.47856	mad1	mad1WTymEGFP	WT	WT	ymEGFP	SW642
SW642_200325_ymEGFP_red	200327_SW642_TR1_slide03_04	Cell_4	ymEGFP_red	0	0	0	8.41896	mad1	mad1WTymEGFP	WT	WT	ymEGFP	SW642
SW642_200325_ymEGFP_red	200327_SW642_TR1_slide03_04	Cell_40	ymEGFP_red	9	8	1	15.4325	mad1	mad1WTymEGFP	WT	WT	ymEGFP	SW642
SW642_200325_ymEGFP_red	200327_SW642_TR1_slide03_04	Cell_41	ymEGFP_red	3	3	0	10.0306	mad1	mad1WTymEGFP	WT	WT	ymEGFP	SW642
SW642_200325_ymEGFP_red	200327_SW642_TR1_slide03_04	Cell_42	ymEGFP_red	0	0	0	11.8717	mad1	mad1WTymEGFP	WT	WT	ymEGFP	SW642
SW642_200325_ymEGFP_red	200327_SW642_TR1_slide03_04	Cell_43	ymEGFP_red	3	3	0	10.9998	mad1	mad1WTymEGFP	WT	WT	ymEGFP	SW642
SW642_200325_ymEGFP_red	200327_SW642_TR1_slide03_04	Cell_45	ymEGFP_red	5	5	0	13.5014	mad1	mad1WTymEGFP	WT	WT	ymEGFP	SW642
SW642_200325_ymEGFP_red	200327_SW642_TR1_slide03_04	Cell_46	ymEGFP_red	3	3	0	13.3913	mad1	mad1WTymEGFP	WT	WT	ymEGFP	SW642
SW642_200325_ymEGFP_red	200327_SW642_TR1_slide03_04	Cell_47	ymEGFP_red	4	4	0	11.1167	mad1	mad1WTymEGFP	WT	WT	ymEGFP	SW642
SW642_200325_ymEGFP_red	200327_SW642_TR1_slide03_04	Cell_48	ymEGFP_red	3	2	1	9.18683	mad1	mad1WTymEGFP	WT	WT	ymEGFP	SW642
SW642_200325_ymEGFP_red	200327_SW642_TR1_slide03_04	Cell_49	ymEGFP_red	3	2	1	11.9074	mad1	mad1WTymEGFP	WT	WT	ymEGFP	SW642
SW642_200325_ymEGFP_red	200327_SW642_TR1_slide03_04	Cell_5	ymEGFP_red	6	6	0	14.7317	mad1	mad1WTymEGFP	WT	WT	ymEGFP	SW642
SW642_200325_ymEGFP_red	200327_SW642_TR1_slide03_04	Cell_50	ymEGFP_red	3	3	0	10.4368	mad1	mad1WTymEGFP	WT	WT	ymEGFP	SW642
SW642_200325_ymEGFP_red	200327_SW642_TR1_slide03_04	Cell_51	ymEGFP_red	3	3	0	9.23265	mad1	mad1WTymEGFP	WT	WT	ymEGFP	SW642
SW642_200325_ymEGFP_red	200327_SW642_TR1_slide03_04	Cell_53	ymEGFP_red	5	5	0	12.4004	mad1	mad1WTymEGFP	WT	WT	ymEGFP	SW642
SW642_200325_ymEGFP_red	200327_SW642_TR1_slide03_04	Cell_56	ymEGFP_red	3	3	0	10.5932	mad1	mad1WTymEGFP	WT	WT	ymEGFP	SW642
SW642_200325_ymEGFP_red	200327_SW642_TR1_slide03_04	Cell_57	ymEGFP_red	6	6	0	14.4242	mad1	mad1WTymEGFP	WT	WT	ymEGFP	SW642
SW642_200325_ymEGFP_red	200327_SW642_TR1_slide03_04	Cell_58	ymEGFP_red	3	3	0	12.0502	mad1	mad1WTymEGFP	WT	WT	ymEGFP	SW642
SW642_200325_ymEGFP_red	200327_SW642_TR1_slide03_04	Cell_6	ymEGFP_red	3	3	0	13.0773	mad1	mad1WTymEGFP	WT	WT	ymEGFP	SW642
SW642_200325_ymEGFP_red	200327_SW642_TR1_slide03_04	Cell_61	ymEGFP_red	4	4	0	11.4921	mad1	mad1WTymEGFP	WT	WT	ymEGFP	SW642
SW642_200325_ymEGFP_red	200327_SW642_TR1_slide03_04	Cell_62	ymEGFP_red	7	6	1	13.8836	mad1	mad1WTymEGFP	WT	WT	ymEGFP	SW642
SW642_200325_ymEGFP_red	200327_SW642_TR1_slide03_04	Cell_65	ymEGFP_red	4	3	1	10.0589	mad1	mad1WTymEGFP	WT	WT	ymEGFP	SW642
SW642_200325_ymEGFP_red	200327_SW642_TR1_slide03_04	Cell_66	ymEGFP_red	4	4	0	14.1596	mad1	mad1WTymEGFP	WT	WT	ymEGFP	SW642
SW642_200325_ymEGFP_red	200327_SW642_TR1_slide03_04	Cell_67	ymEGFP_red	3	3	0	11.1482	mad1	mad1WTymEGFP	WT	WT	ymEGFP	SW642
SW642_200325_ymEGFP_red	200327_SW642_TR1_slide03_04	Cell_68	ymEGFP_red	5	5	0	12.3189	mad1	mad1WTymEGFP	WT	WT	ymEGFP	SW642
SW642_200325_ymEGFP_red	200327_SW642_TR1_slide03_04	Cell_69	ymEGFP_red	2	1	1	9.74979	mad1	mad1WTymEGFP	WT	WT	ymEGFP	SW642
SW642_200325_ymEGFP_red	200327_SW642_TR1_slide03_04	Cell_7	ymEGFP_red	2	2	0	9.19239	mad1	mad1WTymEGFP	WT	WT	ymEGFP	SW642
SW642_200325_ymEGFP_red	200327_SW642_TR1_slide03_04	Cell_71	ymEGFP_red	2	1	1	9.22384	mad1	mad1WTymEGFP	WT	WT	ymEGFP	SW642
SW642_200325_ymEGFP_red	200327_SW642_TR1_slide03_04	Cell_72	ymEGFP_red	3	3	0	9.77544	mad1	mad1WTymEGFP	WT	WT	ymEGFP	SW642
SW642_200325_ymEGFP_red	200327_SW642_TR1_slide03_04	Cell_73	ymEGFP_red	3	3	0	8.0548	mad1	mad1WTymEGFP	WT	WT	ymEGFP	SW642
SW642_200325_ymEGFP_red	200327_SW642_TR1_slide03_04	Cell_74	ymEGFP_red	4	4	0	11.6099	mad1	mad1WTymEGFP	WT	WT	ymEGFP	SW642
SW642_200325_ymEGFP_red	200327_SW642_TR1_slide03_04	Cell_75	ymEGFP_red	3	3	0	11.5365	mad1	mad1WTymEGFP	WT	WT	ymEGFP	SW642
SW642_200325_ymEGFP_red	200327_SW642_TR1_slide03_04	Cell_76	ymEGFP_red	2	1	1	8.11742	mad1	mad1WTymEGFP	WT	WT	ymEGFP	SW642
SW642_200325_ymEGFP_red	200327_SW642_TR1_slide03_04	Cell_77	ymEGFP_red	4	3	1	9.48006	mad1	mad1WTymEGFP	WT	WT	ymEGFP	SW642
SW642_200325_ymEGFP_red	200327_SW642_TR1_slide03_04	Cell_78	ymEGFP_red	6	6	0	12.9975	mad1	mad1WTymEGFP	WT	WT	ymEGFP	SW642
SW642_200325_ymEGFP_red	200327_SW642_TR1_slide03_04	Cell_80	ymEGFP_red	4	3	1	12.7439	mad1	mad1WTymEGFP	WT	WT	ymEGFP	SW642
SW642_200325_ymEGFP_red	200327_SW642_TR1_slide03_04	Cell_82	ymEGFP_red	0	0	0	10.741	mad1	mad1WTymEGFP	WT	WT	ymEGFP	SW642
SW642_200325_ymEGFP_red	200327_SW642_TR1_slide03_04	Cell_83	ymEGFP_red	2	2	0	11.739	mad1	mad1WTymEGFP	WT	WT	ymEGFP	SW642
SW642_200325_ymEGFP_red	200327_SW642_TR1_slide03_04	Cell_9	ymEGFP_red	5	5	0	12.2932	mad1	mad1WTymEGFP	WT	WT	ymEGFP	SW642
SW642_200325_ymEGFP_red	200327_SW642_TR1_slide05_02	Cell_10	ymEGFP_red	3	3	0	12.6712	mad1	mad1WTymEGFP	WT	WT	ymEGFP	SW642
SW642_200325_ymEGFP_red	200327_SW642_TR1_slide05_02	Cell_100	ymEGFP_red	5	5	0	12.6891	mad1	mad1WTymEGFP	WT	WT	ymEGFP	SW642
SW642_200325_ymEGFP_red	200327_SW642_TR1_slide05_02	Cell_102	ymEGFP_red	1	1	0	11.6348	mad1	mad1WTymEGFP	WT	WT	ymEGFP	SW642
SW642_200325_ymEGFP_red	200327_SW642_TR1_slide05_02	Cell_103	ymEGFP_red	4	3	1	10.6106	mad1	mad1WTymEGFP	WT	WT	ymEGFP	SW642
SW642_200325_ymEGFP_red	200327_SW642_TR1_slide05_02	Cell_104	ymEGFP_red	5	5	0	13.8058	mad1	mad1WTymEGFP	WT	WT	ymEGFP	SW642
SW642_200325_ymEGFP_red	200327_SW642_TR1_slide05_02	Cell_106	ymEGFP_red	1	0	1	7.67982	mad1	mad1WTymEGFP	WT	WT	ymEGFP	SW642
SW642_200325_ymEGFP_red	200327_SW642_TR1_slide05_02	Cell_108	ymEGFP_red	3	3	0	10.4796	mad1	mad1WTymEGFP	WT	WT	ymEGFP	SW642
SW642_200325_ymEGFP_red	200327_SW642_TR1_slide05_02	Cell_109	ymEGFP_red	2	2	0	8.57343	mad1	mad1WTymEGFP	WT	WT	ymEGFP	SW642
SW642_200325_ymEGFP_red	200327_SW642_TR1_slide05_02	Cell_11	ymEGFP_red	5	5	0	13.7196	mad1	mad1WTymEGFP	WT	WT	ymEGFP	SW642
SW642_200325_ymEGFP_red	200327_SW642_TR1_slide05_02	Cell_13	ymEGFP_red	4	3	1	9.67219	mad1	mad1WTymEGFP	WT	WT	ymEGFP	SW642
SW642_200325_ymEGFP_red	200327_SW642_TR1_slide05_02	Cell_14	ymEGFP_red	8	8	0	13.0056	mad1	mad1WTymEGFP	WT	WT	ymEGFP	SW642
SW642_200325_ymEGFP_red	200327_SW642_TR1_slide05_02	Cell_15	ymEGFP_red	5	4	1	10.5233	mad1	mad1WTymEGFP	WT	WT	ymEGFP	SW642
SW642_200325_ymEGFP_red	200327_SW642_TR1_slide05_02	Cell_16	ymEGFP_red	3	2	1	9.27411	mad1	mad1WTymEGFP	WT	WT	ymEGFP	SW642
SW642_200325_ymEGFP_red	200327_SW642_TR1_slide05_02	Cell_18	ymEGFP_red	5	5	0	10.2617	mad1	mad1WTymEGFP	WT	WT	ymEGFP	SW642
SW642_200325_ymEGFP_red	200327_SW642_TR1_slide05_02	Cell_20	ymEGFP_red	2	2	0	9.31144	mad1	mad1WTymEGFP	WT	WT	ymEGFP	SW642
SW642_200325_ymEGFP_red	200327_SW642_TR1_slide05_02	Cell_21	ymEGFP_red	6	6	0	14.2627	mad1	mad1WTymEGFP	WT	WT	ymEGFP	SW642
SW642_200325_ymEGFP_red	200327_SW642_TR1_slide05_02	Cell_22	ymEGFP_red	2	2	0	7.44583	mad1	mad1WTymEGFP	WT	WT	ymEGFP	SW642
SW642_200325_ymEGFP_red	200327_SW642_TR1_slide05_02	Cell_23	ymEGFP_red	2	2	0	8.21527	mad1	mad1WTymEGFP	WT	WT	ymEGFP	SW642
SW642_200325_ymEGFP_red	200327_SW642_TR1_slide05_02	Cell_24	ymEGFP_red	5	5	0	12.1786	mad1	mad1WTymEGFP	WT	WT	ymEGFP	SW642
SW642_200325_ymEGFP_red	200327_SW642_TR1_slide05_02	Cell_25	ymEGFP_red	1	1	0	9.52251	mad1	mad1WTymEGFP	WT	WT	ymEGFP	SW642
SW642_200325_ymEGFP_red	200327_SW642_TR1_slide05_02	Cell_26	ymEGFP_red	3	3	0	11.1469	mad1	mad1WTymEGFP	WT	WT	ymEGFP	SW642
SW642_200325_ymEGFP_red	200327_SW642_TR1_slide05_02	Cell_27	ymEGFP_red	4	4	0	12.6568	mad1	mad1WTymEGFP	WT	WT	ymEGFP	SW642
SW642_200325_ymEGFP_red	200327_SW642_TR1_slide05_02	Cell_28	ymEGFP_red	7	4	3	14.1706	mad1	mad1WTymEGFP	WT	WT	ymEGFP	SW642
SW642_200325_ymEGFP_red	200327_SW642_TR1_slide05_02	Cell_29	ymEGFP_red	4	4	0	8.36507	mad1	mad1WTymEGFP	WT	WT	ymEGFP	SW642
SW642_200325_ymEGFP_red	200327_SW642_TR1_slide05_02	Cell_30	ymEGFP_red	0	0	0	7.9175	mad1	mad1WTymEGFP	WT	WT	ymEGFP	SW642
SW642_200325_ymEGFP_red	200327_SW642_TR1_slide05_02	Cell_31	ymEGFP_red	7	6	1	13.1894	mad1	mad1WTymEGFP	WT	WT	ymEGFP	SW642
SW642_200325_ymEGFP_red	200327_SW642_TR1_slide05_02	Cell_32	ymEGFP_red	4	4	0	12.824	mad1	mad1WTymEGFP	WT	WT	ymEGFP	SW642
SW642_200325_ymEGFP_red	200327_SW642_TR1_slide05_02	Cell_33	ymEGFP_red	4	4	0	9.41576	mad1	mad1WTymEGFP	WT	WT	ymEGFP	SW642
SW642_200325_ymEGFP_red	200327_SW642_TR1_slide05_02	Cell_34	ymEGFP_red	4	4	0	11.586	mad1	mad1WTymEGFP	WT	WT	ymEGFP	SW642
SW642_200325_ymEGFP_red	200327_SW642_TR1_slide05_02	Cell_35	ymEGFP_red	3	3	0	10.0539	mad1	mad1WTymEGFP	WT	WT	ymEGFP	SW642
SW642_200325_ymEGFP_red	200327_SW642_TR1_slide05_02	Cell_36	ymEGFP_red	3	3	0	14.459	mad1	mad1WTymEGFP	WT	WT	ymEGFP	SW642
SW642_200325_ymEGFP_red	200327_SW642_TR1_slide05_02	Cell_37	ymEGFP_red	3	3	0	10.9374	mad1	mad1WTymEGFP	WT	WT	ymEGFP	SW642
SW642_200325_ymEGFP_red	200327_SW642_TR1_slide05_02	Cell_38	ymEGFP_red	2	1	1	9.97932	mad1	mad1WTymEGFP	WT	WT	ymEGFP	SW642
SW642_200325_ymEGFP_red	200327_SW642_TR1_slide05_02	Cell_39	ymEGFP_red	2	1	1	9.16727	mad1	mad1WTymEGFP	WT	WT	ymEGFP	SW642
SW642_200325_ymEGFP_red	200327_SW642_TR1_slide05_02	Cell_40	ymEGFP_red	4	4	0	9.08954	mad1	mad1WTymEGFP	WT	WT	ymEGFP	SW642
SW642_200325_ymEGFP_red	200327_SW642_TR1_slide05_02	Cell_41	ymEGFP_red	5	3	2	9.5596	mad1	mad1WTymEGFP	WT	WT	ymEGFP	SW642
SW642_200325_ymEGFP_red	200327_SW642_TR1_slide05_02	Cell_42	ymEGFP_red	8	7	1	12.9613	mad1	mad1WTymEGFP	WT	WT	ymEGFP	SW642
SW642_200325_ymEGFP_red	200327_SW642_TR1_slide05_02	Cell_44	ymEGFP_red	4	3	1	12.7885	mad1	mad1WTymEGFP	WT	WT	ymEGFP	SW642
SW642_200325_ymEGFP_red	200327_SW642_TR1_slide05_02	Cell_45	ymEGFP_red	4	4	0	13.0715	mad1	mad1WTymEGFP	WT	WT	ymEGFP	SW642
SW642_200325_ymEGFP_red	200327_SW642_TR1_slide05_02	Cell_48	ymEGFP_red	1	1	0	8.25373	mad1	mad1WTymEGFP	WT	WT	ymEGFP	SW642
SW642_200325_ymEGFP_red	200327_SW642_TR1_slide05_02	Cell_50	ymEGFP_red	2	2	0	7.39284	mad1	mad1WTymEGFP	WT	WT	ymEGFP	SW642
SW642_200325_ymEGFP_red	200327_SW642_TR1_slide05_02	Cell_54	ymEGFP_red	4	3	1	9.21844	mad1	mad1WTymEGFP	WT	WT	ymEGFP	SW642
SW642_200325_ymEGFP_red	200327_SW642_TR1_slide05_02	Cell_56	ymEGFP_red	3	3	0	9.26627	mad1	mad1WTymEGFP	WT	WT	ymEGFP	SW642
SW642_200325_ymEGFP_red	200327_SW642_TR1_slide05_02	Cell_58	ymEGFP_red	1	1	0	9.81509	mad1	mad1WTymEGFP	WT	WT	ymEGFP	SW642
SW642_200325_ymEGFP_red	200327_SW642_TR1_slide05_02	Cell_59	ymEGFP_red	4	4	0	11.5068	mad1	mad1WTymEGFP	WT	WT	ymEGFP	SW642
SW642_200325_ymEGFP_red	200327_SW642_TR1_slide05_02	Cell_6	ymEGFP_red	5	4	1	9.69247	mad1	mad1WTymEGFP	WT	WT	ymEGFP	SW642
SW642_200325_ymEGFP_red	200327_SW642_TR1_slide05_02	Cell_60	ymEGFP_red	3	2	1	9.16744	mad1	mad1WTymEGFP	WT	WT	ymEGFP	SW642
SW642_200325_ymEGFP_red	200327_SW642_TR1_slide05_02	Cell_61	ymEGFP_red	3	3	0	8.95887	mad1	mad1WTymEGFP	WT	WT	ymEGFP	SW642
SW642_200325_ymEGFP_red	200327_SW642_TR1_slide05_02	Cell_63	ymEGFP_red	5	5	0	10.2375	mad1	mad1WTymEGFP	WT	WT	ymEGFP	SW642
SW642_200325_ymEGFP_red	200327_SW642_TR1_slide05_02	Cell_64	ymEGFP_red	2	2	0	8.54703	mad1	mad1WTymEGFP	WT	WT	ymEGFP	SW642
SW642_200325_ymEGFP_red	200327_SW642_TR1_slide05_02	Cell_65	ymEGFP_red	3	3	0	8.23786	mad1	mad1WTymEGFP	WT	WT	ymEGFP	SW642
SW642_200325_ymEGFP_red	200327_SW642_TR1_slide05_02	Cell_66	ymEGFP_red	0	0	0	12.296	mad1	mad1WTymEGFP	WT	WT	ymEGFP	SW642
SW642_200325_ymEGFP_red	200327_SW642_TR1_slide05_02	Cell_67	ymEGFP_red	5	3	2	13.248	mad1	mad1WTymEGFP	WT	WT	ymEGFP	SW642
SW642_200325_ymEGFP_red	200327_SW642_TR1_slide05_02	Cell_68	ymEGFP_red	7	7	0	13.7762	mad1	mad1WTymEGFP	WT	WT	ymEGFP	SW642
SW642_200325_ymEGFP_red	200327_SW642_TR1_slide05_02	Cell_69	ymEGFP_red	1	1	0	10.1256	mad1	mad1WTymEGFP	WT	WT	ymEGFP	SW642
SW642_200325_ymEGFP_red	200327_SW642_TR1_slide05_02	Cell_7	ymEGFP_red	6	6	0	13.3667	mad1	mad1WTymEGFP	WT	WT	ymEGFP	SW642
SW642_200325_ymEGFP_red	200327_SW642_TR1_slide05_02	Cell_71	ymEGFP_red	3	3	0	8.05632	mad1	mad1WTymEGFP	WT	WT	ymEGFP	SW642
SW642_200325_ymEGFP_red	200327_SW642_TR1_slide05_02	Cell_72	ymEGFP_red	3	2	1	10.6823	mad1	mad1WTymEGFP	WT	WT	ymEGFP	SW642
SW642_200325_ymEGFP_red	200327_SW642_TR1_slide05_02	Cell_73	ymEGFP_red	6	6	0	12.331	mad1	mad1WTymEGFP	WT	WT	ymEGFP	SW642
SW642_200325_ymEGFP_red	200327_SW642_TR1_slide05_02	Cell_75	ymEGFP_red	5	4	1	12.8995	mad1	mad1WTymEGFP	WT	WT	ymEGFP	SW642
SW642_200325_ymEGFP_red	200327_SW642_TR1_slide05_02	Cell_76	ymEGFP_red	3	2	1	8.64487	mad1	mad1WTymEGFP	WT	WT	ymEGFP	SW642
SW642_200325_ymEGFP_red	200327_SW642_TR1_slide05_02	Cell_77	ymEGFP_red	1	1	0	8.70201	mad1	mad1WTymEGFP	WT	WT	ymEGFP	SW642
SW642_200325_ymEGFP_red	200327_SW642_TR1_slide05_02	Cell_78	ymEGFP_red	5	5	0	9.33501	mad1	mad1WTymEGFP	WT	WT	ymEGFP	SW642
SW642_200325_ymEGFP_red	200327_SW642_TR1_slide05_02	Cell_79	ymEGFP_red	5	4	1	10.9297	mad1	mad1WTymEGFP	WT	WT	ymEGFP	SW642
SW642_200325_ymEGFP_red	200327_SW642_TR1_slide05_02	Cell_8	ymEGFP_red	3	3	0	13.8569	mad1	mad1WTymEGFP	WT	WT	ymEGFP	SW642
SW642_200325_ymEGFP_red	200327_SW642_TR1_slide05_02	Cell_80	ymEGFP_red	4	3	1	11.1679	mad1	mad1WTymEGFP	WT	WT	ymEGFP	SW642
SW642_200325_ymEGFP_red	200327_SW642_TR1_slide05_02	Cell_81	ymEGFP_red	1	1	0	9.295	mad1	mad1WTymEGFP	WT	WT	ymEGFP	SW642
SW642_200325_ymEGFP_red	200327_SW642_TR1_slide05_02	Cell_82	ymEGFP_red	3	3	0	14.781	mad1	mad1WTymEGFP	WT	WT	ymEGFP	SW642
SW642_200325_ymEGFP_red	200327_SW642_TR1_slide05_02	Cell_83	ymEGFP_red	2	2	0	9.97873	mad1	mad1WTymEGFP	WT	WT	ymEGFP	SW642
SW642_200325_ymEGFP_red	200327_SW642_TR1_slide05_02	Cell_84	ymEGFP_red	2	2	0	8.30881	mad1	mad1WTymEGFP	WT	WT	ymEGFP	SW642
SW642_200325_ymEGFP_red	200327_SW642_TR1_slide05_02	Cell_86	ymEGFP_red	4	4	0	9.12763	mad1	mad1WTymEGFP	WT	WT	ymEGFP	SW642
SW642_200325_ymEGFP_red	200327_SW642_TR1_slide05_02	Cell_87	ymEGFP_red	5	5	0	8.40306	mad1	mad1WTymEGFP	WT	WT	ymEGFP	SW642
SW642_200325_ymEGFP_red	200327_SW642_TR1_slide05_02	Cell_88	ymEGFP_red	4	4	0	12.5476	mad1	mad1WTymEGFP	WT	WT	ymEGFP	SW642
SW642_200325_ymEGFP_red	200327_SW642_TR1_slide05_02	Cell_89	ymEGFP_red	1	1	0	8.63404	mad1	mad1WTymEGFP	WT	WT	ymEGFP	SW642
SW642_200325_ymEGFP_red	200327_SW642_TR1_slide05_02	Cell_9	ymEGFP_red	5	5	0	13.2403	mad1	mad1WTymEGFP	WT	WT	ymEGFP	SW642
SW642_200325_ymEGFP_red	200327_SW642_TR1_slide05_02	Cell_90	ymEGFP_red	3	3	0	10.1263	mad1	mad1WTymEGFP	WT	WT	ymEGFP	SW642
SW642_200325_ymEGFP_red	200327_SW642_TR1_slide05_02	Cell_91	ymEGFP_red	6	4	2	12.088	mad1	mad1WTymEGFP	WT	WT	ymEGFP	SW642
SW642_200325_ymEGFP_red	200327_SW642_TR1_slide05_02	Cell_92	ymEGFP_red	3	3	0	15.2216	mad1	mad1WTymEGFP	WT	WT	ymEGFP	SW642
SW642_200325_ymEGFP_red	200327_SW642_TR1_slide05_02	Cell_94	ymEGFP_red	3	3	0	9.97753	mad1	mad1WTymEGFP	WT	WT	ymEGFP	SW642
SW642_200325_ymEGFP_red	200327_SW642_TR1_slide05_02	Cell_95	ymEGFP_red	2	2	0	7.84696	mad1	mad1WTymEGFP	WT	WT	ymEGFP	SW642
SW642_200325_ymEGFP_red	200327_SW642_TR1_slide05_02	Cell_96	ymEGFP_red	5	5	0	9.39854	mad1	mad1WTymEGFP	WT	WT	ymEGFP	SW642
SW642_200325_ymEGFP_red	200327_SW642_TR1_slide05_02	Cell_98	ymEGFP_red	3	3	0	8.30078	mad1	mad1WTymEGFP	WT	WT	ymEGFP	SW642
SW642_200325_ymEGFP_red	200327_SW642_TR1_slide05_02	Cell_99	ymEGFP_red	2	2	0	9.46816	mad1	mad1WTymEGFP	WT	WT	ymEGFP	SW642
SW642_200325_ymEGFP_red	200327_SW642_TR1_slide05_06	Cell_10	ymEGFP_red	6	4	2	14.9285	mad1	mad1WTymEGFP	WT	WT	ymEGFP	SW642
SW642_200325_ymEGFP_red	200327_SW642_TR1_slide05_06	Cell_100	ymEGFP_red	4	3	1	12.6512	mad1	mad1WTymEGFP	WT	WT	ymEGFP	SW642
SW642_200325_ymEGFP_red	200327_SW642_TR1_slide05_06	Cell_101	ymEGFP_red	3	3	0	10.7141	mad1	mad1WTymEGFP	WT	WT	ymEGFP	SW642
SW642_200325_ymEGFP_red	200327_SW642_TR1_slide05_06	Cell_102	ymEGFP_red	5	4	1	13.2709	mad1	mad1WTymEGFP	WT	WT	ymEGFP	SW642
SW642_200325_ymEGFP_red	200327_SW642_TR1_slide05_06	Cell_104	ymEGFP_red	3	3	0	11.0426	mad1	mad1WTymEGFP	WT	WT	ymEGFP	SW642
SW642_200325_ymEGFP_red	200327_SW642_TR1_slide05_06	Cell_105	ymEGFP_red	4	4	0	10.0304	mad1	mad1WTymEGFP	WT	WT	ymEGFP	SW642
SW642_200325_ymEGFP_red	200327_SW642_TR1_slide05_06	Cell_106	ymEGFP_red	4	3	1	10.4028	mad1	mad1WTymEGFP	WT	WT	ymEGFP	SW642
SW642_200325_ymEGFP_red	200327_SW642_TR1_slide05_06	Cell_108	ymEGFP_red	3	3	0	10.7488	mad1	mad1WTymEGFP	WT	WT	ymEGFP	SW642
SW642_200325_ymEGFP_red	200327_SW642_TR1_slide05_06	Cell_109	ymEGFP_red	4	3	1	14.0392	mad1	mad1WTymEGFP	WT	WT	ymEGFP	SW642
SW642_200325_ymEGFP_red	200327_SW642_TR1_slide05_06	Cell_11	ymEGFP_red	4	3	1	9.08138	mad1	mad1WTymEGFP	WT	WT	ymEGFP	SW642
SW642_200325_ymEGFP_red	200327_SW642_TR1_slide05_06	Cell_110	ymEGFP_red	7	7	0	12.813	mad1	mad1WTymEGFP	WT	WT	ymEGFP	SW642
SW642_200325_ymEGFP_red	200327_SW642_TR1_slide05_06	Cell_111	ymEGFP_red	3	3	0	10.2248	mad1	mad1WTymEGFP	WT	WT	ymEGFP	SW642
SW642_200325_ymEGFP_red	200327_SW642_TR1_slide05_06	Cell_112	ymEGFP_red	3	3	0	9.92503	mad1	mad1WTymEGFP	WT	WT	ymEGFP	SW642
SW642_200325_ymEGFP_red	200327_SW642_TR1_slide05_06	Cell_113	ymEGFP_red	4	4	0	10.8721	mad1	mad1WTymEGFP	WT	WT	ymEGFP	SW642
SW642_200325_ymEGFP_red	200327_SW642_TR1_slide05_06	Cell_115	ymEGFP_red	5	4	1	16.1511	mad1	mad1WTymEGFP	WT	WT	ymEGFP	SW642
SW642_200325_ymEGFP_red	200327_SW642_TR1_slide05_06	Cell_117	ymEGFP_red	3	3	0	12.3178	mad1	mad1WTymEGFP	WT	WT	ymEGFP	SW642
SW642_200325_ymEGFP_red	200327_SW642_TR1_slide05_06	Cell_118	ymEGFP_red	3	3	0	10.1089	mad1	mad1WTymEGFP	WT	WT	ymEGFP	SW642
SW642_200325_ymEGFP_red	200327_SW642_TR1_slide05_06	Cell_12	ymEGFP_red	1	1	0	7.81576	mad1	mad1WTymEGFP	WT	WT	ymEGFP	SW642
SW642_200325_ymEGFP_red	200327_SW642_TR1_slide05_06	Cell_120	ymEGFP_red	1	0	1	7.85202	mad1	mad1WTymEGFP	WT	WT	ymEGFP	SW642
SW642_200325_ymEGFP_red	200327_SW642_TR1_slide05_06	Cell_121	ymEGFP_red	3	3	0	10.1453	mad1	mad1WTymEGFP	WT	WT	ymEGFP	SW642
SW642_200325_ymEGFP_red	200327_SW642_TR1_slide05_06	Cell_122	ymEGFP_red	5	4	1	13.0092	mad1	mad1WTymEGFP	WT	WT	ymEGFP	SW642
SW642_200325_ymEGFP_red	200327_SW642_TR1_slide05_06	Cell_126	ymEGFP_red	4	4	0	14.1499	mad1	mad1WTymEGFP	WT	WT	ymEGFP	SW642
SW642_200325_ymEGFP_red	200327_SW642_TR1_slide05_06	Cell_129	ymEGFP_red	4	4	0	14.2951	mad1	mad1WTymEGFP	WT	WT	ymEGFP	SW642
SW642_200325_ymEGFP_red	200327_SW642_TR1_slide05_06	Cell_130	ymEGFP_red	4	4	0	14.8064	mad1	mad1WTymEGFP	WT	WT	ymEGFP	SW642
SW642_200325_ymEGFP_red	200327_SW642_TR1_slide05_06	Cell_131	ymEGFP_red	7	6	1	14.19	mad1	mad1WTymEGFP	WT	WT	ymEGFP	SW642
SW642_200325_ymEGFP_red	200327_SW642_TR1_slide05_06	Cell_14	ymEGFP_red	6	6	0	13.567	mad1	mad1WTymEGFP	WT	WT	ymEGFP	SW642
SW642_200325_ymEGFP_red	200327_SW642_TR1_slide05_06	Cell_15	ymEGFP_red	3	2	1	13.0868	mad1	mad1WTymEGFP	WT	WT	ymEGFP	SW642
SW642_200325_ymEGFP_red	200327_SW642_TR1_slide05_06	Cell_16	ymEGFP_red	3	3	0	12.4162	mad1	mad1WTymEGFP	WT	WT	ymEGFP	SW642
SW642_200325_ymEGFP_red	200327_SW642_TR1_slide05_06	Cell_17	ymEGFP_red	3	3	0	12.9727	mad1	mad1WTymEGFP	WT	WT	ymEGFP	SW642
SW642_200325_ymEGFP_red	200327_SW642_TR1_slide05_06	Cell_18	ymEGFP_red	5	5	0	13.337	mad1	mad1WTymEGFP	WT	WT	ymEGFP	SW642
SW642_200325_ymEGFP_red	200327_SW642_TR1_slide05_06	Cell_19	ymEGFP_red	5	5	0	12.5083	mad1	mad1WTymEGFP	WT	WT	ymEGFP	SW642
SW642_200325_ymEGFP_red	200327_SW642_TR1_slide05_06	Cell_20	ymEGFP_red	4	4	0	10.7924	mad1	mad1WTymEGFP	WT	WT	ymEGFP	SW642
SW642_200325_ymEGFP_red	200327_SW642_TR1_slide05_06	Cell_21	ymEGFP_red	6	6	0	13.2075	mad1	mad1WTymEGFP	WT	WT	ymEGFP	SW642
SW642_200325_ymEGFP_red	200327_SW642_TR1_slide05_06	Cell_22	ymEGFP_red	2	2	0	9.68816	mad1	mad1WTymEGFP	WT	WT	ymEGFP	SW642
SW642_200325_ymEGFP_red	200327_SW642_TR1_slide05_06	Cell_23	ymEGFP_red	6	5	1	12.6618	mad1	mad1WTymEGFP	WT	WT	ymEGFP	SW642
SW642_200325_ymEGFP_red	200327_SW642_TR1_slide05_06	Cell_25	ymEGFP_red	3	3	0	10.6931	mad1	mad1WTymEGFP	WT	WT	ymEGFP	SW642
SW642_200325_ymEGFP_red	200327_SW642_TR1_slide05_06	Cell_26	ymEGFP_red	3	3	0	8.49882	mad1	mad1WTymEGFP	WT	WT	ymEGFP	SW642
SW642_200325_ymEGFP_red	200327_SW642_TR1_slide05_06	Cell_28	ymEGFP_red	4	3	1	14.4684	mad1	mad1WTymEGFP	WT	WT	ymEGFP	SW642
SW642_200325_ymEGFP_red	200327_SW642_TR1_slide05_06	Cell_29	ymEGFP_red	4	4	0	10.8992	mad1	mad1WTymEGFP	WT	WT	ymEGFP	SW642
SW642_200325_ymEGFP_red	200327_SW642_TR1_slide05_06	Cell_31	ymEGFP_red	4	4	0	12.9788	mad1	mad1WTymEGFP	WT	WT	ymEGFP	SW642
SW642_200325_ymEGFP_red	200327_SW642_TR1_slide05_06	Cell_33	ymEGFP_red	6	6	0	13.2212	mad1	mad1WTymEGFP	WT	WT	ymEGFP	SW642
SW642_200325_ymEGFP_red	200327_SW642_TR1_slide05_06	Cell_34	ymEGFP_red	6	6	0	14.4944	mad1	mad1WTymEGFP	WT	WT	ymEGFP	SW642
SW642_200325_ymEGFP_red	200327_SW642_TR1_slide05_06	Cell_35	ymEGFP_red	2	2	0	8.56426	mad1	mad1WTymEGFP	WT	WT	ymEGFP	SW642
SW642_200325_ymEGFP_red	200327_SW642_TR1_slide05_06	Cell_37	ymEGFP_red	2	2	0	8.50936	mad1	mad1WTymEGFP	WT	WT	ymEGFP	SW642
SW642_200325_ymEGFP_red	200327_SW642_TR1_slide05_06	Cell_39	ymEGFP_red	5	4	1	10.0924	mad1	mad1WTymEGFP	WT	WT	ymEGFP	SW642
SW642_200325_ymEGFP_red	200327_SW642_TR1_slide05_06	Cell_40	ymEGFP_red	1	1	0	9.70013	mad1	mad1WTymEGFP	WT	WT	ymEGFP	SW642
SW642_200325_ymEGFP_red	200327_SW642_TR1_slide05_06	Cell_42	ymEGFP_red	1	1	0	8.20304	mad1	mad1WTymEGFP	WT	WT	ymEGFP	SW642
SW642_200325_ymEGFP_red	200327_SW642_TR1_slide05_06	Cell_43	ymEGFP_red	3	3	0	14.0221	mad1	mad1WTymEGFP	WT	WT	ymEGFP	SW642
SW642_200325_ymEGFP_red	200327_SW642_TR1_slide05_06	Cell_44	ymEGFP_red	5	5	0	11.1985	mad1	mad1WTymEGFP	WT	WT	ymEGFP	SW642
SW642_200325_ymEGFP_red	200327_SW642_TR1_slide05_06	Cell_46	ymEGFP_red	4	3	1	12.966	mad1	mad1WTymEGFP	WT	WT	ymEGFP	SW642
SW642_200325_ymEGFP_red	200327_SW642_TR1_slide05_06	Cell_5	ymEGFP_red	2	2	0	10.1463	mad1	mad1WTymEGFP	WT	WT	ymEGFP	SW642
SW642_200325_ymEGFP_red	200327_SW642_TR1_slide05_06	Cell_51	ymEGFP_red	2	1	1	7.9796	mad1	mad1WTymEGFP	WT	WT	ymEGFP	SW642
SW642_200325_ymEGFP_red	200327_SW642_TR1_slide05_06	Cell_53	ymEGFP_red	5	4	1	14.3577	mad1	mad1WTymEGFP	WT	WT	ymEGFP	SW642
SW642_200325_ymEGFP_red	200327_SW642_TR1_slide05_06	Cell_55	ymEGFP_red	0	0	0	9.82799	mad1	mad1WTymEGFP	WT	WT	ymEGFP	SW642
SW642_200325_ymEGFP_red	200327_SW642_TR1_slide05_06	Cell_56	ymEGFP_red	6	6	0	13.1207	mad1	mad1WTymEGFP	WT	WT	ymEGFP	SW642
SW642_200325_ymEGFP_red	200327_SW642_TR1_slide05_06	Cell_57	ymEGFP_red	2	1	1	7.97692	mad1	mad1WTymEGFP	WT	WT	ymEGFP	SW642
SW642_200325_ymEGFP_red	200327_SW642_TR1_slide05_06	Cell_6	ymEGFP_red	5	4	1	10.6083	mad1	mad1WTymEGFP	WT	WT	ymEGFP	SW642
SW642_200325_ymEGFP_red	200327_SW642_TR1_slide05_06	Cell_61	ymEGFP_red	3	3	0	7.88216	mad1	mad1WTymEGFP	WT	WT	ymEGFP	SW642
SW642_200325_ymEGFP_red	200327_SW642_TR1_slide05_06	Cell_62	ymEGFP_red	2	1	1	8.53086	mad1	mad1WTymEGFP	WT	WT	ymEGFP	SW642
SW642_200325_ymEGFP_red	200327_SW642_TR1_slide05_06	Cell_63	ymEGFP_red	4	3	1	7.79224	mad1	mad1WTymEGFP	WT	WT	ymEGFP	SW642
SW642_200325_ymEGFP_red	200327_SW642_TR1_slide05_06	Cell_64	ymEGFP_red	1	1	0	13.6715	mad1	mad1WTymEGFP	WT	WT	ymEGFP	SW642
SW642_200325_ymEGFP_red	200327_SW642_TR1_slide05_06	Cell_65	ymEGFP_red	3	3	0	7.95556	mad1	mad1WTymEGFP	WT	WT	ymEGFP	SW642
SW642_200325_ymEGFP_red	200327_SW642_TR1_slide05_06	Cell_66	ymEGFP_red	3	3	0	11.2353	mad1	mad1WTymEGFP	WT	WT	ymEGFP	SW642
SW642_200325_ymEGFP_red	200327_SW642_TR1_slide05_06	Cell_67	ymEGFP_red	3	3	0	13.9023	mad1	mad1WTymEGFP	WT	WT	ymEGFP	SW642
SW642_200325_ymEGFP_red	200327_SW642_TR1_slide05_06	Cell_68	ymEGFP_red	3	3	0	10.5677	mad1	mad1WTymEGFP	WT	WT	ymEGFP	SW642
SW642_200325_ymEGFP_red	200327_SW642_TR1_slide05_06	Cell_69	ymEGFP_red	6	4	2	12.3155	mad1	mad1WTymEGFP	WT	WT	ymEGFP	SW642
SW642_200325_ymEGFP_red	200327_SW642_TR1_slide05_06	Cell_7	ymEGFP_red	3	2	1	12.9661	mad1	mad1WTymEGFP	WT	WT	ymEGFP	SW642
SW642_200325_ymEGFP_red	200327_SW642_TR1_slide05_06	Cell_70	ymEGFP_red	7	7	0	14.495	mad1	mad1WTymEGFP	WT	WT	ymEGFP	SW642
SW642_200325_ymEGFP_red	200327_SW642_TR1_slide05_06	Cell_71	ymEGFP_red	1	1	0	9.53459	mad1	mad1WTymEGFP	WT	WT	ymEGFP	SW642
SW642_200325_ymEGFP_red	200327_SW642_TR1_slide05_06	Cell_75	ymEGFP_red	3	3	0	8.85912	mad1	mad1WTymEGFP	WT	WT	ymEGFP	SW642
SW642_200325_ymEGFP_red	200327_SW642_TR1_slide05_06	Cell_77	ymEGFP_red	2	2	0	8.87968	mad1	mad1WTymEGFP	WT	WT	ymEGFP	SW642
SW642_200325_ymEGFP_red	200327_SW642_TR1_slide05_06	Cell_79	ymEGFP_red	7	7	0	13.747	mad1	mad1WTymEGFP	WT	WT	ymEGFP	SW642
SW642_200325_ymEGFP_red	200327_SW642_TR1_slide05_06	Cell_80	ymEGFP_red	4	3	1	9.11792	mad1	mad1WTymEGFP	WT	WT	ymEGFP	SW642
SW642_200325_ymEGFP_red	200327_SW642_TR1_slide05_06	Cell_84	ymEGFP_red	3	3	0	8.88131	mad1	mad1WTymEGFP	WT	WT	ymEGFP	SW642
SW642_200325_ymEGFP_red	200327_SW642_TR1_slide05_06	Cell_86	ymEGFP_red	3	3	0	11.0322	mad1	mad1WTymEGFP	WT	WT	ymEGFP	SW642
SW642_200325_ymEGFP_red	200327_SW642_TR1_slide05_06	Cell_87	ymEGFP_red	2	2	0	11.3167	mad1	mad1WTymEGFP	WT	WT	ymEGFP	SW642
SW642_200325_ymEGFP_red	200327_SW642_TR1_slide05_06	Cell_88	ymEGFP_red	9	9	0	14.99	mad1	mad1WTymEGFP	WT	WT	ymEGFP	SW642
SW642_200325_ymEGFP_red	200327_SW642_TR1_slide05_06	Cell_9	ymEGFP_red	3	3	0	8.26698	mad1	mad1WTymEGFP	WT	WT	ymEGFP	SW642
SW642_200325_ymEGFP_red	200327_SW642_TR1_slide05_06	Cell_90	ymEGFP_red	3	2	1	12.4075	mad1	mad1WTymEGFP	WT	WT	ymEGFP	SW642
SW642_200325_ymEGFP_red	200327_SW642_TR1_slide05_06	Cell_91	ymEGFP_red	5	4	1	13.1454	mad1	mad1WTymEGFP	WT	WT	ymEGFP	SW642
SW642_200325_ymEGFP_red	200327_SW642_TR1_slide05_06	Cell_93	ymEGFP_red	4	3	1	11.5448	mad1	mad1WTymEGFP	WT	WT	ymEGFP	SW642
SW642_200325_ymEGFP_red	200327_SW642_TR1_slide05_06	Cell_99	ymEGFP_red	3	3	0	11.9474	mad1	mad1WTymEGFP	WT	WT	ymEGFP	SW642
SW642_200325_ymEGFP_red	200327_SW642_TR1_slide06_02	Cell_100	ymEGFP_red	3	3	0	8.83482	mad1	mad1WTymEGFP	WT	WT	ymEGFP	SW642
SW642_200325_ymEGFP_red	200327_SW642_TR1_slide06_02	Cell_102	ymEGFP_red	2	1	1	9.4826	mad1	mad1WTymEGFP	WT	WT	ymEGFP	SW642
SW642_200325_ymEGFP_red	200327_SW642_TR1_slide06_02	Cell_104	ymEGFP_red	10	9	1	13.825	mad1	mad1WTymEGFP	WT	WT	ymEGFP	SW642
SW642_200325_ymEGFP_red	200327_SW642_TR1_slide06_02	Cell_106	ymEGFP_red	3	3	0	10.6364	mad1	mad1WTymEGFP	WT	WT	ymEGFP	SW642
SW642_200325_ymEGFP_red	200327_SW642_TR1_slide06_02	Cell_107	ymEGFP_red	5	5	0	9.42877	mad1	mad1WTymEGFP	WT	WT	ymEGFP	SW642
SW642_200325_ymEGFP_red	200327_SW642_TR1_slide06_02	Cell_108	ymEGFP_red	2	2	0	8.04038	mad1	mad1WTymEGFP	WT	WT	ymEGFP	SW642
SW642_200325_ymEGFP_red	200327_SW642_TR1_slide06_02	Cell_109	ymEGFP_red	4	4	0	13.2933	mad1	mad1WTymEGFP	WT	WT	ymEGFP	SW642
SW642_200325_ymEGFP_red	200327_SW642_TR1_slide06_02	Cell_11	ymEGFP_red	4	2	2	9.88909	mad1	mad1WTymEGFP	WT	WT	ymEGFP	SW642
SW642_200325_ymEGFP_red	200327_SW642_TR1_slide06_02	Cell_110	ymEGFP_red	6	5	1	12.6311	mad1	mad1WTymEGFP	WT	WT	ymEGFP	SW642
SW642_200325_ymEGFP_red	200327_SW642_TR1_slide06_02	Cell_111	ymEGFP_red	6	6	0	14.3331	mad1	mad1WTymEGFP	WT	WT	ymEGFP	SW642
SW642_200325_ymEGFP_red	200327_SW642_TR1_slide06_02	Cell_112	ymEGFP_red	3	3	0	8.85406	mad1	mad1WTymEGFP	WT	WT	ymEGFP	SW642
SW642_200325_ymEGFP_red	200327_SW642_TR1_slide06_02	Cell_114	ymEGFP_red	6	5	1	14.8229	mad1	mad1WTymEGFP	WT	WT	ymEGFP	SW642
SW642_200325_ymEGFP_red	200327_SW642_TR1_slide06_02	Cell_116	ymEGFP_red	1	1	0	7.73949	mad1	mad1WTymEGFP	WT	WT	ymEGFP	SW642
SW642_200325_ymEGFP_red	200327_SW642_TR1_slide06_02	Cell_117	ymEGFP_red	6	6	0	12.4357	mad1	mad1WTymEGFP	WT	WT	ymEGFP	SW642
SW642_200325_ymEGFP_red	200327_SW642_TR1_slide06_02	Cell_118	ymEGFP_red	1	1	0	8.86239	mad1	mad1WTymEGFP	WT	WT	ymEGFP	SW642
SW642_200325_ymEGFP_red	200327_SW642_TR1_slide06_02	Cell_12	ymEGFP_red	1	1	0	9.56182	mad1	mad1WTymEGFP	WT	WT	ymEGFP	SW642
SW642_200325_ymEGFP_red	200327_SW642_TR1_slide06_02	Cell_120	ymEGFP_red	3	3	0	9.43341	mad1	mad1WTymEGFP	WT	WT	ymEGFP	SW642
SW642_200325_ymEGFP_red	200327_SW642_TR1_slide06_02	Cell_121	ymEGFP_red	6	6	0	13.0613	mad1	mad1WTymEGFP	WT	WT	ymEGFP	SW642
SW642_200325_ymEGFP_red	200327_SW642_TR1_slide06_02	Cell_122	ymEGFP_red	4	4	0	11.1608	mad1	mad1WTymEGFP	WT	WT	ymEGFP	SW642
SW642_200325_ymEGFP_red	200327_SW642_TR1_slide06_02	Cell_123	ymEGFP_red	0	0	0	7.77891	mad1	mad1WTymEGFP	WT	WT	ymEGFP	SW642
SW642_200325_ymEGFP_red	200327_SW642_TR1_slide06_02	Cell_126	ymEGFP_red	1	1	0	12.6841	mad1	mad1WTymEGFP	WT	WT	ymEGFP	SW642
SW642_200325_ymEGFP_red	200327_SW642_TR1_slide06_02	Cell_127	ymEGFP_red	3	2	1	9.3367	mad1	mad1WTymEGFP	WT	WT	ymEGFP	SW642
SW642_200325_ymEGFP_red	200327_SW642_TR1_slide06_02	Cell_128	ymEGFP_red	5	4	1	9.4632	mad1	mad1WTymEGFP	WT	WT	ymEGFP	SW642
SW642_200325_ymEGFP_red	200327_SW642_TR1_slide06_02	Cell_129	ymEGFP_red	5	5	0	12.8622	mad1	mad1WTymEGFP	WT	WT	ymEGFP	SW642
SW642_200325_ymEGFP_red	200327_SW642_TR1_slide06_02	Cell_13	ymEGFP_red	2	2	0	8.89471	mad1	mad1WTymEGFP	WT	WT	ymEGFP	SW642
SW642_200325_ymEGFP_red	200327_SW642_TR1_slide06_02	Cell_130	ymEGFP_red	3	2	1	13.1455	mad1	mad1WTymEGFP	WT	WT	ymEGFP	SW642
SW642_200325_ymEGFP_red	200327_SW642_TR1_slide06_02	Cell_131	ymEGFP_red	4	3	1	9.94903	mad1	mad1WTymEGFP	WT	WT	ymEGFP	SW642
SW642_200325_ymEGFP_red	200327_SW642_TR1_slide06_02	Cell_132	ymEGFP_red	6	6	0	14.3664	mad1	mad1WTymEGFP	WT	WT	ymEGFP	SW642
SW642_200325_ymEGFP_red	200327_SW642_TR1_slide06_02	Cell_134	ymEGFP_red	3	3	0	11.2883	mad1	mad1WTymEGFP	WT	WT	ymEGFP	SW642
SW642_200325_ymEGFP_red	200327_SW642_TR1_slide06_02	Cell_136	ymEGFP_red	5	4	1	12.5876	mad1	mad1WTymEGFP	WT	WT	ymEGFP	SW642
SW642_200325_ymEGFP_red	200327_SW642_TR1_slide06_02	Cell_137	ymEGFP_red	7	7	0	14.9572	mad1	mad1WTymEGFP	WT	WT	ymEGFP	SW642
SW642_200325_ymEGFP_red	200327_SW642_TR1_slide06_02	Cell_14	ymEGFP_red	4	4	0	13.4724	mad1	mad1WTymEGFP	WT	WT	ymEGFP	SW642
SW642_200325_ymEGFP_red	200327_SW642_TR1_slide06_02	Cell_140	ymEGFP_red	5	4	1	12.2401	mad1	mad1WTymEGFP	WT	WT	ymEGFP	SW642
SW642_200325_ymEGFP_red	200327_SW642_TR1_slide06_02	Cell_142	ymEGFP_red	7	7	0	12.7195	mad1	mad1WTymEGFP	WT	WT	ymEGFP	SW642
SW642_200325_ymEGFP_red	200327_SW642_TR1_slide06_02	Cell_143	ymEGFP_red	6	5	1	13.4314	mad1	mad1WTymEGFP	WT	WT	ymEGFP	SW642
SW642_200325_ymEGFP_red	200327_SW642_TR1_slide06_02	Cell_144	ymEGFP_red	3	3	0	9.57039	mad1	mad1WTymEGFP	WT	WT	ymEGFP	SW642
SW642_200325_ymEGFP_red	200327_SW642_TR1_slide06_02	Cell_146	ymEGFP_red	5	5	0	12	mad1	mad1WTymEGFP	WT	WT	ymEGFP	SW642
SW642_200325_ymEGFP_red	200327_SW642_TR1_slide06_02	Cell_147	ymEGFP_red	6	5	1	13.8539	mad1	mad1WTymEGFP	WT	WT	ymEGFP	SW642
SW642_200325_ymEGFP_red	200327_SW642_TR1_slide06_02	Cell_149	ymEGFP_red	4	4	0	13.2541	mad1	mad1WTymEGFP	WT	WT	ymEGFP	SW642
SW642_200325_ymEGFP_red	200327_SW642_TR1_slide06_02	Cell_15	ymEGFP_red	8	8	0	12.7206	mad1	mad1WTymEGFP	WT	WT	ymEGFP	SW642
SW642_200325_ymEGFP_red	200327_SW642_TR1_slide06_02	Cell_150	ymEGFP_red	5	5	0	12.0691	mad1	mad1WTymEGFP	WT	WT	ymEGFP	SW642
SW642_200325_ymEGFP_red	200327_SW642_TR1_slide06_02	Cell_151	ymEGFP_red	6	6	0	13.5859	mad1	mad1WTymEGFP	WT	WT	ymEGFP	SW642
SW642_200325_ymEGFP_red	200327_SW642_TR1_slide06_02	Cell_153	ymEGFP_red	4	3	1	9.54076	mad1	mad1WTymEGFP	WT	WT	ymEGFP	SW642
SW642_200325_ymEGFP_red	200327_SW642_TR1_slide06_02	Cell_154	ymEGFP_red	3	3	0	10.1725	mad1	mad1WTymEGFP	WT	WT	ymEGFP	SW642
SW642_200325_ymEGFP_red	200327_SW642_TR1_slide06_02	Cell_155	ymEGFP_red	4	4	0	12.0413	mad1	mad1WTymEGFP	WT	WT	ymEGFP	SW642
SW642_200325_ymEGFP_red	200327_SW642_TR1_slide06_02	Cell_156	ymEGFP_red	3	3	0	7.51177	mad1	mad1WTymEGFP	WT	WT	ymEGFP	SW642
SW642_200325_ymEGFP_red	200327_SW642_TR1_slide06_02	Cell_157	ymEGFP_red	5	5	0	13.0496	mad1	mad1WTymEGFP	WT	WT	ymEGFP	SW642
SW642_200325_ymEGFP_red	200327_SW642_TR1_slide06_02	Cell_161	ymEGFP_red	7	6	1	14.6671	mad1	mad1WTymEGFP	WT	WT	ymEGFP	SW642
SW642_200325_ymEGFP_red	200327_SW642_TR1_slide06_02	Cell_162	ymEGFP_red	3	2	1	7.79012	mad1	mad1WTymEGFP	WT	WT	ymEGFP	SW642
SW642_200325_ymEGFP_red	200327_SW642_TR1_slide06_02	Cell_163	ymEGFP_red	2	1	1	8.66802	mad1	mad1WTymEGFP	WT	WT	ymEGFP	SW642
SW642_200325_ymEGFP_red	200327_SW642_TR1_slide06_02	Cell_165	ymEGFP_red	6	6	0	14.5636	mad1	mad1WTymEGFP	WT	WT	ymEGFP	SW642
SW642_200325_ymEGFP_red	200327_SW642_TR1_slide06_02	Cell_167	ymEGFP_red	1	1	0	8.92289	mad1	mad1WTymEGFP	WT	WT	ymEGFP	SW642
SW642_200325_ymEGFP_red	200327_SW642_TR1_slide06_02	Cell_168	ymEGFP_red	7	6	1	10.5892	mad1	mad1WTymEGFP	WT	WT	ymEGFP	SW642
SW642_200325_ymEGFP_red	200327_SW642_TR1_slide06_02	Cell_169	ymEGFP_red	7	7	0	12.4202	mad1	mad1WTymEGFP	WT	WT	ymEGFP	SW642
SW642_200325_ymEGFP_red	200327_SW642_TR1_slide06_02	Cell_17	ymEGFP_red	8	8	0	13.7496	mad1	mad1WTymEGFP	WT	WT	ymEGFP	SW642
SW642_200325_ymEGFP_red	200327_SW642_TR1_slide06_02	Cell_170	ymEGFP_red	6	6	0	11.3518	mad1	mad1WTymEGFP	WT	WT	ymEGFP	SW642
SW642_200325_ymEGFP_red	200327_SW642_TR1_slide06_02	Cell_171	ymEGFP_red	6	6	0	12.6415	mad1	mad1WTymEGFP	WT	WT	ymEGFP	SW642
SW642_200325_ymEGFP_red	200327_SW642_TR1_slide06_02	Cell_172	ymEGFP_red	7	6	1	12.1839	mad1	mad1WTymEGFP	WT	WT	ymEGFP	SW642
SW642_200325_ymEGFP_red	200327_SW642_TR1_slide06_02	Cell_173	ymEGFP_red	6	6	0	13.0116	mad1	mad1WTymEGFP	WT	WT	ymEGFP	SW642
SW642_200325_ymEGFP_red	200327_SW642_TR1_slide06_02	Cell_174	ymEGFP_red	2	2	0	11.3186	mad1	mad1WTymEGFP	WT	WT	ymEGFP	SW642
SW642_200325_ymEGFP_red	200327_SW642_TR1_slide06_02	Cell_176	ymEGFP_red	2	1	1	10.212	mad1	mad1WTymEGFP	WT	WT	ymEGFP	SW642
SW642_200325_ymEGFP_red	200327_SW642_TR1_slide06_02	Cell_178	ymEGFP_red	3	3	0	8.94967	mad1	mad1WTymEGFP	WT	WT	ymEGFP	SW642
SW642_200325_ymEGFP_red	200327_SW642_TR1_slide06_02	Cell_18	ymEGFP_red	5	4	1	11.9835	mad1	mad1WTymEGFP	WT	WT	ymEGFP	SW642
SW642_200325_ymEGFP_red	200327_SW642_TR1_slide06_02	Cell_180	ymEGFP_red	6	6	0	14.0284	mad1	mad1WTymEGFP	WT	WT	ymEGFP	SW642
SW642_200325_ymEGFP_red	200327_SW642_TR1_slide06_02	Cell_181	ymEGFP_red	1	0	1	8.76005	mad1	mad1WTymEGFP	WT	WT	ymEGFP	SW642
SW642_200325_ymEGFP_red	200327_SW642_TR1_slide06_02	Cell_184	ymEGFP_red	4	4	0	13.1529	mad1	mad1WTymEGFP	WT	WT	ymEGFP	SW642
SW642_200325_ymEGFP_red	200327_SW642_TR1_slide06_02	Cell_186	ymEGFP_red	2	2	0	8.54625	mad1	mad1WTymEGFP	WT	WT	ymEGFP	SW642
SW642_200325_ymEGFP_red	200327_SW642_TR1_slide06_02	Cell_187	ymEGFP_red	2	1	1	7.8486	mad1	mad1WTymEGFP	WT	WT	ymEGFP	SW642
SW642_200325_ymEGFP_red	200327_SW642_TR1_slide06_02	Cell_188	ymEGFP_red	5	5	0	13.1476	mad1	mad1WTymEGFP	WT	WT	ymEGFP	SW642
SW642_200325_ymEGFP_red	200327_SW642_TR1_slide06_02	Cell_19	ymEGFP_red	6	6	0	13.5602	mad1	mad1WTymEGFP	WT	WT	ymEGFP	SW642
SW642_200325_ymEGFP_red	200327_SW642_TR1_slide06_02	Cell_190	ymEGFP_red	3	3	0	7.53683	mad1	mad1WTymEGFP	WT	WT	ymEGFP	SW642
SW642_200325_ymEGFP_red	200327_SW642_TR1_slide06_02	Cell_191	ymEGFP_red	7	7	0	13.0493	mad1	mad1WTymEGFP	WT	WT	ymEGFP	SW642
SW642_200325_ymEGFP_red	200327_SW642_TR1_slide06_02	Cell_192	ymEGFP_red	4	3	1	9.51291	mad1	mad1WTymEGFP	WT	WT	ymEGFP	SW642
SW642_200325_ymEGFP_red	200327_SW642_TR1_slide06_02	Cell_193	ymEGFP_red	3	1	2	10.7812	mad1	mad1WTymEGFP	WT	WT	ymEGFP	SW642
SW642_200325_ymEGFP_red	200327_SW642_TR1_slide06_02	Cell_194	ymEGFP_red	2	2	0	10.7771	mad1	mad1WTymEGFP	WT	WT	ymEGFP	SW642
SW642_200325_ymEGFP_red	200327_SW642_TR1_slide06_02	Cell_195	ymEGFP_red	3	3	0	9.75575	mad1	mad1WTymEGFP	WT	WT	ymEGFP	SW642
SW642_200325_ymEGFP_red	200327_SW642_TR1_slide06_02	Cell_196	ymEGFP_red	3	3	0	7.54822	mad1	mad1WTymEGFP	WT	WT	ymEGFP	SW642
SW642_200325_ymEGFP_red	200327_SW642_TR1_slide06_02	Cell_197	ymEGFP_red	7	7	0	14.8097	mad1	mad1WTymEGFP	WT	WT	ymEGFP	SW642
SW642_200325_ymEGFP_red	200327_SW642_TR1_slide06_02	Cell_199	ymEGFP_red	5	5	0	12.4735	mad1	mad1WTymEGFP	WT	WT	ymEGFP	SW642
SW642_200325_ymEGFP_red	200327_SW642_TR1_slide06_02	Cell_20	ymEGFP_red	4	3	1	12.2112	mad1	mad1WTymEGFP	WT	WT	ymEGFP	SW642
SW642_200325_ymEGFP_red	200327_SW642_TR1_slide06_02	Cell_200	ymEGFP_red	1	1	0	7.35433	mad1	mad1WTymEGFP	WT	WT	ymEGFP	SW642
SW642_200325_ymEGFP_red	200327_SW642_TR1_slide06_02	Cell_201	ymEGFP_red	3	3	0	9.08094	mad1	mad1WTymEGFP	WT	WT	ymEGFP	SW642
SW642_200325_ymEGFP_red	200327_SW642_TR1_slide06_02	Cell_21	ymEGFP_red	1	0	1	8.26485	mad1	mad1WTymEGFP	WT	WT	ymEGFP	SW642
SW642_200325_ymEGFP_red	200327_SW642_TR1_slide06_02	Cell_22	ymEGFP_red	8	8	0	12.8248	mad1	mad1WTymEGFP	WT	WT	ymEGFP	SW642
SW642_200325_ymEGFP_red	200327_SW642_TR1_slide06_02	Cell_23	ymEGFP_red	3	3	0	13.5756	mad1	mad1WTymEGFP	WT	WT	ymEGFP	SW642
SW642_200325_ymEGFP_red	200327_SW642_TR1_slide06_02	Cell_24	ymEGFP_red	3	3	0	10.0566	mad1	mad1WTymEGFP	WT	WT	ymEGFP	SW642
SW642_200325_ymEGFP_red	200327_SW642_TR1_slide06_02	Cell_25	ymEGFP_red	3	3	0	10.4964	mad1	mad1WTymEGFP	WT	WT	ymEGFP	SW642
SW642_200325_ymEGFP_red	200327_SW642_TR1_slide06_02	Cell_26	ymEGFP_red	6	6	0	9.70363	mad1	mad1WTymEGFP	WT	WT	ymEGFP	SW642
SW642_200325_ymEGFP_red	200327_SW642_TR1_slide06_02	Cell_27	ymEGFP_red	6	6	0	12.0161	mad1	mad1WTymEGFP	WT	WT	ymEGFP	SW642
SW642_200325_ymEGFP_red	200327_SW642_TR1_slide06_02	Cell_29	ymEGFP_red	4	4	0	10.046	mad1	mad1WTymEGFP	WT	WT	ymEGFP	SW642
SW642_200325_ymEGFP_red	200327_SW642_TR1_slide06_02	Cell_30	ymEGFP_red	5	4	1	12.3202	mad1	mad1WTymEGFP	WT	WT	ymEGFP	SW642
SW642_200325_ymEGFP_red	200327_SW642_TR1_slide06_02	Cell_31	ymEGFP_red	4	4	0	12.7463	mad1	mad1WTymEGFP	WT	WT	ymEGFP	SW642
SW642_200325_ymEGFP_red	200327_SW642_TR1_slide06_02	Cell_33	ymEGFP_red	0	0	0	9.60812	mad1	mad1WTymEGFP	WT	WT	ymEGFP	SW642
SW642_200325_ymEGFP_red	200327_SW642_TR1_slide06_02	Cell_34	ymEGFP_red	0	0	0	8.2916	mad1	mad1WTymEGFP	WT	WT	ymEGFP	SW642
SW642_200325_ymEGFP_red	200327_SW642_TR1_slide06_02	Cell_35	ymEGFP_red	6	6	0	13.4228	mad1	mad1WTymEGFP	WT	WT	ymEGFP	SW642
SW642_200325_ymEGFP_red	200327_SW642_TR1_slide06_02	Cell_37	ymEGFP_red	2	2	0	8.31911	mad1	mad1WTymEGFP	WT	WT	ymEGFP	SW642
SW642_200325_ymEGFP_red	200327_SW642_TR1_slide06_02	Cell_38	ymEGFP_red	5	5	0	13.8782	mad1	mad1WTymEGFP	WT	WT	ymEGFP	SW642
SW642_200325_ymEGFP_red	200327_SW642_TR1_slide06_02	Cell_39	ymEGFP_red	1	1	0	8.1641	mad1	mad1WTymEGFP	WT	WT	ymEGFP	SW642
SW642_200325_ymEGFP_red	200327_SW642_TR1_slide06_02	Cell_41	ymEGFP_red	4	4	0	13.0286	mad1	mad1WTymEGFP	WT	WT	ymEGFP	SW642
SW642_200325_ymEGFP_red	200327_SW642_TR1_slide06_02	Cell_42	ymEGFP_red	2	2	0	8.905	mad1	mad1WTymEGFP	WT	WT	ymEGFP	SW642
SW642_200325_ymEGFP_red	200327_SW642_TR1_slide06_02	Cell_43	ymEGFP_red	6	5	1	11.6495	mad1	mad1WTymEGFP	WT	WT	ymEGFP	SW642
SW642_200325_ymEGFP_red	200327_SW642_TR1_slide06_02	Cell_44	ymEGFP_red	4	4	0	10.5151	mad1	mad1WTymEGFP	WT	WT	ymEGFP	SW642
SW642_200325_ymEGFP_red	200327_SW642_TR1_slide06_02	Cell_46	ymEGFP_red	3	3	0	14.1909	mad1	mad1WTymEGFP	WT	WT	ymEGFP	SW642
SW642_200325_ymEGFP_red	200327_SW642_TR1_slide06_02	Cell_47	ymEGFP_red	6	4	2	11.9943	mad1	mad1WTymEGFP	WT	WT	ymEGFP	SW642
SW642_200325_ymEGFP_red	200327_SW642_TR1_slide06_02	Cell_50	ymEGFP_red	6	5	1	13.4084	mad1	mad1WTymEGFP	WT	WT	ymEGFP	SW642
SW642_200325_ymEGFP_red	200327_SW642_TR1_slide06_02	Cell_51	ymEGFP_red	3	3	0	9.49632	mad1	mad1WTymEGFP	WT	WT	ymEGFP	SW642
SW642_200325_ymEGFP_red	200327_SW642_TR1_slide06_02	Cell_52	ymEGFP_red	8	8	0	12.0657	mad1	mad1WTymEGFP	WT	WT	ymEGFP	SW642
SW642_200325_ymEGFP_red	200327_SW642_TR1_slide06_02	Cell_54	ymEGFP_red	6	6	0	11.4785	mad1	mad1WTymEGFP	WT	WT	ymEGFP	SW642
SW642_200325_ymEGFP_red	200327_SW642_TR1_slide06_02	Cell_57	ymEGFP_red	3	2	1	7.61029	mad1	mad1WTymEGFP	WT	WT	ymEGFP	SW642
SW642_200325_ymEGFP_red	200327_SW642_TR1_slide06_02	Cell_58	ymEGFP_red	6	5	1	11.8906	mad1	mad1WTymEGFP	WT	WT	ymEGFP	SW642
SW642_200325_ymEGFP_red	200327_SW642_TR1_slide06_02	Cell_60	ymEGFP_red	3	3	0	8.71366	mad1	mad1WTymEGFP	WT	WT	ymEGFP	SW642
SW642_200325_ymEGFP_red	200327_SW642_TR1_slide06_02	Cell_61	ymEGFP_red	7	6	1	14.9247	mad1	mad1WTymEGFP	WT	WT	ymEGFP	SW642
SW642_200325_ymEGFP_red	200327_SW642_TR1_slide06_02	Cell_62	ymEGFP_red	3	2	1	12.1811	mad1	mad1WTymEGFP	WT	WT	ymEGFP	SW642
SW642_200325_ymEGFP_red	200327_SW642_TR1_slide06_02	Cell_63	ymEGFP_red	3	3	0	13.5083	mad1	mad1WTymEGFP	WT	WT	ymEGFP	SW642
SW642_200325_ymEGFP_red	200327_SW642_TR1_slide06_02	Cell_65	ymEGFP_red	3	3	0	10.229	mad1	mad1WTymEGFP	WT	WT	ymEGFP	SW642
SW642_200325_ymEGFP_red	200327_SW642_TR1_slide06_02	Cell_66	ymEGFP_red	5	5	0	11.5042	mad1	mad1WTymEGFP	WT	WT	ymEGFP	SW642
SW642_200325_ymEGFP_red	200327_SW642_TR1_slide06_02	Cell_67	ymEGFP_red	4	4	0	12.0299	mad1	mad1WTymEGFP	WT	WT	ymEGFP	SW642
SW642_200325_ymEGFP_red	200327_SW642_TR1_slide06_02	Cell_68	ymEGFP_red	4	3	1	10.529	mad1	mad1WTymEGFP	WT	WT	ymEGFP	SW642
SW642_200325_ymEGFP_red	200327_SW642_TR1_slide06_02	Cell_70	ymEGFP_red	7	6	1	14.4194	mad1	mad1WTymEGFP	WT	WT	ymEGFP	SW642
SW642_200325_ymEGFP_red	200327_SW642_TR1_slide06_02	Cell_71	ymEGFP_red	3	3	0	9.49699	mad1	mad1WTymEGFP	WT	WT	ymEGFP	SW642
SW642_200325_ymEGFP_red	200327_SW642_TR1_slide06_02	Cell_73	ymEGFP_red	6	5	1	14.9119	mad1	mad1WTymEGFP	WT	WT	ymEGFP	SW642
SW642_200325_ymEGFP_red	200327_SW642_TR1_slide06_02	Cell_74	ymEGFP_red	2	2	0	7.79817	mad1	mad1WTymEGFP	WT	WT	ymEGFP	SW642
SW642_200325_ymEGFP_red	200327_SW642_TR1_slide06_02	Cell_76	ymEGFP_red	5	3	2	10.8747	mad1	mad1WTymEGFP	WT	WT	ymEGFP	SW642
SW642_200325_ymEGFP_red	200327_SW642_TR1_slide06_02	Cell_79	ymEGFP_red	0	0	0	9.19864	mad1	mad1WTymEGFP	WT	WT	ymEGFP	SW642
SW642_200325_ymEGFP_red	200327_SW642_TR1_slide06_02	Cell_80	ymEGFP_red	4	3	1	9.66958	mad1	mad1WTymEGFP	WT	WT	ymEGFP	SW642
SW642_200325_ymEGFP_red	200327_SW642_TR1_slide06_02	Cell_82	ymEGFP_red	3	3	0	11.1823	mad1	mad1WTymEGFP	WT	WT	ymEGFP	SW642
SW642_200325_ymEGFP_red	200327_SW642_TR1_slide06_02	Cell_85	ymEGFP_red	1	0	1	7.91419	mad1	mad1WTymEGFP	WT	WT	ymEGFP	SW642
SW642_200325_ymEGFP_red	200327_SW642_TR1_slide06_02	Cell_86	ymEGFP_red	3	2	1	8.05606	mad1	mad1WTymEGFP	WT	WT	ymEGFP	SW642
SW642_200325_ymEGFP_red	200327_SW642_TR1_slide06_02	Cell_87	ymEGFP_red	2	2	0	9.28161	mad1	mad1WTymEGFP	WT	WT	ymEGFP	SW642
SW642_200325_ymEGFP_red	200327_SW642_TR1_slide06_02	Cell_88	ymEGFP_red	0	0	0	13.2885	mad1	mad1WTymEGFP	WT	WT	ymEGFP	SW642
SW642_200325_ymEGFP_red	200327_SW642_TR1_slide06_02	Cell_89	ymEGFP_red	2	1	1	8.87635	mad1	mad1WTymEGFP	WT	WT	ymEGFP	SW642
SW642_200325_ymEGFP_red	200327_SW642_TR1_slide06_02	Cell_90	ymEGFP_red	2	2	0	10.1478	mad1	mad1WTymEGFP	WT	WT	ymEGFP	SW642
SW642_200325_ymEGFP_red	200327_SW642_TR1_slide06_02	Cell_91	ymEGFP_red	0	0	0	9.18577	mad1	mad1WTymEGFP	WT	WT	ymEGFP	SW642
SW642_200325_ymEGFP_red	200327_SW642_TR1_slide06_02	Cell_92	ymEGFP_red	1	1	0	9.41985	mad1	mad1WTymEGFP	WT	WT	ymEGFP	SW642
SW642_200325_ymEGFP_red	200327_SW642_TR1_slide06_02	Cell_93	ymEGFP_red	7	5	2	15.9087	mad1	mad1WTymEGFP	WT	WT	ymEGFP	SW642
SW642_200325_ymEGFP_red	200327_SW642_TR1_slide06_02	Cell_94	ymEGFP_red	5	5	0	12.1217	mad1	mad1WTymEGFP	WT	WT	ymEGFP	SW642
SW642_200325_ymEGFP_red	200327_SW642_TR1_slide06_02	Cell_95	ymEGFP_red	2	2	0	9.09236	mad1	mad1WTymEGFP	WT	WT	ymEGFP	SW642
SW642_200325_ymEGFP_red	200327_SW642_TR1_slide06_02	Cell_97	ymEGFP_red	3	3	0	11.0329	mad1	mad1WTymEGFP	WT	WT	ymEGFP	SW642
SW642_200325_ymEGFP_red	200327_SW642_TR1_slide06_02	Cell_99	ymEGFP_red	2	1	1	9.14722	mad1	mad1WTymEGFP	WT	WT	ymEGFP	SW642
SW642_200325_ymEGFP_red	200327_SW642_TR1_slide07_02	Cell_10	ymEGFP_red	3	3	0	9.77983	mad1	mad1WTymEGFP	WT	WT	ymEGFP	SW642
SW642_200325_ymEGFP_red	200327_SW642_TR1_slide07_02	Cell_11	ymEGFP_red	4	3	1	10.9589	mad1	mad1WTymEGFP	WT	WT	ymEGFP	SW642
SW642_200325_ymEGFP_red	200327_SW642_TR1_slide07_02	Cell_12	ymEGFP_red	4	4	0	12.1516	mad1	mad1WTymEGFP	WT	WT	ymEGFP	SW642
SW642_200325_ymEGFP_red	200327_SW642_TR1_slide07_02	Cell_13	ymEGFP_red	1	1	0	7.67813	mad1	mad1WTymEGFP	WT	WT	ymEGFP	SW642
SW642_200325_ymEGFP_red	200327_SW642_TR1_slide07_02	Cell_14	ymEGFP_red	3	3	0	8.41265	mad1	mad1WTymEGFP	WT	WT	ymEGFP	SW642
SW642_200325_ymEGFP_red	200327_SW642_TR1_slide07_02	Cell_15	ymEGFP_red	5	4	1	10.9626	mad1	mad1WTymEGFP	WT	WT	ymEGFP	SW642
SW642_200325_ymEGFP_red	200327_SW642_TR1_slide07_02	Cell_16	ymEGFP_red	6	5	1	12.2881	mad1	mad1WTymEGFP	WT	WT	ymEGFP	SW642
SW642_200325_ymEGFP_red	200327_SW642_TR1_slide07_02	Cell_17	ymEGFP_red	5	5	0	12.9122	mad1	mad1WTymEGFP	WT	WT	ymEGFP	SW642
SW642_200325_ymEGFP_red	200327_SW642_TR1_slide07_02	Cell_18	ymEGFP_red	5	4	1	13.0398	mad1	mad1WTymEGFP	WT	WT	ymEGFP	SW642
SW642_200325_ymEGFP_red	200327_SW642_TR1_slide07_02	Cell_19	ymEGFP_red	6	6	0	11.8106	mad1	mad1WTymEGFP	WT	WT	ymEGFP	SW642
SW642_200325_ymEGFP_red	200327_SW642_TR1_slide07_02	Cell_20	ymEGFP_red	4	3	1	9.19973	mad1	mad1WTymEGFP	WT	WT	ymEGFP	SW642
SW642_200325_ymEGFP_red	200327_SW642_TR1_slide07_02	Cell_23	ymEGFP_red	3	3	0	10.9619	mad1	mad1WTymEGFP	WT	WT	ymEGFP	SW642
SW642_200325_ymEGFP_red	200327_SW642_TR1_slide07_02	Cell_24	ymEGFP_red	5	5	0	8.44178	mad1	mad1WTymEGFP	WT	WT	ymEGFP	SW642
SW642_200325_ymEGFP_red	200327_SW642_TR1_slide07_02	Cell_25	ymEGFP_red	0	0	0	9.815	mad1	mad1WTymEGFP	WT	WT	ymEGFP	SW642
SW642_200325_ymEGFP_red	200327_SW642_TR1_slide07_02	Cell_26	ymEGFP_red	6	6	0	11.245	mad1	mad1WTymEGFP	WT	WT	ymEGFP	SW642
SW642_200325_ymEGFP_red	200327_SW642_TR1_slide07_02	Cell_27	ymEGFP_red	5	4	1	11.5824	mad1	mad1WTymEGFP	WT	WT	ymEGFP	SW642
SW642_200325_ymEGFP_red	200327_SW642_TR1_slide07_02	Cell_28	ymEGFP_red	1	1	0	10.2995	mad1	mad1WTymEGFP	WT	WT	ymEGFP	SW642
SW642_200325_ymEGFP_red	200327_SW642_TR1_slide07_02	Cell_29	ymEGFP_red	5	4	1	11.0187	mad1	mad1WTymEGFP	WT	WT	ymEGFP	SW642
SW642_200325_ymEGFP_red	200327_SW642_TR1_slide07_02	Cell_31	ymEGFP_red	5	2	3	9.8866	mad1	mad1WTymEGFP	WT	WT	ymEGFP	SW642
SW642_200325_ymEGFP_red	200327_SW642_TR1_slide07_02	Cell_33	ymEGFP_red	3	3	0	9.12527	mad1	mad1WTymEGFP	WT	WT	ymEGFP	SW642
SW642_200325_ymEGFP_red	200327_SW642_TR1_slide07_02	Cell_34	ymEGFP_red	6	6	0	13.7273	mad1	mad1WTymEGFP	WT	WT	ymEGFP	SW642
SW642_200325_ymEGFP_red	200327_SW642_TR1_slide07_02	Cell_35	ymEGFP_red	8	7	1	13.9909	mad1	mad1WTymEGFP	WT	WT	ymEGFP	SW642
SW642_200325_ymEGFP_red	200327_SW642_TR1_slide07_02	Cell_36	ymEGFP_red	2	2	0	11.0038	mad1	mad1WTymEGFP	WT	WT	ymEGFP	SW642
SW642_200325_ymEGFP_red	200327_SW642_TR1_slide07_02	Cell_37	ymEGFP_red	1	1	0	8.09761	mad1	mad1WTymEGFP	WT	WT	ymEGFP	SW642
SW642_200325_ymEGFP_red	200327_SW642_TR1_slide07_02	Cell_38	ymEGFP_red	3	2	1	8.23691	mad1	mad1WTymEGFP	WT	WT	ymEGFP	SW642
SW642_200325_ymEGFP_red	200327_SW642_TR1_slide07_02	Cell_39	ymEGFP_red	7	6	1	14.4449	mad1	mad1WTymEGFP	WT	WT	ymEGFP	SW642
SW642_200325_ymEGFP_red	200327_SW642_TR1_slide07_02	Cell_4	ymEGFP_red	4	3	1	9.20979	mad1	mad1WTymEGFP	WT	WT	ymEGFP	SW642
SW642_200325_ymEGFP_red	200327_SW642_TR1_slide07_02	Cell_40	ymEGFP_red	3	3	0	9.02283	mad1	mad1WTymEGFP	WT	WT	ymEGFP	SW642
SW642_200325_ymEGFP_red	200327_SW642_TR1_slide07_02	Cell_42	ymEGFP_red	2	2	0	12.1867	mad1	mad1WTymEGFP	WT	WT	ymEGFP	SW642
SW642_200325_ymEGFP_red	200327_SW642_TR1_slide07_02	Cell_43	ymEGFP_red	3	2	1	10.8399	mad1	mad1WTymEGFP	WT	WT	ymEGFP	SW642
SW642_200325_ymEGFP_red	200327_SW642_TR1_slide07_02	Cell_44	ymEGFP_red	3	2	1	11.1884	mad1	mad1WTymEGFP	WT	WT	ymEGFP	SW642
SW642_200325_ymEGFP_red	200327_SW642_TR1_slide07_02	Cell_45	ymEGFP_red	5	4	1	13.8831	mad1	mad1WTymEGFP	WT	WT	ymEGFP	SW642
SW642_200325_ymEGFP_red	200327_SW642_TR1_slide07_02	Cell_46	ymEGFP_red	6	6	0	14.4078	mad1	mad1WTymEGFP	WT	WT	ymEGFP	SW642
SW642_200325_ymEGFP_red	200327_SW642_TR1_slide07_02	Cell_47	ymEGFP_red	3	2	1	9.37997	mad1	mad1WTymEGFP	WT	WT	ymEGFP	SW642
SW642_200325_ymEGFP_red	200327_SW642_TR1_slide07_02	Cell_48	ymEGFP_red	1	1	0	8.15837	mad1	mad1WTymEGFP	WT	WT	ymEGFP	SW642
SW642_200325_ymEGFP_red	200327_SW642_TR1_slide07_02	Cell_49	ymEGFP_red	3	3	0	10.5805	mad1	mad1WTymEGFP	WT	WT	ymEGFP	SW642
SW642_200325_ymEGFP_red	200327_SW642_TR1_slide07_02	Cell_5	ymEGFP_red	5	5	0	11.0233	mad1	mad1WTymEGFP	WT	WT	ymEGFP	SW642
SW642_200325_ymEGFP_red	200327_SW642_TR1_slide07_02	Cell_50	ymEGFP_red	2	2	0	11.0386	mad1	mad1WTymEGFP	WT	WT	ymEGFP	SW642
SW642_200325_ymEGFP_red	200327_SW642_TR1_slide07_02	Cell_51	ymEGFP_red	6	5	1	13.9948	mad1	mad1WTymEGFP	WT	WT	ymEGFP	SW642
SW642_200325_ymEGFP_red	200327_SW642_TR1_slide07_02	Cell_52	ymEGFP_red	2	2	0	8.32	mad1	mad1WTymEGFP	WT	WT	ymEGFP	SW642
SW642_200325_ymEGFP_red	200327_SW642_TR1_slide07_02	Cell_53	ymEGFP_red	5	2	3	10.7573	mad1	mad1WTymEGFP	WT	WT	ymEGFP	SW642
SW642_200325_ymEGFP_red	200327_SW642_TR1_slide07_02	Cell_54	ymEGFP_red	3	3	0	11.1407	mad1	mad1WTymEGFP	WT	WT	ymEGFP	SW642
SW642_200325_ymEGFP_red	200327_SW642_TR1_slide07_02	Cell_57	ymEGFP_red	4	4	0	9.9407	mad1	mad1WTymEGFP	WT	WT	ymEGFP	SW642
SW642_200325_ymEGFP_red	200327_SW642_TR1_slide07_02	Cell_58	ymEGFP_red	3	3	0	10.9939	mad1	mad1WTymEGFP	WT	WT	ymEGFP	SW642
SW642_200325_ymEGFP_red	200327_SW642_TR1_slide07_02	Cell_59	ymEGFP_red	4	3	1	11.5403	mad1	mad1WTymEGFP	WT	WT	ymEGFP	SW642
SW642_200325_ymEGFP_red	200327_SW642_TR1_slide07_02	Cell_6	ymEGFP_red	5	5	0	10.6487	mad1	mad1WTymEGFP	WT	WT	ymEGFP	SW642
SW642_200325_ymEGFP_red	200327_SW642_TR1_slide07_02	Cell_60	ymEGFP_red	4	4	0	10.8478	mad1	mad1WTymEGFP	WT	WT	ymEGFP	SW642
SW642_200325_ymEGFP_red	200327_SW642_TR1_slide07_02	Cell_62	ymEGFP_red	2	2	0	8.21097	mad1	mad1WTymEGFP	WT	WT	ymEGFP	SW642
SW642_200325_ymEGFP_red	200327_SW642_TR1_slide07_02	Cell_65	ymEGFP_red	4	3	1	8.87549	mad1	mad1WTymEGFP	WT	WT	ymEGFP	SW642
SW642_200325_ymEGFP_red	200327_SW642_TR1_slide07_02	Cell_67	ymEGFP_red	5	5	0	10.0796	mad1	mad1WTymEGFP	WT	WT	ymEGFP	SW642
SW642_200325_ymEGFP_red	200327_SW642_TR1_slide07_02	Cell_68	ymEGFP_red	4	4	0	13.4242	mad1	mad1WTymEGFP	WT	WT	ymEGFP	SW642
SW642_200325_ymEGFP_red	200327_SW642_TR1_slide07_02	Cell_69	ymEGFP_red	2	2	0	11.4167	mad1	mad1WTymEGFP	WT	WT	ymEGFP	SW642
SW642_200325_ymEGFP_red	200327_SW642_TR1_slide07_02	Cell_7	ymEGFP_red	1	1	0	8.43351	mad1	mad1WTymEGFP	WT	WT	ymEGFP	SW642
SW642_200325_ymEGFP_red	200327_SW642_TR1_slide07_02	Cell_70	ymEGFP_red	2	1	1	7.58372	mad1	mad1WTymEGFP	WT	WT	ymEGFP	SW642
SW642_200325_ymEGFP_red	200327_SW642_TR1_slide07_02	Cell_71	ymEGFP_red	9	8	1	14.0476	mad1	mad1WTymEGFP	WT	WT	ymEGFP	SW642
SW642_200325_ymEGFP_red	200327_SW642_TR1_slide07_02	Cell_72	ymEGFP_red	4	3	1	14.0166	mad1	mad1WTymEGFP	WT	WT	ymEGFP	SW642
SW642_200325_ymEGFP_red	200327_SW642_TR1_slide07_02	Cell_73	ymEGFP_red	2	2	0	8.06	mad1	mad1WTymEGFP	WT	WT	ymEGFP	SW642
SW642_200325_ymEGFP_red	200327_SW642_TR1_slide07_02	Cell_74	ymEGFP_red	4	4	0	9.33225	mad1	mad1WTymEGFP	WT	WT	ymEGFP	SW642
SW642_200325_ymEGFP_red	200327_SW642_TR1_slide07_02	Cell_76	ymEGFP_red	1	1	0	9.872	mad1	mad1WTymEGFP	WT	WT	ymEGFP	SW642
SW642_200325_ymEGFP_red	200327_SW642_TR1_slide07_02	Cell_77	ymEGFP_red	4	3	1	14.1881	mad1	mad1WTymEGFP	WT	WT	ymEGFP	SW642
SW642_200325_ymEGFP_red	200327_SW642_TR1_slide07_02	Cell_78	ymEGFP_red	3	3	0	10.7269	mad1	mad1WTymEGFP	WT	WT	ymEGFP	SW642
SW642_200325_ymEGFP_red	200327_SW642_TR1_slide07_02	Cell_79	ymEGFP_red	3	1	2	9.05133	mad1	mad1WTymEGFP	WT	WT	ymEGFP	SW642
SW642_200325_ymEGFP_red	200327_SW642_TR1_slide07_02	Cell_80	ymEGFP_red	2	2	0	10.8625	mad1	mad1WTymEGFP	WT	WT	ymEGFP	SW642
SW642_200325_ymEGFP_red	200327_SW642_TR1_slide07_02	Cell_81	ymEGFP_red	3	3	0	11.5778	mad1	mad1WTymEGFP	WT	WT	ymEGFP	SW642
SW642_200325_ymEGFP_red	200327_SW642_TR1_slide07_02	Cell_82	ymEGFP_red	2	2	0	9.755	mad1	mad1WTymEGFP	WT	WT	ymEGFP	SW642
SW642_200325_ymEGFP_red	200327_SW642_TR1_slide07_02	Cell_83	ymEGFP_red	5	3	2	8.2361	mad1	mad1WTymEGFP	WT	WT	ymEGFP	SW642
SW642_200325_ymEGFP_red	200327_SW642_TR1_slide07_02	Cell_85	ymEGFP_red	7	7	0	14.0427	mad1	mad1WTymEGFP	WT	WT	ymEGFP	SW642
SW642_200325_ymEGFP_red	200327_SW642_TR1_slide07_02	Cell_87	ymEGFP_red	2	2	0	10.6116	mad1	mad1WTymEGFP	WT	WT	ymEGFP	SW642
SW642_200325_ymEGFP_red	200327_SW642_TR1_slide07_02	Cell_91	ymEGFP_red	4	4	0	10.9513	mad1	mad1WTymEGFP	WT	WT	ymEGFP	SW642
SW130_180706_ymEGFP_red	180706_SW130_Slide001_T1_003	Cell_115	ymEGFP_red	1	1	0	9.22984	mad2	mad2WTymEGFP	WT	WT	ymEGFP	SW130
SW130_180706_ymEGFP_red	180706_SW130_Slide001_T1_003	Cell_118	ymEGFP_red	6	3	3	9.10839	mad2	mad2WTymEGFP	WT	WT	ymEGFP	SW130
SW130_180706_ymEGFP_red	180706_SW130_Slide001_T1_003	Cell_121	ymEGFP_red	4	3	1	8.55285	mad2	mad2WTymEGFP	WT	WT	ymEGFP	SW130
SW130_180706_ymEGFP_red	180706_SW130_Slide001_T1_003	Cell_125	ymEGFP_red	0	0	0	6.87418	mad2	mad2WTymEGFP	WT	WT	ymEGFP	SW130
SW130_180706_ymEGFP_red	180706_SW130_Slide001_T1_003	Cell_128	ymEGFP_red	4	3	1	8.45902	mad2	mad2WTymEGFP	WT	WT	ymEGFP	SW130
SW130_180706_ymEGFP_red	180706_SW130_Slide001_T1_003	Cell_137	ymEGFP_red	1	0	1	7.05843	mad2	mad2WTymEGFP	WT	WT	ymEGFP	SW130
SW130_180706_ymEGFP_red	180706_SW130_Slide001_T1_003	Cell_142	ymEGFP_red	4	4	0	10.4166	mad2	mad2WTymEGFP	WT	WT	ymEGFP	SW130
SW130_180706_ymEGFP_red	180706_SW130_Slide001_T1_003	Cell_143	ymEGFP_red	3	3	0	6.07535	mad2	mad2WTymEGFP	WT	WT	ymEGFP	SW130
SW130_180706_ymEGFP_red	180706_SW130_Slide001_T1_003	Cell_151	ymEGFP_red	9	6	3	12.5136	mad2	mad2WTymEGFP	WT	WT	ymEGFP	SW130
SW130_180706_ymEGFP_red	180706_SW130_Slide001_T1_003	Cell_153	ymEGFP_red	7	4	3	12.204	mad2	mad2WTymEGFP	WT	WT	ymEGFP	SW130
SW130_180706_ymEGFP_red	180706_SW130_Slide001_T1_003	Cell_155	ymEGFP_red	5	3	2	9.42465	mad2	mad2WTymEGFP	WT	WT	ymEGFP	SW130
SW130_180706_ymEGFP_red	180706_SW130_Slide001_T1_003	Cell_157	ymEGFP_red	6	6	0	8.97325	mad2	mad2WTymEGFP	WT	WT	ymEGFP	SW130
SW130_180706_ymEGFP_red	180706_SW130_Slide001_T1_003	Cell_158	ymEGFP_red	4	3	1	9.23205	mad2	mad2WTymEGFP	WT	WT	ymEGFP	SW130
SW130_180706_ymEGFP_red	180706_SW130_Slide001_T1_003	Cell_162	ymEGFP_red	4	3	1	10.4381	mad2	mad2WTymEGFP	WT	WT	ymEGFP	SW130
SW130_180706_ymEGFP_red	180706_SW130_Slide001_T1_003	Cell_163	ymEGFP_red	3	2	1	6.006	mad2	mad2WTymEGFP	WT	WT	ymEGFP	SW130
SW130_180706_ymEGFP_red	180706_SW130_Slide001_T1_003	Cell_164	ymEGFP_red	5	2	3	11.1758	mad2	mad2WTymEGFP	WT	WT	ymEGFP	SW130
SW130_180706_ymEGFP_red	180706_SW130_Slide001_T1_003	Cell_166	ymEGFP_red	4	4	0	10.2956	mad2	mad2WTymEGFP	WT	WT	ymEGFP	SW130
SW130_180706_ymEGFP_red	180706_SW130_Slide001_T1_003	Cell_170	ymEGFP_red	3	2	1	10.3168	mad2	mad2WTymEGFP	WT	WT	ymEGFP	SW130
SW130_180706_ymEGFP_red	180706_SW130_Slide001_T1_003	Cell_171	ymEGFP_red	2	1	1	6.44977	mad2	mad2WTymEGFP	WT	WT	ymEGFP	SW130
SW130_180706_ymEGFP_red	180706_SW130_Slide001_T1_003	Cell_172	ymEGFP_red	4	1	3	10.4219	mad2	mad2WTymEGFP	WT	WT	ymEGFP	SW130
SW130_180706_ymEGFP_red	180706_SW130_Slide001_T1_003	Cell_173	ymEGFP_red	5	3	2	6.25082	mad2	mad2WTymEGFP	WT	WT	ymEGFP	SW130
SW130_180706_ymEGFP_red	180706_SW130_Slide001_T1_003	Cell_174	ymEGFP_red	4	3	1	8.58121	mad2	mad2WTymEGFP	WT	WT	ymEGFP	SW130
SW130_180706_ymEGFP_red	180706_SW130_Slide001_T1_003	Cell_175	ymEGFP_red	4	2	2	7.475	mad2	mad2WTymEGFP	WT	WT	ymEGFP	SW130
SW130_180706_ymEGFP_red	180706_SW130_Slide001_T1_003	Cell_176	ymEGFP_red	5	2	3	11.2681	mad2	mad2WTymEGFP	WT	WT	ymEGFP	SW130
SW130_180706_ymEGFP_red	180706_SW130_Slide001_T1_003	Cell_178	ymEGFP_red	5	3	2	11.6614	mad2	mad2WTymEGFP	WT	WT	ymEGFP	SW130
SW130_180706_ymEGFP_red	180706_SW130_Slide001_T1_003	Cell_180	ymEGFP_red	2	2	0	9.035	mad2	mad2WTymEGFP	WT	WT	ymEGFP	SW130
SW130_180706_ymEGFP_red	180706_SW130_Slide001_T1_003	Cell_181	ymEGFP_red	4	2	2	8.40011	mad2	mad2WTymEGFP	WT	WT	ymEGFP	SW130
SW130_180706_ymEGFP_red	180706_SW130_Slide001_T1_003	Cell_182	ymEGFP_red	4	2	2	10.4447	mad2	mad2WTymEGFP	WT	WT	ymEGFP	SW130
SW130_180706_ymEGFP_red	180706_SW130_Slide001_T1_003	Cell_184	ymEGFP_red	3	3	0	11.0808	mad2	mad2WTymEGFP	WT	WT	ymEGFP	SW130
SW130_180706_ymEGFP_red	180706_SW130_Slide001_T1_003	Cell_185	ymEGFP_red	1	0	1	6.37	mad2	mad2WTymEGFP	WT	WT	ymEGFP	SW130
SW130_180706_ymEGFP_red	180706_SW130_Slide001_T1_003	Cell_186	ymEGFP_red	3	2	1	10.3726	mad2	mad2WTymEGFP	WT	WT	ymEGFP	SW130
SW130_180706_ymEGFP_red	180706_SW130_Slide001_T1_003	Cell_187	ymEGFP_red	5	4	1	9.8255	mad2	mad2WTymEGFP	WT	WT	ymEGFP	SW130
SW130_180706_ymEGFP_red	180706_SW130_Slide001_T1_003	Cell_189	ymEGFP_red	2	1	1	7.03082	mad2	mad2WTymEGFP	WT	WT	ymEGFP	SW130
SW130_180706_ymEGFP_red	180706_SW130_Slide001_T1_003	Cell_190	ymEGFP_red	4	2	2	10.0945	mad2	mad2WTymEGFP	WT	WT	ymEGFP	SW130
SW130_180706_ymEGFP_red	180706_SW130_Slide001_T1_003	Cell_191	ymEGFP_red	5	4	1	7.71588	mad2	mad2WTymEGFP	WT	WT	ymEGFP	SW130
SW130_180706_ymEGFP_red	180706_SW130_Slide001_T1_003	Cell_192	ymEGFP_red	5	3	2	9.13846	mad2	mad2WTymEGFP	WT	WT	ymEGFP	SW130
SW130_180706_ymEGFP_red	180706_SW130_Slide001_T1_003	Cell_193	ymEGFP_red	3	0	3	7.62915	mad2	mad2WTymEGFP	WT	WT	ymEGFP	SW130
SW130_180706_ymEGFP_red	180706_SW130_Slide001_T1_003	Cell_195	ymEGFP_red	4	2	2	8.22167	mad2	mad2WTymEGFP	WT	WT	ymEGFP	SW130
SW130_180706_ymEGFP_red	180706_SW130_Slide001_T1_003	Cell_196	ymEGFP_red	2	1	1	7.57618	mad2	mad2WTymEGFP	WT	WT	ymEGFP	SW130
SW130_180706_ymEGFP_red	180706_SW130_Slide001_T1_003	Cell_197	ymEGFP_red	4	2	2	6.64476	mad2	mad2WTymEGFP	WT	WT	ymEGFP	SW130
SW130_180706_ymEGFP_red	180706_SW130_Slide001_T1_003	Cell_198	ymEGFP_red	3	2	1	9.802	mad2	mad2WTymEGFP	WT	WT	ymEGFP	SW130
SW130_180706_ymEGFP_red	180706_SW130_Slide001_T1_003	Cell_200	ymEGFP_red	4	4	0	9.34154	mad2	mad2WTymEGFP	WT	WT	ymEGFP	SW130
SW130_180706_ymEGFP_red	180706_SW130_Slide001_T1_003	Cell_201	ymEGFP_red	5	4	1	12.9891	mad2	mad2WTymEGFP	WT	WT	ymEGFP	SW130
SW130_180706_ymEGFP_red	180706_SW130_Slide001_T1_003	Cell_202	ymEGFP_red	3	3	0	7.80469	mad2	mad2WTymEGFP	WT	WT	ymEGFP	SW130
SW130_180706_ymEGFP_red	180706_SW130_Slide001_T1_003	Cell_203	ymEGFP_red	6	5	1	10.3129	mad2	mad2WTymEGFP	WT	WT	ymEGFP	SW130
SW130_180706_ymEGFP_red	180706_SW130_Slide001_T1_003	Cell_206	ymEGFP_red	1	0	1	7.54308	mad2	mad2WTymEGFP	WT	WT	ymEGFP	SW130
SW130_180706_ymEGFP_red	180706_SW130_Slide001_T1_003	Cell_207	ymEGFP_red	4	3	1	7.8642	mad2	mad2WTymEGFP	WT	WT	ymEGFP	SW130
SW130_180706_ymEGFP_red	180706_SW130_Slide001_T1_003	Cell_208	ymEGFP_red	4	3	1	6.47263	mad2	mad2WTymEGFP	WT	WT	ymEGFP	SW130
SW130_180706_ymEGFP_red	180706_SW130_Slide001_T1_003	Cell_209	ymEGFP_red	5	4	1	8.48383	mad2	mad2WTymEGFP	WT	WT	ymEGFP	SW130
SW130_180706_ymEGFP_red	180706_SW130_Slide001_T1_003	Cell_211	ymEGFP_red	5	5	0	8.40909	mad2	mad2WTymEGFP	WT	WT	ymEGFP	SW130
SW130_180706_ymEGFP_red	180706_SW130_Slide001_T1_003	Cell_212	ymEGFP_red	4	3	1	11.6136	mad2	mad2WTymEGFP	WT	WT	ymEGFP	SW130
SW130_180706_ymEGFP_red	180706_SW130_Slide001_T1_003	Cell_213	ymEGFP_red	4	2	2	10.106	mad2	mad2WTymEGFP	WT	WT	ymEGFP	SW130
SW130_180706_ymEGFP_red	180706_SW130_Slide001_T1_003	Cell_215	ymEGFP_red	5	5	0	10.727	mad2	mad2WTymEGFP	WT	WT	ymEGFP	SW130
SW130_180706_ymEGFP_red	180706_SW130_Slide001_T1_003	Cell_216	ymEGFP_red	3	3	0	9.77219	mad2	mad2WTymEGFP	WT	WT	ymEGFP	SW130
SW130_180706_ymEGFP_red	180706_SW130_Slide001_T1_003	Cell_217	ymEGFP_red	2	2	0	5.33	mad2	mad2WTymEGFP	WT	WT	ymEGFP	SW130
SW130_180706_ymEGFP_red	180706_SW130_Slide001_T1_003	Cell_219	ymEGFP_red	3	3	0	7.76757	mad2	mad2WTymEGFP	WT	WT	ymEGFP	SW130
SW130_180706_ymEGFP_red	180706_SW130_Slide001_T1_003	Cell_221	ymEGFP_red	3	1	2	8.08899	mad2	mad2WTymEGFP	WT	WT	ymEGFP	SW130
SW130_180706_ymEGFP_red	180706_SW130_Slide001_T1_003	Cell_224	ymEGFP_red	4	3	1	9.79318	mad2	mad2WTymEGFP	WT	WT	ymEGFP	SW130
SW130_180706_ymEGFP_red	180706_SW130_Slide001_T1_003	Cell_225	ymEGFP_red	2	0	2	9.21466	mad2	mad2WTymEGFP	WT	WT	ymEGFP	SW130
SW130_180706_ymEGFP_red	180706_SW130_Slide001_T1_003	Cell_226	ymEGFP_red	4	4	0	7.25585	mad2	mad2WTymEGFP	WT	WT	ymEGFP	SW130
SW130_180706_ymEGFP_red	180706_SW130_Slide001_T1_003	Cell_227	ymEGFP_red	5	2	3	10.9008	mad2	mad2WTymEGFP	WT	WT	ymEGFP	SW130
SW130_180706_ymEGFP_red	180706_SW130_Slide001_T1_003	Cell_228	ymEGFP_red	3	2	1	6.60298	mad2	mad2WTymEGFP	WT	WT	ymEGFP	SW130
SW130_180706_ymEGFP_red	180706_SW130_Slide001_T1_003	Cell_229	ymEGFP_red	3	3	0	7.878	mad2	mad2WTymEGFP	WT	WT	ymEGFP	SW130
SW130_180706_ymEGFP_red	180706_SW130_Slide001_T1_003	Cell_231	ymEGFP_red	4	4	0	11.4059	mad2	mad2WTymEGFP	WT	WT	ymEGFP	SW130
SW130_180706_ymEGFP_red	180706_SW130_Slide001_T1_003	Cell_232	ymEGFP_red	5	4	1	8.61358	mad2	mad2WTymEGFP	WT	WT	ymEGFP	SW130
SW130_180706_ymEGFP_red	180706_SW130_Slide001_T1_003	Cell_233	ymEGFP_red	2	2	0	8.3564	mad2	mad2WTymEGFP	WT	WT	ymEGFP	SW130
SW130_180706_ymEGFP_red	180706_SW130_Slide001_T1_003	Cell_234	ymEGFP_red	4	1	3	9.69994	mad2	mad2WTymEGFP	WT	WT	ymEGFP	SW130
SW130_180706_ymEGFP_red	180706_SW130_Slide001_T1_003	Cell_235	ymEGFP_red	1	1	0	6.01777	mad2	mad2WTymEGFP	WT	WT	ymEGFP	SW130
SW130_180706_ymEGFP_red	180706_SW130_Slide001_T1_003	Cell_237	ymEGFP_red	3	3	0	7.06768	mad2	mad2WTymEGFP	WT	WT	ymEGFP	SW130
SW130_180706_ymEGFP_red	180706_SW130_Slide001_T1_003	Cell_238	ymEGFP_red	5	5	0	6.4759	mad2	mad2WTymEGFP	WT	WT	ymEGFP	SW130
SW130_180706_ymEGFP_red	180706_SW130_Slide001_T1_003	Cell_239	ymEGFP_red	6	4	2	12.0675	mad2	mad2WTymEGFP	WT	WT	ymEGFP	SW130
SW130_180706_ymEGFP_red	180706_SW130_Slide001_T1_003	Cell_240	ymEGFP_red	5	3	2	9.94797	mad2	mad2WTymEGFP	WT	WT	ymEGFP	SW130
SW130_180706_ymEGFP_red	180706_SW130_Slide001_T1_003	Cell_241	ymEGFP_red	5	1	4	10.7349	mad2	mad2WTymEGFP	WT	WT	ymEGFP	SW130
SW130_180706_ymEGFP_red	180706_SW130_Slide001_T1_003	Cell_242	ymEGFP_red	5	3	2	7.11186	mad2	mad2WTymEGFP	WT	WT	ymEGFP	SW130
SW130_180706_ymEGFP_red	180706_SW130_Slide001_T1_003	Cell_245	ymEGFP_red	1	1	0	7.48687	mad2	mad2WTymEGFP	WT	WT	ymEGFP	SW130
SW130_180706_ymEGFP_red	180706_SW130_Slide001_T1_003	Cell_246	ymEGFP_red	2	2	0	9.30197	mad2	mad2WTymEGFP	WT	WT	ymEGFP	SW130
SW130_180706_ymEGFP_red	180706_SW130_Slide001_T1_003	Cell_248	ymEGFP_red	5	4	1	8.69002	mad2	mad2WTymEGFP	WT	WT	ymEGFP	SW130
SW130_180706_ymEGFP_red	180706_SW130_Slide001_T1_003	Cell_249	ymEGFP_red	6	4	2	11.9111	mad2	mad2WTymEGFP	WT	WT	ymEGFP	SW130
SW130_180706_ymEGFP_red	180706_SW130_Slide001_T1_003	Cell_250	ymEGFP_red	4	3	1	12.5736	mad2	mad2WTymEGFP	WT	WT	ymEGFP	SW130
SW130_180706_ymEGFP_red	180706_SW130_Slide001_T1_003	Cell_253	ymEGFP_red	3	2	1	8.65332	mad2	mad2WTymEGFP	WT	WT	ymEGFP	SW130
SW130_180706_ymEGFP_red	180706_SW130_Slide001_T1_003	Cell_254	ymEGFP_red	4	4	0	8.43153	mad2	mad2WTymEGFP	WT	WT	ymEGFP	SW130
SW130_180706_ymEGFP_red	180706_SW130_Slide001_T1_003	Cell_255	ymEGFP_red	1	1	0	7.65309	mad2	mad2WTymEGFP	WT	WT	ymEGFP	SW130
SW130_180706_ymEGFP_red	180706_SW130_Slide001_T1_003	Cell_256	ymEGFP_red	7	6	1	11.908	mad2	mad2WTymEGFP	WT	WT	ymEGFP	SW130
SW130_180706_ymEGFP_red	180706_SW130_Slide001_T1_003	Cell_257	ymEGFP_red	2	2	0	7.27421	mad2	mad2WTymEGFP	WT	WT	ymEGFP	SW130
SW130_180706_ymEGFP_red	180706_SW130_Slide001_T1_003	Cell_259	ymEGFP_red	2	2	0	11.2883	mad2	mad2WTymEGFP	WT	WT	ymEGFP	SW130
SW130_180706_ymEGFP_red	180706_SW130_Slide001_T1_003	Cell_260	ymEGFP_red	7	6	1	11.3025	mad2	mad2WTymEGFP	WT	WT	ymEGFP	SW130
SW130_180706_ymEGFP_red	180706_SW130_Slide001_T1_003	Cell_261	ymEGFP_red	6	4	2	11.05	mad2	mad2WTymEGFP	WT	WT	ymEGFP	SW130
SW130_180706_ymEGFP_red	180706_SW130_Slide001_T1_003	Cell_262	ymEGFP_red	2	2	0	7.63181	mad2	mad2WTymEGFP	WT	WT	ymEGFP	SW130
SW130_180706_ymEGFP_red	180706_SW130_Slide001_T1_003	Cell_264	ymEGFP_red	4	3	1	8.47693	mad2	mad2WTymEGFP	WT	WT	ymEGFP	SW130
SW130_180706_ymEGFP_red	180706_SW130_Slide001_T1_003	Cell_266	ymEGFP_red	4	2	2	6.59809	mad2	mad2WTymEGFP	WT	WT	ymEGFP	SW130
SW130_180706_ymEGFP_red	180706_SW130_Slide001_T1_003	Cell_267	ymEGFP_red	3	2	1	7.55107	mad2	mad2WTymEGFP	WT	WT	ymEGFP	SW130
SW130_180706_ymEGFP_red	180706_SW130_Slide001_T1_003	Cell_268	ymEGFP_red	6	5	1	9.66603	mad2	mad2WTymEGFP	WT	WT	ymEGFP	SW130
SW130_180706_ymEGFP_red	180706_SW130_Slide001_T1_003	Cell_269	ymEGFP_red	1	0	1	7.74314	mad2	mad2WTymEGFP	WT	WT	ymEGFP	SW130
SW130_180706_ymEGFP_red	180706_SW130_Slide001_T1_003	Cell_270	ymEGFP_red	4	3	1	7.35873	mad2	mad2WTymEGFP	WT	WT	ymEGFP	SW130
SW130_180706_ymEGFP_red	180706_SW130_Slide001_T1_003	Cell_271	ymEGFP_red	5	4	1	7.87813	mad2	mad2WTymEGFP	WT	WT	ymEGFP	SW130
SW130_180706_ymEGFP_red	180706_SW130_Slide001_T1_003	Cell_272	ymEGFP_red	5	4	1	11.6316	mad2	mad2WTymEGFP	WT	WT	ymEGFP	SW130
SW130_180706_ymEGFP_red	180706_SW130_Slide001_T1_003	Cell_273	ymEGFP_red	4	3	1	7.48152	mad2	mad2WTymEGFP	WT	WT	ymEGFP	SW130
SW130_180706_ymEGFP_red	180706_SW130_Slide001_T1_003	Cell_274	ymEGFP_red	3	2	1	8.775	mad2	mad2WTymEGFP	WT	WT	ymEGFP	SW130
SW130_180706_ymEGFP_red	180706_SW130_Slide001_T1_003	Cell_275	ymEGFP_red	6	4	2	10.985	mad2	mad2WTymEGFP	WT	WT	ymEGFP	SW130
SW130_180706_ymEGFP_red	180706_SW130_Slide001_T1_003	Cell_276	ymEGFP_red	2	2	0	6.097	mad2	mad2WTymEGFP	WT	WT	ymEGFP	SW130
SW130_180706_ymEGFP_red	180706_SW130_Slide001_T1_003	Cell_277	ymEGFP_red	5	3	2	7.29147	mad2	mad2WTymEGFP	WT	WT	ymEGFP	SW130
SW130_180706_ymEGFP_red	180706_SW130_Slide001_T1_003	Cell_280	ymEGFP_red	3	2	1	7.76665	mad2	mad2WTymEGFP	WT	WT	ymEGFP	SW130
SW130_180706_ymEGFP_red	180706_SW130_Slide001_T1_003	Cell_281	ymEGFP_red	2	1	1	10.1496	mad2	mad2WTymEGFP	WT	WT	ymEGFP	SW130
SW130_180706_ymEGFP_red	180706_SW130_Slide001_T1_003	Cell_282	ymEGFP_red	2	2	0	8.44588	mad2	mad2WTymEGFP	WT	WT	ymEGFP	SW130
SW130_180706_ymEGFP_red	180706_SW130_Slide001_T1_003	Cell_283	ymEGFP_red	5	5	0	9.54553	mad2	mad2WTymEGFP	WT	WT	ymEGFP	SW130
SW130_180706_ymEGFP_red	180706_SW130_Slide001_T1_003	Cell_285	ymEGFP_red	2	2	0	9.53682	mad2	mad2WTymEGFP	WT	WT	ymEGFP	SW130
SW130_180706_ymEGFP_red	180706_SW130_Slide001_T1_003	Cell_286	ymEGFP_red	3	3	0	7.55779	mad2	mad2WTymEGFP	WT	WT	ymEGFP	SW130
SW130_180706_ymEGFP_red	180706_SW130_Slide001_T1_003	Cell_289	ymEGFP_red	2	1	1	6.45036	mad2	mad2WTymEGFP	WT	WT	ymEGFP	SW130
SW130_180706_ymEGFP_red	180706_SW130_Slide001_T1_003	Cell_290	ymEGFP_red	5	3	2	10.9841	mad2	mad2WTymEGFP	WT	WT	ymEGFP	SW130
SW130_180706_ymEGFP_red	180706_SW130_Slide001_T1_003	Cell_291	ymEGFP_red	5	4	1	8.13556	mad2	mad2WTymEGFP	WT	WT	ymEGFP	SW130
SW130_180706_ymEGFP_red	180706_SW130_Slide001_T1_003	Cell_292	ymEGFP_red	3	2	1	8.61173	mad2	mad2WTymEGFP	WT	WT	ymEGFP	SW130
SW130_180706_ymEGFP_red	180706_SW130_Slide001_T1_003	Cell_293	ymEGFP_red	3	3	0	8.45622	mad2	mad2WTymEGFP	WT	WT	ymEGFP	SW130
SW130_180706_ymEGFP_red	180706_SW130_Slide001_T1_003	Cell_294	ymEGFP_red	3	3	0	7.84348	mad2	mad2WTymEGFP	WT	WT	ymEGFP	SW130
SW130_180706_ymEGFP_red	180706_SW130_Slide001_T1_003	Cell_296	ymEGFP_red	8	5	3	11.1241	mad2	mad2WTymEGFP	WT	WT	ymEGFP	SW130
SW130_180706_ymEGFP_red	180706_SW130_Slide001_T1_003	Cell_297	ymEGFP_red	1	1	0	9.10214	mad2	mad2WTymEGFP	WT	WT	ymEGFP	SW130
SW130_180706_ymEGFP_red	180706_SW130_Slide001_T1_003	Cell_298	ymEGFP_red	1	1	0	7.21474	mad2	mad2WTymEGFP	WT	WT	ymEGFP	SW130
SW130_180706_ymEGFP_red	180706_SW130_Slide001_T1_003	Cell_299	ymEGFP_red	5	4	1	7.8368	mad2	mad2WTymEGFP	WT	WT	ymEGFP	SW130
SW130_180706_ymEGFP_red	180706_SW130_Slide001_T1_003	Cell_300	ymEGFP_red	3	2	1	11.6476	mad2	mad2WTymEGFP	WT	WT	ymEGFP	SW130
SW130_180706_ymEGFP_red	180706_SW130_Slide001_T1_003	Cell_301	ymEGFP_red	8	6	2	12.2349	mad2	mad2WTymEGFP	WT	WT	ymEGFP	SW130
SW130_180706_ymEGFP_red	180706_SW130_Slide001_T1_003	Cell_302	ymEGFP_red	2	1	1	6.4251	mad2	mad2WTymEGFP	WT	WT	ymEGFP	SW130
SW130_180706_ymEGFP_red	180706_SW130_Slide001_T1_003	Cell_303	ymEGFP_red	5	4	1	10.3003	mad2	mad2WTymEGFP	WT	WT	ymEGFP	SW130
SW130_180706_ymEGFP_red	180706_SW130_Slide001_T1_003	Cell_304	ymEGFP_red	5	4	1	9.3829	mad2	mad2WTymEGFP	WT	WT	ymEGFP	SW130
SW130_180706_ymEGFP_red	180706_SW130_Slide001_T1_003	Cell_305	ymEGFP_red	8	4	4	10.4138	mad2	mad2WTymEGFP	WT	WT	ymEGFP	SW130
SW130_180706_ymEGFP_red	180706_SW130_Slide001_T1_003	Cell_306	ymEGFP_red	4	3	1	9.62	mad2	mad2WTymEGFP	WT	WT	ymEGFP	SW130
SW130_180706_ymEGFP_red	180706_SW130_Slide001_T1_003	Cell_307	ymEGFP_red	5	5	0	7.84526	mad2	mad2WTymEGFP	WT	WT	ymEGFP	SW130
SW130_180706_ymEGFP_red	180706_SW130_Slide001_T1_003	Cell_308	ymEGFP_red	3	2	1	10.6074	mad2	mad2WTymEGFP	WT	WT	ymEGFP	SW130
SW130_180706_ymEGFP_red	180706_SW130_Slide001_T1_003	Cell_309	ymEGFP_red	6	6	0	10.9172	mad2	mad2WTymEGFP	WT	WT	ymEGFP	SW130
SW130_180706_ymEGFP_red	180706_SW130_Slide001_T1_003	Cell_310	ymEGFP_red	3	2	1	6.63352	mad2	mad2WTymEGFP	WT	WT	ymEGFP	SW130
SW130_180706_ymEGFP_red	180706_SW130_Slide001_T1_003	Cell_311	ymEGFP_red	4	3	1	7.73087	mad2	mad2WTymEGFP	WT	WT	ymEGFP	SW130
SW130_180706_ymEGFP_red	180706_SW130_Slide001_T1_003	Cell_312	ymEGFP_red	3	3	0	10.0401	mad2	mad2WTymEGFP	WT	WT	ymEGFP	SW130
SW130_180706_ymEGFP_red	180706_SW130_Slide001_T1_003	Cell_313	ymEGFP_red	3	2	1	8.18924	mad2	mad2WTymEGFP	WT	WT	ymEGFP	SW130
SW130_180706_ymEGFP_red	180706_SW130_Slide001_T1_003	Cell_314	ymEGFP_red	4	3	1	13.1807	mad2	mad2WTymEGFP	WT	WT	ymEGFP	SW130
SW130_180706_ymEGFP_red	180706_SW130_Slide001_T1_003	Cell_315	ymEGFP_red	4	3	1	10.4207	mad2	mad2WTymEGFP	WT	WT	ymEGFP	SW130
SW130_180706_ymEGFP_red	180706_SW130_Slide001_T1_003	Cell_316	ymEGFP_red	5	2	3	8.35039	mad2	mad2WTymEGFP	WT	WT	ymEGFP	SW130
SW130_180706_ymEGFP_red	180706_SW130_Slide001_T1_003	Cell_317	ymEGFP_red	3	2	1	8.84	mad2	mad2WTymEGFP	WT	WT	ymEGFP	SW130
SW130_180706_ymEGFP_red	180706_SW130_Slide001_T1_003	Cell_318	ymEGFP_red	1	0	1	6.58029	mad2	mad2WTymEGFP	WT	WT	ymEGFP	SW130
SW130_180706_ymEGFP_red	180706_SW130_Slide001_T1_003	Cell_319	ymEGFP_red	3	2	1	10.8086	mad2	mad2WTymEGFP	WT	WT	ymEGFP	SW130
SW130_180706_ymEGFP_red	180706_SW130_Slide001_T1_003	Cell_320	ymEGFP_red	4	3	1	10.3089	mad2	mad2WTymEGFP	WT	WT	ymEGFP	SW130
SW130_180706_ymEGFP_red	180706_SW130_Slide001_T1_003	Cell_321	ymEGFP_red	3	3	0	8.90144	mad2	mad2WTymEGFP	WT	WT	ymEGFP	SW130
SW130_180706_ymEGFP_red	180706_SW130_Slide001_T1_003	Cell_322	ymEGFP_red	5	4	1	7.27216	mad2	mad2WTymEGFP	WT	WT	ymEGFP	SW130
SW130_180706_ymEGFP_red	180706_SW130_Slide001_T1_003	Cell_324	ymEGFP_red	1	1	0	8.84499	mad2	mad2WTymEGFP	WT	WT	ymEGFP	SW130
SW130_180706_ymEGFP_red	180706_SW130_Slide001_T1_003	Cell_325	ymEGFP_red	4	3	1	9.59099	mad2	mad2WTymEGFP	WT	WT	ymEGFP	SW130
SW130_180706_ymEGFP_red	180706_SW130_Slide001_T1_003	Cell_326	ymEGFP_red	5	5	0	7.91187	mad2	mad2WTymEGFP	WT	WT	ymEGFP	SW130
SW130_180706_ymEGFP_red	180706_SW130_Slide001_T1_003	Cell_327	ymEGFP_red	3	1	2	8.13527	mad2	mad2WTymEGFP	WT	WT	ymEGFP	SW130
SW130_180706_ymEGFP_red	180706_SW130_Slide001_T1_003	Cell_328	ymEGFP_red	4	2	2	7.83247	mad2	mad2WTymEGFP	WT	WT	ymEGFP	SW130
SW130_180706_ymEGFP_red	180706_SW130_Slide001_T1_003	Cell_329	ymEGFP_red	2	2	0	8.27861	mad2	mad2WTymEGFP	WT	WT	ymEGFP	SW130
SW130_180706_ymEGFP_red	180706_SW130_Slide001_T1_003	Cell_330	ymEGFP_red	5	3	2	8.69468	mad2	mad2WTymEGFP	WT	WT	ymEGFP	SW130
SW130_180706_ymEGFP_red	180706_SW130_Slide001_T1_003	Cell_331	ymEGFP_red	3	2	1	7.89474	mad2	mad2WTymEGFP	WT	WT	ymEGFP	SW130
SW130_180706_ymEGFP_red	180706_SW130_Slide001_T1_003	Cell_332	ymEGFP_red	2	1	1	6.8342	mad2	mad2WTymEGFP	WT	WT	ymEGFP	SW130
[truncated: 5,473 more rows]

## Sheet: summary
Gene	Genotype	MutantType	StrainBackground	Tag	Strain	FISHprobes	ExperimentID	nCells
mad1	mad1WTymEGFP	WT	WT	ymEGFP	SW206	ymEGFP_red	SW206_180710_ymEGFP_red	626
mad1	mad1WTymEGFP	WT	WT	ymEGFP	SW206	ymEGFP_red	SW206_180822_ymEGFP_red	717
mad1	mad1WTymEGFP	WT	WT	ymEGFP	SW642	ymEGFP_red	SW642_200325_ymEGFP_red	507
mad2	mad2WTymEGFP	WT	WT	ymEGFP	SW130	ymEGFP_red	SW130_180706_ymEGFP_red	451
mad2	mad2WTymEGFP	WT	WT	ymEGFP	SW130	ymEGFP_red	SW130_180822_ymEGFP_red	1139
mad2	mad2WTymEGFP	WT	WT	ymEGFP	SW130	ymEGFP_red	SW130_181017_ymEGFP_red	337
mad2	mad2WTymEGFP	WT	WT	ymEGFP	SW130	ymEGFP_red	SW130_200311_ymEGFP_red	1410
mad3	mad3WTymEGFP	WT	WT	ymEGFP	SW132	ymEGFP_red	SW132_180721_ymEGFP_red	323
mad3	mad3WTymEGFP	WT	WT	ymEGFP	SW132	ymEGFP_red	SW132_180822_ymEGFP_red	734
mad3	mad3WTymEGFP	WT	WT	ymEGFP	SW132	ymEGFP_red	SW132_190404_ymEGFP_red	419
mad3	mad3WTymEGFP	WT	WT	ymEGFP	SW132	ymEGFP_red	SW132_190924_ymEGFP_red	283
mad3	mad3WTymEGFP	WT	WT	ymEGFP	SW132p	ymEGFP_red	SW132p_200321_ymEGFP_red	526
