# Supplementary material for: Mitotic checkpoint gene expression is tuned by codon usage bias
Source: EMBO J. 2022 Jul 11;41(15):e107896. doi: 10.15252/embj.2021107896 (PMC9340482; doi:10.15252/embj.2021107896)
Supplement: Supplementary file 4 — Source Data for Figure 1 [file EMBJ-41-e107896-s005.zip › source_data_fig1/SourceData_Fig_1E_EV1DE.xlsx]

## Sheet: Sheet1
Source data for Figs 1E, EV1D,E
Tag and FISH probe effects on RNA counts per cell from single-molecule mRNA FISH experiments
Tab: data
Variable	Description
ExperimentID	Unique sample ID
ImageID	Unique microscopy image ID
CellNo	Individual cell ID
FISHprobes	FISH probe set
WholeCellRNA	Number of RNA in cell
CellLength	Cell length (µm)
Gene	Gene labeled by FISH probes
Genotype	Genotype of labeled RNA
StrainBackground	Background genotype of strain
Tag	C-terminal tag on gene, if present
Strain	Strain ID
Tab: summary
Variable	Description
Gene	Gene labeled by FISH probes
Genotype	Genotype of labeled gene
StrainBackground	Background genotype of strain
Tag	C-terminal tag on gene, if present
Strain	Strain ID
FISHprobes	FISH probe set
ExperimentID	Unique sample ID
nCells	Number of cells analyzed

## Sheet: data
ExperimentID	ImageID	CellNo	FISHprobes	WholeCellRNA	CellLength	Gene	Genotype	StrainBackground	Tag	Strain
SW130_200318_mad2_gs_red	200313_SW130_TR2_slide08_07	10	mad2_gs_red	1	8.17596	mad2	mad2WTymEGFP	WT	ymEGFP	SW130
SW130_200318_mad2_gs_red	200313_SW130_TR2_slide08_07	100	mad2_gs_red	3	8.46118	mad2	mad2WTymEGFP	WT	ymEGFP	SW130
SW130_200318_mad2_gs_red	200313_SW130_TR2_slide08_07	101	mad2_gs_red	3	10.6873	mad2	mad2WTymEGFP	WT	ymEGFP	SW130
SW130_200318_mad2_gs_red	200313_SW130_TR2_slide08_07	102	mad2_gs_red	3	12.1762	mad2	mad2WTymEGFP	WT	ymEGFP	SW130
SW130_200318_mad2_gs_red	200313_SW130_TR2_slide08_07	103	mad2_gs_red	0	11.2014	mad2	mad2WTymEGFP	WT	ymEGFP	SW130
SW130_200318_mad2_gs_red	200313_SW130_TR2_slide08_07	104	mad2_gs_red	0	7.99559	mad2	mad2WTymEGFP	WT	ymEGFP	SW130
SW130_200318_mad2_gs_red	200313_SW130_TR2_slide08_07	105	mad2_gs_red	3	13.4239	mad2	mad2WTymEGFP	WT	ymEGFP	SW130
SW130_200318_mad2_gs_red	200313_SW130_TR2_slide08_07	106	mad2_gs_red	3	11.5766	mad2	mad2WTymEGFP	WT	ymEGFP	SW130
SW130_200318_mad2_gs_red	200313_SW130_TR2_slide08_07	107	mad2_gs_red	6	13.5049	mad2	mad2WTymEGFP	WT	ymEGFP	SW130
SW130_200318_mad2_gs_red	200313_SW130_TR2_slide08_07	109	mad2_gs_red	1	12.7083	mad2	mad2WTymEGFP	WT	ymEGFP	SW130
SW130_200318_mad2_gs_red	200313_SW130_TR2_slide08_07	11	mad2_gs_red	3	12.7039	mad2	mad2WTymEGFP	WT	ymEGFP	SW130
SW130_200318_mad2_gs_red	200313_SW130_TR2_slide08_07	111	mad2_gs_red	3	8.43739	mad2	mad2WTymEGFP	WT	ymEGFP	SW130
SW130_200318_mad2_gs_red	200313_SW130_TR2_slide08_07	112	mad2_gs_red	1	10.0352	mad2	mad2WTymEGFP	WT	ymEGFP	SW130
SW130_200318_mad2_gs_red	200313_SW130_TR2_slide08_07	113	mad2_gs_red	2	10.4933	mad2	mad2WTymEGFP	WT	ymEGFP	SW130
SW130_200318_mad2_gs_red	200313_SW130_TR2_slide08_07	114	mad2_gs_red	2	12.1426	mad2	mad2WTymEGFP	WT	ymEGFP	SW130
SW130_200318_mad2_gs_red	200313_SW130_TR2_slide08_07	115	mad2_gs_red	3	12.9184	mad2	mad2WTymEGFP	WT	ymEGFP	SW130
SW130_200318_mad2_gs_red	200313_SW130_TR2_slide08_07	116	mad2_gs_red	6	14.7998	mad2	mad2WTymEGFP	WT	ymEGFP	SW130
SW130_200318_mad2_gs_red	200313_SW130_TR2_slide08_07	118	mad2_gs_red	2	10.0643	mad2	mad2WTymEGFP	WT	ymEGFP	SW130
SW130_200318_mad2_gs_red	200313_SW130_TR2_slide08_07	12	mad2_gs_red	0	12.3728	mad2	mad2WTymEGFP	WT	ymEGFP	SW130
SW130_200318_mad2_gs_red	200313_SW130_TR2_slide08_07	120	mad2_gs_red	3	10.9542	mad2	mad2WTymEGFP	WT	ymEGFP	SW130
SW130_200318_mad2_gs_red	200313_SW130_TR2_slide08_07	121	mad2_gs_red	3	12.0146	mad2	mad2WTymEGFP	WT	ymEGFP	SW130
SW130_200318_mad2_gs_red	200313_SW130_TR2_slide08_07	122	mad2_gs_red	1	11.5704	mad2	mad2WTymEGFP	WT	ymEGFP	SW130
SW130_200318_mad2_gs_red	200313_SW130_TR2_slide08_07	124	mad2_gs_red	1	8.06761	mad2	mad2WTymEGFP	WT	ymEGFP	SW130
SW130_200318_mad2_gs_red	200313_SW130_TR2_slide08_07	127	mad2_gs_red	1	13.8466	mad2	mad2WTymEGFP	WT	ymEGFP	SW130
SW130_200318_mad2_gs_red	200313_SW130_TR2_slide08_07	128	mad2_gs_red	2	7.88483	mad2	mad2WTymEGFP	WT	ymEGFP	SW130
SW130_200318_mad2_gs_red	200313_SW130_TR2_slide08_07	129	mad2_gs_red	2	8.38039	mad2	mad2WTymEGFP	WT	ymEGFP	SW130
SW130_200318_mad2_gs_red	200313_SW130_TR2_slide08_07	13	mad2_gs_red	0	8.07736	mad2	mad2WTymEGFP	WT	ymEGFP	SW130
SW130_200318_mad2_gs_red	200313_SW130_TR2_slide08_07	131	mad2_gs_red	0	8.34333	mad2	mad2WTymEGFP	WT	ymEGFP	SW130
SW130_200318_mad2_gs_red	200313_SW130_TR2_slide08_07	132	mad2_gs_red	1	7.67156	mad2	mad2WTymEGFP	WT	ymEGFP	SW130
SW130_200318_mad2_gs_red	200313_SW130_TR2_slide08_07	133	mad2_gs_red	0	7.93461	mad2	mad2WTymEGFP	WT	ymEGFP	SW130
SW130_200318_mad2_gs_red	200313_SW130_TR2_slide08_07	134	mad2_gs_red	1	7.9779	mad2	mad2WTymEGFP	WT	ymEGFP	SW130
SW130_200318_mad2_gs_red	200313_SW130_TR2_slide08_07	135	mad2_gs_red	5	11.8681	mad2	mad2WTymEGFP	WT	ymEGFP	SW130
SW130_200318_mad2_gs_red	200313_SW130_TR2_slide08_07	136	mad2_gs_red	2	10.2067	mad2	mad2WTymEGFP	WT	ymEGFP	SW130
SW130_200318_mad2_gs_red	200313_SW130_TR2_slide08_07	137	mad2_gs_red	7	10.827	mad2	mad2WTymEGFP	WT	ymEGFP	SW130
SW130_200318_mad2_gs_red	200313_SW130_TR2_slide08_07	138	mad2_gs_red	3	11.7252	mad2	mad2WTymEGFP	WT	ymEGFP	SW130
SW130_200318_mad2_gs_red	200313_SW130_TR2_slide08_07	139	mad2_gs_red	2	11.0887	mad2	mad2WTymEGFP	WT	ymEGFP	SW130
SW130_200318_mad2_gs_red	200313_SW130_TR2_slide08_07	14	mad2_gs_red	0	10.3707	mad2	mad2WTymEGFP	WT	ymEGFP	SW130
SW130_200318_mad2_gs_red	200313_SW130_TR2_slide08_07	140	mad2_gs_red	1	9.05184	mad2	mad2WTymEGFP	WT	ymEGFP	SW130
SW130_200318_mad2_gs_red	200313_SW130_TR2_slide08_07	141	mad2_gs_red	5	11.2762	mad2	mad2WTymEGFP	WT	ymEGFP	SW130
SW130_200318_mad2_gs_red	200313_SW130_TR2_slide08_07	142	mad2_gs_red	1	9.81039	mad2	mad2WTymEGFP	WT	ymEGFP	SW130
SW130_200318_mad2_gs_red	200313_SW130_TR2_slide08_07	143	mad2_gs_red	2	7.99221	mad2	mad2WTymEGFP	WT	ymEGFP	SW130
SW130_200318_mad2_gs_red	200313_SW130_TR2_slide08_07	144	mad2_gs_red	2	9.01271	mad2	mad2WTymEGFP	WT	ymEGFP	SW130
SW130_200318_mad2_gs_red	200313_SW130_TR2_slide08_07	145	mad2_gs_red	1	9.50612	mad2	mad2WTymEGFP	WT	ymEGFP	SW130
SW130_200318_mad2_gs_red	200313_SW130_TR2_slide08_07	146	mad2_gs_red	1	8.16296	mad2	mad2WTymEGFP	WT	ymEGFP	SW130
SW130_200318_mad2_gs_red	200313_SW130_TR2_slide08_07	147	mad2_gs_red	3	9.18658	mad2	mad2WTymEGFP	WT	ymEGFP	SW130
SW130_200318_mad2_gs_red	200313_SW130_TR2_slide08_07	148	mad2_gs_red	1	13.1113	mad2	mad2WTymEGFP	WT	ymEGFP	SW130
SW130_200318_mad2_gs_red	200313_SW130_TR2_slide08_07	149	mad2_gs_red	0	8.24928	mad2	mad2WTymEGFP	WT	ymEGFP	SW130
SW130_200318_mad2_gs_red	200313_SW130_TR2_slide08_07	150	mad2_gs_red	2	11.14	mad2	mad2WTymEGFP	WT	ymEGFP	SW130
SW130_200318_mad2_gs_red	200313_SW130_TR2_slide08_07	151	mad2_gs_red	1	9.75325	mad2	mad2WTymEGFP	WT	ymEGFP	SW130
SW130_200318_mad2_gs_red	200313_SW130_TR2_slide08_07	153	mad2_gs_red	0	9.45997	mad2	mad2WTymEGFP	WT	ymEGFP	SW130
SW130_200318_mad2_gs_red	200313_SW130_TR2_slide08_07	154	mad2_gs_red	1	11.1877	mad2	mad2WTymEGFP	WT	ymEGFP	SW130
SW130_200318_mad2_gs_red	200313_SW130_TR2_slide08_07	155	mad2_gs_red	3	10.9532	mad2	mad2WTymEGFP	WT	ymEGFP	SW130
SW130_200318_mad2_gs_red	200313_SW130_TR2_slide08_07	157	mad2_gs_red	3	7.68534	mad2	mad2WTymEGFP	WT	ymEGFP	SW130
SW130_200318_mad2_gs_red	200313_SW130_TR2_slide08_07	158	mad2_gs_red	1	8.01548	mad2	mad2WTymEGFP	WT	ymEGFP	SW130
SW130_200318_mad2_gs_red	200313_SW130_TR2_slide08_07	159	mad2_gs_red	4	9.82377	mad2	mad2WTymEGFP	WT	ymEGFP	SW130
SW130_200318_mad2_gs_red	200313_SW130_TR2_slide08_07	160	mad2_gs_red	3	10.0501	mad2	mad2WTymEGFP	WT	ymEGFP	SW130
SW130_200318_mad2_gs_red	200313_SW130_TR2_slide08_07	161	mad2_gs_red	1	7.97973	mad2	mad2WTymEGFP	WT	ymEGFP	SW130
SW130_200318_mad2_gs_red	200313_SW130_TR2_slide08_07	162	mad2_gs_red	5	12.5617	mad2	mad2WTymEGFP	WT	ymEGFP	SW130
SW130_200318_mad2_gs_red	200313_SW130_TR2_slide08_07	163	mad2_gs_red	1	8.50408	mad2	mad2WTymEGFP	WT	ymEGFP	SW130
SW130_200318_mad2_gs_red	200313_SW130_TR2_slide08_07	164	mad2_gs_red	1	7.7194	mad2	mad2WTymEGFP	WT	ymEGFP	SW130
SW130_200318_mad2_gs_red	200313_SW130_TR2_slide08_07	165	mad2_gs_red	2	14.1931	mad2	mad2WTymEGFP	WT	ymEGFP	SW130
SW130_200318_mad2_gs_red	200313_SW130_TR2_slide08_07	166	mad2_gs_red	3	6.85451	mad2	mad2WTymEGFP	WT	ymEGFP	SW130
SW130_200318_mad2_gs_red	200313_SW130_TR2_slide08_07	167	mad2_gs_red	1	11.0706	mad2	mad2WTymEGFP	WT	ymEGFP	SW130
SW130_200318_mad2_gs_red	200313_SW130_TR2_slide08_07	168	mad2_gs_red	4	11.8753	mad2	mad2WTymEGFP	WT	ymEGFP	SW130
SW130_200318_mad2_gs_red	200313_SW130_TR2_slide08_07	169	mad2_gs_red	1	7.02409	mad2	mad2WTymEGFP	WT	ymEGFP	SW130
SW130_200318_mad2_gs_red	200313_SW130_TR2_slide08_07	17	mad2_gs_red	0	7.63626	mad2	mad2WTymEGFP	WT	ymEGFP	SW130
SW130_200318_mad2_gs_red	200313_SW130_TR2_slide08_07	170	mad2_gs_red	3	9.58574	mad2	mad2WTymEGFP	WT	ymEGFP	SW130
SW130_200318_mad2_gs_red	200313_SW130_TR2_slide08_07	171	mad2_gs_red	1	7.65232	mad2	mad2WTymEGFP	WT	ymEGFP	SW130
SW130_200318_mad2_gs_red	200313_SW130_TR2_slide08_07	172	mad2_gs_red	2	8.89902	mad2	mad2WTymEGFP	WT	ymEGFP	SW130
SW130_200318_mad2_gs_red	200313_SW130_TR2_slide08_07	173	mad2_gs_red	1	8.15854	mad2	mad2WTymEGFP	WT	ymEGFP	SW130
SW130_200318_mad2_gs_red	200313_SW130_TR2_slide08_07	174	mad2_gs_red	4	12.0827	mad2	mad2WTymEGFP	WT	ymEGFP	SW130
SW130_200318_mad2_gs_red	200313_SW130_TR2_slide08_07	175	mad2_gs_red	2	13.8377	mad2	mad2WTymEGFP	WT	ymEGFP	SW130
SW130_200318_mad2_gs_red	200313_SW130_TR2_slide08_07	176	mad2_gs_red	6	12.7799	mad2	mad2WTymEGFP	WT	ymEGFP	SW130
SW130_200318_mad2_gs_red	200313_SW130_TR2_slide08_07	177	mad2_gs_red	1	7.28013	mad2	mad2WTymEGFP	WT	ymEGFP	SW130
SW130_200318_mad2_gs_red	200313_SW130_TR2_slide08_07	178	mad2_gs_red	3	11.2809	mad2	mad2WTymEGFP	WT	ymEGFP	SW130
SW130_200318_mad2_gs_red	200313_SW130_TR2_slide08_07	18	mad2_gs_red	1	11.6446	mad2	mad2WTymEGFP	WT	ymEGFP	SW130
SW130_200318_mad2_gs_red	200313_SW130_TR2_slide08_07	180	mad2_gs_red	2	7.85466	mad2	mad2WTymEGFP	WT	ymEGFP	SW130
SW130_200318_mad2_gs_red	200313_SW130_TR2_slide08_07	181	mad2_gs_red	2	6.50507	mad2	mad2WTymEGFP	WT	ymEGFP	SW130
SW130_200318_mad2_gs_red	200313_SW130_TR2_slide08_07	182	mad2_gs_red	1	11.5376	mad2	mad2WTymEGFP	WT	ymEGFP	SW130
SW130_200318_mad2_gs_red	200313_SW130_TR2_slide08_07	183	mad2_gs_red	2	8.95596	mad2	mad2WTymEGFP	WT	ymEGFP	SW130
SW130_200318_mad2_gs_red	200313_SW130_TR2_slide08_07	187	mad2_gs_red	4	8.76057	mad2	mad2WTymEGFP	WT	ymEGFP	SW130
SW130_200318_mad2_gs_red	200313_SW130_TR2_slide08_07	188	mad2_gs_red	0	11.5202	mad2	mad2WTymEGFP	WT	ymEGFP	SW130
SW130_200318_mad2_gs_red	200313_SW130_TR2_slide08_07	189	mad2_gs_red	3	10.9894	mad2	mad2WTymEGFP	WT	ymEGFP	SW130
SW130_200318_mad2_gs_red	200313_SW130_TR2_slide08_07	19	mad2_gs_red	1	10.6341	mad2	mad2WTymEGFP	WT	ymEGFP	SW130
SW130_200318_mad2_gs_red	200313_SW130_TR2_slide08_07	190	mad2_gs_red	6	13.6536	mad2	mad2WTymEGFP	WT	ymEGFP	SW130
SW130_200318_mad2_gs_red	200313_SW130_TR2_slide08_07	191	mad2_gs_red	1	8.88095	mad2	mad2WTymEGFP	WT	ymEGFP	SW130
SW130_200318_mad2_gs_red	200313_SW130_TR2_slide08_07	192	mad2_gs_red	2	7.54891	mad2	mad2WTymEGFP	WT	ymEGFP	SW130
SW130_200318_mad2_gs_red	200313_SW130_TR2_slide08_07	193	mad2_gs_red	1	8.94595	mad2	mad2WTymEGFP	WT	ymEGFP	SW130
SW130_200318_mad2_gs_red	200313_SW130_TR2_slide08_07	194	mad2_gs_red	0	7.50575	mad2	mad2WTymEGFP	WT	ymEGFP	SW130
SW130_200318_mad2_gs_red	200313_SW130_TR2_slide08_07	195	mad2_gs_red	4	10.4135	mad2	mad2WTymEGFP	WT	ymEGFP	SW130
SW130_200318_mad2_gs_red	200313_SW130_TR2_slide08_07	196	mad2_gs_red	3	8.90922	mad2	mad2WTymEGFP	WT	ymEGFP	SW130
SW130_200318_mad2_gs_red	200313_SW130_TR2_slide08_07	197	mad2_gs_red	2	11.15	mad2	mad2WTymEGFP	WT	ymEGFP	SW130
SW130_200318_mad2_gs_red	200313_SW130_TR2_slide08_07	198	mad2_gs_red	2	11.993	mad2	mad2WTymEGFP	WT	ymEGFP	SW130
SW130_200318_mad2_gs_red	200313_SW130_TR2_slide08_07	199	mad2_gs_red	1	12.0543	mad2	mad2WTymEGFP	WT	ymEGFP	SW130
SW130_200318_mad2_gs_red	200313_SW130_TR2_slide08_07	20	mad2_gs_red	0	11.2306	mad2	mad2WTymEGFP	WT	ymEGFP	SW130
SW130_200318_mad2_gs_red	200313_SW130_TR2_slide08_07	200	mad2_gs_red	3	10.7724	mad2	mad2WTymEGFP	WT	ymEGFP	SW130
SW130_200318_mad2_gs_red	200313_SW130_TR2_slide08_07	201	mad2_gs_red	0	8.2823	mad2	mad2WTymEGFP	WT	ymEGFP	SW130
SW130_200318_mad2_gs_red	200313_SW130_TR2_slide08_07	202	mad2_gs_red	2	10.2656	mad2	mad2WTymEGFP	WT	ymEGFP	SW130
SW130_200318_mad2_gs_red	200313_SW130_TR2_slide08_07	203	mad2_gs_red	6	11.542	mad2	mad2WTymEGFP	WT	ymEGFP	SW130
SW130_200318_mad2_gs_red	200313_SW130_TR2_slide08_07	205	mad2_gs_red	7	12.232	mad2	mad2WTymEGFP	WT	ymEGFP	SW130
SW130_200318_mad2_gs_red	200313_SW130_TR2_slide08_07	206	mad2_gs_red	5	10.7487	mad2	mad2WTymEGFP	WT	ymEGFP	SW130
SW130_200318_mad2_gs_red	200313_SW130_TR2_slide08_07	207	mad2_gs_red	2	8.33657	mad2	mad2WTymEGFP	WT	ymEGFP	SW130
SW130_200318_mad2_gs_red	200313_SW130_TR2_slide08_07	208	mad2_gs_red	0	8.22887	mad2	mad2WTymEGFP	WT	ymEGFP	SW130
SW130_200318_mad2_gs_red	200313_SW130_TR2_slide08_07	209	mad2_gs_red	4	9.08102	mad2	mad2WTymEGFP	WT	ymEGFP	SW130
SW130_200318_mad2_gs_red	200313_SW130_TR2_slide08_07	21	mad2_gs_red	2	11.9659	mad2	mad2WTymEGFP	WT	ymEGFP	SW130
SW130_200318_mad2_gs_red	200313_SW130_TR2_slide08_07	210	mad2_gs_red	0	7.59363	mad2	mad2WTymEGFP	WT	ymEGFP	SW130
SW130_200318_mad2_gs_red	200313_SW130_TR2_slide08_07	211	mad2_gs_red	3	7.5088	mad2	mad2WTymEGFP	WT	ymEGFP	SW130
SW130_200318_mad2_gs_red	200313_SW130_TR2_slide08_07	212	mad2_gs_red	2	8.78885	mad2	mad2WTymEGFP	WT	ymEGFP	SW130
SW130_200318_mad2_gs_red	200313_SW130_TR2_slide08_07	213	mad2_gs_red	5	8.90455	mad2	mad2WTymEGFP	WT	ymEGFP	SW130
SW130_200318_mad2_gs_red	200313_SW130_TR2_slide08_07	214	mad2_gs_red	4	11.6961	mad2	mad2WTymEGFP	WT	ymEGFP	SW130
SW130_200318_mad2_gs_red	200313_SW130_TR2_slide08_07	215	mad2_gs_red	6	14.1127	mad2	mad2WTymEGFP	WT	ymEGFP	SW130
SW130_200318_mad2_gs_red	200313_SW130_TR2_slide08_07	216	mad2_gs_red	3	11.6438	mad2	mad2WTymEGFP	WT	ymEGFP	SW130
SW130_200318_mad2_gs_red	200313_SW130_TR2_slide08_07	217	mad2_gs_red	3	7.81989	mad2	mad2WTymEGFP	WT	ymEGFP	SW130
SW130_200318_mad2_gs_red	200313_SW130_TR2_slide08_07	218	mad2_gs_red	4	9.31274	mad2	mad2WTymEGFP	WT	ymEGFP	SW130
SW130_200318_mad2_gs_red	200313_SW130_TR2_slide08_07	22	mad2_gs_red	0	13.2965	mad2	mad2WTymEGFP	WT	ymEGFP	SW130
SW130_200318_mad2_gs_red	200313_SW130_TR2_slide08_07	220	mad2_gs_red	4	13.4634	mad2	mad2WTymEGFP	WT	ymEGFP	SW130
SW130_200318_mad2_gs_red	200313_SW130_TR2_slide08_07	221	mad2_gs_red	2	9.6644	mad2	mad2WTymEGFP	WT	ymEGFP	SW130
SW130_200318_mad2_gs_red	200313_SW130_TR2_slide08_07	222	mad2_gs_red	5	11.5434	mad2	mad2WTymEGFP	WT	ymEGFP	SW130
SW130_200318_mad2_gs_red	200313_SW130_TR2_slide08_07	223	mad2_gs_red	2	14.2285	mad2	mad2WTymEGFP	WT	ymEGFP	SW130
SW130_200318_mad2_gs_red	200313_SW130_TR2_slide08_07	224	mad2_gs_red	4	9.91068	mad2	mad2WTymEGFP	WT	ymEGFP	SW130
SW130_200318_mad2_gs_red	200313_SW130_TR2_slide08_07	225	mad2_gs_red	2	12.8126	mad2	mad2WTymEGFP	WT	ymEGFP	SW130
SW130_200318_mad2_gs_red	200313_SW130_TR2_slide08_07	226	mad2_gs_red	0	7.00297	mad2	mad2WTymEGFP	WT	ymEGFP	SW130
SW130_200318_mad2_gs_red	200313_SW130_TR2_slide08_07	227	mad2_gs_red	4	8.62784	mad2	mad2WTymEGFP	WT	ymEGFP	SW130
SW130_200318_mad2_gs_red	200313_SW130_TR2_slide08_07	228	mad2_gs_red	2	10.0489	mad2	mad2WTymEGFP	WT	ymEGFP	SW130
SW130_200318_mad2_gs_red	200313_SW130_TR2_slide08_07	229	mad2_gs_red	3	11.2023	mad2	mad2WTymEGFP	WT	ymEGFP	SW130
SW130_200318_mad2_gs_red	200313_SW130_TR2_slide08_07	230	mad2_gs_red	3	13.0653	mad2	mad2WTymEGFP	WT	ymEGFP	SW130
SW130_200318_mad2_gs_red	200313_SW130_TR2_slide08_07	231	mad2_gs_red	3	8.51019	mad2	mad2WTymEGFP	WT	ymEGFP	SW130
SW130_200318_mad2_gs_red	200313_SW130_TR2_slide08_07	232	mad2_gs_red	3	10.7731	mad2	mad2WTymEGFP	WT	ymEGFP	SW130
SW130_200318_mad2_gs_red	200313_SW130_TR2_slide08_07	233	mad2_gs_red	2	9.74792	mad2	mad2WTymEGFP	WT	ymEGFP	SW130
SW130_200318_mad2_gs_red	200313_SW130_TR2_slide08_07	234	mad2_gs_red	4	12.2407	mad2	mad2WTymEGFP	WT	ymEGFP	SW130
SW130_200318_mad2_gs_red	200313_SW130_TR2_slide08_07	235	mad2_gs_red	1	12.0347	mad2	mad2WTymEGFP	WT	ymEGFP	SW130
SW130_200318_mad2_gs_red	200313_SW130_TR2_slide08_07	236	mad2_gs_red	2	12.593	mad2	mad2WTymEGFP	WT	ymEGFP	SW130
SW130_200318_mad2_gs_red	200313_SW130_TR2_slide08_07	237	mad2_gs_red	2	13.883	mad2	mad2WTymEGFP	WT	ymEGFP	SW130
SW130_200318_mad2_gs_red	200313_SW130_TR2_slide08_07	238	mad2_gs_red	1	9.85199	mad2	mad2WTymEGFP	WT	ymEGFP	SW130
SW130_200318_mad2_gs_red	200313_SW130_TR2_slide08_07	239	mad2_gs_red	3	10.0948	mad2	mad2WTymEGFP	WT	ymEGFP	SW130
SW130_200318_mad2_gs_red	200313_SW130_TR2_slide08_07	24	mad2_gs_red	4	8.74269	mad2	mad2WTymEGFP	WT	ymEGFP	SW130
SW130_200318_mad2_gs_red	200313_SW130_TR2_slide08_07	240	mad2_gs_red	3	7.49216	mad2	mad2WTymEGFP	WT	ymEGFP	SW130
SW130_200318_mad2_gs_red	200313_SW130_TR2_slide08_07	241	mad2_gs_red	4	11.6683	mad2	mad2WTymEGFP	WT	ymEGFP	SW130
SW130_200318_mad2_gs_red	200313_SW130_TR2_slide08_07	242	mad2_gs_red	1	7.8923	mad2	mad2WTymEGFP	WT	ymEGFP	SW130
SW130_200318_mad2_gs_red	200313_SW130_TR2_slide08_07	243	mad2_gs_red	2	9.334	mad2	mad2WTymEGFP	WT	ymEGFP	SW130
SW130_200318_mad2_gs_red	200313_SW130_TR2_slide08_07	244	mad2_gs_red	3	12.5466	mad2	mad2WTymEGFP	WT	ymEGFP	SW130
SW130_200318_mad2_gs_red	200313_SW130_TR2_slide08_07	245	mad2_gs_red	2	8.64396	mad2	mad2WTymEGFP	WT	ymEGFP	SW130
SW130_200318_mad2_gs_red	200313_SW130_TR2_slide08_07	247	mad2_gs_red	0	9.84373	mad2	mad2WTymEGFP	WT	ymEGFP	SW130
SW130_200318_mad2_gs_red	200313_SW130_TR2_slide08_07	248	mad2_gs_red	0	7.72454	mad2	mad2WTymEGFP	WT	ymEGFP	SW130
SW130_200318_mad2_gs_red	200313_SW130_TR2_slide08_07	249	mad2_gs_red	4	11.2347	mad2	mad2WTymEGFP	WT	ymEGFP	SW130
SW130_200318_mad2_gs_red	200313_SW130_TR2_slide08_07	25	mad2_gs_red	3	11.6594	mad2	mad2WTymEGFP	WT	ymEGFP	SW130
SW130_200318_mad2_gs_red	200313_SW130_TR2_slide08_07	250	mad2_gs_red	0	8.97468	mad2	mad2WTymEGFP	WT	ymEGFP	SW130
SW130_200318_mad2_gs_red	200313_SW130_TR2_slide08_07	251	mad2_gs_red	0	8.11616	mad2	mad2WTymEGFP	WT	ymEGFP	SW130
SW130_200318_mad2_gs_red	200313_SW130_TR2_slide08_07	252	mad2_gs_red	3	14.0382	mad2	mad2WTymEGFP	WT	ymEGFP	SW130
SW130_200318_mad2_gs_red	200313_SW130_TR2_slide08_07	253	mad2_gs_red	4	8.46034	mad2	mad2WTymEGFP	WT	ymEGFP	SW130
SW130_200318_mad2_gs_red	200313_SW130_TR2_slide08_07	256	mad2_gs_red	0	10.851	mad2	mad2WTymEGFP	WT	ymEGFP	SW130
SW130_200318_mad2_gs_red	200313_SW130_TR2_slide08_07	258	mad2_gs_red	4	9.33185	mad2	mad2WTymEGFP	WT	ymEGFP	SW130
SW130_200318_mad2_gs_red	200313_SW130_TR2_slide08_07	26	mad2_gs_red	2	8.80698	mad2	mad2WTymEGFP	WT	ymEGFP	SW130
SW130_200318_mad2_gs_red	200313_SW130_TR2_slide08_07	260	mad2_gs_red	3	11.7158	mad2	mad2WTymEGFP	WT	ymEGFP	SW130
SW130_200318_mad2_gs_red	200313_SW130_TR2_slide08_07	261	mad2_gs_red	1	10.9341	mad2	mad2WTymEGFP	WT	ymEGFP	SW130
SW130_200318_mad2_gs_red	200313_SW130_TR2_slide08_07	264	mad2_gs_red	2	7.85804	mad2	mad2WTymEGFP	WT	ymEGFP	SW130
SW130_200318_mad2_gs_red	200313_SW130_TR2_slide08_07	265	mad2_gs_red	1	10.7082	mad2	mad2WTymEGFP	WT	ymEGFP	SW130
SW130_200318_mad2_gs_red	200313_SW130_TR2_slide08_07	266	mad2_gs_red	4	10.3714	mad2	mad2WTymEGFP	WT	ymEGFP	SW130
SW130_200318_mad2_gs_red	200313_SW130_TR2_slide08_07	267	mad2_gs_red	1	9.43793	mad2	mad2WTymEGFP	WT	ymEGFP	SW130
SW130_200318_mad2_gs_red	200313_SW130_TR2_slide08_07	268	mad2_gs_red	5	11.3948	mad2	mad2WTymEGFP	WT	ymEGFP	SW130
SW130_200318_mad2_gs_red	200313_SW130_TR2_slide08_07	269	mad2_gs_red	2	10.0484	mad2	mad2WTymEGFP	WT	ymEGFP	SW130
SW130_200318_mad2_gs_red	200313_SW130_TR2_slide08_07	27	mad2_gs_red	4	12.7735	mad2	mad2WTymEGFP	WT	ymEGFP	SW130
SW130_200318_mad2_gs_red	200313_SW130_TR2_slide08_07	270	mad2_gs_red	5	8.54334	mad2	mad2WTymEGFP	WT	ymEGFP	SW130
SW130_200318_mad2_gs_red	200313_SW130_TR2_slide08_07	272	mad2_gs_red	6	11.2406	mad2	mad2WTymEGFP	WT	ymEGFP	SW130
SW130_200318_mad2_gs_red	200313_SW130_TR2_slide08_07	274	mad2_gs_red	1	10.1444	mad2	mad2WTymEGFP	WT	ymEGFP	SW130
SW130_200318_mad2_gs_red	200313_SW130_TR2_slide08_07	275	mad2_gs_red	2	10.3798	mad2	mad2WTymEGFP	WT	ymEGFP	SW130
SW130_200318_mad2_gs_red	200313_SW130_TR2_slide08_07	276	mad2_gs_red	1	10.7901	mad2	mad2WTymEGFP	WT	ymEGFP	SW130
SW130_200318_mad2_gs_red	200313_SW130_TR2_slide08_07	277	mad2_gs_red	2	6.9314	mad2	mad2WTymEGFP	WT	ymEGFP	SW130
SW130_200318_mad2_gs_red	200313_SW130_TR2_slide08_07	278	mad2_gs_red	6	12.8697	mad2	mad2WTymEGFP	WT	ymEGFP	SW130
SW130_200318_mad2_gs_red	200313_SW130_TR2_slide08_07	279	mad2_gs_red	6	13.9995	mad2	mad2WTymEGFP	WT	ymEGFP	SW130
SW130_200318_mad2_gs_red	200313_SW130_TR2_slide08_07	28	mad2_gs_red	4	10.9444	mad2	mad2WTymEGFP	WT	ymEGFP	SW130
SW130_200318_mad2_gs_red	200313_SW130_TR2_slide08_07	281	mad2_gs_red	1	8.22783	mad2	mad2WTymEGFP	WT	ymEGFP	SW130
SW130_200318_mad2_gs_red	200313_SW130_TR2_slide08_07	282	mad2_gs_red	4	8.89063	mad2	mad2WTymEGFP	WT	ymEGFP	SW130
SW130_200318_mad2_gs_red	200313_SW130_TR2_slide08_07	283	mad2_gs_red	1	10.4588	mad2	mad2WTymEGFP	WT	ymEGFP	SW130
SW130_200318_mad2_gs_red	200313_SW130_TR2_slide08_07	284	mad2_gs_red	3	10.0015	mad2	mad2WTymEGFP	WT	ymEGFP	SW130
SW130_200318_mad2_gs_red	200313_SW130_TR2_slide08_07	29	mad2_gs_red	1	10.3377	mad2	mad2WTymEGFP	WT	ymEGFP	SW130
SW130_200318_mad2_gs_red	200313_SW130_TR2_slide08_07	30	mad2_gs_red	4	9.35753	mad2	mad2WTymEGFP	WT	ymEGFP	SW130
SW130_200318_mad2_gs_red	200313_SW130_TR2_slide08_07	31	mad2_gs_red	0	11.8234	mad2	mad2WTymEGFP	WT	ymEGFP	SW130
SW130_200318_mad2_gs_red	200313_SW130_TR2_slide08_07	32	mad2_gs_red	3	8.43726	mad2	mad2WTymEGFP	WT	ymEGFP	SW130
SW130_200318_mad2_gs_red	200313_SW130_TR2_slide08_07	33	mad2_gs_red	2	10.3059	mad2	mad2WTymEGFP	WT	ymEGFP	SW130
SW130_200318_mad2_gs_red	200313_SW130_TR2_slide08_07	34	mad2_gs_red	1	8.96317	mad2	mad2WTymEGFP	WT	ymEGFP	SW130
SW130_200318_mad2_gs_red	200313_SW130_TR2_slide08_07	35	mad2_gs_red	1	11.7611	mad2	mad2WTymEGFP	WT	ymEGFP	SW130
SW130_200318_mad2_gs_red	200313_SW130_TR2_slide08_07	36	mad2_gs_red	1	12.7462	mad2	mad2WTymEGFP	WT	ymEGFP	SW130
SW130_200318_mad2_gs_red	200313_SW130_TR2_slide08_07	39	mad2_gs_red	2	8.9399	mad2	mad2WTymEGFP	WT	ymEGFP	SW130
SW130_200318_mad2_gs_red	200313_SW130_TR2_slide08_07	40	mad2_gs_red	2	11.602	mad2	mad2WTymEGFP	WT	ymEGFP	SW130
SW130_200318_mad2_gs_red	200313_SW130_TR2_slide08_07	41	mad2_gs_red	1	12.9783	mad2	mad2WTymEGFP	WT	ymEGFP	SW130
SW130_200318_mad2_gs_red	200313_SW130_TR2_slide08_07	42	mad2_gs_red	2	8.06949	mad2	mad2WTymEGFP	WT	ymEGFP	SW130
SW130_200318_mad2_gs_red	200313_SW130_TR2_slide08_07	43	mad2_gs_red	3	9.53349	mad2	mad2WTymEGFP	WT	ymEGFP	SW130
SW130_200318_mad2_gs_red	200313_SW130_TR2_slide08_07	44	mad2_gs_red	1	7.59011	mad2	mad2WTymEGFP	WT	ymEGFP	SW130
SW130_200318_mad2_gs_red	200313_SW130_TR2_slide08_07	45	mad2_gs_red	1	9.60498	mad2	mad2WTymEGFP	WT	ymEGFP	SW130
SW130_200318_mad2_gs_red	200313_SW130_TR2_slide08_07	46	mad2_gs_red	1	7.6037	mad2	mad2WTymEGFP	WT	ymEGFP	SW130
SW130_200318_mad2_gs_red	200313_SW130_TR2_slide08_07	47	mad2_gs_red	1	12.1712	mad2	mad2WTymEGFP	WT	ymEGFP	SW130
SW130_200318_mad2_gs_red	200313_SW130_TR2_slide08_07	49	mad2_gs_red	4	12.0888	mad2	mad2WTymEGFP	WT	ymEGFP	SW130
SW130_200318_mad2_gs_red	200313_SW130_TR2_slide08_07	50	mad2_gs_red	2	9.15083	mad2	mad2WTymEGFP	WT	ymEGFP	SW130
SW130_200318_mad2_gs_red	200313_SW130_TR2_slide08_07	51	mad2_gs_red	0	10.4811	mad2	mad2WTymEGFP	WT	ymEGFP	SW130
SW130_200318_mad2_gs_red	200313_SW130_TR2_slide08_07	52	mad2_gs_red	2	8.03224	mad2	mad2WTymEGFP	WT	ymEGFP	SW130
SW130_200318_mad2_gs_red	200313_SW130_TR2_slide08_07	53	mad2_gs_red	0	8.55413	mad2	mad2WTymEGFP	WT	ymEGFP	SW130
SW130_200318_mad2_gs_red	200313_SW130_TR2_slide08_07	54	mad2_gs_red	0	13.7135	mad2	mad2WTymEGFP	WT	ymEGFP	SW130
SW130_200318_mad2_gs_red	200313_SW130_TR2_slide08_07	55	mad2_gs_red	1	10.5045	mad2	mad2WTymEGFP	WT	ymEGFP	SW130
SW130_200318_mad2_gs_red	200313_SW130_TR2_slide08_07	56	mad2_gs_red	6	13.1748	mad2	mad2WTymEGFP	WT	ymEGFP	SW130
SW130_200318_mad2_gs_red	200313_SW130_TR2_slide08_07	57	mad2_gs_red	4	12.9631	mad2	mad2WTymEGFP	WT	ymEGFP	SW130
SW130_200318_mad2_gs_red	200313_SW130_TR2_slide08_07	58	mad2_gs_red	3	11.67	mad2	mad2WTymEGFP	WT	ymEGFP	SW130
SW130_200318_mad2_gs_red	200313_SW130_TR2_slide08_07	59	mad2_gs_red	0	11.5249	mad2	mad2WTymEGFP	WT	ymEGFP	SW130
SW130_200318_mad2_gs_red	200313_SW130_TR2_slide08_07	60	mad2_gs_red	2	10.0856	mad2	mad2WTymEGFP	WT	ymEGFP	SW130
SW130_200318_mad2_gs_red	200313_SW130_TR2_slide08_07	61	mad2_gs_red	2	10.9702	mad2	mad2WTymEGFP	WT	ymEGFP	SW130
SW130_200318_mad2_gs_red	200313_SW130_TR2_slide08_07	63	mad2_gs_red	1	11.2126	mad2	mad2WTymEGFP	WT	ymEGFP	SW130
SW130_200318_mad2_gs_red	200313_SW130_TR2_slide08_07	64	mad2_gs_red	5	13.7987	mad2	mad2WTymEGFP	WT	ymEGFP	SW130
SW130_200318_mad2_gs_red	200313_SW130_TR2_slide08_07	65	mad2_gs_red	3	11.6444	mad2	mad2WTymEGFP	WT	ymEGFP	SW130
SW130_200318_mad2_gs_red	200313_SW130_TR2_slide08_07	66	mad2_gs_red	2	7.79812	mad2	mad2WTymEGFP	WT	ymEGFP	SW130
SW130_200318_mad2_gs_red	200313_SW130_TR2_slide08_07	67	mad2_gs_red	3	10.8974	mad2	mad2WTymEGFP	WT	ymEGFP	SW130
SW130_200318_mad2_gs_red	200313_SW130_TR2_slide08_07	68	mad2_gs_red	2	7.27389	mad2	mad2WTymEGFP	WT	ymEGFP	SW130
SW130_200318_mad2_gs_red	200313_SW130_TR2_slide08_07	69	mad2_gs_red	3	11.9365	mad2	mad2WTymEGFP	WT	ymEGFP	SW130
SW130_200318_mad2_gs_red	200313_SW130_TR2_slide08_07	71	mad2_gs_red	1	11.8375	mad2	mad2WTymEGFP	WT	ymEGFP	SW130
SW130_200318_mad2_gs_red	200313_SW130_TR2_slide08_07	72	mad2_gs_red	2	10.9924	mad2	mad2WTymEGFP	WT	ymEGFP	SW130
SW130_200318_mad2_gs_red	200313_SW130_TR2_slide08_07	73	mad2_gs_red	4	13.2142	mad2	mad2WTymEGFP	WT	ymEGFP	SW130
SW130_200318_mad2_gs_red	200313_SW130_TR2_slide08_07	74	mad2_gs_red	1	11.5387	mad2	mad2WTymEGFP	WT	ymEGFP	SW130
SW130_200318_mad2_gs_red	200313_SW130_TR2_slide08_07	75	mad2_gs_red	5	9.80129	mad2	mad2WTymEGFP	WT	ymEGFP	SW130
SW130_200318_mad2_gs_red	200313_SW130_TR2_slide08_07	76	mad2_gs_red	3	9.29961	mad2	mad2WTymEGFP	WT	ymEGFP	SW130
SW130_200318_mad2_gs_red	200313_SW130_TR2_slide08_07	77	mad2_gs_red	2	8.19286	mad2	mad2WTymEGFP	WT	ymEGFP	SW130
SW130_200318_mad2_gs_red	200313_SW130_TR2_slide08_07	78	mad2_gs_red	0	12.1583	mad2	mad2WTymEGFP	WT	ymEGFP	SW130
SW130_200318_mad2_gs_red	200313_SW130_TR2_slide08_07	79	mad2_gs_red	3	9.28499	mad2	mad2WTymEGFP	WT	ymEGFP	SW130
SW130_200318_mad2_gs_red	200313_SW130_TR2_slide08_07	80	mad2_gs_red	2	8.4576	mad2	mad2WTymEGFP	WT	ymEGFP	SW130
SW130_200318_mad2_gs_red	200313_SW130_TR2_slide08_07	81	mad2_gs_red	1	13.0664	mad2	mad2WTymEGFP	WT	ymEGFP	SW130
SW130_200318_mad2_gs_red	200313_SW130_TR2_slide08_07	84	mad2_gs_red	5	11.7363	mad2	mad2WTymEGFP	WT	ymEGFP	SW130
SW130_200318_mad2_gs_red	200313_SW130_TR2_slide08_07	86	mad2_gs_red	2	12.7874	mad2	mad2WTymEGFP	WT	ymEGFP	SW130
SW130_200318_mad2_gs_red	200313_SW130_TR2_slide08_07	87	mad2_gs_red	1	13.8757	mad2	mad2WTymEGFP	WT	ymEGFP	SW130
SW130_200318_mad2_gs_red	200313_SW130_TR2_slide08_07	88	mad2_gs_red	3	12.294	mad2	mad2WTymEGFP	WT	ymEGFP	SW130
SW130_200318_mad2_gs_red	200313_SW130_TR2_slide08_07	89	mad2_gs_red	5	14.0313	mad2	mad2WTymEGFP	WT	ymEGFP	SW130
SW130_200318_mad2_gs_red	200313_SW130_TR2_slide08_07	90	mad2_gs_red	2	11.2462	mad2	mad2WTymEGFP	WT	ymEGFP	SW130
SW130_200318_mad2_gs_red	200313_SW130_TR2_slide08_07	93	mad2_gs_red	3	7.88652	mad2	mad2WTymEGFP	WT	ymEGFP	SW130
SW130_200318_mad2_gs_red	200313_SW130_TR2_slide08_07	94	mad2_gs_red	5	10.8512	mad2	mad2WTymEGFP	WT	ymEGFP	SW130
SW130_200318_mad2_gs_red	200313_SW130_TR2_slide08_07	95	mad2_gs_red	0	8.35309	mad2	mad2WTymEGFP	WT	ymEGFP	SW130
SW130_200318_mad2_gs_red	200313_SW130_TR2_slide08_07	96	mad2_gs_red	1	7.56086	mad2	mad2WTymEGFP	WT	ymEGFP	SW130
SW130_200318_mad2_gs_red	200313_SW130_TR2_slide08_07	97	mad2_gs_red	3	10.1394	mad2	mad2WTymEGFP	WT	ymEGFP	SW130
SW130_200318_mad2_gs_red	200313_SW130_TR2_slide08_07	99	mad2_gs_red	2	12.3121	mad2	mad2WTymEGFP	WT	ymEGFP	SW130
SW130_200318_mad2_gs_red	200313_SW130_TR2_slide08_09	100	mad2_gs_red	3	8.56102	mad2	mad2WTymEGFP	WT	ymEGFP	SW130
SW130_200318_mad2_gs_red	200313_SW130_TR2_slide08_09	101	mad2_gs_red	3	10.0791	mad2	mad2WTymEGFP	WT	ymEGFP	SW130
SW130_200318_mad2_gs_red	200313_SW130_TR2_slide08_09	102	mad2_gs_red	4	8.93451	mad2	mad2WTymEGFP	WT	ymEGFP	SW130
SW130_200318_mad2_gs_red	200313_SW130_TR2_slide08_09	104	mad2_gs_red	2	8.78436	mad2	mad2WTymEGFP	WT	ymEGFP	SW130
SW130_200318_mad2_gs_red	200313_SW130_TR2_slide08_09	105	mad2_gs_red	3	12.9097	mad2	mad2WTymEGFP	WT	ymEGFP	SW130
SW130_200318_mad2_gs_red	200313_SW130_TR2_slide08_09	106	mad2_gs_red	1	8.1044	mad2	mad2WTymEGFP	WT	ymEGFP	SW130
SW130_200318_mad2_gs_red	200313_SW130_TR2_slide08_09	107	mad2_gs_red	3	9.3416	mad2	mad2WTymEGFP	WT	ymEGFP	SW130
SW130_200318_mad2_gs_red	200313_SW130_TR2_slide08_09	108	mad2_gs_red	3	7.62495	mad2	mad2WTymEGFP	WT	ymEGFP	SW130
SW130_200318_mad2_gs_red	200313_SW130_TR2_slide08_09	109	mad2_gs_red	3	11.8704	mad2	mad2WTymEGFP	WT	ymEGFP	SW130
SW130_200318_mad2_gs_red	200313_SW130_TR2_slide08_09	111	mad2_gs_red	2	8.11323	mad2	mad2WTymEGFP	WT	ymEGFP	SW130
SW130_200318_mad2_gs_red	200313_SW130_TR2_slide08_09	112	mad2_gs_red	2	10.1383	mad2	mad2WTymEGFP	WT	ymEGFP	SW130
SW130_200318_mad2_gs_red	200313_SW130_TR2_slide08_09	113	mad2_gs_red	1	7.9313	mad2	mad2WTymEGFP	WT	ymEGFP	SW130
SW130_200318_mad2_gs_red	200313_SW130_TR2_slide08_09	114	mad2_gs_red	5	8.51871	mad2	mad2WTymEGFP	WT	ymEGFP	SW130
SW130_200318_mad2_gs_red	200313_SW130_TR2_slide08_09	115	mad2_gs_red	6	9.51736	mad2	mad2WTymEGFP	WT	ymEGFP	SW130
SW130_200318_mad2_gs_red	200313_SW130_TR2_slide08_09	116	mad2_gs_red	5	8.50226	mad2	mad2WTymEGFP	WT	ymEGFP	SW130
SW130_200318_mad2_gs_red	200313_SW130_TR2_slide08_09	117	mad2_gs_red	1	7.89672	mad2	mad2WTymEGFP	WT	ymEGFP	SW130
SW130_200318_mad2_gs_red	200313_SW130_TR2_slide08_09	118	mad2_gs_red	2	10.4992	mad2	mad2WTymEGFP	WT	ymEGFP	SW130
SW130_200318_mad2_gs_red	200313_SW130_TR2_slide08_09	119	mad2_gs_red	2	7.72727	mad2	mad2WTymEGFP	WT	ymEGFP	SW130
SW130_200318_mad2_gs_red	200313_SW130_TR2_slide08_09	12	mad2_gs_red	3	12.8513	mad2	mad2WTymEGFP	WT	ymEGFP	SW130
SW130_200318_mad2_gs_red	200313_SW130_TR2_slide08_09	120	mad2_gs_red	3	11.7443	mad2	mad2WTymEGFP	WT	ymEGFP	SW130
SW130_200318_mad2_gs_red	200313_SW130_TR2_slide08_09	121	mad2_gs_red	2	8.29602	mad2	mad2WTymEGFP	WT	ymEGFP	SW130
SW130_200318_mad2_gs_red	200313_SW130_TR2_slide08_09	122	mad2_gs_red	3	6.59223	mad2	mad2WTymEGFP	WT	ymEGFP	SW130
SW130_200318_mad2_gs_red	200313_SW130_TR2_slide08_09	123	mad2_gs_red	5	11.5929	mad2	mad2WTymEGFP	WT	ymEGFP	SW130
SW130_200318_mad2_gs_red	200313_SW130_TR2_slide08_09	124	mad2_gs_red	3	10.5542	mad2	mad2WTymEGFP	WT	ymEGFP	SW130
SW130_200318_mad2_gs_red	200313_SW130_TR2_slide08_09	125	mad2_gs_red	2	11.7393	mad2	mad2WTymEGFP	WT	ymEGFP	SW130
SW130_200318_mad2_gs_red	200313_SW130_TR2_slide08_09	126	mad2_gs_red	3	7.83673	mad2	mad2WTymEGFP	WT	ymEGFP	SW130
SW130_200318_mad2_gs_red	200313_SW130_TR2_slide08_09	127	mad2_gs_red	5	13.7099	mad2	mad2WTymEGFP	WT	ymEGFP	SW130
SW130_200318_mad2_gs_red	200313_SW130_TR2_slide08_09	128	mad2_gs_red	1	8.05857	mad2	mad2WTymEGFP	WT	ymEGFP	SW130
SW130_200318_mad2_gs_red	200313_SW130_TR2_slide08_09	129	mad2_gs_red	2	13.3682	mad2	mad2WTymEGFP	WT	ymEGFP	SW130
SW130_200318_mad2_gs_red	200313_SW130_TR2_slide08_09	13	mad2_gs_red	2	10.0366	mad2	mad2WTymEGFP	WT	ymEGFP	SW130
SW130_200318_mad2_gs_red	200313_SW130_TR2_slide08_09	130	mad2_gs_red	2	12.6173	mad2	mad2WTymEGFP	WT	ymEGFP	SW130
SW130_200318_mad2_gs_red	200313_SW130_TR2_slide08_09	131	mad2_gs_red	4	11.9527	mad2	mad2WTymEGFP	WT	ymEGFP	SW130
SW130_200318_mad2_gs_red	200313_SW130_TR2_slide08_09	132	mad2_gs_red	0	11.3104	mad2	mad2WTymEGFP	WT	ymEGFP	SW130
SW130_200318_mad2_gs_red	200313_SW130_TR2_slide08_09	134	mad2_gs_red	4	10.7304	mad2	mad2WTymEGFP	WT	ymEGFP	SW130
SW130_200318_mad2_gs_red	200313_SW130_TR2_slide08_09	135	mad2_gs_red	2	8.16471	mad2	mad2WTymEGFP	WT	ymEGFP	SW130
SW130_200318_mad2_gs_red	200313_SW130_TR2_slide08_09	136	mad2_gs_red	3	10.8594	mad2	mad2WTymEGFP	WT	ymEGFP	SW130
SW130_200318_mad2_gs_red	200313_SW130_TR2_slide08_09	137	mad2_gs_red	1	7.24718	mad2	mad2WTymEGFP	WT	ymEGFP	SW130
SW130_200318_mad2_gs_red	200313_SW130_TR2_slide08_09	138	mad2_gs_red	1	8.14366	mad2	mad2WTymEGFP	WT	ymEGFP	SW130
SW130_200318_mad2_gs_red	200313_SW130_TR2_slide08_09	139	mad2_gs_red	2	8.85664	mad2	mad2WTymEGFP	WT	ymEGFP	SW130
SW130_200318_mad2_gs_red	200313_SW130_TR2_slide08_09	14	mad2_gs_red	1	7.65252	mad2	mad2WTymEGFP	WT	ymEGFP	SW130
SW130_200318_mad2_gs_red	200313_SW130_TR2_slide08_09	140	mad2_gs_red	2	8.31987	mad2	mad2WTymEGFP	WT	ymEGFP	SW130
SW130_200318_mad2_gs_red	200313_SW130_TR2_slide08_09	141	mad2_gs_red	1	9.38275	mad2	mad2WTymEGFP	WT	ymEGFP	SW130
SW130_200318_mad2_gs_red	200313_SW130_TR2_slide08_09	142	mad2_gs_red	2	8.43401	mad2	mad2WTymEGFP	WT	ymEGFP	SW130
SW130_200318_mad2_gs_red	200313_SW130_TR2_slide08_09	144	mad2_gs_red	3	13.8242	mad2	mad2WTymEGFP	WT	ymEGFP	SW130
SW130_200318_mad2_gs_red	200313_SW130_TR2_slide08_09	145	mad2_gs_red	3	11.0945	mad2	mad2WTymEGFP	WT	ymEGFP	SW130
SW130_200318_mad2_gs_red	200313_SW130_TR2_slide08_09	146	mad2_gs_red	3	12.1235	mad2	mad2WTymEGFP	WT	ymEGFP	SW130
SW130_200318_mad2_gs_red	200313_SW130_TR2_slide08_09	147	mad2_gs_red	2	8.95557	mad2	mad2WTymEGFP	WT	ymEGFP	SW130
SW130_200318_mad2_gs_red	200313_SW130_TR2_slide08_09	148	mad2_gs_red	4	12.3932	mad2	mad2WTymEGFP	WT	ymEGFP	SW130
SW130_200318_mad2_gs_red	200313_SW130_TR2_slide08_09	149	mad2_gs_red	2	11.8754	mad2	mad2WTymEGFP	WT	ymEGFP	SW130
SW130_200318_mad2_gs_red	200313_SW130_TR2_slide08_09	15	mad2_gs_red	3	11.0584	mad2	mad2WTymEGFP	WT	ymEGFP	SW130
SW130_200318_mad2_gs_red	200313_SW130_TR2_slide08_09	150	mad2_gs_red	1	9.46276	mad2	mad2WTymEGFP	WT	ymEGFP	SW130
SW130_200318_mad2_gs_red	200313_SW130_TR2_slide08_09	152	mad2_gs_red	5	10.6065	mad2	mad2WTymEGFP	WT	ymEGFP	SW130
SW130_200318_mad2_gs_red	200313_SW130_TR2_slide08_09	153	mad2_gs_red	4	11.9437	mad2	mad2WTymEGFP	WT	ymEGFP	SW130
SW130_200318_mad2_gs_red	200313_SW130_TR2_slide08_09	154	mad2_gs_red	1	9.49091	mad2	mad2WTymEGFP	WT	ymEGFP	SW130
SW130_200318_mad2_gs_red	200313_SW130_TR2_slide08_09	155	mad2_gs_red	4	11.995	mad2	mad2WTymEGFP	WT	ymEGFP	SW130
SW130_200318_mad2_gs_red	200313_SW130_TR2_slide08_09	156	mad2_gs_red	2	11.8282	mad2	mad2WTymEGFP	WT	ymEGFP	SW130
SW130_200318_mad2_gs_red	200313_SW130_TR2_slide08_09	157	mad2_gs_red	3	13.2218	mad2	mad2WTymEGFP	WT	ymEGFP	SW130
SW130_200318_mad2_gs_red	200313_SW130_TR2_slide08_09	158	mad2_gs_red	1	8.39794	mad2	mad2WTymEGFP	WT	ymEGFP	SW130
SW130_200318_mad2_gs_red	200313_SW130_TR2_slide08_09	159	mad2_gs_red	0	9.57314	mad2	mad2WTymEGFP	WT	ymEGFP	SW130
SW130_200318_mad2_gs_red	200313_SW130_TR2_slide08_09	16	mad2_gs_red	3	9.16864	mad2	mad2WTymEGFP	WT	ymEGFP	SW130
SW130_200318_mad2_gs_red	200313_SW130_TR2_slide08_09	160	mad2_gs_red	2	9.05879	mad2	mad2WTymEGFP	WT	ymEGFP	SW130
SW130_200318_mad2_gs_red	200313_SW130_TR2_slide08_09	161	mad2_gs_red	5	9.63092	mad2	mad2WTymEGFP	WT	ymEGFP	SW130
SW130_200318_mad2_gs_red	200313_SW130_TR2_slide08_09	162	mad2_gs_red	0	7.50171	mad2	mad2WTymEGFP	WT	ymEGFP	SW130
SW130_200318_mad2_gs_red	200313_SW130_TR2_slide08_09	163	mad2_gs_red	0	11.0013	mad2	mad2WTymEGFP	WT	ymEGFP	SW130
SW130_200318_mad2_gs_red	200313_SW130_TR2_slide08_09	164	mad2_gs_red	1	8.86945	mad2	mad2WTymEGFP	WT	ymEGFP	SW130
SW130_200318_mad2_gs_red	200313_SW130_TR2_slide08_09	166	mad2_gs_red	4	10.2536	mad2	mad2WTymEGFP	WT	ymEGFP	SW130
SW130_200318_mad2_gs_red	200313_SW130_TR2_slide08_09	168	mad2_gs_red	3	10.4845	mad2	mad2WTymEGFP	WT	ymEGFP	SW130
SW130_200318_mad2_gs_red	200313_SW130_TR2_slide08_09	169	mad2_gs_red	3	9.78874	mad2	mad2WTymEGFP	WT	ymEGFP	SW130
SW130_200318_mad2_gs_red	200313_SW130_TR2_slide08_09	17	mad2_gs_red	1	11.2812	mad2	mad2WTymEGFP	WT	ymEGFP	SW130
SW130_200318_mad2_gs_red	200313_SW130_TR2_slide08_09	170	mad2_gs_red	1	9.64203	mad2	mad2WTymEGFP	WT	ymEGFP	SW130
SW130_200318_mad2_gs_red	200313_SW130_TR2_slide08_09	172	mad2_gs_red	3	11.3188	mad2	mad2WTymEGFP	WT	ymEGFP	SW130
SW130_200318_mad2_gs_red	200313_SW130_TR2_slide08_09	173	mad2_gs_red	3	12.5844	mad2	mad2WTymEGFP	WT	ymEGFP	SW130
SW130_200318_mad2_gs_red	200313_SW130_TR2_slide08_09	175	mad2_gs_red	1	7.53747	mad2	mad2WTymEGFP	WT	ymEGFP	SW130
SW130_200318_mad2_gs_red	200313_SW130_TR2_slide08_09	176	mad2_gs_red	4	9.7394	mad2	mad2WTymEGFP	WT	ymEGFP	SW130
SW130_200318_mad2_gs_red	200313_SW130_TR2_slide08_09	177	mad2_gs_red	1	12.0767	mad2	mad2WTymEGFP	WT	ymEGFP	SW130
SW130_200318_mad2_gs_red	200313_SW130_TR2_slide08_09	178	mad2_gs_red	2	8.89499	mad2	mad2WTymEGFP	WT	ymEGFP	SW130
SW130_200318_mad2_gs_red	200313_SW130_TR2_slide08_09	179	mad2_gs_red	6	11.374	mad2	mad2WTymEGFP	WT	ymEGFP	SW130
SW130_200318_mad2_gs_red	200313_SW130_TR2_slide08_09	18	mad2_gs_red	2	6.01971	mad2	mad2WTymEGFP	WT	ymEGFP	SW130
SW130_200318_mad2_gs_red	200313_SW130_TR2_slide08_09	180	mad2_gs_red	2	10.3657	mad2	mad2WTymEGFP	WT	ymEGFP	SW130
SW130_200318_mad2_gs_red	200313_SW130_TR2_slide08_09	181	mad2_gs_red	3	12.2515	mad2	mad2WTymEGFP	WT	ymEGFP	SW130
SW130_200318_mad2_gs_red	200313_SW130_TR2_slide08_09	182	mad2_gs_red	4	11.1406	mad2	mad2WTymEGFP	WT	ymEGFP	SW130
SW130_200318_mad2_gs_red	200313_SW130_TR2_slide08_09	183	mad2_gs_red	5	11.4825	mad2	mad2WTymEGFP	WT	ymEGFP	SW130
SW130_200318_mad2_gs_red	200313_SW130_TR2_slide08_09	184	mad2_gs_red	5	9.25464	mad2	mad2WTymEGFP	WT	ymEGFP	SW130
SW130_200318_mad2_gs_red	200313_SW130_TR2_slide08_09	185	mad2_gs_red	1	10.7886	mad2	mad2WTymEGFP	WT	ymEGFP	SW130
SW130_200318_mad2_gs_red	200313_SW130_TR2_slide08_09	187	mad2_gs_red	3	10.593	mad2	mad2WTymEGFP	WT	ymEGFP	SW130
SW130_200318_mad2_gs_red	200313_SW130_TR2_slide08_09	188	mad2_gs_red	2	8.27911	mad2	mad2WTymEGFP	WT	ymEGFP	SW130
SW130_200318_mad2_gs_red	200313_SW130_TR2_slide08_09	189	mad2_gs_red	3	8.29328	mad2	mad2WTymEGFP	WT	ymEGFP	SW130
SW130_200318_mad2_gs_red	200313_SW130_TR2_slide08_09	19	mad2_gs_red	3	11.9118	mad2	mad2WTymEGFP	WT	ymEGFP	SW130
SW130_200318_mad2_gs_red	200313_SW130_TR2_slide08_09	190	mad2_gs_red	4	13.1132	mad2	mad2WTymEGFP	WT	ymEGFP	SW130
SW130_200318_mad2_gs_red	200313_SW130_TR2_slide08_09	191	mad2_gs_red	0	8.26638	mad2	mad2WTymEGFP	WT	ymEGFP	SW130
SW130_200318_mad2_gs_red	200313_SW130_TR2_slide08_09	192	mad2_gs_red	2	10.0582	mad2	mad2WTymEGFP	WT	ymEGFP	SW130
SW130_200318_mad2_gs_red	200313_SW130_TR2_slide08_09	193	mad2_gs_red	1	9.75943	mad2	mad2WTymEGFP	WT	ymEGFP	SW130
SW130_200318_mad2_gs_red	200313_SW130_TR2_slide08_09	195	mad2_gs_red	3	10.432	mad2	mad2WTymEGFP	WT	ymEGFP	SW130
SW130_200318_mad2_gs_red	200313_SW130_TR2_slide08_09	196	mad2_gs_red	3	12.4937	mad2	mad2WTymEGFP	WT	ymEGFP	SW130
SW130_200318_mad2_gs_red	200313_SW130_TR2_slide08_09	197	mad2_gs_red	4	12.0778	mad2	mad2WTymEGFP	WT	ymEGFP	SW130
SW130_200318_mad2_gs_red	200313_SW130_TR2_slide08_09	199	mad2_gs_red	2	8.16004	mad2	mad2WTymEGFP	WT	ymEGFP	SW130
SW130_200318_mad2_gs_red	200313_SW130_TR2_slide08_09	20	mad2_gs_red	0	8.55237	mad2	mad2WTymEGFP	WT	ymEGFP	SW130
SW130_200318_mad2_gs_red	200313_SW130_TR2_slide08_09	200	mad2_gs_red	3	9.71503	mad2	mad2WTymEGFP	WT	ymEGFP	SW130
SW130_200318_mad2_gs_red	200313_SW130_TR2_slide08_09	201	mad2_gs_red	3	7.56119	mad2	mad2WTymEGFP	WT	ymEGFP	SW130
SW130_200318_mad2_gs_red	200313_SW130_TR2_slide08_09	202	mad2_gs_red	1	8.74614	mad2	mad2WTymEGFP	WT	ymEGFP	SW130
SW130_200318_mad2_gs_red	200313_SW130_TR2_slide08_09	203	mad2_gs_red	4	7.02332	mad2	mad2WTymEGFP	WT	ymEGFP	SW130
SW130_200318_mad2_gs_red	200313_SW130_TR2_slide08_09	204	mad2_gs_red	2	9.83105	mad2	mad2WTymEGFP	WT	ymEGFP	SW130
SW130_200318_mad2_gs_red	200313_SW130_TR2_slide08_09	207	mad2_gs_red	2	12.247	mad2	mad2WTymEGFP	WT	ymEGFP	SW130
SW130_200318_mad2_gs_red	200313_SW130_TR2_slide08_09	208	mad2_gs_red	4	12.0729	mad2	mad2WTymEGFP	WT	ymEGFP	SW130
SW130_200318_mad2_gs_red	200313_SW130_TR2_slide08_09	209	mad2_gs_red	0	9.53036	mad2	mad2WTymEGFP	WT	ymEGFP	SW130
SW130_200318_mad2_gs_red	200313_SW130_TR2_slide08_09	21	mad2_gs_red	4	11.105	mad2	mad2WTymEGFP	WT	ymEGFP	SW130
SW130_200318_mad2_gs_red	200313_SW130_TR2_slide08_09	210	mad2_gs_red	0	8.19221	mad2	mad2WTymEGFP	WT	ymEGFP	SW130
SW130_200318_mad2_gs_red	200313_SW130_TR2_slide08_09	211	mad2_gs_red	0	6.01809	mad2	mad2WTymEGFP	WT	ymEGFP	SW130
SW130_200318_mad2_gs_red	200313_SW130_TR2_slide08_09	212	mad2_gs_red	1	7.23677	mad2	mad2WTymEGFP	WT	ymEGFP	SW130
SW130_200318_mad2_gs_red	200313_SW130_TR2_slide08_09	213	mad2_gs_red	2	8.15132	mad2	mad2WTymEGFP	WT	ymEGFP	SW130
SW130_200318_mad2_gs_red	200313_SW130_TR2_slide08_09	214	mad2_gs_red	4	12.5475	mad2	mad2WTymEGFP	WT	ymEGFP	SW130
SW130_200318_mad2_gs_red	200313_SW130_TR2_slide08_09	215	mad2_gs_red	3	12.4998	mad2	mad2WTymEGFP	WT	ymEGFP	SW130
SW130_200318_mad2_gs_red	200313_SW130_TR2_slide08_09	217	mad2_gs_red	3	8.83708	mad2	mad2WTymEGFP	WT	ymEGFP	SW130
SW130_200318_mad2_gs_red	200313_SW130_TR2_slide08_09	218	mad2_gs_red	3	9.13556	mad2	mad2WTymEGFP	WT	ymEGFP	SW130
SW130_200318_mad2_gs_red	200313_SW130_TR2_slide08_09	219	mad2_gs_red	3	13.7077	mad2	mad2WTymEGFP	WT	ymEGFP	SW130
SW130_200318_mad2_gs_red	200313_SW130_TR2_slide08_09	220	mad2_gs_red	2	10.7196	mad2	mad2WTymEGFP	WT	ymEGFP	SW130
SW130_200318_mad2_gs_red	200313_SW130_TR2_slide08_09	221	mad2_gs_red	3	9.9101	mad2	mad2WTymEGFP	WT	ymEGFP	SW130
SW130_200318_mad2_gs_red	200313_SW130_TR2_slide08_09	222	mad2_gs_red	2	12.6085	mad2	mad2WTymEGFP	WT	ymEGFP	SW130
SW130_200318_mad2_gs_red	200313_SW130_TR2_slide08_09	223	mad2_gs_red	4	8.88979	mad2	mad2WTymEGFP	WT	ymEGFP	SW130
SW130_200318_mad2_gs_red	200313_SW130_TR2_slide08_09	224	mad2_gs_red	2	8.3133	mad2	mad2WTymEGFP	WT	ymEGFP	SW130
SW130_200318_mad2_gs_red	200313_SW130_TR2_slide08_09	225	mad2_gs_red	1	8.31259	mad2	mad2WTymEGFP	WT	ymEGFP	SW130
SW130_200318_mad2_gs_red	200313_SW130_TR2_slide08_09	226	mad2_gs_red	5	14.5467	mad2	mad2WTymEGFP	WT	ymEGFP	SW130
SW130_200318_mad2_gs_red	200313_SW130_TR2_slide08_09	227	mad2_gs_red	2	12.6825	mad2	mad2WTymEGFP	WT	ymEGFP	SW130
SW130_200318_mad2_gs_red	200313_SW130_TR2_slide08_09	229	mad2_gs_red	1	8.29861	mad2	mad2WTymEGFP	WT	ymEGFP	SW130
SW130_200318_mad2_gs_red	200313_SW130_TR2_slide08_09	23	mad2_gs_red	1	7.8548	mad2	mad2WTymEGFP	WT	ymEGFP	SW130
SW130_200318_mad2_gs_red	200313_SW130_TR2_slide08_09	230	mad2_gs_red	4	10.6967	mad2	mad2WTymEGFP	WT	ymEGFP	SW130
SW130_200318_mad2_gs_red	200313_SW130_TR2_slide08_09	231	mad2_gs_red	2	8.85755	mad2	mad2WTymEGFP	WT	ymEGFP	SW130
SW130_200318_mad2_gs_red	200313_SW130_TR2_slide08_09	232	mad2_gs_red	3	8.20384	mad2	mad2WTymEGFP	WT	ymEGFP	SW130
SW130_200318_mad2_gs_red	200313_SW130_TR2_slide08_09	233	mad2_gs_red	1	7.54013	mad2	mad2WTymEGFP	WT	ymEGFP	SW130
SW130_200318_mad2_gs_red	200313_SW130_TR2_slide08_09	234	mad2_gs_red	0	8.84449	mad2	mad2WTymEGFP	WT	ymEGFP	SW130
SW130_200318_mad2_gs_red	200313_SW130_TR2_slide08_09	235	mad2_gs_red	2	13.655	mad2	mad2WTymEGFP	WT	ymEGFP	SW130
SW130_200318_mad2_gs_red	200313_SW130_TR2_slide08_09	236	mad2_gs_red	6	10.9514	mad2	mad2WTymEGFP	WT	ymEGFP	SW130
SW130_200318_mad2_gs_red	200313_SW130_TR2_slide08_09	237	mad2_gs_red	2	10.6328	mad2	mad2WTymEGFP	WT	ymEGFP	SW130
SW130_200318_mad2_gs_red	200313_SW130_TR2_slide08_09	238	mad2_gs_red	4	8.38897	mad2	mad2WTymEGFP	WT	ymEGFP	SW130
SW130_200318_mad2_gs_red	200313_SW130_TR2_slide08_09	239	mad2_gs_red	0	11.7148	mad2	mad2WTymEGFP	WT	ymEGFP	SW130
SW130_200318_mad2_gs_red	200313_SW130_TR2_slide08_09	24	mad2_gs_red	3	11.2427	mad2	mad2WTymEGFP	WT	ymEGFP	SW130
SW130_200318_mad2_gs_red	200313_SW130_TR2_slide08_09	240	mad2_gs_red	1	7.62086	mad2	mad2WTymEGFP	WT	ymEGFP	SW130
SW130_200318_mad2_gs_red	200313_SW130_TR2_slide08_09	241	mad2_gs_red	3	10.5368	mad2	mad2WTymEGFP	WT	ymEGFP	SW130
SW130_200318_mad2_gs_red	200313_SW130_TR2_slide08_09	242	mad2_gs_red	3	8.72307	mad2	mad2WTymEGFP	WT	ymEGFP	SW130
SW130_200318_mad2_gs_red	200313_SW130_TR2_slide08_09	243	mad2_gs_red	3	11.8201	mad2	mad2WTymEGFP	WT	ymEGFP	SW130
SW130_200318_mad2_gs_red	200313_SW130_TR2_slide08_09	244	mad2_gs_red	3	11.2364	mad2	mad2WTymEGFP	WT	ymEGFP	SW130
SW130_200318_mad2_gs_red	200313_SW130_TR2_slide08_09	245	mad2_gs_red	2	13.173	mad2	mad2WTymEGFP	WT	ymEGFP	SW130
SW130_200318_mad2_gs_red	200313_SW130_TR2_slide08_09	246	mad2_gs_red	4	11.277	mad2	mad2WTymEGFP	WT	ymEGFP	SW130
SW130_200318_mad2_gs_red	200313_SW130_TR2_slide08_09	247	mad2_gs_red	1	7.6182	mad2	mad2WTymEGFP	WT	ymEGFP	SW130
SW130_200318_mad2_gs_red	200313_SW130_TR2_slide08_09	248	mad2_gs_red	1	11.8642	mad2	mad2WTymEGFP	WT	ymEGFP	SW130
SW130_200318_mad2_gs_red	200313_SW130_TR2_slide08_09	249	mad2_gs_red	1	10.7481	mad2	mad2WTymEGFP	WT	ymEGFP	SW130
SW130_200318_mad2_gs_red	200313_SW130_TR2_slide08_09	250	mad2_gs_red	4	9.96385	mad2	mad2WTymEGFP	WT	ymEGFP	SW130
SW130_200318_mad2_gs_red	200313_SW130_TR2_slide08_09	251	mad2_gs_red	2	7.3084	mad2	mad2WTymEGFP	WT	ymEGFP	SW130
SW130_200318_mad2_gs_red	200313_SW130_TR2_slide08_09	252	mad2_gs_red	1	9.52933	mad2	mad2WTymEGFP	WT	ymEGFP	SW130
SW130_200318_mad2_gs_red	200313_SW130_TR2_slide08_09	253	mad2_gs_red	2	7.55456	mad2	mad2WTymEGFP	WT	ymEGFP	SW130
SW130_200318_mad2_gs_red	200313_SW130_TR2_slide08_09	255	mad2_gs_red	3	8.41399	mad2	mad2WTymEGFP	WT	ymEGFP	SW130
SW130_200318_mad2_gs_red	200313_SW130_TR2_slide08_09	256	mad2_gs_red	5	8.05317	mad2	mad2WTymEGFP	WT	ymEGFP	SW130
SW130_200318_mad2_gs_red	200313_SW130_TR2_slide08_09	257	mad2_gs_red	5	11.1668	mad2	mad2WTymEGFP	WT	ymEGFP	SW130
SW130_200318_mad2_gs_red	200313_SW130_TR2_slide08_09	258	mad2_gs_red	6	11.8043	mad2	mad2WTymEGFP	WT	ymEGFP	SW130
SW130_200318_mad2_gs_red	200313_SW130_TR2_slide08_09	259	mad2_gs_red	0	7.71108	mad2	mad2WTymEGFP	WT	ymEGFP	SW130
SW130_200318_mad2_gs_red	200313_SW130_TR2_slide08_09	26	mad2_gs_red	4	11.0503	mad2	mad2WTymEGFP	WT	ymEGFP	SW130
SW130_200318_mad2_gs_red	200313_SW130_TR2_slide08_09	260	mad2_gs_red	3	11.2635	mad2	mad2WTymEGFP	WT	ymEGFP	SW130
SW130_200318_mad2_gs_red	200313_SW130_TR2_slide08_09	262	mad2_gs_red	1	7.57289	mad2	mad2WTymEGFP	WT	ymEGFP	SW130
SW130_200318_mad2_gs_red	200313_SW130_TR2_slide08_09	263	mad2_gs_red	3	15.2653	mad2	mad2WTymEGFP	WT	ymEGFP	SW130
SW130_200318_mad2_gs_red	200313_SW130_TR2_slide08_09	264	mad2_gs_red	3	12.2311	mad2	mad2WTymEGFP	WT	ymEGFP	SW130
SW130_200318_mad2_gs_red	200313_SW130_TR2_slide08_09	265	mad2_gs_red	2	10.2184	mad2	mad2WTymEGFP	WT	ymEGFP	SW130
SW130_200318_mad2_gs_red	200313_SW130_TR2_slide08_09	266	mad2_gs_red	2	9.08316	mad2	mad2WTymEGFP	WT	ymEGFP	SW130
SW130_200318_mad2_gs_red	200313_SW130_TR2_slide08_09	267	mad2_gs_red	3	10.759	mad2	mad2WTymEGFP	WT	ymEGFP	SW130
SW130_200318_mad2_gs_red	200313_SW130_TR2_slide08_09	268	mad2_gs_red	0	6.77722	mad2	mad2WTymEGFP	WT	ymEGFP	SW130
SW130_200318_mad2_gs_red	200313_SW130_TR2_slide08_09	269	mad2_gs_red	2	9.50319	mad2	mad2WTymEGFP	WT	ymEGFP	SW130
SW130_200318_mad2_gs_red	200313_SW130_TR2_slide08_09	27	mad2_gs_red	1	9.71477	mad2	mad2WTymEGFP	WT	ymEGFP	SW130
SW130_200318_mad2_gs_red	200313_SW130_TR2_slide08_09	270	mad2_gs_red	4	10.6525	mad2	mad2WTymEGFP	WT	ymEGFP	SW130
SW130_200318_mad2_gs_red	200313_SW130_TR2_slide08_09	272	mad2_gs_red	1	7.75489	mad2	mad2WTymEGFP	WT	ymEGFP	SW130
SW130_200318_mad2_gs_red	200313_SW130_TR2_slide08_09	273	mad2_gs_red	6	10.8819	mad2	mad2WTymEGFP	WT	ymEGFP	SW130
SW130_200318_mad2_gs_red	200313_SW130_TR2_slide08_09	274	mad2_gs_red	3	9.3286	mad2	mad2WTymEGFP	WT	ymEGFP	SW130
SW130_200318_mad2_gs_red	200313_SW130_TR2_slide08_09	275	mad2_gs_red	2	7.07837	mad2	mad2WTymEGFP	WT	ymEGFP	SW130
SW130_200318_mad2_gs_red	200313_SW130_TR2_slide08_09	276	mad2_gs_red	2	9.51606	mad2	mad2WTymEGFP	WT	ymEGFP	SW130
SW130_200318_mad2_gs_red	200313_SW130_TR2_slide08_09	277	mad2_gs_red	2	9.63716	mad2	mad2WTymEGFP	WT	ymEGFP	SW130
SW130_200318_mad2_gs_red	200313_SW130_TR2_slide08_09	278	mad2_gs_red	3	8.64935	mad2	mad2WTymEGFP	WT	ymEGFP	SW130
SW130_200318_mad2_gs_red	200313_SW130_TR2_slide08_09	279	mad2_gs_red	1	6.03064	mad2	mad2WTymEGFP	WT	ymEGFP	SW130
SW130_200318_mad2_gs_red	200313_SW130_TR2_slide08_09	28	mad2_gs_red	1	12.1319	mad2	mad2WTymEGFP	WT	ymEGFP	SW130
SW130_200318_mad2_gs_red	200313_SW130_TR2_slide08_09	280	mad2_gs_red	1	10.6612	mad2	mad2WTymEGFP	WT	ymEGFP	SW130
SW130_200318_mad2_gs_red	200313_SW130_TR2_slide08_09	281	mad2_gs_red	0	7.12959	mad2	mad2WTymEGFP	WT	ymEGFP	SW130
SW130_200318_mad2_gs_red	200313_SW130_TR2_slide08_09	282	mad2_gs_red	1	8.32468	mad2	mad2WTymEGFP	WT	ymEGFP	SW130
SW130_200318_mad2_gs_red	200313_SW130_TR2_slide08_09	283	mad2_gs_red	1	6.07308	mad2	mad2WTymEGFP	WT	ymEGFP	SW130
SW130_200318_mad2_gs_red	200313_SW130_TR2_slide08_09	286	mad2_gs_red	1	8.50349	mad2	mad2WTymEGFP	WT	ymEGFP	SW130
SW130_200318_mad2_gs_red	200313_SW130_TR2_slide08_09	287	mad2_gs_red	3	11.4313	mad2	mad2WTymEGFP	WT	ymEGFP	SW130
SW130_200318_mad2_gs_red	200313_SW130_TR2_slide08_09	288	mad2_gs_red	1	9.37683	mad2	mad2WTymEGFP	WT	ymEGFP	SW130
SW130_200318_mad2_gs_red	200313_SW130_TR2_slide08_09	289	mad2_gs_red	3	7.63139	mad2	mad2WTymEGFP	WT	ymEGFP	SW130
SW130_200318_mad2_gs_red	200313_SW130_TR2_slide08_09	29	mad2_gs_red	3	10.4054	mad2	mad2WTymEGFP	WT	ymEGFP	SW130
SW130_200318_mad2_gs_red	200313_SW130_TR2_slide08_09	290	mad2_gs_red	4	8.4641	mad2	mad2WTymEGFP	WT	ymEGFP	SW130
SW130_200318_mad2_gs_red	200313_SW130_TR2_slide08_09	291	mad2_gs_red	0	7.72707	mad2	mad2WTymEGFP	WT	ymEGFP	SW130
SW130_200318_mad2_gs_red	200313_SW130_TR2_slide08_09	292	mad2_gs_red	1	7.47448	mad2	mad2WTymEGFP	WT	ymEGFP	SW130
SW130_200318_mad2_gs_red	200313_SW130_TR2_slide08_09	293	mad2_gs_red	3	10.3071	mad2	mad2WTymEGFP	WT	ymEGFP	SW130
SW130_200318_mad2_gs_red	200313_SW130_TR2_slide08_09	294	mad2_gs_red	1	8.29868	mad2	mad2WTymEGFP	WT	ymEGFP	SW130
SW130_200318_mad2_gs_red	200313_SW130_TR2_slide08_09	295	mad2_gs_red	3	13.4874	mad2	mad2WTymEGFP	WT	ymEGFP	SW130
SW130_200318_mad2_gs_red	200313_SW130_TR2_slide08_09	296	mad2_gs_red	0	11.2658	mad2	mad2WTymEGFP	WT	ymEGFP	SW130
SW130_200318_mad2_gs_red	200313_SW130_TR2_slide08_09	297	mad2_gs_red	2	8.46384	mad2	mad2WTymEGFP	WT	ymEGFP	SW130
SW130_200318_mad2_gs_red	200313_SW130_TR2_slide08_09	299	mad2_gs_red	1	8.19812	mad2	mad2WTymEGFP	WT	ymEGFP	SW130
SW130_200318_mad2_gs_red	200313_SW130_TR2_slide08_09	30	mad2_gs_red	3	10.9992	mad2	mad2WTymEGFP	WT	ymEGFP	SW130
SW130_200318_mad2_gs_red	200313_SW130_TR2_slide08_09	300	mad2_gs_red	1	10.4612	mad2	mad2WTymEGFP	WT	ymEGFP	SW130
SW130_200318_mad2_gs_red	200313_SW130_TR2_slide08_09	301	mad2_gs_red	3	8.33723	mad2	mad2WTymEGFP	WT	ymEGFP	SW130
SW130_200318_mad2_gs_red	200313_SW130_TR2_slide08_09	302	mad2_gs_red	3	13.0887	mad2	mad2WTymEGFP	WT	ymEGFP	SW130
SW130_200318_mad2_gs_red	200313_SW130_TR2_slide08_09	303	mad2_gs_red	1	10.1145	mad2	mad2WTymEGFP	WT	ymEGFP	SW130
SW130_200318_mad2_gs_red	200313_SW130_TR2_slide08_09	304	mad2_gs_red	4	8.47217	mad2	mad2WTymEGFP	WT	ymEGFP	SW130
SW130_200318_mad2_gs_red	200313_SW130_TR2_slide08_09	305	mad2_gs_red	3	12.7227	mad2	mad2WTymEGFP	WT	ymEGFP	SW130
SW130_200318_mad2_gs_red	200313_SW130_TR2_slide08_09	307	mad2_gs_red	3	12.3007	mad2	mad2WTymEGFP	WT	ymEGFP	SW130
SW130_200318_mad2_gs_red	200313_SW130_TR2_slide08_09	308	mad2_gs_red	3	9.14537	mad2	mad2WTymEGFP	WT	ymEGFP	SW130
SW130_200318_mad2_gs_red	200313_SW130_TR2_slide08_09	309	mad2_gs_red	3	10.0465	mad2	mad2WTymEGFP	WT	ymEGFP	SW130
SW130_200318_mad2_gs_red	200313_SW130_TR2_slide08_09	31	mad2_gs_red	1	13.556	mad2	mad2WTymEGFP	WT	ymEGFP	SW130
SW130_200318_mad2_gs_red	200313_SW130_TR2_slide08_09	310	mad2_gs_red	2	11.1327	mad2	mad2WTymEGFP	WT	ymEGFP	SW130
SW130_200318_mad2_gs_red	200313_SW130_TR2_slide08_09	311	mad2_gs_red	2	9.02031	mad2	mad2WTymEGFP	WT	ymEGFP	SW130
SW130_200318_mad2_gs_red	200313_SW130_TR2_slide08_09	312	mad2_gs_red	0	7.48416	mad2	mad2WTymEGFP	WT	ymEGFP	SW130
SW130_200318_mad2_gs_red	200313_SW130_TR2_slide08_09	315	mad2_gs_red	3	8.13852	mad2	mad2WTymEGFP	WT	ymEGFP	SW130
SW130_200318_mad2_gs_red	200313_SW130_TR2_slide08_09	316	mad2_gs_red	8	11.7294	mad2	mad2WTymEGFP	WT	ymEGFP	SW130
SW130_200318_mad2_gs_red	200313_SW130_TR2_slide08_09	317	mad2_gs_red	4	12.98	mad2	mad2WTymEGFP	WT	ymEGFP	SW130
SW130_200318_mad2_gs_red	200313_SW130_TR2_slide08_09	318	mad2_gs_red	3	8.78826	mad2	mad2WTymEGFP	WT	ymEGFP	SW130
SW130_200318_mad2_gs_red	200313_SW130_TR2_slide08_09	319	mad2_gs_red	2	9.9541	mad2	mad2WTymEGFP	WT	ymEGFP	SW130
SW130_200318_mad2_gs_red	200313_SW130_TR2_slide08_09	32	mad2_gs_red	2	8.29458	mad2	mad2WTymEGFP	WT	ymEGFP	SW130
SW130_200318_mad2_gs_red	200313_SW130_TR2_slide08_09	320	mad2_gs_red	1	7.88898	mad2	mad2WTymEGFP	WT	ymEGFP	SW130
SW130_200318_mad2_gs_red	200313_SW130_TR2_slide08_09	321	mad2_gs_red	7	13.7675	mad2	mad2WTymEGFP	WT	ymEGFP	SW130
SW130_200318_mad2_gs_red	200313_SW130_TR2_slide08_09	322	mad2_gs_red	0	11.7807	mad2	mad2WTymEGFP	WT	ymEGFP	SW130
SW130_200318_mad2_gs_red	200313_SW130_TR2_slide08_09	324	mad2_gs_red	5	12.5327	mad2	mad2WTymEGFP	WT	ymEGFP	SW130
SW130_200318_mad2_gs_red	200313_SW130_TR2_slide08_09	325	mad2_gs_red	3	10.0674	mad2	mad2WTymEGFP	WT	ymEGFP	SW130
SW130_200318_mad2_gs_red	200313_SW130_TR2_slide08_09	326	mad2_gs_red	5	7.61923	mad2	mad2WTymEGFP	WT	ymEGFP	SW130
SW130_200318_mad2_gs_red	200313_SW130_TR2_slide08_09	327	mad2_gs_red	0	9.84393	mad2	mad2WTymEGFP	WT	ymEGFP	SW130
SW130_200318_mad2_gs_red	200313_SW130_TR2_slide08_09	329	mad2_gs_red	1	10.4783	mad2	mad2WTymEGFP	WT	ymEGFP	SW130
SW130_200318_mad2_gs_red	200313_SW130_TR2_slide08_09	33	mad2_gs_red	4	8.10063	mad2	mad2WTymEGFP	WT	ymEGFP	SW130
SW130_200318_mad2_gs_red	200313_SW130_TR2_slide08_09	330	mad2_gs_red	2	10.5927	mad2	mad2WTymEGFP	WT	ymEGFP	SW130
SW130_200318_mad2_gs_red	200313_SW130_TR2_slide08_09	331	mad2_gs_red	1	9.05775	mad2	mad2WTymEGFP	WT	ymEGFP	SW130
SW130_200318_mad2_gs_red	200313_SW130_TR2_slide08_09	332	mad2_gs_red	3	8.82349	mad2	mad2WTymEGFP	WT	ymEGFP	SW130
SW130_200318_mad2_gs_red	200313_SW130_TR2_slide08_09	333	mad2_gs_red	1	7.969	mad2	mad2WTymEGFP	WT	ymEGFP	SW130
SW130_200318_mad2_gs_red	200313_SW130_TR2_slide08_09	334	mad2_gs_red	4	12.9339	mad2	mad2WTymEGFP	WT	ymEGFP	SW130
SW130_200318_mad2_gs_red	200313_SW130_TR2_slide08_09	336	mad2_gs_red	1	8.00092	mad2	mad2WTymEGFP	WT	ymEGFP	SW130
SW130_200318_mad2_gs_red	200313_SW130_TR2_slide08_09	338	mad2_gs_red	0	8.3484	mad2	mad2WTymEGFP	WT	ymEGFP	SW130
SW130_200318_mad2_gs_red	200313_SW130_TR2_slide08_09	339	mad2_gs_red	3	9.8527	mad2	mad2WTymEGFP	WT	ymEGFP	SW130
SW130_200318_mad2_gs_red	200313_SW130_TR2_slide08_09	34	mad2_gs_red	3	11.5541	mad2	mad2WTymEGFP	WT	ymEGFP	SW130
SW130_200318_mad2_gs_red	200313_SW130_TR2_slide08_09	340	mad2_gs_red	1	7.33616	mad2	mad2WTymEGFP	WT	ymEGFP	SW130
SW130_200318_mad2_gs_red	200313_SW130_TR2_slide08_09	341	mad2_gs_red	1	12.4863	mad2	mad2WTymEGFP	WT	ymEGFP	SW130
SW130_200318_mad2_gs_red	200313_SW130_TR2_slide08_09	342	mad2_gs_red	4	12.1364	mad2	mad2WTymEGFP	WT	ymEGFP	SW130
SW130_200318_mad2_gs_red	200313_SW130_TR2_slide08_09	343	mad2_gs_red	1	9.33946	mad2	mad2WTymEGFP	WT	ymEGFP	SW130
SW130_200318_mad2_gs_red	200313_SW130_TR2_slide08_09	345	mad2_gs_red	3	10.979	mad2	mad2WTymEGFP	WT	ymEGFP	SW130
SW130_200318_mad2_gs_red	200313_SW130_TR2_slide08_09	346	mad2_gs_red	8	10.286	mad2	mad2WTymEGFP	WT	ymEGFP	SW130
SW130_200318_mad2_gs_red	200313_SW130_TR2_slide08_09	347	mad2_gs_red	2	8.12448	mad2	mad2WTymEGFP	WT	ymEGFP	SW130
SW130_200318_mad2_gs_red	200313_SW130_TR2_slide08_09	348	mad2_gs_red	3	8.76805	mad2	mad2WTymEGFP	WT	ymEGFP	SW130
SW130_200318_mad2_gs_red	200313_SW130_TR2_slide08_09	349	mad2_gs_red	2	10.0538	mad2	mad2WTymEGFP	WT	ymEGFP	SW130
SW130_200318_mad2_gs_red	200313_SW130_TR2_slide08_09	35	mad2_gs_red	0	12.452	mad2	mad2WTymEGFP	WT	ymEGFP	SW130
SW130_200318_mad2_gs_red	200313_SW130_TR2_slide08_09	350	mad2_gs_red	2	12.5719	mad2	mad2WTymEGFP	WT	ymEGFP	SW130
SW130_200318_mad2_gs_red	200313_SW130_TR2_slide08_09	351	mad2_gs_red	3	8.87556	mad2	mad2WTymEGFP	WT	ymEGFP	SW130
SW130_200318_mad2_gs_red	200313_SW130_TR2_slide08_09	352	mad2_gs_red	1	10.2069	mad2	mad2WTymEGFP	WT	ymEGFP	SW130
SW130_200318_mad2_gs_red	200313_SW130_TR2_slide08_09	353	mad2_gs_red	0	7.52928	mad2	mad2WTymEGFP	WT	ymEGFP	SW130
SW130_200318_mad2_gs_red	200313_SW130_TR2_slide08_09	354	mad2_gs_red	2	7.05478	mad2	mad2WTymEGFP	WT	ymEGFP	SW130
SW130_200318_mad2_gs_red	200313_SW130_TR2_slide08_09	355	mad2_gs_red	3	9.41051	mad2	mad2WTymEGFP	WT	ymEGFP	SW130
SW130_200318_mad2_gs_red	200313_SW130_TR2_slide08_09	356	mad2_gs_red	3	9.19809	mad2	mad2WTymEGFP	WT	ymEGFP	SW130
SW130_200318_mad2_gs_red	200313_SW130_TR2_slide08_09	357	mad2_gs_red	4	12.9312	mad2	mad2WTymEGFP	WT	ymEGFP	SW130
SW130_200318_mad2_gs_red	200313_SW130_TR2_slide08_09	359	mad2_gs_red	2	10.0289	mad2	mad2WTymEGFP	WT	ymEGFP	SW130
SW130_200318_mad2_gs_red	200313_SW130_TR2_slide08_09	36	mad2_gs_red	2	8.58637	mad2	mad2WTymEGFP	WT	ymEGFP	SW130
SW130_200318_mad2_gs_red	200313_SW130_TR2_slide08_09	361	mad2_gs_red	2	7.67696	mad2	mad2WTymEGFP	WT	ymEGFP	SW130
SW130_200318_mad2_gs_red	200313_SW130_TR2_slide08_09	362	mad2_gs_red	0	11.8106	mad2	mad2WTymEGFP	WT	ymEGFP	SW130
SW130_200318_mad2_gs_red	200313_SW130_TR2_slide08_09	363	mad2_gs_red	2	7.54429	mad2	mad2WTymEGFP	WT	ymEGFP	SW130
SW130_200318_mad2_gs_red	200313_SW130_TR2_slide08_09	364	mad2_gs_red	1	9.04696	mad2	mad2WTymEGFP	WT	ymEGFP	SW130
SW130_200318_mad2_gs_red	200313_SW130_TR2_slide08_09	365	mad2_gs_red	0	8.36732	mad2	mad2WTymEGFP	WT	ymEGFP	SW130
SW130_200318_mad2_gs_red	200313_SW130_TR2_slide08_09	366	mad2_gs_red	0	7.68157	mad2	mad2WTymEGFP	WT	ymEGFP	SW130
SW130_200318_mad2_gs_red	200313_SW130_TR2_slide08_09	367	mad2_gs_red	2	9.61617	mad2	mad2WTymEGFP	WT	ymEGFP	SW130
SW130_200318_mad2_gs_red	200313_SW130_TR2_slide08_09	368	mad2_gs_red	1	8.38026	mad2	mad2WTymEGFP	WT	ymEGFP	SW130
SW130_200318_mad2_gs_red	200313_SW130_TR2_slide08_09	369	mad2_gs_red	1	7.68469	mad2	mad2WTymEGFP	WT	ymEGFP	SW130
SW130_200318_mad2_gs_red	200313_SW130_TR2_slide08_09	37	mad2_gs_red	3	11.9148	mad2	mad2WTymEGFP	WT	ymEGFP	SW130
SW130_200318_mad2_gs_red	200313_SW130_TR2_slide08_09	371	mad2_gs_red	2	10.7832	mad2	mad2WTymEGFP	WT	ymEGFP	SW130
SW130_200318_mad2_gs_red	200313_SW130_TR2_slide08_09	372	mad2_gs_red	1	8.02256	mad2	mad2WTymEGFP	WT	ymEGFP	SW130
SW130_200318_mad2_gs_red	200313_SW130_TR2_slide08_09	373	mad2_gs_red	1	8.67873	mad2	mad2WTymEGFP	WT	ymEGFP	SW130
SW130_200318_mad2_gs_red	200313_SW130_TR2_slide08_09	374	mad2_gs_red	5	10.974	mad2	mad2WTymEGFP	WT	ymEGFP	SW130
SW130_200318_mad2_gs_red	200313_SW130_TR2_slide08_09	375	mad2_gs_red	1	7.18861	mad2	mad2WTymEGFP	WT	ymEGFP	SW130
SW130_200318_mad2_gs_red	200313_SW130_TR2_slide08_09	376	mad2_gs_red	4	9.16766	mad2	mad2WTymEGFP	WT	ymEGFP	SW130
SW130_200318_mad2_gs_red	200313_SW130_TR2_slide08_09	377	mad2_gs_red	2	6.79575	mad2	mad2WTymEGFP	WT	ymEGFP	SW130
SW130_200318_mad2_gs_red	200313_SW130_TR2_slide08_09	378	mad2_gs_red	2	9.62786	mad2	mad2WTymEGFP	WT	ymEGFP	SW130
SW130_200318_mad2_gs_red	200313_SW130_TR2_slide08_09	379	mad2_gs_red	1	8.04622	mad2	mad2WTymEGFP	WT	ymEGFP	SW130
SW130_200318_mad2_gs_red	200313_SW130_TR2_slide08_09	38	mad2_gs_red	2	13.9969	mad2	mad2WTymEGFP	WT	ymEGFP	SW130
SW130_200318_mad2_gs_red	200313_SW130_TR2_slide08_09	380	mad2_gs_red	2	10.3858	mad2	mad2WTymEGFP	WT	ymEGFP	SW130
SW130_200318_mad2_gs_red	200313_SW130_TR2_slide08_09	381	mad2_gs_red	3	9.78055	mad2	mad2WTymEGFP	WT	ymEGFP	SW130
SW130_200318_mad2_gs_red	200313_SW130_TR2_slide08_09	382	mad2_gs_red	2	8.43277	mad2	mad2WTymEGFP	WT	ymEGFP	SW130
SW130_200318_mad2_gs_red	200313_SW130_TR2_slide08_09	383	mad2_gs_red	1	8.11902	mad2	mad2WTymEGFP	WT	ymEGFP	SW130
SW130_200318_mad2_gs_red	200313_SW130_TR2_slide08_09	384	mad2_gs_red	7	10.3561	mad2	mad2WTymEGFP	WT	ymEGFP	SW130
SW130_200318_mad2_gs_red	200313_SW130_TR2_slide08_09	385	mad2_gs_red	4	12.9952	mad2	mad2WTymEGFP	WT	ymEGFP	SW130
SW130_200318_mad2_gs_red	200313_SW130_TR2_slide08_09	386	mad2_gs_red	2	7.31933	mad2	mad2WTymEGFP	WT	ymEGFP	SW130
SW130_200318_mad2_gs_red	200313_SW130_TR2_slide08_09	387	mad2_gs_red	3	10.2853	mad2	mad2WTymEGFP	WT	ymEGFP	SW130
SW130_200318_mad2_gs_red	200313_SW130_TR2_slide08_09	388	mad2_gs_red	4	10.3611	mad2	mad2WTymEGFP	WT	ymEGFP	SW130
SW130_200318_mad2_gs_red	200313_SW130_TR2_slide08_09	389	mad2_gs_red	1	9.52854	mad2	mad2WTymEGFP	WT	ymEGFP	SW130
SW130_200318_mad2_gs_red	200313_SW130_TR2_slide08_09	39	mad2_gs_red	0	11.8748	mad2	mad2WTymEGFP	WT	ymEGFP	SW130
SW130_200318_mad2_gs_red	200313_SW130_TR2_slide08_09	390	mad2_gs_red	5	12.4725	mad2	mad2WTymEGFP	WT	ymEGFP	SW130
SW130_200318_mad2_gs_red	200313_SW130_TR2_slide08_09	393	mad2_gs_red	2	7.95977	mad2	mad2WTymEGFP	WT	ymEGFP	SW130
SW130_200318_mad2_gs_red	200313_SW130_TR2_slide08_09	394	mad2_gs_red	2	10.2144	mad2	mad2WTymEGFP	WT	ymEGFP	SW130
SW130_200318_mad2_gs_red	200313_SW130_TR2_slide08_09	395	mad2_gs_red	6	9.11339	mad2	mad2WTymEGFP	WT	ymEGFP	SW130
SW130_200318_mad2_gs_red	200313_SW130_TR2_slide08_09	396	mad2_gs_red	3	10.1327	mad2	mad2WTymEGFP	WT	ymEGFP	SW130
SW130_200318_mad2_gs_red	200313_SW130_TR2_slide08_09	397	mad2_gs_red	2	9.31099	mad2	mad2WTymEGFP	WT	ymEGFP	SW130
SW130_200318_mad2_gs_red	200313_SW130_TR2_slide08_09	398	mad2_gs_red	3	10.4296	mad2	mad2WTymEGFP	WT	ymEGFP	SW130
SW130_200318_mad2_gs_red	200313_SW130_TR2_slide08_09	399	mad2_gs_red	1	8.40547	mad2	mad2WTymEGFP	WT	ymEGFP	SW130
SW130_200318_mad2_gs_red	200313_SW130_TR2_slide08_09	400	mad2_gs_red	3	10.6371	mad2	mad2WTymEGFP	WT	ymEGFP	SW130
SW130_200318_mad2_gs_red	200313_SW130_TR2_slide08_09	401	mad2_gs_red	1	8.57025	mad2	mad2WTymEGFP	WT	ymEGFP	SW130
SW130_200318_mad2_gs_red	200313_SW130_TR2_slide08_09	402	mad2_gs_red	3	9.63443	mad2	mad2WTymEGFP	WT	ymEGFP	SW130
SW130_200318_mad2_gs_red	200313_SW130_TR2_slide08_09	404	mad2_gs_red	2	12.5096	mad2	mad2WTymEGFP	WT	ymEGFP	SW130
SW130_200318_mad2_gs_red	200313_SW130_TR2_slide08_09	406	mad2_gs_red	4	9.16038	mad2	mad2WTymEGFP	WT	ymEGFP	SW130
SW130_200318_mad2_gs_red	200313_SW130_TR2_slide08_09	407	mad2_gs_red	3	11.3625	mad2	mad2WTymEGFP	WT	ymEGFP	SW130
SW130_200318_mad2_gs_red	200313_SW130_TR2_slide08_09	408	mad2_gs_red	4	11.2401	mad2	mad2WTymEGFP	WT	ymEGFP	SW130
SW130_200318_mad2_gs_red	200313_SW130_TR2_slide08_09	409	mad2_gs_red	3	14.7718	mad2	mad2WTymEGFP	WT	ymEGFP	SW130
SW130_200318_mad2_gs_red	200313_SW130_TR2_slide08_09	41	mad2_gs_red	2	11.3061	mad2	mad2WTymEGFP	WT	ymEGFP	SW130
SW130_200318_mad2_gs_red	200313_SW130_TR2_slide08_09	410	mad2_gs_red	3	7.93689	mad2	mad2WTymEGFP	WT	ymEGFP	SW130
SW130_200318_mad2_gs_red	200313_SW130_TR2_slide08_09	411	mad2_gs_red	1	7.14201	mad2	mad2WTymEGFP	WT	ymEGFP	SW130
SW130_200318_mad2_gs_red	200313_SW130_TR2_slide08_09	412	mad2_gs_red	3	10.1958	mad2	mad2WTymEGFP	WT	ymEGFP	SW130
SW130_200318_mad2_gs_red	200313_SW130_TR2_slide08_09	413	mad2_gs_red	2	9.32737	mad2	mad2WTymEGFP	WT	ymEGFP	SW130
SW130_200318_mad2_gs_red	200313_SW130_TR2_slide08_09	414	mad2_gs_red	2	8.72086	mad2	mad2WTymEGFP	WT	ymEGFP	SW130
SW130_200318_mad2_gs_red	200313_SW130_TR2_slide08_09	415	mad2_gs_red	1	8.40359	mad2	mad2WTymEGFP	WT	ymEGFP	SW130
SW130_200318_mad2_gs_red	200313_SW130_TR2_slide08_09	416	mad2_gs_red	1	8.8881	mad2	mad2WTymEGFP	WT	ymEGFP	SW130
SW130_200318_mad2_gs_red	200313_SW130_TR2_slide08_09	417	mad2_gs_red	1	12.798	mad2	mad2WTymEGFP	WT	ymEGFP	SW130
SW130_200318_mad2_gs_red	200313_SW130_TR2_slide08_09	418	mad2_gs_red	3	7.23417	mad2	mad2WTymEGFP	WT	ymEGFP	SW130
SW130_200318_mad2_gs_red	200313_SW130_TR2_slide08_09	42	mad2_gs_red	1	10.7257	mad2	mad2WTymEGFP	WT	ymEGFP	SW130
SW130_200318_mad2_gs_red	200313_SW130_TR2_slide08_09	420	mad2_gs_red	6	11.0661	mad2	mad2WTymEGFP	WT	ymEGFP	SW130
SW130_200318_mad2_gs_red	200313_SW130_TR2_slide08_09	421	mad2_gs_red	0	6.56435	mad2	mad2WTymEGFP	WT	ymEGFP	SW130
SW130_200318_mad2_gs_red	200313_SW130_TR2_slide08_09	422	mad2_gs_red	4	7.33395	mad2	mad2WTymEGFP	WT	ymEGFP	SW130
SW130_200318_mad2_gs_red	200313_SW130_TR2_slide08_09	423	mad2_gs_red	4	11.8476	mad2	mad2WTymEGFP	WT	ymEGFP	SW130
SW130_200318_mad2_gs_red	200313_SW130_TR2_slide08_09	424	mad2_gs_red	2	10.0513	mad2	mad2WTymEGFP	WT	ymEGFP	SW130
SW130_200318_mad2_gs_red	200313_SW130_TR2_slide08_09	425	mad2_gs_red	2	8.39884	mad2	mad2WTymEGFP	WT	ymEGFP	SW130
SW130_200318_mad2_gs_red	200313_SW130_TR2_slide08_09	427	mad2_gs_red	3	8.00248	mad2	mad2WTymEGFP	WT	ymEGFP	SW130
SW130_200318_mad2_gs_red	200313_SW130_TR2_slide08_09	429	mad2_gs_red	2	7.78629	mad2	mad2WTymEGFP	WT	ymEGFP	SW130
SW130_200318_mad2_gs_red	200313_SW130_TR2_slide08_09	43	mad2_gs_red	2	11.719	mad2	mad2WTymEGFP	WT	ymEGFP	SW130
SW130_200318_mad2_gs_red	200313_SW130_TR2_slide08_09	431	mad2_gs_red	2	10.303	mad2	mad2WTymEGFP	WT	ymEGFP	SW130
SW130_200318_mad2_gs_red	200313_SW130_TR2_slide08_09	433	mad2_gs_red	3	8.85528	mad2	mad2WTymEGFP	WT	ymEGFP	SW130
SW130_200318_mad2_gs_red	200313_SW130_TR2_slide08_09	436	mad2_gs_red	1	7.48228	mad2	mad2WTymEGFP	WT	ymEGFP	SW130
SW130_200318_mad2_gs_red	200313_SW130_TR2_slide08_09	44	mad2_gs_red	1	9.57463	mad2	mad2WTymEGFP	WT	ymEGFP	SW130
SW130_200318_mad2_gs_red	200313_SW130_TR2_slide08_09	445	mad2_gs_red	3	8.13592	mad2	mad2WTymEGFP	WT	ymEGFP	SW130
SW130_200318_mad2_gs_red	200313_SW130_TR2_slide08_09	45	mad2_gs_red	2	10.9357	mad2	mad2WTymEGFP	WT	ymEGFP	SW130
SW130_200318_mad2_gs_red	200313_SW130_TR2_slide08_09	46	mad2_gs_red	1	9.67798	mad2	mad2WTymEGFP	WT	ymEGFP	SW130
SW130_200318_mad2_gs_red	200313_SW130_TR2_slide08_09	47	mad2_gs_red	1	10.9091	mad2	mad2WTymEGFP	WT	ymEGFP	SW130
SW130_200318_mad2_gs_red	200313_SW130_TR2_slide08_09	48	mad2_gs_red	2	9.96073	mad2	mad2WTymEGFP	WT	ymEGFP	SW130
SW130_200318_mad2_gs_red	200313_SW130_TR2_slide08_09	49	mad2_gs_red	0	7.09306	mad2	mad2WTymEGFP	WT	ymEGFP	SW130
SW130_200318_mad2_gs_red	200313_SW130_TR2_slide08_09	50	mad2_gs_red	0	7.70737	mad2	mad2WTymEGFP	WT	ymEGFP	SW130
SW130_200318_mad2_gs_red	200313_SW130_TR2_slide08_09	51	mad2_gs_red	1	11.6335	mad2	mad2WTymEGFP	WT	ymEGFP	SW130
SW130_200318_mad2_gs_red	200313_SW130_TR2_slide08_09	52	mad2_gs_red	2	8.52436	mad2	mad2WTymEGFP	WT	ymEGFP	SW130
SW130_200318_mad2_gs_red	200313_SW130_TR2_slide08_09	53	mad2_gs_red	3	9.73095	mad2	mad2WTymEGFP	WT	ymEGFP	SW130
SW130_200318_mad2_gs_red	200313_SW130_TR2_slide08_09	54	mad2_gs_red	7	12.5983	mad2	mad2WTymEGFP	WT	ymEGFP	SW130
SW130_200318_mad2_gs_red	200313_SW130_TR2_slide08_09	55	mad2_gs_red	1	9.92751	mad2	mad2WTymEGFP	WT	ymEGFP	SW130
SW130_200318_mad2_gs_red	200313_SW130_TR2_slide08_09	56	mad2_gs_red	2	8.8491	mad2	mad2WTymEGFP	WT	ymEGFP	SW130
SW130_200318_mad2_gs_red	200313_SW130_TR2_slide08_09	57	mad2_gs_red	3	11.5651	mad2	mad2WTymEGFP	WT	ymEGFP	SW130
SW130_200318_mad2_gs_red	200313_SW130_TR2_slide08_09	58	mad2_gs_red	0	7.82587	mad2	mad2WTymEGFP	WT	ymEGFP	SW130
SW130_200318_mad2_gs_red	200313_SW130_TR2_slide08_09	59	mad2_gs_red	2	8.24115	mad2	mad2WTymEGFP	WT	ymEGFP	SW130
SW130_200318_mad2_gs_red	200313_SW130_TR2_slide08_09	60	mad2_gs_red	1	12.3882	mad2	mad2WTymEGFP	WT	ymEGFP	SW130
SW130_200318_mad2_gs_red	200313_SW130_TR2_slide08_09	62	mad2_gs_red	2	10.6743	mad2	mad2WTymEGFP	WT	ymEGFP	SW130
SW130_200318_mad2_gs_red	200313_SW130_TR2_slide08_09	63	mad2_gs_red	0	7.87475	mad2	mad2WTymEGFP	WT	ymEGFP	SW130
SW130_200318_mad2_gs_red	200313_SW130_TR2_slide08_09	64	mad2_gs_red	4	10.6336	mad2	mad2WTymEGFP	WT	ymEGFP	SW130
SW130_200318_mad2_gs_red	200313_SW130_TR2_slide08_09	65	mad2_gs_red	4	9.7019	mad2	mad2WTymEGFP	WT	ymEGFP	SW130
SW130_200318_mad2_gs_red	200313_SW130_TR2_slide08_09	66	mad2_gs_red	4	11.2458	mad2	mad2WTymEGFP	WT	ymEGFP	SW130
SW130_200318_mad2_gs_red	200313_SW130_TR2_slide08_09	67	mad2_gs_red	1	12.8023	mad2	mad2WTymEGFP	WT	ymEGFP	SW130
SW130_200318_mad2_gs_red	200313_SW130_TR2_slide08_09	68	mad2_gs_red	0	7.1747	mad2	mad2WTymEGFP	WT	ymEGFP	SW130
SW130_200318_mad2_gs_red	200313_SW130_TR2_slide08_09	69	mad2_gs_red	4	12.9299	mad2	mad2WTymEGFP	WT	ymEGFP	SW130
SW130_200318_mad2_gs_red	200313_SW130_TR2_slide08_09	70	mad2_gs_red	1	11.2274	mad2	mad2WTymEGFP	WT	ymEGFP	SW130
SW130_200318_mad2_gs_red	200313_SW130_TR2_slide08_09	71	mad2_gs_red	8	9.09324	mad2	mad2WTymEGFP	WT	ymEGFP	SW130
SW130_200318_mad2_gs_red	200313_SW130_TR2_slide08_09	72	mad2_gs_red	1	7.8923	mad2	mad2WTymEGFP	WT	ymEGFP	SW130
SW130_200318_mad2_gs_red	200313_SW130_TR2_slide08_09	73	mad2_gs_red	3	9.26906	mad2	mad2WTymEGFP	WT	ymEGFP	SW130
SW130_200318_mad2_gs_red	200313_SW130_TR2_slide08_09	74	mad2_gs_red	1	11.1426	mad2	mad2WTymEGFP	WT	ymEGFP	SW130
SW130_200318_mad2_gs_red	200313_SW130_TR2_slide08_09	75	mad2_gs_red	1	9.46575	mad2	mad2WTymEGFP	WT	ymEGFP	SW130
SW130_200318_mad2_gs_red	200313_SW130_TR2_slide08_09	78	mad2_gs_red	3	9.99706	mad2	mad2WTymEGFP	WT	ymEGFP	SW130
SW130_200318_mad2_gs_red	200313_SW130_TR2_slide08_09	79	mad2_gs_red	4	7.8951	mad2	mad2WTymEGFP	WT	ymEGFP	SW130
SW130_200318_mad2_gs_red	200313_SW130_TR2_slide08_09	80	mad2_gs_red	2	10.3247	mad2	mad2WTymEGFP	WT	ymEGFP	SW130
SW130_200318_mad2_gs_red	200313_SW130_TR2_slide08_09	81	mad2_gs_red	0	8.21762	mad2	mad2WTymEGFP	WT	ymEGFP	SW130
SW130_200318_mad2_gs_red	200313_SW130_TR2_slide08_09	82	mad2_gs_red	0	12.0994	mad2	mad2WTymEGFP	WT	ymEGFP	SW130
SW130_200318_mad2_gs_red	200313_SW130_TR2_slide08_09	83	mad2_gs_red	2	10.5665	mad2	mad2WTymEGFP	WT	ymEGFP	SW130
SW130_200318_mad2_gs_red	200313_SW130_TR2_slide08_09	84	mad2_gs_red	4	12.18	mad2	mad2WTymEGFP	WT	ymEGFP	SW130
SW130_200318_mad2_gs_red	200313_SW130_TR2_slide08_09	85	mad2_gs_red	3	10.6913	mad2	mad2WTymEGFP	WT	ymEGFP	SW130
SW130_200318_mad2_gs_red	200313_SW130_TR2_slide08_09	86	mad2_gs_red	1	8.65137	mad2	mad2WTymEGFP	WT	ymEGFP	SW130
SW130_200318_mad2_gs_red	200313_SW130_TR2_slide08_09	87	mad2_gs_red	3	10.9267	mad2	mad2WTymEGFP	WT	ymEGFP	SW130
SW130_200318_mad2_gs_red	200313_SW130_TR2_slide08_09	89	mad2_gs_red	2	11.4957	mad2	mad2WTymEGFP	WT	ymEGFP	SW130
SW130_200318_mad2_gs_red	200313_SW130_TR2_slide08_09	90	mad2_gs_red	0	9.82826	mad2	mad2WTymEGFP	WT	ymEGFP	SW130
SW130_200318_mad2_gs_red	200313_SW130_TR2_slide08_09	91	mad2_gs_red	2	9.1115	mad2	mad2WTymEGFP	WT	ymEGFP	SW130
SW130_200318_mad2_gs_red	200313_SW130_TR2_slide08_09	92	mad2_gs_red	1	11.8121	mad2	mad2WTymEGFP	WT	ymEGFP	SW130
SW130_200318_mad2_gs_red	200313_SW130_TR2_slide08_09	93	mad2_gs_red	3	7.01994	mad2	mad2WTymEGFP	WT	ymEGFP	SW130
SW130_200318_mad2_gs_red	200313_SW130_TR2_slide08_09	94	mad2_gs_red	1	9.07081	mad2	mad2WTymEGFP	WT	ymEGFP	SW130
SW130_200318_mad2_gs_red	200313_SW130_TR2_slide08_09	95	mad2_gs_red	3	10.2125	mad2	mad2WTymEGFP	WT	ymEGFP	SW130
SW130_200318_mad2_gs_red	200313_SW130_TR2_slide08_09	96	mad2_gs_red	3	9.89658	mad2	mad2WTymEGFP	WT	ymEGFP	SW130
SW130_200318_mad2_gs_red	200313_SW130_TR2_slide08_09	97	mad2_gs_red	6	10.4164	mad2	mad2WTymEGFP	WT	ymEGFP	SW130
SW130_200318_mad2_gs_red	200313_SW130_TR2_slide08_09	98	mad2_gs_red	3	10.3659	mad2	mad2WTymEGFP	WT	ymEGFP	SW130
SW130_200318_mad2_gs_red	200313_SW130_TR2_slide08_09	99	mad2_gs_red	3	8.61718	mad2	mad2WTymEGFP	WT	ymEGFP	SW130
SW130_200318_mad1_gs_gold	200313_SW130_TR1_slide11_05	10	mad1_gs_gold	0	7.3008	mad1	mad1endog	mad2WTymEGFP	NoTag	SW130
SW130_200318_mad1_gs_gold	200313_SW130_TR1_slide11_05	101	mad1_gs_gold	4	11.7606	mad1	mad1endog	mad2WTymEGFP	NoTag	SW130
SW130_200318_mad1_gs_gold	200313_SW130_TR1_slide11_05	102	mad1_gs_gold	2	9.23436	mad1	mad1endog	mad2WTymEGFP	NoTag	SW130
SW130_200318_mad1_gs_gold	200313_SW130_TR1_slide11_05	103	mad1_gs_gold	3	10.9314	mad1	mad1endog	mad2WTymEGFP	NoTag	SW130
SW130_200318_mad1_gs_gold	200313_SW130_TR1_slide11_05	104	mad1_gs_gold	3	11.6945	mad1	mad1endog	mad2WTymEGFP	NoTag	SW130
SW130_200318_mad1_gs_gold	200313_SW130_TR1_slide11_05	106	mad1_gs_gold	0	7.76477	mad1	mad1endog	mad2WTymEGFP	NoTag	SW130
SW130_200318_mad1_gs_gold	200313_SW130_TR1_slide11_05	107	mad1_gs_gold	3	10.7069	mad1	mad1endog	mad2WTymEGFP	NoTag	SW130
SW130_200318_mad1_gs_gold	200313_SW130_TR1_slide11_05	108	mad1_gs_gold	3	11.5833	mad1	mad1endog	mad2WTymEGFP	NoTag	SW130
SW130_200318_mad1_gs_gold	200313_SW130_TR1_slide11_05	109	mad1_gs_gold	2	7.85902	mad1	mad1endog	mad2WTymEGFP	NoTag	SW130
SW130_200318_mad1_gs_gold	200313_SW130_TR1_slide11_05	110	mad1_gs_gold	1	7.5853	mad1	mad1endog	mad2WTymEGFP	NoTag	SW130
SW130_200318_mad1_gs_gold	200313_SW130_TR1_slide11_05	111	mad1_gs_gold	1	7.7378	mad1	mad1endog	mad2WTymEGFP	NoTag	SW130
SW130_200318_mad1_gs_gold	200313_SW130_TR1_slide11_05	112	mad1_gs_gold	2	9.0092	mad1	mad1endog	mad2WTymEGFP	NoTag	SW130
SW130_200318_mad1_gs_gold	200313_SW130_TR1_slide11_05	115	mad1_gs_gold	2	7.75021	mad1	mad1endog	mad2WTymEGFP	NoTag	SW130
SW130_200318_mad1_gs_gold	200313_SW130_TR1_slide11_05	117	mad1_gs_gold	4	12.1205	mad1	mad1endog	mad2WTymEGFP	NoTag	SW130
SW130_200318_mad1_gs_gold	200313_SW130_TR1_slide11_05	118	mad1_gs_gold	1	8.95063	mad1	mad1endog	mad2WTymEGFP	NoTag	SW130
SW130_200318_mad1_gs_gold	200313_SW130_TR1_slide11_05	119	mad1_gs_gold	2	9.33029	mad1	mad1endog	mad2WTymEGFP	NoTag	SW130
SW130_200318_mad1_gs_gold	200313_SW130_TR1_slide11_05	12	mad1_gs_gold	3	9.15453	mad1	mad1endog	mad2WTymEGFP	NoTag	SW130
SW130_200318_mad1_gs_gold	200313_SW130_TR1_slide11_05	120	mad1_gs_gold	3	7.41897	mad1	mad1endog	mad2WTymEGFP	NoTag	SW130
SW130_200318_mad1_gs_gold	200313_SW130_TR1_slide11_05	121	mad1_gs_gold	2	11.7803	mad1	mad1endog	mad2WTymEGFP	NoTag	SW130
SW130_200318_mad1_gs_gold	200313_SW130_TR1_slide11_05	122	mad1_gs_gold	3	12.5231	mad1	mad1endog	mad2WTymEGFP	NoTag	SW130
SW130_200318_mad1_gs_gold	200313_SW130_TR1_slide11_05	123	mad1_gs_gold	2	8.75843	mad1	mad1endog	mad2WTymEGFP	NoTag	SW130
SW130_200318_mad1_gs_gold	200313_SW130_TR1_slide11_05	124	mad1_gs_gold	2	11.6995	mad1	mad1endog	mad2WTymEGFP	NoTag	SW130
SW130_200318_mad1_gs_gold	200313_SW130_TR1_slide11_05	125	mad1_gs_gold	3	13.274	mad1	mad1endog	mad2WTymEGFP	NoTag	SW130
SW130_200318_mad1_gs_gold	200313_SW130_TR1_slide11_05	126	mad1_gs_gold	4	11.5878	mad1	mad1endog	mad2WTymEGFP	NoTag	SW130
SW130_200318_mad1_gs_gold	200313_SW130_TR1_slide11_05	127	mad1_gs_gold	3	9.1689	mad1	mad1endog	mad2WTymEGFP	NoTag	SW130
SW130_200318_mad1_gs_gold	200313_SW130_TR1_slide11_05	128	mad1_gs_gold	2	9.18229	mad1	mad1endog	mad2WTymEGFP	NoTag	SW130
SW130_200318_mad1_gs_gold	200313_SW130_TR1_slide11_05	129	mad1_gs_gold	2	7.86442	mad1	mad1endog	mad2WTymEGFP	NoTag	SW130
SW130_200318_mad1_gs_gold	200313_SW130_TR1_slide11_05	13	mad1_gs_gold	4	8.20144	mad1	mad1endog	mad2WTymEGFP	NoTag	SW130
SW130_200318_mad1_gs_gold	200313_SW130_TR1_slide11_05	130	mad1_gs_gold	2	10.651	mad1	mad1endog	mad2WTymEGFP	NoTag	SW130
SW130_200318_mad1_gs_gold	200313_SW130_TR1_slide11_05	131	mad1_gs_gold	1	9.16597	mad1	mad1endog	mad2WTymEGFP	NoTag	SW130
SW130_200318_mad1_gs_gold	200313_SW130_TR1_slide11_05	133	mad1_gs_gold	2	9.06887	mad1	mad1endog	mad2WTymEGFP	NoTag	SW130
SW130_200318_mad1_gs_gold	200313_SW130_TR1_slide11_05	134	mad1_gs_gold	3	11.9268	mad1	mad1endog	mad2WTymEGFP	NoTag	SW130
SW130_200318_mad1_gs_gold	200313_SW130_TR1_slide11_05	135	mad1_gs_gold	2	10.2801	mad1	mad1endog	mad2WTymEGFP	NoTag	SW130
SW130_200318_mad1_gs_gold	200313_SW130_TR1_slide11_05	136	mad1_gs_gold	2	11.5094	mad1	mad1endog	mad2WTymEGFP	NoTag	SW130
SW130_200318_mad1_gs_gold	200313_SW130_TR1_slide11_05	138	mad1_gs_gold	1	10.689	mad1	mad1endog	mad2WTymEGFP	NoTag	SW130
SW130_200318_mad1_gs_gold	200313_SW130_TR1_slide11_05	14	mad1_gs_gold	3	10.549	mad1	mad1endog	mad2WTymEGFP	NoTag	SW130
SW130_200318_mad1_gs_gold	200313_SW130_TR1_slide11_05	140	mad1_gs_gold	3	7.06309	mad1	mad1endog	mad2WTymEGFP	NoTag	SW130
SW130_200318_mad1_gs_gold	200313_SW130_TR1_slide11_05	141	mad1_gs_gold	3	8.97741	mad1	mad1endog	mad2WTymEGFP	NoTag	SW130
SW130_200318_mad1_gs_gold	200313_SW130_TR1_slide11_05	142	mad1_gs_gold	1	7.1747	mad1	mad1endog	mad2WTymEGFP	NoTag	SW130
SW130_200318_mad1_gs_gold	200313_SW130_TR1_slide11_05	143	mad1_gs_gold	3	12.1807	mad1	mad1endog	mad2WTymEGFP	NoTag	SW130
SW130_200318_mad1_gs_gold	200313_SW130_TR1_slide11_05	144	mad1_gs_gold	3	11.6262	mad1	mad1endog	mad2WTymEGFP	NoTag	SW130
SW130_200318_mad1_gs_gold	200313_SW130_TR1_slide11_05	145	mad1_gs_gold	3	12.9585	mad1	mad1endog	mad2WTymEGFP	NoTag	SW130
SW130_200318_mad1_gs_gold	200313_SW130_TR1_slide11_05	146	mad1_gs_gold	2	8.7204	mad1	mad1endog	mad2WTymEGFP	NoTag	SW130
SW130_200318_mad1_gs_gold	200313_SW130_TR1_slide11_05	147	mad1_gs_gold	2	8.17563	mad1	mad1endog	mad2WTymEGFP	NoTag	SW130
SW130_200318_mad1_gs_gold	200313_SW130_TR1_slide11_05	148	mad1_gs_gold	2	6.78691	mad1	mad1endog	mad2WTymEGFP	NoTag	SW130
SW130_200318_mad1_gs_gold	200313_SW130_TR1_slide11_05	149	mad1_gs_gold	0	8.44811	mad1	mad1endog	mad2WTymEGFP	NoTag	SW130
SW130_200318_mad1_gs_gold	200313_SW130_TR1_slide11_05	15	mad1_gs_gold	1	7.85311	mad1	mad1endog	mad2WTymEGFP	NoTag	SW130
SW130_200318_mad1_gs_gold	200313_SW130_TR1_slide11_05	151	mad1_gs_gold	1	9.40414	mad1	mad1endog	mad2WTymEGFP	NoTag	SW130
SW130_200318_mad1_gs_gold	200313_SW130_TR1_slide11_05	152	mad1_gs_gold	1	8.58916	mad1	mad1endog	mad2WTymEGFP	NoTag	SW130
SW130_200318_mad1_gs_gold	200313_SW130_TR1_slide11_05	153	mad1_gs_gold	3	8.4901	mad1	mad1endog	mad2WTymEGFP	NoTag	SW130
SW130_200318_mad1_gs_gold	200313_SW130_TR1_slide11_05	154	mad1_gs_gold	2	9.5563	mad1	mad1endog	mad2WTymEGFP	NoTag	SW130
SW130_200318_mad1_gs_gold	200313_SW130_TR1_slide11_05	155	mad1_gs_gold	1	9.77788	mad1	mad1endog	mad2WTymEGFP	NoTag	SW130
SW130_200318_mad1_gs_gold	200313_SW130_TR1_slide11_05	156	mad1_gs_gold	2	9.94168	mad1	mad1endog	mad2WTymEGFP	NoTag	SW130
SW130_200318_mad1_gs_gold	200313_SW130_TR1_slide11_05	158	mad1_gs_gold	0	7.6234	mad1	mad1endog	mad2WTymEGFP	NoTag	SW130
SW130_200318_mad1_gs_gold	200313_SW130_TR1_slide11_05	159	mad1_gs_gold	1	7.09443	mad1	mad1endog	mad2WTymEGFP	NoTag	SW130
SW130_200318_mad1_gs_gold	200313_SW130_TR1_slide11_05	16	mad1_gs_gold	1	8.2955	mad1	mad1endog	mad2WTymEGFP	NoTag	SW130
SW130_200318_mad1_gs_gold	200313_SW130_TR1_slide11_05	160	mad1_gs_gold	2	10.9713	mad1	mad1endog	mad2WTymEGFP	NoTag	SW130
SW130_200318_mad1_gs_gold	200313_SW130_TR1_slide11_05	161	mad1_gs_gold	1	9.13907	mad1	mad1endog	mad2WTymEGFP	NoTag	SW130
SW130_200318_mad1_gs_gold	200313_SW130_TR1_slide11_05	162	mad1_gs_gold	0	6.68486	mad1	mad1endog	mad2WTymEGFP	NoTag	SW130
SW130_200318_mad1_gs_gold	200313_SW130_TR1_slide11_05	164	mad1_gs_gold	1	10.5292	mad1	mad1endog	mad2WTymEGFP	NoTag	SW130
SW130_200318_mad1_gs_gold	200313_SW130_TR1_slide11_05	165	mad1_gs_gold	3	12.7955	mad1	mad1endog	mad2WTymEGFP	NoTag	SW130
SW130_200318_mad1_gs_gold	200313_SW130_TR1_slide11_05	166	mad1_gs_gold	5	12.6428	mad1	mad1endog	mad2WTymEGFP	NoTag	SW130
SW130_200318_mad1_gs_gold	200313_SW130_TR1_slide11_05	167	mad1_gs_gold	3	7.79207	mad1	mad1endog	mad2WTymEGFP	NoTag	SW130
SW130_200318_mad1_gs_gold	200313_SW130_TR1_slide11_05	168	mad1_gs_gold	4	12.3278	mad1	mad1endog	mad2WTymEGFP	NoTag	SW130
SW130_200318_mad1_gs_gold	200313_SW130_TR1_slide11_05	17	mad1_gs_gold	1	8.36557	mad1	mad1endog	mad2WTymEGFP	NoTag	SW130
SW130_200318_mad1_gs_gold	200313_SW130_TR1_slide11_05	170	mad1_gs_gold	3	8.92151	mad1	mad1endog	mad2WTymEGFP	NoTag	SW130
SW130_200318_mad1_gs_gold	200313_SW130_TR1_slide11_05	171	mad1_gs_gold	2	8.37733	mad1	mad1endog	mad2WTymEGFP	NoTag	SW130
SW130_200318_mad1_gs_gold	200313_SW130_TR1_slide11_05	172	mad1_gs_gold	1	10.0483	mad1	mad1endog	mad2WTymEGFP	NoTag	SW130
SW130_200318_mad1_gs_gold	200313_SW130_TR1_slide11_05	174	mad1_gs_gold	2	12.3377	mad1	mad1endog	mad2WTymEGFP	NoTag	SW130
SW130_200318_mad1_gs_gold	200313_SW130_TR1_slide11_05	175	mad1_gs_gold	3	8.99437	mad1	mad1endog	mad2WTymEGFP	NoTag	SW130
SW130_200318_mad1_gs_gold	200313_SW130_TR1_slide11_05	176	mad1_gs_gold	3	12.5022	mad1	mad1endog	mad2WTymEGFP	NoTag	SW130
SW130_200318_mad1_gs_gold	200313_SW130_TR1_slide11_05	178	mad1_gs_gold	3	11.3958	mad1	mad1endog	mad2WTymEGFP	NoTag	SW130
SW130_200318_mad1_gs_gold	200313_SW130_TR1_slide11_05	179	mad1_gs_gold	4	10.944	mad1	mad1endog	mad2WTymEGFP	NoTag	SW130
SW130_200318_mad1_gs_gold	200313_SW130_TR1_slide11_05	18	mad1_gs_gold	0	7.82841	mad1	mad1endog	mad2WTymEGFP	NoTag	SW130
SW130_200318_mad1_gs_gold	200313_SW130_TR1_slide11_05	180	mad1_gs_gold	1	8.17667	mad1	mad1endog	mad2WTymEGFP	NoTag	SW130
SW130_200318_mad1_gs_gold	200313_SW130_TR1_slide11_05	181	mad1_gs_gold	1	12.2356	mad1	mad1endog	mad2WTymEGFP	NoTag	SW130
SW130_200318_mad1_gs_gold	200313_SW130_TR1_slide11_05	182	mad1_gs_gold	2	12.1895	mad1	mad1endog	mad2WTymEGFP	NoTag	SW130
SW130_200318_mad1_gs_gold	200313_SW130_TR1_slide11_05	183	mad1_gs_gold	0	7.70393	mad1	mad1endog	mad2WTymEGFP	NoTag	SW130
SW130_200318_mad1_gs_gold	200313_SW130_TR1_slide11_05	184	mad1_gs_gold	4	5.87509	mad1	mad1endog	mad2WTymEGFP	NoTag	SW130
SW130_200318_mad1_gs_gold	200313_SW130_TR1_slide11_05	185	mad1_gs_gold	1	8.20755	mad1	mad1endog	mad2WTymEGFP	NoTag	SW130
SW130_200318_mad1_gs_gold	200313_SW130_TR1_slide11_05	186	mad1_gs_gold	2	11.0003	mad1	mad1endog	mad2WTymEGFP	NoTag	SW130
SW130_200318_mad1_gs_gold	200313_SW130_TR1_slide11_05	187	mad1_gs_gold	2	11.3485	mad1	mad1endog	mad2WTymEGFP	NoTag	SW130
SW130_200318_mad1_gs_gold	200313_SW130_TR1_slide11_05	188	mad1_gs_gold	0	8.69804	mad1	mad1endog	mad2WTymEGFP	NoTag	SW130
SW130_200318_mad1_gs_gold	200313_SW130_TR1_slide11_05	192	mad1_gs_gold	3	10.9196	mad1	mad1endog	mad2WTymEGFP	NoTag	SW130
SW130_200318_mad1_gs_gold	200313_SW130_TR1_slide11_05	193	mad1_gs_gold	0	10.6719	mad1	mad1endog	mad2WTymEGFP	NoTag	SW130
SW130_200318_mad1_gs_gold	200313_SW130_TR1_slide11_05	194	mad1_gs_gold	1	8.9039	mad1	mad1endog	mad2WTymEGFP	NoTag	SW130
SW130_200318_mad1_gs_gold	200313_SW130_TR1_slide11_05	195	mad1_gs_gold	4	10.8839	mad1	mad1endog	mad2WTymEGFP	NoTag	SW130
SW130_200318_mad1_gs_gold	200313_SW130_TR1_slide11_05	196	mad1_gs_gold	2	10.0415	mad1	mad1endog	mad2WTymEGFP	NoTag	SW130
SW130_200318_mad1_gs_gold	200313_SW130_TR1_slide11_05	197	mad1_gs_gold	3	10.2925	mad1	mad1endog	mad2WTymEGFP	NoTag	SW130
SW130_200318_mad1_gs_gold	200313_SW130_TR1_slide11_05	199	mad1_gs_gold	1	9.83853	mad1	mad1endog	mad2WTymEGFP	NoTag	SW130
SW130_200318_mad1_gs_gold	200313_SW130_TR1_slide11_05	20	mad1_gs_gold	0	8.3094	mad1	mad1endog	mad2WTymEGFP	NoTag	SW130
SW130_200318_mad1_gs_gold	200313_SW130_TR1_slide11_05	200	mad1_gs_gold	3	7.55255	mad1	mad1endog	mad2WTymEGFP	NoTag	SW130
SW130_200318_mad1_gs_gold	200313_SW130_TR1_slide11_05	201	mad1_gs_gold	2	9.74766	mad1	mad1endog	mad2WTymEGFP	NoTag	SW130
SW130_200318_mad1_gs_gold	200313_SW130_TR1_slide11_05	202	mad1_gs_gold	3	9.24905	mad1	mad1endog	mad2WTymEGFP	NoTag	SW130
SW130_200318_mad1_gs_gold	200313_SW130_TR1_slide11_05	203	mad1_gs_gold	2	11.8995	mad1	mad1endog	mad2WTymEGFP	NoTag	SW130
SW130_200318_mad1_gs_gold	200313_SW130_TR1_slide11_05	204	mad1_gs_gold	4	11.0111	mad1	mad1endog	mad2WTymEGFP	NoTag	SW130
SW130_200318_mad1_gs_gold	200313_SW130_TR1_slide11_05	205	mad1_gs_gold	0	6.49226	mad1	mad1endog	mad2WTymEGFP	NoTag	SW130
SW130_200318_mad1_gs_gold	200313_SW130_TR1_slide11_05	206	mad1_gs_gold	3	7.21071	mad1	mad1endog	mad2WTymEGFP	NoTag	SW130
SW130_200318_mad1_gs_gold	200313_SW130_TR1_slide11_05	207	mad1_gs_gold	2	9.22578	mad1	mad1endog	mad2WTymEGFP	NoTag	SW130
SW130_200318_mad1_gs_gold	200313_SW130_TR1_slide11_05	208	mad1_gs_gold	2	11.8793	mad1	mad1endog	mad2WTymEGFP	NoTag	SW130
SW130_200318_mad1_gs_gold	200313_SW130_TR1_slide11_05	209	mad1_gs_gold	1	8.06013	mad1	mad1endog	mad2WTymEGFP	NoTag	SW130
SW130_200318_mad1_gs_gold	200313_SW130_TR1_slide11_05	21	mad1_gs_gold	1	7.97556	mad1	mad1endog	mad2WTymEGFP	NoTag	SW130
SW130_200318_mad1_gs_gold	200313_SW130_TR1_slide11_05	210	mad1_gs_gold	4	11.8903	mad1	mad1endog	mad2WTymEGFP	NoTag	SW130
SW130_200318_mad1_gs_gold	200313_SW130_TR1_slide11_05	211	mad1_gs_gold	0	8.84715	mad1	mad1endog	mad2WTymEGFP	NoTag	SW130
SW130_200318_mad1_gs_gold	200313_SW130_TR1_slide11_05	212	mad1_gs_gold	1	9.68155	mad1	mad1endog	mad2WTymEGFP	NoTag	SW130
SW130_200318_mad1_gs_gold	200313_SW130_TR1_slide11_05	213	mad1_gs_gold	3	12.5406	mad1	mad1endog	mad2WTymEGFP	NoTag	SW130
SW130_200318_mad1_gs_gold	200313_SW130_TR1_slide11_05	214	mad1_gs_gold	1	12.2962	mad1	mad1endog	mad2WTymEGFP	NoTag	SW130
SW130_200318_mad1_gs_gold	200313_SW130_TR1_slide11_05	215	mad1_gs_gold	2	6.94428	mad1	mad1endog	mad2WTymEGFP	NoTag	SW130
SW130_200318_mad1_gs_gold	200313_SW130_TR1_slide11_05	216	mad1_gs_gold	1	9.18314	mad1	mad1endog	mad2WTymEGFP	NoTag	SW130
SW130_200318_mad1_gs_gold	200313_SW130_TR1_slide11_05	217	mad1_gs_gold	2	9.77594	mad1	mad1endog	mad2WTymEGFP	NoTag	SW130
SW130_200318_mad1_gs_gold	200313_SW130_TR1_slide11_05	218	mad1_gs_gold	3	7.71498	mad1	mad1endog	mad2WTymEGFP	NoTag	SW130
SW130_200318_mad1_gs_gold	200313_SW130_TR1_slide11_05	22	mad1_gs_gold	0	9.09194	mad1	mad1endog	mad2WTymEGFP	NoTag	SW130
SW130_200318_mad1_gs_gold	200313_SW130_TR1_slide11_05	220	mad1_gs_gold	2	13.168	mad1	mad1endog	mad2WTymEGFP	NoTag	SW130
SW130_200318_mad1_gs_gold	200313_SW130_TR1_slide11_05	221	mad1_gs_gold	1	7.7036	mad1	mad1endog	mad2WTymEGFP	NoTag	SW130
SW130_200318_mad1_gs_gold	200313_SW130_TR1_slide11_05	222	mad1_gs_gold	2	8.29179	mad1	mad1endog	mad2WTymEGFP	NoTag	SW130
SW130_200318_mad1_gs_gold	200313_SW130_TR1_slide11_05	224	mad1_gs_gold	1	10.9509	mad1	mad1endog	mad2WTymEGFP	NoTag	SW130
SW130_200318_mad1_gs_gold	200313_SW130_TR1_slide11_05	226	mad1_gs_gold	4	9.73817	mad1	mad1endog	mad2WTymEGFP	NoTag	SW130
SW130_200318_mad1_gs_gold	200313_SW130_TR1_slide11_05	227	mad1_gs_gold	1	9.62247	mad1	mad1endog	mad2WTymEGFP	NoTag	SW130
SW130_200318_mad1_gs_gold	200313_SW130_TR1_slide11_05	228	mad1_gs_gold	0	7.72063	mad1	mad1endog	mad2WTymEGFP	NoTag	SW130
SW130_200318_mad1_gs_gold	200313_SW130_TR1_slide11_05	229	mad1_gs_gold	2	9.50105	mad1	mad1endog	mad2WTymEGFP	NoTag	SW130
SW130_200318_mad1_gs_gold	200313_SW130_TR1_slide11_05	230	mad1_gs_gold	3	13.0637	mad1	mad1endog	mad2WTymEGFP	NoTag	SW130
SW130_200318_mad1_gs_gold	200313_SW130_TR1_slide11_05	231	mad1_gs_gold	1	7.49092	mad1	mad1endog	mad2WTymEGFP	NoTag	SW130
SW130_200318_mad1_gs_gold	200313_SW130_TR1_slide11_05	232	mad1_gs_gold	2	8.95966	mad1	mad1endog	mad2WTymEGFP	NoTag	SW130
SW130_200318_mad1_gs_gold	200313_SW130_TR1_slide11_05	233	mad1_gs_gold	3	12.7323	mad1	mad1endog	mad2WTymEGFP	NoTag	SW130
SW130_200318_mad1_gs_gold	200313_SW130_TR1_slide11_05	235	mad1_gs_gold	1	7.29554	mad1	mad1endog	mad2WTymEGFP	NoTag	SW130
SW130_200318_mad1_gs_gold	200313_SW130_TR1_slide11_05	236	mad1_gs_gold	2	7.3907	mad1	mad1endog	mad2WTymEGFP	NoTag	SW130
SW130_200318_mad1_gs_gold	200313_SW130_TR1_slide11_05	237	mad1_gs_gold	2	11.3762	mad1	mad1endog	mad2WTymEGFP	NoTag	SW130
SW130_200318_mad1_gs_gold	200313_SW130_TR1_slide11_05	238	mad1_gs_gold	2	11.4427	mad1	mad1endog	mad2WTymEGFP	NoTag	SW130
SW130_200318_mad1_gs_gold	200313_SW130_TR1_slide11_05	239	mad1_gs_gold	2	9.88429	mad1	mad1endog	mad2WTymEGFP	NoTag	SW130
SW130_200318_mad1_gs_gold	200313_SW130_TR1_slide11_05	24	mad1_gs_gold	1	6.94362	mad1	mad1endog	mad2WTymEGFP	NoTag	SW130
SW130_200318_mad1_gs_gold	200313_SW130_TR1_slide11_05	240	mad1_gs_gold	2	8.19832	mad1	mad1endog	mad2WTymEGFP	NoTag	SW130
SW130_200318_mad1_gs_gold	200313_SW130_TR1_slide11_05	242	mad1_gs_gold	2	12.0812	mad1	mad1endog	mad2WTymEGFP	NoTag	SW130
SW130_200318_mad1_gs_gold	200313_SW130_TR1_slide11_05	244	mad1_gs_gold	3	9.41973	mad1	mad1endog	mad2WTymEGFP	NoTag	SW130
SW130_200318_mad1_gs_gold	200313_SW130_TR1_slide11_05	246	mad1_gs_gold	3	10.1618	mad1	mad1endog	mad2WTymEGFP	NoTag	SW130
SW130_200318_mad1_gs_gold	200313_SW130_TR1_slide11_05	248	mad1_gs_gold	2	9.00386	mad1	mad1endog	mad2WTymEGFP	NoTag	SW130
SW130_200318_mad1_gs_gold	200313_SW130_TR1_slide11_05	249	mad1_gs_gold	1	11.616	mad1	mad1endog	mad2WTymEGFP	NoTag	SW130
SW130_200318_mad1_gs_gold	200313_SW130_TR1_slide11_05	25	mad1_gs_gold	2	7.41643	mad1	mad1endog	mad2WTymEGFP	NoTag	SW130
SW130_200318_mad1_gs_gold	200313_SW130_TR1_slide11_05	250	mad1_gs_gold	0	8.62036	mad1	mad1endog	mad2WTymEGFP	NoTag	SW130
SW130_200318_mad1_gs_gold	200313_SW130_TR1_slide11_05	251	mad1_gs_gold	1	9.35831	mad1	mad1endog	mad2WTymEGFP	NoTag	SW130
SW130_200318_mad1_gs_gold	200313_SW130_TR1_slide11_05	253	mad1_gs_gold	2	8.37766	mad1	mad1endog	mad2WTymEGFP	NoTag	SW130
SW130_200318_mad1_gs_gold	200313_SW130_TR1_slide11_05	254	mad1_gs_gold	2	8.27346	mad1	mad1endog	mad2WTymEGFP	NoTag	SW130
SW130_200318_mad1_gs_gold	200313_SW130_TR1_slide11_05	255	mad1_gs_gold	2	12.5362	mad1	mad1endog	mad2WTymEGFP	NoTag	SW130
SW130_200318_mad1_gs_gold	200313_SW130_TR1_slide11_05	256	mad1_gs_gold	1	9.62117	mad1	mad1endog	mad2WTymEGFP	NoTag	SW130
SW130_200318_mad1_gs_gold	200313_SW130_TR1_slide11_05	257	mad1_gs_gold	1	8.54874	mad1	mad1endog	mad2WTymEGFP	NoTag	SW130
SW130_200318_mad1_gs_gold	200313_SW130_TR1_slide11_05	258	mad1_gs_gold	3	10.1044	mad1	mad1endog	mad2WTymEGFP	NoTag	SW130
SW130_200318_mad1_gs_gold	200313_SW130_TR1_slide11_05	259	mad1_gs_gold	2	11.2752	mad1	mad1endog	mad2WTymEGFP	NoTag	SW130
SW130_200318_mad1_gs_gold	200313_SW130_TR1_slide11_05	26	mad1_gs_gold	1	8.97189	mad1	mad1endog	mad2WTymEGFP	NoTag	SW130
SW130_200318_mad1_gs_gold	200313_SW130_TR1_slide11_05	260	mad1_gs_gold	2	8.12838	mad1	mad1endog	mad2WTymEGFP	NoTag	SW130
SW130_200318_mad1_gs_gold	200313_SW130_TR1_slide11_05	261	mad1_gs_gold	1	8.43615	mad1	mad1endog	mad2WTymEGFP	NoTag	SW130
SW130_200318_mad1_gs_gold	200313_SW130_TR1_slide11_05	262	mad1_gs_gold	1	7.9924	mad1	mad1endog	mad2WTymEGFP	NoTag	SW130
SW130_200318_mad1_gs_gold	200313_SW130_TR1_slide11_05	263	mad1_gs_gold	2	7.644	mad1	mad1endog	mad2WTymEGFP	NoTag	SW130
SW130_200318_mad1_gs_gold	200313_SW130_TR1_slide11_05	264	mad1_gs_gold	2	8.8465	mad1	mad1endog	mad2WTymEGFP	NoTag	SW130
SW130_200318_mad1_gs_gold	200313_SW130_TR1_slide11_05	265	mad1_gs_gold	0	7.49587	mad1	mad1endog	mad2WTymEGFP	NoTag	SW130
SW130_200318_mad1_gs_gold	200313_SW130_TR1_slide11_05	266	mad1_gs_gold	0	6.94688	mad1	mad1endog	mad2WTymEGFP	NoTag	SW130
SW130_200318_mad1_gs_gold	200313_SW130_TR1_slide11_05	267	mad1_gs_gold	3	9.92803	mad1	mad1endog	mad2WTymEGFP	NoTag	SW130
SW130_200318_mad1_gs_gold	200313_SW130_TR1_slide11_05	268	mad1_gs_gold	1	10.3893	mad1	mad1endog	mad2WTymEGFP	NoTag	SW130
SW130_200318_mad1_gs_gold	200313_SW130_TR1_slide11_05	269	mad1_gs_gold	3	11.1699	mad1	mad1endog	mad2WTymEGFP	NoTag	SW130
SW130_200318_mad1_gs_gold	200313_SW130_TR1_slide11_05	27	mad1_gs_gold	1	9.42272	mad1	mad1endog	mad2WTymEGFP	NoTag	SW130
SW130_200318_mad1_gs_gold	200313_SW130_TR1_slide11_05	270	mad1_gs_gold	3	10.5594	mad1	mad1endog	mad2WTymEGFP	NoTag	SW130
SW130_200318_mad1_gs_gold	200313_SW130_TR1_slide11_05	271	mad1_gs_gold	1	8.30368	mad1	mad1endog	mad2WTymEGFP	NoTag	SW130
SW130_200318_mad1_gs_gold	200313_SW130_TR1_slide11_05	272	mad1_gs_gold	1	8.47002	mad1	mad1endog	mad2WTymEGFP	NoTag	SW130
SW130_200318_mad1_gs_gold	200313_SW130_TR1_slide11_05	273	mad1_gs_gold	3	12.3882	mad1	mad1endog	mad2WTymEGFP	NoTag	SW130
SW130_200318_mad1_gs_gold	200313_SW130_TR1_slide11_05	274	mad1_gs_gold	4	7.61111	mad1	mad1endog	mad2WTymEGFP	NoTag	SW130
SW130_200318_mad1_gs_gold	200313_SW130_TR1_slide11_05	275	mad1_gs_gold	1	8.1716	mad1	mad1endog	mad2WTymEGFP	NoTag	SW130
SW130_200318_mad1_gs_gold	200313_SW130_TR1_slide11_05	277	mad1_gs_gold	0	11.4003	mad1	mad1endog	mad2WTymEGFP	NoTag	SW130
SW130_200318_mad1_gs_gold	200313_SW130_TR1_slide11_05	279	mad1_gs_gold	3	9.22662	mad1	mad1endog	mad2WTymEGFP	NoTag	SW130
SW130_200318_mad1_gs_gold	200313_SW130_TR1_slide11_05	280	mad1_gs_gold	2	7.11848	mad1	mad1endog	mad2WTymEGFP	NoTag	SW130
SW130_200318_mad1_gs_gold	200313_SW130_TR1_slide11_05	281	mad1_gs_gold	2	10.2678	mad1	mad1endog	mad2WTymEGFP	NoTag	SW130
SW130_200318_mad1_gs_gold	200313_SW130_TR1_slide11_05	29	mad1_gs_gold	2	12.1327	mad1	mad1endog	mad2WTymEGFP	NoTag	SW130
SW130_200318_mad1_gs_gold	200313_SW130_TR1_slide11_05	30	mad1_gs_gold	3	12.4248	mad1	mad1endog	mad2WTymEGFP	NoTag	SW130
SW130_200318_mad1_gs_gold	200313_SW130_TR1_slide11_05	32	mad1_gs_gold	3	10.5742	mad1	mad1endog	mad2WTymEGFP	NoTag	SW130
SW130_200318_mad1_gs_gold	200313_SW130_TR1_slide11_05	33	mad1_gs_gold	3	9.84282	mad1	mad1endog	mad2WTymEGFP	NoTag	SW130
SW130_200318_mad1_gs_gold	200313_SW130_TR1_slide11_05	34	mad1_gs_gold	2	7.4854	mad1	mad1endog	mad2WTymEGFP	NoTag	SW130
SW130_200318_mad1_gs_gold	200313_SW130_TR1_slide11_05	35	mad1_gs_gold	5	14.5575	mad1	mad1endog	mad2WTymEGFP	NoTag	SW130
SW130_200318_mad1_gs_gold	200313_SW130_TR1_slide11_05	36	mad1_gs_gold	2	10.7598	mad1	mad1endog	mad2WTymEGFP	NoTag	SW130
SW130_200318_mad1_gs_gold	200313_SW130_TR1_slide11_05	37	mad1_gs_gold	5	11.7193	mad1	mad1endog	mad2WTymEGFP	NoTag	SW130
SW130_200318_mad1_gs_gold	200313_SW130_TR1_slide11_05	38	mad1_gs_gold	3	11.8607	mad1	mad1endog	mad2WTymEGFP	NoTag	SW130
SW130_200318_mad1_gs_gold	200313_SW130_TR1_slide11_05	39	mad1_gs_gold	1	8.57708	mad1	mad1endog	mad2WTymEGFP	NoTag	SW130
SW130_200318_mad1_gs_gold	200313_SW130_TR1_slide11_05	40	mad1_gs_gold	2	9.53836	mad1	mad1endog	mad2WTymEGFP	NoTag	SW130
SW130_200318_mad1_gs_gold	200313_SW130_TR1_slide11_05	41	mad1_gs_gold	3	10.4239	mad1	mad1endog	mad2WTymEGFP	NoTag	SW130
SW130_200318_mad1_gs_gold	200313_SW130_TR1_slide11_05	42	mad1_gs_gold	2	7.2577	mad1	mad1endog	mad2WTymEGFP	NoTag	SW130
SW130_200318_mad1_gs_gold	200313_SW130_TR1_slide11_05	43	mad1_gs_gold	4	12.1549	mad1	mad1endog	mad2WTymEGFP	NoTag	SW130
SW130_200318_mad1_gs_gold	200313_SW130_TR1_slide11_05	45	mad1_gs_gold	1	10.6524	mad1	mad1endog	mad2WTymEGFP	NoTag	SW130
SW130_200318_mad1_gs_gold	200313_SW130_TR1_slide11_05	46	mad1_gs_gold	0	8.01678	mad1	mad1endog	mad2WTymEGFP	NoTag	SW130
SW130_200318_mad1_gs_gold	200313_SW130_TR1_slide11_05	47	mad1_gs_gold	0	7.88697	mad1	mad1endog	mad2WTymEGFP	NoTag	SW130
SW130_200318_mad1_gs_gold	200313_SW130_TR1_slide11_05	48	mad1_gs_gold	2	9.77067	mad1	mad1endog	mad2WTymEGFP	NoTag	SW130
SW130_200318_mad1_gs_gold	200313_SW130_TR1_slide11_05	50	mad1_gs_gold	1	11.1632	mad1	mad1endog	mad2WTymEGFP	NoTag	SW130
SW130_200318_mad1_gs_gold	200313_SW130_TR1_slide11_05	51	mad1_gs_gold	3	12.1774	mad1	mad1endog	mad2WTymEGFP	NoTag	SW130
SW130_200318_mad1_gs_gold	200313_SW130_TR1_slide11_05	52	mad1_gs_gold	3	11.6273	mad1	mad1endog	mad2WTymEGFP	NoTag	SW130
SW130_200318_mad1_gs_gold	200313_SW130_TR1_slide11_05	53	mad1_gs_gold	2	9.59777	mad1	mad1endog	mad2WTymEGFP	NoTag	SW130
SW130_200318_mad1_gs_gold	200313_SW130_TR1_slide11_05	54	mad1_gs_gold	2	9.70782	mad1	mad1endog	mad2WTymEGFP	NoTag	SW130
SW130_200318_mad1_gs_gold	200313_SW130_TR1_slide11_05	55	mad1_gs_gold	1	11.0825	mad1	mad1endog	mad2WTymEGFP	NoTag	SW130
SW130_200318_mad1_gs_gold	200313_SW130_TR1_slide11_05	56	mad1_gs_gold	1	9.88572	mad1	mad1endog	mad2WTymEGFP	NoTag	SW130
SW130_200318_mad1_gs_gold	200313_SW130_TR1_slide11_05	57	mad1_gs_gold	4	9.11021	mad1	mad1endog	mad2WTymEGFP	NoTag	SW130
SW130_200318_mad1_gs_gold	200313_SW130_TR1_slide11_05	58	mad1_gs_gold	2	7.86285	mad1	mad1endog	mad2WTymEGFP	NoTag	SW130
SW130_200318_mad1_gs_gold	200313_SW130_TR1_slide11_05	59	mad1_gs_gold	4	8.36056	mad1	mad1endog	mad2WTymEGFP	NoTag	SW130
SW130_200318_mad1_gs_gold	200313_SW130_TR1_slide11_05	60	mad1_gs_gold	0	9.4952	mad1	mad1endog	mad2WTymEGFP	NoTag	SW130
SW130_200318_mad1_gs_gold	200313_SW130_TR1_slide11_05	61	mad1_gs_gold	4	12.4537	mad1	mad1endog	mad2WTymEGFP	NoTag	SW130
SW130_200318_mad1_gs_gold	200313_SW130_TR1_slide11_05	62	mad1_gs_gold	4	9.15441	mad1	mad1endog	mad2WTymEGFP	NoTag	SW130
SW130_200318_mad1_gs_gold	200313_SW130_TR1_slide11_05	63	mad1_gs_gold	3	10.9766	mad1	mad1endog	mad2WTymEGFP	NoTag	SW130
SW130_200318_mad1_gs_gold	200313_SW130_TR1_slide11_05	64	mad1_gs_gold	3	11.3645	mad1	mad1endog	mad2WTymEGFP	NoTag	SW130
SW130_200318_mad1_gs_gold	200313_SW130_TR1_slide11_05	65	mad1_gs_gold	2	8.01866	mad1	mad1endog	mad2WTymEGFP	NoTag	SW130
SW130_200318_mad1_gs_gold	200313_SW130_TR1_slide11_05	66	mad1_gs_gold	0	9.35786	mad1	mad1endog	mad2WTymEGFP	NoTag	SW130
SW130_200318_mad1_gs_gold	200313_SW130_TR1_slide11_05	67	mad1_gs_gold	1	9.08901	mad1	mad1endog	mad2WTymEGFP	NoTag	SW130
SW130_200318_mad1_gs_gold	200313_SW130_TR1_slide11_05	68	mad1_gs_gold	4	11.176	mad1	mad1endog	mad2WTymEGFP	NoTag	SW130
SW130_200318_mad1_gs_gold	200313_SW130_TR1_slide11_05	69	mad1_gs_gold	3	12.0461	mad1	mad1endog	mad2WTymEGFP	NoTag	SW130
SW130_200318_mad1_gs_gold	200313_SW130_TR1_slide11_05	70	mad1_gs_gold	3	9.49143	mad1	mad1endog	mad2WTymEGFP	NoTag	SW130
SW130_200318_mad1_gs_gold	200313_SW130_TR1_slide11_05	71	mad1_gs_gold	1	9.71945	mad1	mad1endog	mad2WTymEGFP	NoTag	SW130
SW130_200318_mad1_gs_gold	200313_SW130_TR1_slide11_05	72	mad1_gs_gold	1	11.3257	mad1	mad1endog	mad2WTymEGFP	NoTag	SW130
SW130_200318_mad1_gs_gold	200313_SW130_TR1_slide11_05	73	mad1_gs_gold	2	10.6206	mad1	mad1endog	mad2WTymEGFP	NoTag	SW130
SW130_200318_mad1_gs_gold	200313_SW130_TR1_slide11_05	74	mad1_gs_gold	2	9.27303	mad1	mad1endog	mad2WTymEGFP	NoTag	SW130
SW130_200318_mad1_gs_gold	200313_SW130_TR1_slide11_05	75	mad1_gs_gold	0	6.65386	mad1	mad1endog	mad2WTymEGFP	NoTag	SW130
SW130_200318_mad1_gs_gold	200313_SW130_TR1_slide11_05	76	mad1_gs_gold	2	7.71654	mad1	mad1endog	mad2WTymEGFP	NoTag	SW130
SW130_200318_mad1_gs_gold	200313_SW130_TR1_slide11_05	77	mad1_gs_gold	2	10.424	mad1	mad1endog	mad2WTymEGFP	NoTag	SW130
SW130_200318_mad1_gs_gold	200313_SW130_TR1_slide11_05	78	mad1_gs_gold	0	8.97058	mad1	mad1endog	mad2WTymEGFP	NoTag	SW130
SW130_200318_mad1_gs_gold	200313_SW130_TR1_slide11_05	79	mad1_gs_gold	3	12.1026	mad1	mad1endog	mad2WTymEGFP	NoTag	SW130
SW130_200318_mad1_gs_gold	200313_SW130_TR1_slide11_05	80	mad1_gs_gold	2	10.6001	mad1	mad1endog	mad2WTymEGFP	NoTag	SW130
SW130_200318_mad1_gs_gold	200313_SW130_TR1_slide11_05	81	mad1_gs_gold	2	11.7707	mad1	mad1endog	mad2WTymEGFP	NoTag	SW130
SW130_200318_mad1_gs_gold	200313_SW130_TR1_slide11_05	82	mad1_gs_gold	1	9.49513	mad1	mad1endog	mad2WTymEGFP	NoTag	SW130
SW130_200318_mad1_gs_gold	200313_SW130_TR1_slide11_05	84	mad1_gs_gold	3	12.6886	mad1	mad1endog	mad2WTymEGFP	NoTag	SW130
SW130_200318_mad1_gs_gold	200313_SW130_TR1_slide11_05	85	mad1_gs_gold	3	8.29374	mad1	mad1endog	mad2WTymEGFP	NoTag	SW130
SW130_200318_mad1_gs_gold	200313_SW130_TR1_slide11_05	86	mad1_gs_gold	3	11.4696	mad1	mad1endog	mad2WTymEGFP	NoTag	SW130
SW130_200318_mad1_gs_gold	200313_SW130_TR1_slide11_05	87	mad1_gs_gold	1	7.92851	mad1	mad1endog	mad2WTymEGFP	NoTag	SW130
SW130_200318_mad1_gs_gold	200313_SW130_TR1_slide11_05	89	mad1_gs_gold	2	8.78313	mad1	mad1endog	mad2WTymEGFP	NoTag	SW130
SW130_200318_mad1_gs_gold	200313_SW130_TR1_slide11_05	90	mad1_gs_gold	3	8.91618	mad1	mad1endog	mad2WTymEGFP	NoTag	SW130
SW130_200318_mad1_gs_gold	200313_SW130_TR1_slide11_05	91	mad1_gs_gold	2	8.48471	mad1	mad1endog	mad2WTymEGFP	NoTag	SW130
SW130_200318_mad1_gs_gold	200313_SW130_TR1_slide11_05	92	mad1_gs_gold	3	9.70801	mad1	mad1endog	mad2WTymEGFP	NoTag	SW130
SW130_200318_mad1_gs_gold	200313_SW130_TR1_slide11_05	93	mad1_gs_gold	3	12.5735	mad1	mad1endog	mad2WTymEGFP	NoTag	SW130
SW130_200318_mad1_gs_gold	200313_SW130_TR1_slide11_05	95	mad1_gs_gold	1	9.6993	mad1	mad1endog	mad2WTymEGFP	NoTag	SW130
SW130_200318_mad1_gs_gold	200313_SW130_TR1_slide11_05	96	mad1_gs_gold	4	10.5048	mad1	mad1endog	mad2WTymEGFP	NoTag	SW130
SW130_200318_mad1_gs_gold	200313_SW130_TR1_slide11_05	98	mad1_gs_gold	3	7.74937	mad1	mad1endog	mad2WTymEGFP	NoTag	SW130
SW130_200318_mad1_gs_gold	200313_SW130_TR1_slide12_02	100	mad1_gs_gold	1	10.3529	mad1	mad1endog	mad2WTymEGFP	NoTag	SW130
SW130_200318_mad1_gs_gold	200313_SW130_TR1_slide12_02	102	mad1_gs_gold	2	11.2236	mad1	mad1endog	mad2WTymEGFP	NoTag	SW130
SW130_200318_mad1_gs_gold	200313_SW130_TR1_slide12_02	105	mad1_gs_gold	2	8.25942	mad1	mad1endog	mad2WTymEGFP	NoTag	SW130
SW130_200318_mad1_gs_gold	200313_SW130_TR1_slide12_02	106	mad1_gs_gold	3	10.1453	mad1	mad1endog	mad2WTymEGFP	NoTag	SW130
SW130_200318_mad1_gs_gold	200313_SW130_TR1_slide12_02	107	mad1_gs_gold	1	11.718	mad1	mad1endog	mad2WTymEGFP	NoTag	SW130
SW130_200318_mad1_gs_gold	200313_SW130_TR1_slide12_02	108	mad1_gs_gold	2	11.6665	mad1	mad1endog	mad2WTymEGFP	NoTag	SW130
SW130_200318_mad1_gs_gold	200313_SW130_TR1_slide12_02	109	mad1_gs_gold	3	11.8523	mad1	mad1endog	mad2WTymEGFP	NoTag	SW130
SW130_200318_mad1_gs_gold	200313_SW130_TR1_slide12_02	11	mad1_gs_gold	2	12.0695	mad1	mad1endog	mad2WTymEGFP	NoTag	SW130
SW130_200318_mad1_gs_gold	200313_SW130_TR1_slide12_02	110	mad1_gs_gold	3	14.202	mad1	mad1endog	mad2WTymEGFP	NoTag	SW130
SW130_200318_mad1_gs_gold	200313_SW130_TR1_slide12_02	111	mad1_gs_gold	6	12.4696	mad1	mad1endog	mad2WTymEGFP	NoTag	SW130
SW130_200318_mad1_gs_gold	200313_SW130_TR1_slide12_02	112	mad1_gs_gold	3	14.4821	mad1	mad1endog	mad2WTymEGFP	NoTag	SW130
SW130_200318_mad1_gs_gold	200313_SW130_TR1_slide12_02	113	mad1_gs_gold	3	9.59517	mad1	mad1endog	mad2WTymEGFP	NoTag	SW130
SW130_200318_mad1_gs_gold	200313_SW130_TR1_slide12_02	114	mad1_gs_gold	2	8.13969	mad1	mad1endog	mad2WTymEGFP	NoTag	SW130
SW130_200318_mad1_gs_gold	200313_SW130_TR1_slide12_02	115	mad1_gs_gold	4	12.6189	mad1	mad1endog	mad2WTymEGFP	NoTag	SW130
SW130_200318_mad1_gs_gold	200313_SW130_TR1_slide12_02	116	mad1_gs_gold	1	8.237	mad1	mad1endog	mad2WTymEGFP	NoTag	SW130
SW130_200318_mad1_gs_gold	200313_SW130_TR1_slide12_02	117	mad1_gs_gold	3	9.25203	mad1	mad1endog	mad2WTymEGFP	NoTag	SW130
SW130_200318_mad1_gs_gold	200313_SW130_TR1_slide12_02	118	mad1_gs_gold	1	6.96729	mad1	mad1endog	mad2WTymEGFP	NoTag	SW130
SW130_200318_mad1_gs_gold	200313_SW130_TR1_slide12_02	119	mad1_gs_gold	2	7.72941	mad1	mad1endog	mad2WTymEGFP	NoTag	SW130
SW130_200318_mad1_gs_gold	200313_SW130_TR1_slide12_02	12	mad1_gs_gold	2	11.4418	mad1	mad1endog	mad2WTymEGFP	NoTag	SW130
SW130_200318_mad1_gs_gold	200313_SW130_TR1_slide12_02	120	mad1_gs_gold	1	7.2187	mad1	mad1endog	mad2WTymEGFP	NoTag	SW130
SW130_200318_mad1_gs_gold	200313_SW130_TR1_slide12_02	121	mad1_gs_gold	3	7.4999	mad1	mad1endog	mad2WTymEGFP	NoTag	SW130
SW130_200318_mad1_gs_gold	200313_SW130_TR1_slide12_02	123	mad1_gs_gold	4	11.0889	mad1	mad1endog	mad2WTymEGFP	NoTag	SW130
SW130_200318_mad1_gs_gold	200313_SW130_TR1_slide12_02	124	mad1_gs_gold	1	9.6237	mad1	mad1endog	mad2WTymEGFP	NoTag	SW130
SW130_200318_mad1_gs_gold	200313_SW130_TR1_slide12_02	125	mad1_gs_gold	4	12.0895	mad1	mad1endog	mad2WTymEGFP	NoTag	SW130
SW130_200318_mad1_gs_gold	200313_SW130_TR1_slide12_02	126	mad1_gs_gold	1	11.5218	mad1	mad1endog	mad2WTymEGFP	NoTag	SW130
SW130_200318_mad1_gs_gold	200313_SW130_TR1_slide12_02	128	mad1_gs_gold	1	7.47279	mad1	mad1endog	mad2WTymEGFP	NoTag	SW130
SW130_200318_mad1_gs_gold	200313_SW130_TR1_slide12_02	129	mad1_gs_gold	2	13.3781	mad1	mad1endog	mad2WTymEGFP	NoTag	SW130
SW130_200318_mad1_gs_gold	200313_SW130_TR1_slide12_02	13	mad1_gs_gold	2	10.6628	mad1	mad1endog	mad2WTymEGFP	NoTag	SW130
SW130_200318_mad1_gs_gold	200313_SW130_TR1_slide12_02	130	mad1_gs_gold	3	9.11027	mad1	mad1endog	mad2WTymEGFP	NoTag	SW130
SW130_200318_mad1_gs_gold	200313_SW130_TR1_slide12_02	131	mad1_gs_gold	1	11.4472	mad1	mad1endog	mad2WTymEGFP	NoTag	SW130
SW130_200318_mad1_gs_gold	200313_SW130_TR1_slide12_02	132	mad1_gs_gold	4	11.6732	mad1	mad1endog	mad2WTymEGFP	NoTag	SW130
SW130_200318_mad1_gs_gold	200313_SW130_TR1_slide12_02	133	mad1_gs_gold	1	8.15386	mad1	mad1endog	mad2WTymEGFP	NoTag	SW130
SW130_200318_mad1_gs_gold	200313_SW130_TR1_slide12_02	134	mad1_gs_gold	4	10.3751	mad1	mad1endog	mad2WTymEGFP	NoTag	SW130
SW130_200318_mad1_gs_gold	200313_SW130_TR1_slide12_02	135	mad1_gs_gold	0	7.0956	mad1	mad1endog	mad2WTymEGFP	NoTag	SW130
SW130_200318_mad1_gs_gold	200313_SW130_TR1_slide12_02	136	mad1_gs_gold	2	10.5045	mad1	mad1endog	mad2WTymEGFP	NoTag	SW130
SW130_200318_mad1_gs_gold	200313_SW130_TR1_slide12_02	137	mad1_gs_gold	2	8.51045	mad1	mad1endog	mad2WTymEGFP	NoTag	SW130
SW130_200318_mad1_gs_gold	200313_SW130_TR1_slide12_02	138	mad1_gs_gold	1	11.7282	mad1	mad1endog	mad2WTymEGFP	NoTag	SW130
SW130_200318_mad1_gs_gold	200313_SW130_TR1_slide12_02	139	mad1_gs_gold	4	12.0416	mad1	mad1endog	mad2WTymEGFP	NoTag	SW130
SW130_200318_mad1_gs_gold	200313_SW130_TR1_slide12_02	14	mad1_gs_gold	2	10.0353	mad1	mad1endog	mad2WTymEGFP	NoTag	SW130
SW130_200318_mad1_gs_gold	200313_SW130_TR1_slide12_02	140	mad1_gs_gold	2	7.3933	mad1	mad1endog	mad2WTymEGFP	NoTag	SW130
SW130_200318_mad1_gs_gold	200313_SW130_TR1_slide12_02	141	mad1_gs_gold	2	8.32806	mad1	mad1endog	mad2WTymEGFP	NoTag	SW130
SW130_200318_mad1_gs_gold	200313_SW130_TR1_slide12_02	142	mad1_gs_gold	2	11.2882	mad1	mad1endog	mad2WTymEGFP	NoTag	SW130
SW130_200318_mad1_gs_gold	200313_SW130_TR1_slide12_02	143	mad1_gs_gold	2	12.5499	mad1	mad1endog	mad2WTymEGFP	NoTag	SW130
SW130_200318_mad1_gs_gold	200313_SW130_TR1_slide12_02	144	mad1_gs_gold	3	10.7713	mad1	mad1endog	mad2WTymEGFP	NoTag	SW130
SW130_200318_mad1_gs_gold	200313_SW130_TR1_slide12_02	145	mad1_gs_gold	3	10.5957	mad1	mad1endog	mad2WTymEGFP	NoTag	SW130
SW130_200318_mad1_gs_gold	200313_SW130_TR1_slide12_02	146	mad1_gs_gold	3	8.03413	mad1	mad1endog	mad2WTymEGFP	NoTag	SW130
SW130_200318_mad1_gs_gold	200313_SW130_TR1_slide12_02	147	mad1_gs_gold	2	7.06134	mad1	mad1endog	mad2WTymEGFP	NoTag	SW130
SW130_200318_mad1_gs_gold	200313_SW130_TR1_slide12_02	148	mad1_gs_gold	1	8.93373	mad1	mad1endog	mad2WTymEGFP	NoTag	SW130
SW130_200318_mad1_gs_gold	200313_SW130_TR1_slide12_02	149	mad1_gs_gold	2	8.47217	mad1	mad1endog	mad2WTymEGFP	NoTag	SW130
SW130_200318_mad1_gs_gold	200313_SW130_TR1_slide12_02	15	mad1_gs_gold	3	9.55045	mad1	mad1endog	mad2WTymEGFP	NoTag	SW130
SW130_200318_mad1_gs_gold	200313_SW130_TR1_slide12_02	150	mad1_gs_gold	2	8.27918	mad1	mad1endog	mad2WTymEGFP	NoTag	SW130
SW130_200318_mad1_gs_gold	200313_SW130_TR1_slide12_02	151	mad1_gs_gold	2	10.2058	mad1	mad1endog	mad2WTymEGFP	NoTag	SW130
SW130_200318_mad1_gs_gold	200313_SW130_TR1_slide12_02	152	mad1_gs_gold	3	10.1503	mad1	mad1endog	mad2WTymEGFP	NoTag	SW130
SW130_200318_mad1_gs_gold	200313_SW130_TR1_slide12_02	153	mad1_gs_gold	3	10.2042	mad1	mad1endog	mad2WTymEGFP	NoTag	SW130
SW130_200318_mad1_gs_gold	200313_SW130_TR1_slide12_02	154	mad1_gs_gold	1	11.184	mad1	mad1endog	mad2WTymEGFP	NoTag	SW130
SW130_200318_mad1_gs_gold	200313_SW130_TR1_slide12_02	155	mad1_gs_gold	2	10.3483	mad1	mad1endog	mad2WTymEGFP	NoTag	SW130
SW130_200318_mad1_gs_gold	200313_SW130_TR1_slide12_02	156	mad1_gs_gold	3	8.31344	mad1	mad1endog	mad2WTymEGFP	NoTag	SW130
SW130_200318_mad1_gs_gold	200313_SW130_TR1_slide12_02	157	mad1_gs_gold	6	13.2769	mad1	mad1endog	mad2WTymEGFP	NoTag	SW130
SW130_200318_mad1_gs_gold	200313_SW130_TR1_slide12_02	159	mad1_gs_gold	3	11.9988	mad1	mad1endog	mad2WTymEGFP	NoTag	SW130
SW130_200318_mad1_gs_gold	200313_SW130_TR1_slide12_02	16	mad1_gs_gold	4	12.1839	mad1	mad1endog	mad2WTymEGFP	NoTag	SW130
SW130_200318_mad1_gs_gold	200313_SW130_TR1_slide12_02	160	mad1_gs_gold	2	8.17401	mad1	mad1endog	mad2WTymEGFP	NoTag	SW130
SW130_200318_mad1_gs_gold	200313_SW130_TR1_slide12_02	161	mad1_gs_gold	2	8.77429	mad1	mad1endog	mad2WTymEGFP	NoTag	SW130
SW130_200318_mad1_gs_gold	200313_SW130_TR1_slide12_02	162	mad1_gs_gold	2	10.0291	mad1	mad1endog	mad2WTymEGFP	NoTag	SW130
SW130_200318_mad1_gs_gold	200313_SW130_TR1_slide12_02	163	mad1_gs_gold	0	8.03341	mad1	mad1endog	mad2WTymEGFP	NoTag	SW130
SW130_200318_mad1_gs_gold	200313_SW130_TR1_slide12_02	164	mad1_gs_gold	5	10.095	mad1	mad1endog	mad2WTymEGFP	NoTag	SW130
SW130_200318_mad1_gs_gold	200313_SW130_TR1_slide12_02	166	mad1_gs_gold	3	9.28532	mad1	mad1endog	mad2WTymEGFP	NoTag	SW130
SW130_200318_mad1_gs_gold	200313_SW130_TR1_slide12_02	168	mad1_gs_gold	3	11.4975	mad1	mad1endog	mad2WTymEGFP	NoTag	SW130
SW130_200318_mad1_gs_gold	200313_SW130_TR1_slide12_02	169	mad1_gs_gold	2	10.6971	mad1	mad1endog	mad2WTymEGFP	NoTag	SW130
SW130_200318_mad1_gs_gold	200313_SW130_TR1_slide12_02	170	mad1_gs_gold	3	11.4414	mad1	mad1endog	mad2WTymEGFP	NoTag	SW130
SW130_200318_mad1_gs_gold	200313_SW130_TR1_slide12_02	171	mad1_gs_gold	4	10.9287	mad1	mad1endog	mad2WTymEGFP	NoTag	SW130
SW130_200318_mad1_gs_gold	200313_SW130_TR1_slide12_02	172	mad1_gs_gold	1	9.38574	mad1	mad1endog	mad2WTymEGFP	NoTag	SW130
SW130_200318_mad1_gs_gold	200313_SW130_TR1_slide12_02	173	mad1_gs_gold	1	8.18532	mad1	mad1endog	mad2WTymEGFP	NoTag	SW130
SW130_200318_mad1_gs_gold	200313_SW130_TR1_slide12_02	174	mad1_gs_gold	2	10.8056	mad1	mad1endog	mad2WTymEGFP	NoTag	SW130
SW130_200318_mad1_gs_gold	200313_SW130_TR1_slide12_02	176	mad1_gs_gold	1	9.22688	mad1	mad1endog	mad2WTymEGFP	NoTag	SW130
SW130_200318_mad1_gs_gold	200313_SW130_TR1_slide12_02	177	mad1_gs_gold	0	7.99955	mad1	mad1endog	mad2WTymEGFP	NoTag	SW130
SW130_200318_mad1_gs_gold	200313_SW130_TR1_slide12_02	178	mad1_gs_gold	1	7.36613	mad1	mad1endog	mad2WTymEGFP	NoTag	SW130
SW130_200318_mad1_gs_gold	200313_SW130_TR1_slide12_02	179	mad1_gs_gold	2	8.18512	mad1	mad1endog	mad2WTymEGFP	NoTag	SW130
SW130_200318_mad1_gs_gold	200313_SW130_TR1_slide12_02	18	mad1_gs_gold	3	7.07239	mad1	mad1endog	mad2WTymEGFP	NoTag	SW130
SW130_200318_mad1_gs_gold	200313_SW130_TR1_slide12_02	180	mad1_gs_gold	3	8.81855	mad1	mad1endog	mad2WTymEGFP	NoTag	SW130
SW130_200318_mad1_gs_gold	200313_SW130_TR1_slide12_02	181	mad1_gs_gold	0	11.6156	mad1	mad1endog	mad2WTymEGFP	NoTag	SW130
SW130_200318_mad1_gs_gold	200313_SW130_TR1_slide12_02	182	mad1_gs_gold	3	10.5974	mad1	mad1endog	mad2WTymEGFP	NoTag	SW130
SW130_200318_mad1_gs_gold	200313_SW130_TR1_slide12_02	184	mad1_gs_gold	3	13.1827	mad1	mad1endog	mad2WTymEGFP	NoTag	SW130
SW130_200318_mad1_gs_gold	200313_SW130_TR1_slide12_02	186	mad1_gs_gold	1	13.2077	mad1	mad1endog	mad2WTymEGFP	NoTag	SW130
SW130_200318_mad1_gs_gold	200313_SW130_TR1_slide12_02	187	mad1_gs_gold	1	8.53378	mad1	mad1endog	mad2WTymEGFP	NoTag	SW130
SW130_200318_mad1_gs_gold	200313_SW130_TR1_slide12_02	188	mad1_gs_gold	2	10.8499	mad1	mad1endog	mad2WTymEGFP	NoTag	SW130
SW130_200318_mad1_gs_gold	200313_SW130_TR1_slide12_02	189	mad1_gs_gold	3	7.75223	mad1	mad1endog	mad2WTymEGFP	NoTag	SW130
SW130_200318_mad1_gs_gold	200313_SW130_TR1_slide12_02	19	mad1_gs_gold	1	7.40954	mad1	mad1endog	mad2WTymEGFP	NoTag	SW130
SW130_200318_mad1_gs_gold	200313_SW130_TR1_slide12_02	191	mad1_gs_gold	4	10.5229	mad1	mad1endog	mad2WTymEGFP	NoTag	SW130
SW130_200318_mad1_gs_gold	200313_SW130_TR1_slide12_02	192	mad1_gs_gold	3	7.63016	mad1	mad1endog	mad2WTymEGFP	NoTag	SW130
SW130_200318_mad1_gs_gold	200313_SW130_TR1_slide12_02	193	mad1_gs_gold	2	8.67633	mad1	mad1endog	mad2WTymEGFP	NoTag	SW130
SW130_200318_mad1_gs_gold	200313_SW130_TR1_slide12_02	194	mad1_gs_gold	4	10.596	mad1	mad1endog	mad2WTymEGFP	NoTag	SW130
SW130_200318_mad1_gs_gold	200313_SW130_TR1_slide12_02	196	mad1_gs_gold	1	8.18669	mad1	mad1endog	mad2WTymEGFP	NoTag	SW130
SW130_200318_mad1_gs_gold	200313_SW130_TR1_slide12_02	197	mad1_gs_gold	3	13.4272	mad1	mad1endog	mad2WTymEGFP	NoTag	SW130
SW130_200318_mad1_gs_gold	200313_SW130_TR1_slide12_02	198	mad1_gs_gold	2	8.69427	mad1	mad1endog	mad2WTymEGFP	NoTag	SW130
SW130_200318_mad1_gs_gold	200313_SW130_TR1_slide12_02	199	mad1_gs_gold	1	7.6022	mad1	mad1endog	mad2WTymEGFP	NoTag	SW130
SW130_200318_mad1_gs_gold	200313_SW130_TR1_slide12_02	20	mad1_gs_gold	2	8.86171	mad1	mad1endog	mad2WTymEGFP	NoTag	SW130
SW130_200318_mad1_gs_gold	200313_SW130_TR1_slide12_02	201	mad1_gs_gold	2	8.38611	mad1	mad1endog	mad2WTymEGFP	NoTag	SW130
SW130_200318_mad1_gs_gold	200313_SW130_TR1_slide12_02	202	mad1_gs_gold	2	8.86548	mad1	mad1endog	mad2WTymEGFP	NoTag	SW130
SW130_200318_mad1_gs_gold	200313_SW130_TR1_slide12_02	203	mad1_gs_gold	2	9.52094	mad1	mad1endog	mad2WTymEGFP	NoTag	SW130
SW130_200318_mad1_gs_gold	200313_SW130_TR1_slide12_02	204	mad1_gs_gold	2	10.0969	mad1	mad1endog	mad2WTymEGFP	NoTag	SW130
SW130_200318_mad1_gs_gold	200313_SW130_TR1_slide12_02	205	mad1_gs_gold	2	11.21	mad1	mad1endog	mad2WTymEGFP	NoTag	SW130
SW130_200318_mad1_gs_gold	200313_SW130_TR1_slide12_02	206	mad1_gs_gold	2	13.4057	mad1	mad1endog	mad2WTymEGFP	NoTag	SW130
SW130_200318_mad1_gs_gold	200313_SW130_TR1_slide12_02	208	mad1_gs_gold	1	11.8699	mad1	mad1endog	mad2WTymEGFP	NoTag	SW130
SW130_200318_mad1_gs_gold	200313_SW130_TR1_slide12_02	209	mad1_gs_gold	0	10.6152	mad1	mad1endog	mad2WTymEGFP	NoTag	SW130
SW130_200318_mad1_gs_gold	200313_SW130_TR1_slide12_02	210	mad1_gs_gold	1	10.3397	mad1	mad1endog	mad2WTymEGFP	NoTag	SW130
SW130_200318_mad1_gs_gold	200313_SW130_TR1_slide12_02	212	mad1_gs_gold	2	12.0445	mad1	mad1endog	mad2WTymEGFP	NoTag	SW130
SW130_200318_mad1_gs_gold	200313_SW130_TR1_slide12_02	213	mad1_gs_gold	3	8.54347	mad1	mad1endog	mad2WTymEGFP	NoTag	SW130
SW130_200318_mad1_gs_gold	200313_SW130_TR1_slide12_02	214	mad1_gs_gold	2	7.81956	mad1	mad1endog	mad2WTymEGFP	NoTag	SW130
SW130_200318_mad1_gs_gold	200313_SW130_TR1_slide12_02	215	mad1_gs_gold	4	10.5162	mad1	mad1endog	mad2WTymEGFP	NoTag	SW130
SW130_200318_mad1_gs_gold	200313_SW130_TR1_slide12_02	216	mad1_gs_gold	3	12.4173	mad1	mad1endog	mad2WTymEGFP	NoTag	SW130
SW130_200318_mad1_gs_gold	200313_SW130_TR1_slide12_02	217	mad1_gs_gold	3	12.804	mad1	mad1endog	mad2WTymEGFP	NoTag	SW130
SW130_200318_mad1_gs_gold	200313_SW130_TR1_slide12_02	218	mad1_gs_gold	2	9.70307	mad1	mad1endog	mad2WTymEGFP	NoTag	SW130
SW130_200318_mad1_gs_gold	200313_SW130_TR1_slide12_02	22	mad1_gs_gold	2	11.3914	mad1	mad1endog	mad2WTymEGFP	NoTag	SW130
SW130_200318_mad1_gs_gold	200313_SW130_TR1_slide12_02	220	mad1_gs_gold	3	11.8839	mad1	mad1endog	mad2WTymEGFP	NoTag	SW130
SW130_200318_mad1_gs_gold	200313_SW130_TR1_slide12_02	222	mad1_gs_gold	2	7.26537	mad1	mad1endog	mad2WTymEGFP	NoTag	SW130
SW130_200318_mad1_gs_gold	200313_SW130_TR1_slide12_02	223	mad1_gs_gold	5	12.8675	mad1	mad1endog	mad2WTymEGFP	NoTag	SW130
SW130_200318_mad1_gs_gold	200313_SW130_TR1_slide12_02	224	mad1_gs_gold	2	9.92791	mad1	mad1endog	mad2WTymEGFP	NoTag	SW130
SW130_200318_mad1_gs_gold	200313_SW130_TR1_slide12_02	225	mad1_gs_gold	0	10.513	mad1	mad1endog	mad2WTymEGFP	NoTag	SW130
SW130_200318_mad1_gs_gold	200313_SW130_TR1_slide12_02	226	mad1_gs_gold	3	10.8458	mad1	mad1endog	mad2WTymEGFP	NoTag	SW130
SW130_200318_mad1_gs_gold	200313_SW130_TR1_slide12_02	227	mad1_gs_gold	8	12.9295	mad1	mad1endog	mad2WTymEGFP	NoTag	SW130
SW130_200318_mad1_gs_gold	200313_SW130_TR1_slide12_02	228	mad1_gs_gold	2	9.57983	mad1	mad1endog	mad2WTymEGFP	NoTag	SW130
SW130_200318_mad1_gs_gold	200313_SW130_TR1_slide12_02	229	mad1_gs_gold	1	11.0882	mad1	mad1endog	mad2WTymEGFP	NoTag	SW130
SW130_200318_mad1_gs_gold	200313_SW130_TR1_slide12_02	23	mad1_gs_gold	2	8.15626	mad1	mad1endog	mad2WTymEGFP	NoTag	SW130
SW130_200318_mad1_gs_gold	200313_SW130_TR1_slide12_02	230	mad1_gs_gold	0	8.01463	mad1	mad1endog	mad2WTymEGFP	NoTag	SW130
SW130_200318_mad1_gs_gold	200313_SW130_TR1_slide12_02	231	mad1_gs_gold	0	8.62985	mad1	mad1endog	mad2WTymEGFP	NoTag	SW130
SW130_200318_mad1_gs_gold	200313_SW130_TR1_slide12_02	232	mad1_gs_gold	3	13.4025	mad1	mad1endog	mad2WTymEGFP	NoTag	SW130
SW130_200318_mad1_gs_gold	200313_SW130_TR1_slide12_02	233	mad1_gs_gold	3	10.0604	mad1	mad1endog	mad2WTymEGFP	NoTag	SW130
SW130_200318_mad1_gs_gold	200313_SW130_TR1_slide12_02	234	mad1_gs_gold	1	8.52956	mad1	mad1endog	mad2WTymEGFP	NoTag	SW130
SW130_200318_mad1_gs_gold	200313_SW130_TR1_slide12_02	235	mad1_gs_gold	1	11.3896	mad1	mad1endog	mad2WTymEGFP	NoTag	SW130
SW130_200318_mad1_gs_gold	200313_SW130_TR1_slide12_02	236	mad1_gs_gold	1	8.50389	mad1	mad1endog	mad2WTymEGFP	NoTag	SW130
SW130_200318_mad1_gs_gold	200313_SW130_TR1_slide12_02	237	mad1_gs_gold	3	9.18534	mad1	mad1endog	mad2WTymEGFP	NoTag	SW130
SW130_200318_mad1_gs_gold	200313_SW130_TR1_slide12_02	238	mad1_gs_gold	0	9.63735	mad1	mad1endog	mad2WTymEGFP	NoTag	SW130
SW130_200318_mad1_gs_gold	200313_SW130_TR1_slide12_02	239	mad1_gs_gold	2	6.929	mad1	mad1endog	mad2WTymEGFP	NoTag	SW130
SW130_200318_mad1_gs_gold	200313_SW130_TR1_slide12_02	24	mad1_gs_gold	1	7.70445	mad1	mad1endog	mad2WTymEGFP	NoTag	SW130
SW130_200318_mad1_gs_gold	200313_SW130_TR1_slide12_02	240	mad1_gs_gold	1	8.59807	mad1	mad1endog	mad2WTymEGFP	NoTag	SW130
SW130_200318_mad1_gs_gold	200313_SW130_TR1_slide12_02	242	mad1_gs_gold	1	8.7804	mad1	mad1endog	mad2WTymEGFP	NoTag	SW130
SW130_200318_mad1_gs_gold	200313_SW130_TR1_slide12_02	243	mad1_gs_gold	1	7.65544	mad1	mad1endog	mad2WTymEGFP	NoTag	SW130
SW130_200318_mad1_gs_gold	200313_SW130_TR1_slide12_02	246	mad1_gs_gold	2	7.00856	mad1	mad1endog	mad2WTymEGFP	NoTag	SW130
SW130_200318_mad1_gs_gold	200313_SW130_TR1_slide12_02	248	mad1_gs_gold	1	9.22324	mad1	mad1endog	mad2WTymEGFP	NoTag	SW130
SW130_200318_mad1_gs_gold	200313_SW130_TR1_slide12_02	25	mad1_gs_gold	2	8.36063	mad1	mad1endog	mad2WTymEGFP	NoTag	SW130
SW130_200318_mad1_gs_gold	200313_SW130_TR1_slide12_02	26	mad1_gs_gold	4	13.3078	mad1	mad1endog	mad2WTymEGFP	NoTag	SW130
SW130_200318_mad1_gs_gold	200313_SW130_TR1_slide12_02	27	mad1_gs_gold	1	8.7934	mad1	mad1endog	mad2WTymEGFP	NoTag	SW130
SW130_200318_mad1_gs_gold	200313_SW130_TR1_slide12_02	28	mad1_gs_gold	3	11.8813	mad1	mad1endog	mad2WTymEGFP	NoTag	SW130
SW130_200318_mad1_gs_gold	200313_SW130_TR1_slide12_02	29	mad1_gs_gold	1	10.913	mad1	mad1endog	mad2WTymEGFP	NoTag	SW130
SW130_200318_mad1_gs_gold	200313_SW130_TR1_slide12_02	31	mad1_gs_gold	4	12.6593	mad1	mad1endog	mad2WTymEGFP	NoTag	SW130
SW130_200318_mad1_gs_gold	200313_SW130_TR1_slide12_02	32	mad1_gs_gold	2	9.93772	mad1	mad1endog	mad2WTymEGFP	NoTag	SW130
SW130_200318_mad1_gs_gold	200313_SW130_TR1_slide12_02	33	mad1_gs_gold	2	7.60526	mad1	mad1endog	mad2WTymEGFP	NoTag	SW130
SW130_200318_mad1_gs_gold	200313_SW130_TR1_slide12_02	34	mad1_gs_gold	2	10.7369	mad1	mad1endog	mad2WTymEGFP	NoTag	SW130
SW130_200318_mad1_gs_gold	200313_SW130_TR1_slide12_02	35	mad1_gs_gold	3	12.5118	mad1	mad1endog	mad2WTymEGFP	NoTag	SW130
SW130_200318_mad1_gs_gold	200313_SW130_TR1_slide12_02	36	mad1_gs_gold	1	9.05274	mad1	mad1endog	mad2WTymEGFP	NoTag	SW130
SW130_200318_mad1_gs_gold	200313_SW130_TR1_slide12_02	37	mad1_gs_gold	4	12.4794	mad1	mad1endog	mad2WTymEGFP	NoTag	SW130
SW130_200318_mad1_gs_gold	200313_SW130_TR1_slide12_02	38	mad1_gs_gold	0	12.4326	mad1	mad1endog	mad2WTymEGFP	NoTag	SW130
SW130_200318_mad1_gs_gold	200313_SW130_TR1_slide12_02	39	mad1_gs_gold	2	8.41113	mad1	mad1endog	mad2WTymEGFP	NoTag	SW130
SW130_200318_mad1_gs_gold	200313_SW130_TR1_slide12_02	40	mad1_gs_gold	2	9.68292	mad1	mad1endog	mad2WTymEGFP	NoTag	SW130
SW130_200318_mad1_gs_gold	200313_SW130_TR1_slide12_02	41	mad1_gs_gold	0	8.98969	mad1	mad1endog	mad2WTymEGFP	NoTag	SW130
SW130_200318_mad1_gs_gold	200313_SW130_TR1_slide12_02	42	mad1_gs_gold	3	10.9151	mad1	mad1endog	mad2WTymEGFP	NoTag	SW130
SW130_200318_mad1_gs_gold	200313_SW130_TR1_slide12_02	43	mad1_gs_gold	2	10.5557	mad1	mad1endog	mad2WTymEGFP	NoTag	SW130
SW130_200318_mad1_gs_gold	200313_SW130_TR1_slide12_02	44	mad1_gs_gold	2	9.01102	mad1	mad1endog	mad2WTymEGFP	NoTag	SW130
SW130_200318_mad1_gs_gold	200313_SW130_TR1_slide12_02	45	mad1_gs_gold	1	11.8805	mad1	mad1endog	mad2WTymEGFP	NoTag	SW130
SW130_200318_mad1_gs_gold	200313_SW130_TR1_slide12_02	46	mad1_gs_gold	2	9.55181	mad1	mad1endog	mad2WTymEGFP	NoTag	SW130
SW130_200318_mad1_gs_gold	200313_SW130_TR1_slide12_02	47	mad1_gs_gold	4	14.0244	mad1	mad1endog	mad2WTymEGFP	NoTag	SW130
SW130_200318_mad1_gs_gold	200313_SW130_TR1_slide12_02	48	mad1_gs_gold	2	10.1112	mad1	mad1endog	mad2WTymEGFP	NoTag	SW130
SW130_200318_mad1_gs_gold	200313_SW130_TR1_slide12_02	50	mad1_gs_gold	1	9.78783	mad1	mad1endog	mad2WTymEGFP	NoTag	SW130
SW130_200318_mad1_gs_gold	200313_SW130_TR1_slide12_02	51	mad1_gs_gold	5	11.39	mad1	mad1endog	mad2WTymEGFP	NoTag	SW130
SW130_200318_mad1_gs_gold	200313_SW130_TR1_slide12_02	52	mad1_gs_gold	1	12.0814	mad1	mad1endog	mad2WTymEGFP	NoTag	SW130
SW130_200318_mad1_gs_gold	200313_SW130_TR1_slide12_02	53	mad1_gs_gold	2	12.6135	mad1	mad1endog	mad2WTymEGFP	NoTag	SW130
SW130_200318_mad1_gs_gold	200313_SW130_TR1_slide12_02	54	mad1_gs_gold	4	10.1946	mad1	mad1endog	mad2WTymEGFP	NoTag	SW130
SW130_200318_mad1_gs_gold	200313_SW130_TR1_slide12_02	55	mad1_gs_gold	2	9.86453	mad1	mad1endog	mad2WTymEGFP	NoTag	SW130
SW130_200318_mad1_gs_gold	200313_SW130_TR1_slide12_02	56	mad1_gs_gold	1	7.73857	mad1	mad1endog	mad2WTymEGFP	NoTag	SW130
SW130_200318_mad1_gs_gold	200313_SW130_TR1_slide12_02	58	mad1_gs_gold	1	8.27041	mad1	mad1endog	mad2WTymEGFP	NoTag	SW130
SW130_200318_mad1_gs_gold	200313_SW130_TR1_slide12_02	59	mad1_gs_gold	1	8.80926	mad1	mad1endog	mad2WTymEGFP	NoTag	SW130
SW130_200318_mad1_gs_gold	200313_SW130_TR1_slide12_02	60	mad1_gs_gold	2	7.44107	mad1	mad1endog	mad2WTymEGFP	NoTag	SW130
SW130_200318_mad1_gs_gold	200313_SW130_TR1_slide12_02	61	mad1_gs_gold	3	11.3305	mad1	mad1endog	mad2WTymEGFP	NoTag	SW130
SW130_200318_mad1_gs_gold	200313_SW130_TR1_slide12_02	62	mad1_gs_gold	1	9.54999	mad1	mad1endog	mad2WTymEGFP	NoTag	SW130
SW130_200318_mad1_gs_gold	200313_SW130_TR1_slide12_02	63	mad1_gs_gold	1	8.05668	mad1	mad1endog	mad2WTymEGFP	NoTag	SW130
SW130_200318_mad1_gs_gold	200313_SW130_TR1_slide12_02	64	mad1_gs_gold	5	14.455	mad1	mad1endog	mad2WTymEGFP	NoTag	SW130
SW130_200318_mad1_gs_gold	200313_SW130_TR1_slide12_02	65	mad1_gs_gold	0	7.13966	mad1	mad1endog	mad2WTymEGFP	NoTag	SW130
SW130_200318_mad1_gs_gold	200313_SW130_TR1_slide12_02	66	mad1_gs_gold	2	12.5477	mad1	mad1endog	mad2WTymEGFP	NoTag	SW130
SW130_200318_mad1_gs_gold	200313_SW130_TR1_slide12_02	67	mad1_gs_gold	1	7.15201	mad1	mad1endog	mad2WTymEGFP	NoTag	SW130
SW130_200318_mad1_gs_gold	200313_SW130_TR1_slide12_02	68	mad1_gs_gold	3	10.7625	mad1	mad1endog	mad2WTymEGFP	NoTag	SW130
SW130_200318_mad1_gs_gold	200313_SW130_TR1_slide12_02	69	mad1_gs_gold	1	8.52416	mad1	mad1endog	mad2WTymEGFP	NoTag	SW130
SW130_200318_mad1_gs_gold	200313_SW130_TR1_slide12_02	70	mad1_gs_gold	1	9.43351	mad1	mad1endog	mad2WTymEGFP	NoTag	SW130
SW130_200318_mad1_gs_gold	200313_SW130_TR1_slide12_02	71	mad1_gs_gold	2	11.9777	mad1	mad1endog	mad2WTymEGFP	NoTag	SW130
SW130_200318_mad1_gs_gold	200313_SW130_TR1_slide12_02	72	mad1_gs_gold	4	13.5197	mad1	mad1endog	mad2WTymEGFP	NoTag	SW130
SW130_200318_mad1_gs_gold	200313_SW130_TR1_slide12_02	73	mad1_gs_gold	1	7.77952	mad1	mad1endog	mad2WTymEGFP	NoTag	SW130
SW130_200318_mad1_gs_gold	200313_SW130_TR1_slide12_02	74	mad1_gs_gold	0	9.64522	mad1	mad1endog	mad2WTymEGFP	NoTag	SW130
SW130_200318_mad1_gs_gold	200313_SW130_TR1_slide12_02	75	mad1_gs_gold	1	8.30232	mad1	mad1endog	mad2WTymEGFP	NoTag	SW130
SW130_200318_mad1_gs_gold	200313_SW130_TR1_slide12_02	76	mad1_gs_gold	3	14.8579	mad1	mad1endog	mad2WTymEGFP	NoTag	SW130
SW130_200318_mad1_gs_gold	200313_SW130_TR1_slide12_02	77	mad1_gs_gold	3	12.9732	mad1	mad1endog	mad2WTymEGFP	NoTag	SW130
SW130_200318_mad1_gs_gold	200313_SW130_TR1_slide12_02	78	mad1_gs_gold	3	12.7911	mad1	mad1endog	mad2WTymEGFP	NoTag	SW130
SW130_200318_mad1_gs_gold	200313_SW130_TR1_slide12_02	79	mad1_gs_gold	1	8.29445	mad1	mad1endog	mad2WTymEGFP	NoTag	SW130
SW130_200318_mad1_gs_gold	200313_SW130_TR1_slide12_02	8	mad1_gs_gold	0	8.37473	mad1	mad1endog	mad2WTymEGFP	NoTag	SW130
SW130_200318_mad1_gs_gold	200313_SW130_TR1_slide12_02	80	mad1_gs_gold	1	10.5213	mad1	mad1endog	mad2WTymEGFP	NoTag	SW130
SW130_200318_mad1_gs_gold	200313_SW130_TR1_slide12_02	81	mad1_gs_gold	2	8.58858	mad1	mad1endog	mad2WTymEGFP	NoTag	SW130
SW130_200318_mad1_gs_gold	200313_SW130_TR1_slide12_02	82	mad1_gs_gold	3	8.54275	mad1	mad1endog	mad2WTymEGFP	NoTag	SW130
SW130_200318_mad1_gs_gold	200313_SW130_TR1_slide12_02	83	mad1_gs_gold	1	9.90437	mad1	mad1endog	mad2WTymEGFP	NoTag	SW130
SW130_200318_mad1_gs_gold	200313_SW130_TR1_slide12_02	84	mad1_gs_gold	1	8.35829	mad1	mad1endog	mad2WTymEGFP	NoTag	SW130
SW130_200318_mad1_gs_gold	200313_SW130_TR1_slide12_02	85	mad1_gs_gold	1	6.62753	mad1	mad1endog	mad2WTymEGFP	NoTag	SW130
SW130_200318_mad1_gs_gold	200313_SW130_TR1_slide12_02	86	mad1_gs_gold	5	12.0029	mad1	mad1endog	mad2WTymEGFP	NoTag	SW130
SW130_200318_mad1_gs_gold	200313_SW130_TR1_slide12_02	87	mad1_gs_gold	1	8.64286	mad1	mad1endog	mad2WTymEGFP	NoTag	SW130
SW130_200318_mad1_gs_gold	200313_SW130_TR1_slide12_02	88	mad1_gs_gold	1	7.7714	mad1	mad1endog	mad2WTymEGFP	NoTag	SW130
SW130_200318_mad1_gs_gold	200313_SW130_TR1_slide12_02	89	mad1_gs_gold	1	7.23365	mad1	mad1endog	mad2WTymEGFP	NoTag	SW130
SW130_200318_mad1_gs_gold	200313_SW130_TR1_slide12_02	90	mad1_gs_gold	3	12.1106	mad1	mad1endog	mad2WTymEGFP	NoTag	SW130
SW130_200318_mad1_gs_gold	200313_SW130_TR1_slide12_02	91	mad1_gs_gold	3	11.3946	mad1	mad1endog	mad2WTymEGFP	NoTag	SW130
SW130_200318_mad1_gs_gold	200313_SW130_TR1_slide12_02	92	mad1_gs_gold	1	9.31684	mad1	mad1endog	mad2WTymEGFP	NoTag	SW130
SW130_200318_mad1_gs_gold	200313_SW130_TR1_slide12_02	93	mad1_gs_gold	2	10.6939	mad1	mad1endog	mad2WTymEGFP	NoTag	SW130
SW130_200318_mad1_gs_gold	200313_SW130_TR1_slide12_02	94	mad1_gs_gold	2	11.8947	mad1	mad1endog	mad2WTymEGFP	NoTag	SW130
SW130_200318_mad1_gs_gold	200313_SW130_TR1_slide12_02	95	mad1_gs_gold	2	12.7544	mad1	mad1endog	mad2WTymEGFP	NoTag	SW130
SW130_200318_mad1_gs_gold	200313_SW130_TR1_slide12_02	96	mad1_gs_gold	3	9.27628	mad1	mad1endog	mad2WTymEGFP	NoTag	SW130
SW130_200318_mad1_gs_gold	200313_SW130_TR1_slide12_02	97	mad1_gs_gold	1	8.98807	mad1	mad1endog	mad2WTymEGFP	NoTag	SW130
SW130_200318_mad1_gs_gold	200313_SW130_TR1_slide12_02	98	mad1_gs_gold	2	9.42396	mad1	mad1endog	mad2WTymEGFP	NoTag	SW130
SW130_200318_mad1_gs_gold	200313_SW130_TR1_slide12_02	99	mad1_gs_gold	3	11.2105	mad1	mad1endog	mad2WTymEGFP	NoTag	SW130
SW130_200318_mad1_gs_gold	200313_SW130_TR1_slide12_04	100	mad1_gs_gold	0	7.83035	mad1	mad1endog	mad2WTymEGFP	NoTag	SW130
SW130_200318_mad1_gs_gold	200313_SW130_TR1_slide12_04	101	mad1_gs_gold	2	7.56581	mad1	mad1endog	mad2WTymEGFP	NoTag	SW130
SW130_200318_mad1_gs_gold	200313_SW130_TR1_slide12_04	102	mad1_gs_gold	2	12.8233	mad1	mad1endog	mad2WTymEGFP	NoTag	SW130
SW130_200318_mad1_gs_gold	200313_SW130_TR1_slide12_04	103	mad1_gs_gold	2	9.24007	mad1	mad1endog	mad2WTymEGFP	NoTag	SW130
SW130_200318_mad1_gs_gold	200313_SW130_TR1_slide12_04	104	mad1_gs_gold	2	9.47433	mad1	mad1endog	mad2WTymEGFP	NoTag	SW130
SW130_200318_mad1_gs_gold	200313_SW130_TR1_slide12_04	105	mad1_gs_gold	3	9.2261	mad1	mad1endog	mad2WTymEGFP	NoTag	SW130
SW130_200318_mad1_gs_gold	200313_SW130_TR1_slide12_04	106	mad1_gs_gold	1	9.36299	mad1	mad1endog	mad2WTymEGFP	NoTag	SW130
SW130_200318_mad1_gs_gold	200313_SW130_TR1_slide12_04	107	mad1_gs_gold	2	8.48231	mad1	mad1endog	mad2WTymEGFP	NoTag	SW130
SW130_200318_mad1_gs_gold	200313_SW130_TR1_slide12_04	108	mad1_gs_gold	1	9.21343	mad1	mad1endog	mad2WTymEGFP	NoTag	SW130
SW130_200318_mad1_gs_gold	200313_SW130_TR1_slide12_04	110	mad1_gs_gold	3	11.5559	mad1	mad1endog	mad2WTymEGFP	NoTag	SW130
SW130_200318_mad1_gs_gold	200313_SW130_TR1_slide12_04	111	mad1_gs_gold	1	7.56366	mad1	mad1endog	mad2WTymEGFP	NoTag	SW130
SW130_200318_mad1_gs_gold	200313_SW130_TR1_slide12_04	112	mad1_gs_gold	1	7.76438	mad1	mad1endog	mad2WTymEGFP	NoTag	SW130
SW130_200318_mad1_gs_gold	200313_SW130_TR1_slide12_04	113	mad1_gs_gold	3	13.0515	mad1	mad1endog	mad2WTymEGFP	NoTag	SW130
SW130_200318_mad1_gs_gold	200313_SW130_TR1_slide12_04	114	mad1_gs_gold	2	9.49416	mad1	mad1endog	mad2WTymEGFP	NoTag	SW130
SW130_200318_mad1_gs_gold	200313_SW130_TR1_slide12_04	115	mad1_gs_gold	3	13.1403	mad1	mad1endog	mad2WTymEGFP	NoTag	SW130
SW130_200318_mad1_gs_gold	200313_SW130_TR1_slide12_04	116	mad1_gs_gold	4	8.8426	mad1	mad1endog	mad2WTymEGFP	NoTag	SW130
SW130_200318_mad1_gs_gold	200313_SW130_TR1_slide12_04	117	mad1_gs_gold	3	8.39163	mad1	mad1endog	mad2WTymEGFP	NoTag	SW130
SW130_200318_mad1_gs_gold	200313_SW130_TR1_slide12_04	118	mad1_gs_gold	3	12.7869	mad1	mad1endog	mad2WTymEGFP	NoTag	SW130
SW130_200318_mad1_gs_gold	200313_SW130_TR1_slide12_04	119	mad1_gs_gold	1	10.1805	mad1	mad1endog	mad2WTymEGFP	NoTag	SW130
SW130_200318_mad1_gs_gold	200313_SW130_TR1_slide12_04	120	mad1_gs_gold	1	7.36437	mad1	mad1endog	mad2WTymEGFP	NoTag	SW130
SW130_200318_mad1_gs_gold	200313_SW130_TR1_slide12_04	121	mad1_gs_gold	1	9.55818	mad1	mad1endog	mad2WTymEGFP	NoTag	SW130
SW130_200318_mad1_gs_gold	200313_SW130_TR1_slide12_04	122	mad1_gs_gold	4	11.7263	mad1	mad1endog	mad2WTymEGFP	NoTag	SW130
SW130_200318_mad1_gs_gold	200313_SW130_TR1_slide12_04	123	mad1_gs_gold	3	8.19416	mad1	mad1endog	mad2WTymEGFP	NoTag	SW130
SW130_200318_mad1_gs_gold	200313_SW130_TR1_slide12_04	124	mad1_gs_gold	1	9.42545	mad1	mad1endog	mad2WTymEGFP	NoTag	SW130
SW130_200318_mad1_gs_gold	200313_SW130_TR1_slide12_04	125	mad1_gs_gold	4	11.7093	mad1	mad1endog	mad2WTymEGFP	NoTag	SW130
SW130_200318_mad1_gs_gold	200313_SW130_TR1_slide12_04	126	mad1_gs_gold	2	12.975	mad1	mad1endog	mad2WTymEGFP	NoTag	SW130
SW130_200318_mad1_gs_gold	200313_SW130_TR1_slide12_04	127	mad1_gs_gold	3	11.0691	mad1	mad1endog	mad2WTymEGFP	NoTag	SW130
SW130_200318_mad1_gs_gold	200313_SW130_TR1_slide12_04	128	mad1_gs_gold	1	10.5898	mad1	mad1endog	mad2WTymEGFP	NoTag	SW130
SW130_200318_mad1_gs_gold	200313_SW130_TR1_slide12_04	129	mad1_gs_gold	1	13.6793	mad1	mad1endog	mad2WTymEGFP	NoTag	SW130
SW130_200318_mad1_gs_gold	200313_SW130_TR1_slide12_04	131	mad1_gs_gold	4	10.1274	mad1	mad1endog	mad2WTymEGFP	NoTag	SW130
SW130_200318_mad1_gs_gold	200313_SW130_TR1_slide12_04	132	mad1_gs_gold	1	11.7627	mad1	mad1endog	mad2WTymEGFP	NoTag	SW130
SW130_200318_mad1_gs_gold	200313_SW130_TR1_slide12_04	135	mad1_gs_gold	1	9.72861	mad1	mad1endog	mad2WTymEGFP	NoTag	SW130
SW130_200318_mad1_gs_gold	200313_SW130_TR1_slide12_04	136	mad1_gs_gold	1	12.4911	mad1	mad1endog	mad2WTymEGFP	NoTag	SW130
SW130_200318_mad1_gs_gold	200313_SW130_TR1_slide12_04	137	mad1_gs_gold	3	12.5773	mad1	mad1endog	mad2WTymEGFP	NoTag	SW130
SW130_200318_mad1_gs_gold	200313_SW130_TR1_slide12_04	138	mad1_gs_gold	2	9.54974	mad1	mad1endog	mad2WTymEGFP	NoTag	SW130
SW130_200318_mad1_gs_gold	200313_SW130_TR1_slide12_04	139	mad1_gs_gold	3	13.5448	mad1	mad1endog	mad2WTymEGFP	NoTag	SW130
SW130_200318_mad1_gs_gold	200313_SW130_TR1_slide12_04	140	mad1_gs_gold	3	11.4524	mad1	mad1endog	mad2WTymEGFP	NoTag	SW130
SW130_200318_mad1_gs_gold	200313_SW130_TR1_slide12_04	141	mad1_gs_gold	1	8.0522	mad1	mad1endog	mad2WTymEGFP	NoTag	SW130
SW130_200318_mad1_gs_gold	200313_SW130_TR1_slide12_04	142	mad1_gs_gold	2	8.63564	mad1	mad1endog	mad2WTymEGFP	NoTag	SW130
SW130_200318_mad1_gs_gold	200313_SW130_TR1_slide12_04	143	mad1_gs_gold	2	9.44502	mad1	mad1endog	mad2WTymEGFP	NoTag	SW130
SW130_200318_mad1_gs_gold	200313_SW130_TR1_slide12_04	144	mad1_gs_gold	2	9.13627	mad1	mad1endog	mad2WTymEGFP	NoTag	SW130
SW130_200318_mad1_gs_gold	200313_SW130_TR1_slide12_04	145	mad1_gs_gold	2	10.6119	mad1	mad1endog	mad2WTymEGFP	NoTag	SW130
SW130_200318_mad1_gs_gold	200313_SW130_TR1_slide12_04	146	mad1_gs_gold	3	9.2729	mad1	mad1endog	mad2WTymEGFP	NoTag	SW130
SW130_200318_mad1_gs_gold	200313_SW130_TR1_slide12_04	147	mad1_gs_gold	1	7.8338	mad1	mad1endog	mad2WTymEGFP	NoTag	SW130
SW130_200318_mad1_gs_gold	200313_SW130_TR1_slide12_04	148	mad1_gs_gold	0	8.03062	mad1	mad1endog	mad2WTymEGFP	NoTag	SW130
SW130_200318_mad1_gs_gold	200313_SW130_TR1_slide12_04	149	mad1_gs_gold	3	13.2256	mad1	mad1endog	mad2WTymEGFP	NoTag	SW130
SW130_200318_mad1_gs_gold	200313_SW130_TR1_slide12_04	150	mad1_gs_gold	1	8.46495	mad1	mad1endog	mad2WTymEGFP	NoTag	SW130
SW130_200318_mad1_gs_gold	200313_SW130_TR1_slide12_04	151	mad1_gs_gold	2	12.0523	mad1	mad1endog	mad2WTymEGFP	NoTag	SW130
SW130_200318_mad1_gs_gold	200313_SW130_TR1_slide12_04	152	mad1_gs_gold	4	7.61859	mad1	mad1endog	mad2WTymEGFP	NoTag	SW130
SW130_200318_mad1_gs_gold	200313_SW130_TR1_slide12_04	153	mad1_gs_gold	2	9.28596	mad1	mad1endog	mad2WTymEGFP	NoTag	SW130
SW130_200318_mad1_gs_gold	200313_SW130_TR1_slide12_04	154	mad1_gs_gold	5	11.1391	mad1	mad1endog	mad2WTymEGFP	NoTag	SW130
SW130_200318_mad1_gs_gold	200313_SW130_TR1_slide12_04	155	mad1_gs_gold	2	7.3422	mad1	mad1endog	mad2WTymEGFP	NoTag	SW130
SW130_200318_mad1_gs_gold	200313_SW130_TR1_slide12_04	156	mad1_gs_gold	4	11.5071	mad1	mad1endog	mad2WTymEGFP	NoTag	SW130
SW130_200318_mad1_gs_gold	200313_SW130_TR1_slide12_04	157	mad1_gs_gold	1	8.17187	mad1	mad1endog	mad2WTymEGFP	NoTag	SW130
SW130_200318_mad1_gs_gold	200313_SW130_TR1_slide12_04	158	mad1_gs_gold	1	7.97862	mad1	mad1endog	mad2WTymEGFP	NoTag	SW130
SW130_200318_mad1_gs_gold	200313_SW130_TR1_slide12_04	159	mad1_gs_gold	2	8.55224	mad1	mad1endog	mad2WTymEGFP	NoTag	SW130
SW130_200318_mad1_gs_gold	200313_SW130_TR1_slide12_04	160	mad1_gs_gold	1	7.25575	mad1	mad1endog	mad2WTymEGFP	NoTag	SW130
SW130_200318_mad1_gs_gold	200313_SW130_TR1_slide12_04	161	mad1_gs_gold	2	7.97238	mad1	mad1endog	mad2WTymEGFP	NoTag	SW130
SW130_200318_mad1_gs_gold	200313_SW130_TR1_slide12_04	162	mad1_gs_gold	1	8.71604	mad1	mad1endog	mad2WTymEGFP	NoTag	SW130
SW130_200318_mad1_gs_gold	200313_SW130_TR1_slide12_04	163	mad1_gs_gold	2	7.5608	mad1	mad1endog	mad2WTymEGFP	NoTag	SW130
SW130_200318_mad1_gs_gold	200313_SW130_TR1_slide12_04	164	mad1_gs_gold	1	8.63031	mad1	mad1endog	mad2WTymEGFP	NoTag	SW130
SW130_200318_mad1_gs_gold	200313_SW130_TR1_slide12_04	165	mad1_gs_gold	3	10.1752	mad1	mad1endog	mad2WTymEGFP	NoTag	SW130
SW130_200318_mad1_gs_gold	200313_SW130_TR1_slide12_04	166	mad1_gs_gold	2	9.15687	mad1	mad1endog	mad2WTymEGFP	NoTag	SW130
SW130_200318_mad1_gs_gold	200313_SW130_TR1_slide12_04	167	mad1_gs_gold	2	7.63152	mad1	mad1endog	mad2WTymEGFP	NoTag	SW130
SW130_200318_mad1_gs_gold	200313_SW130_TR1_slide12_04	168	mad1_gs_gold	3	10.4881	mad1	mad1endog	mad2WTymEGFP	NoTag	SW130
SW130_200318_mad1_gs_gold	200313_SW130_TR1_slide12_04	169	mad1_gs_gold	2	12.474	mad1	mad1endog	mad2WTymEGFP	NoTag	SW130
SW130_200318_mad1_gs_gold	200313_SW130_TR1_slide12_04	171	mad1_gs_gold	4	8.26182	mad1	mad1endog	mad2WTymEGFP	NoTag	SW130
SW130_200318_mad1_gs_gold	200313_SW130_TR1_slide12_04	172	mad1_gs_gold	2	9.05651	mad1	mad1endog	mad2WTymEGFP	NoTag	SW130
SW130_200318_mad1_gs_gold	200313_SW130_TR1_slide12_04	173	mad1_gs_gold	2	11.054	mad1	mad1endog	mad2WTymEGFP	NoTag	SW130
SW130_200318_mad1_gs_gold	200313_SW130_TR1_slide12_04	174	mad1_gs_gold	3	9.30781	mad1	mad1endog	mad2WTymEGFP	NoTag	SW130
SW130_200318_mad1_gs_gold	200313_SW130_TR1_slide12_04	175	mad1_gs_gold	1	10.3086	mad1	mad1endog	mad2WTymEGFP	NoTag	SW130
SW130_200318_mad1_gs_gold	200313_SW130_TR1_slide12_04	177	mad1_gs_gold	1	7.43509	mad1	mad1endog	mad2WTymEGFP	NoTag	SW130
SW130_200318_mad1_gs_gold	200313_SW130_TR1_slide12_04	178	mad1_gs_gold	2	9.28233	mad1	mad1endog	mad2WTymEGFP	NoTag	SW130
SW130_200318_mad1_gs_gold	200313_SW130_TR1_slide12_04	179	mad1_gs_gold	0	7.69964	mad1	mad1endog	mad2WTymEGFP	NoTag	SW130
SW130_200318_mad1_gs_gold	200313_SW130_TR1_slide12_04	180	mad1_gs_gold	2	9.39354	mad1	mad1endog	mad2WTymEGFP	NoTag	SW130
SW130_200318_mad1_gs_gold	200313_SW130_TR1_slide12_04	181	mad1_gs_gold	2	12.1359	mad1	mad1endog	mad2WTymEGFP	NoTag	SW130
SW130_200318_mad1_gs_gold	200313_SW130_TR1_slide12_04	182	mad1_gs_gold	0	6.86738	mad1	mad1endog	mad2WTymEGFP	NoTag	SW130
SW130_200318_mad1_gs_gold	200313_SW130_TR1_slide12_04	183	mad1_gs_gold	3	10.2228	mad1	mad1endog	mad2WTymEGFP	NoTag	SW130
SW130_200318_mad1_gs_gold	200313_SW130_TR1_slide12_04	184	mad1_gs_gold	2	10.1128	mad1	mad1endog	mad2WTymEGFP	NoTag	SW130
SW130_200318_mad1_gs_gold	200313_SW130_TR1_slide12_04	185	mad1_gs_gold	3	9.36462	mad1	mad1endog	mad2WTymEGFP	NoTag	SW130
SW130_200318_mad1_gs_gold	200313_SW130_TR1_slide12_04	186	mad1_gs_gold	0	8.85515	mad1	mad1endog	mad2WTymEGFP	NoTag	SW130
SW130_200318_mad1_gs_gold	200313_SW130_TR1_slide12_04	187	mad1_gs_gold	3	12.0306	mad1	mad1endog	mad2WTymEGFP	NoTag	SW130
SW130_200318_mad1_gs_gold	200313_SW130_TR1_slide12_04	188	mad1_gs_gold	2	9.07432	mad1	mad1endog	mad2WTymEGFP	NoTag	SW130
SW130_200318_mad1_gs_gold	200313_SW130_TR1_slide12_04	189	mad1_gs_gold	2	9.92667	mad1	mad1endog	mad2WTymEGFP	NoTag	SW130
SW130_200318_mad1_gs_gold	200313_SW130_TR1_slide12_04	190	mad1_gs_gold	3	10.4668	mad1	mad1endog	mad2WTymEGFP	NoTag	SW130
SW130_200318_mad1_gs_gold	200313_SW130_TR1_slide12_04	191	mad1_gs_gold	3	11.8465	mad1	mad1endog	mad2WTymEGFP	NoTag	SW130
SW130_200318_mad1_gs_gold	200313_SW130_TR1_slide12_04	193	mad1_gs_gold	1	10.4218	mad1	mad1endog	mad2WTymEGFP	NoTag	SW130
SW130_200318_mad1_gs_gold	200313_SW130_TR1_slide12_04	194	mad1_gs_gold	2	9.33978	mad1	mad1endog	mad2WTymEGFP	NoTag	SW130
SW130_200318_mad1_gs_gold	200313_SW130_TR1_slide12_04	195	mad1_gs_gold	2	8.81926	mad1	mad1endog	mad2WTymEGFP	NoTag	SW130
SW130_200318_mad1_gs_gold	200313_SW130_TR1_slide12_04	196	mad1_gs_gold	3	9.92179	mad1	mad1endog	mad2WTymEGFP	NoTag	SW130
SW130_200318_mad1_gs_gold	200313_SW130_TR1_slide12_04	197	mad1_gs_gold	1	9.49578	mad1	mad1endog	mad2WTymEGFP	NoTag	SW130
SW130_200318_mad1_gs_gold	200313_SW130_TR1_slide12_04	198	mad1_gs_gold	1	7.42241	mad1	mad1endog	mad2WTymEGFP	NoTag	SW130
SW130_200318_mad1_gs_gold	200313_SW130_TR1_slide12_04	199	mad1_gs_gold	2	10.1893	mad1	mad1endog	mad2WTymEGFP	NoTag	SW130
SW130_200318_mad1_gs_gold	200313_SW130_TR1_slide12_04	20	mad1_gs_gold	2	10.8602	mad1	mad1endog	mad2WTymEGFP	NoTag	SW130
SW130_200318_mad1_gs_gold	200313_SW130_TR1_slide12_04	200	mad1_gs_gold	3	12.2784	mad1	mad1endog	mad2WTymEGFP	NoTag	SW130
SW130_200318_mad1_gs_gold	200313_SW130_TR1_slide12_04	201	mad1_gs_gold	2	7.89705	mad1	mad1endog	mad2WTymEGFP	NoTag	SW130
SW130_200318_mad1_gs_gold	200313_SW130_TR1_slide12_04	202	mad1_gs_gold	1	7.57946	mad1	mad1endog	mad2WTymEGFP	NoTag	SW130
SW130_200318_mad1_gs_gold	200313_SW130_TR1_slide12_04	205	mad1_gs_gold	2	10.7533	mad1	mad1endog	mad2WTymEGFP	NoTag	SW130
SW130_200318_mad1_gs_gold	200313_SW130_TR1_slide12_04	207	mad1_gs_gold	2	10.4553	mad1	mad1endog	mad2WTymEGFP	NoTag	SW130
SW130_200318_mad1_gs_gold	200313_SW130_TR1_slide12_04	209	mad1_gs_gold	3	9.59849	mad1	mad1endog	mad2WTymEGFP	NoTag	SW130
SW130_200318_mad1_gs_gold	200313_SW130_TR1_slide12_04	21	mad1_gs_gold	2	10.7366	mad1	mad1endog	mad2WTymEGFP	NoTag	SW130
SW130_200318_mad1_gs_gold	200313_SW130_TR1_slide12_04	210	mad1_gs_gold	1	7.94137	mad1	mad1endog	mad2WTymEGFP	NoTag	SW130
SW130_200318_mad1_gs_gold	200313_SW130_TR1_slide12_04	211	mad1_gs_gold	4	10.6197	mad1	mad1endog	mad2WTymEGFP	NoTag	SW130
SW130_200318_mad1_gs_gold	200313_SW130_TR1_slide12_04	212	mad1_gs_gold	0	8.28613	mad1	mad1endog	mad2WTymEGFP	NoTag	SW130
SW130_200318_mad1_gs_gold	200313_SW130_TR1_slide12_04	213	mad1_gs_gold	1	7.04717	mad1	mad1endog	mad2WTymEGFP	NoTag	SW130
SW130_200318_mad1_gs_gold	200313_SW130_TR1_slide12_04	214	mad1_gs_gold	1	13.9595	mad1	mad1endog	mad2WTymEGFP	NoTag	SW130
SW130_200318_mad1_gs_gold	200313_SW130_TR1_slide12_04	216	mad1_gs_gold	3	7.55443	mad1	mad1endog	mad2WTymEGFP	NoTag	SW130
SW130_200318_mad1_gs_gold	200313_SW130_TR1_slide12_04	217	mad1_gs_gold	3	12.1506	mad1	mad1endog	mad2WTymEGFP	NoTag	SW130
SW130_200318_mad1_gs_gold	200313_SW130_TR1_slide12_04	219	mad1_gs_gold	3	11.0425	mad1	mad1endog	mad2WTymEGFP	NoTag	SW130
SW130_200318_mad1_gs_gold	200313_SW130_TR1_slide12_04	22	mad1_gs_gold	2	9.62059	mad1	mad1endog	mad2WTymEGFP	NoTag	SW130
SW130_200318_mad1_gs_gold	200313_SW130_TR1_slide12_04	221	mad1_gs_gold	3	13.743	mad1	mad1endog	mad2WTymEGFP	NoTag	SW130
SW130_200318_mad1_gs_gold	200313_SW130_TR1_slide12_04	222	mad1_gs_gold	2	8.19364	mad1	mad1endog	mad2WTymEGFP	NoTag	SW130
SW130_200318_mad1_gs_gold	200313_SW130_TR1_slide12_04	226	mad1_gs_gold	2	8.56485	mad1	mad1endog	mad2WTymEGFP	NoTag	SW130
SW130_200318_mad1_gs_gold	200313_SW130_TR1_slide12_04	227	mad1_gs_gold	3	11.8493	mad1	mad1endog	mad2WTymEGFP	NoTag	SW130
SW130_200318_mad1_gs_gold	200313_SW130_TR1_slide12_04	228	mad1_gs_gold	2	13.2963	mad1	mad1endog	mad2WTymEGFP	NoTag	SW130
SW130_200318_mad1_gs_gold	200313_SW130_TR1_slide12_04	229	mad1_gs_gold	2	7.42385	mad1	mad1endog	mad2WTymEGFP	NoTag	SW130
SW130_200318_mad1_gs_gold	200313_SW130_TR1_slide12_04	23	mad1_gs_gold	2	8.4355	mad1	mad1endog	mad2WTymEGFP	NoTag	SW130
SW130_200318_mad1_gs_gold	200313_SW130_TR1_slide12_04	230	mad1_gs_gold	1	7.07967	mad1	mad1endog	mad2WTymEGFP	NoTag	SW130
SW130_200318_mad1_gs_gold	200313_SW130_TR1_slide12_04	231	mad1_gs_gold	3	8.0626	mad1	mad1endog	mad2WTymEGFP	NoTag	SW130
SW130_200318_mad1_gs_gold	200313_SW130_TR1_slide12_04	232	mad1_gs_gold	1	11.0968	mad1	mad1endog	mad2WTymEGFP	NoTag	SW130
SW130_200318_mad1_gs_gold	200313_SW130_TR1_slide12_04	233	mad1_gs_gold	3	8.5902	mad1	mad1endog	mad2WTymEGFP	NoTag	SW130
SW130_200318_mad1_gs_gold	200313_SW130_TR1_slide12_04	234	mad1_gs_gold	1	7.8923	mad1	mad1endog	mad2WTymEGFP	NoTag	SW130
SW130_200318_mad1_gs_gold	200313_SW130_TR1_slide12_04	235	mad1_gs_gold	3	8.71923	mad1	mad1endog	mad2WTymEGFP	NoTag	SW130
SW130_200318_mad1_gs_gold	200313_SW130_TR1_slide12_04	236	mad1_gs_gold	2	11.9177	mad1	mad1endog	mad2WTymEGFP	NoTag	SW130
SW130_200318_mad1_gs_gold	200313_SW130_TR1_slide12_04	237	mad1_gs_gold	1	10.0933	mad1	mad1endog	mad2WTymEGFP	NoTag	SW130
SW130_200318_mad1_gs_gold	200313_SW130_TR1_slide12_04	238	mad1_gs_gold	2	11.476	mad1	mad1endog	mad2WTymEGFP	NoTag	SW130
SW130_200318_mad1_gs_gold	200313_SW130_TR1_slide12_04	239	mad1_gs_gold	2	8.45351	mad1	mad1endog	mad2WTymEGFP	NoTag	SW130
SW130_200318_mad1_gs_gold	200313_SW130_TR1_slide12_04	241	mad1_gs_gold	3	11.9859	mad1	mad1endog	mad2WTymEGFP	NoTag	SW130
SW130_200318_mad1_gs_gold	200313_SW130_TR1_slide12_04	242	mad1_gs_gold	3	8.39911	mad1	mad1endog	mad2WTymEGFP	NoTag	SW130
SW130_200318_mad1_gs_gold	200313_SW130_TR1_slide12_04	243	mad1_gs_gold	3	7.65609	mad1	mad1endog	mad2WTymEGFP	NoTag	SW130
SW130_200318_mad1_gs_gold	200313_SW130_TR1_slide12_04	244	mad1_gs_gold	2	9.89339	mad1	mad1endog	mad2WTymEGFP	NoTag	SW130
SW130_200318_mad1_gs_gold	200313_SW130_TR1_slide12_04	245	mad1_gs_gold	3	12.0643	mad1	mad1endog	mad2WTymEGFP	NoTag	SW130
SW130_200318_mad1_gs_gold	200313_SW130_TR1_slide12_04	246	mad1_gs_gold	2	9.0441	mad1	mad1endog	mad2WTymEGFP	NoTag	SW130
SW130_200318_mad1_gs_gold	200313_SW130_TR1_slide12_04	247	mad1_gs_gold	2	10.9927	mad1	mad1endog	mad2WTymEGFP	NoTag	SW130
SW130_200318_mad1_gs_gold	200313_SW130_TR1_slide12_04	248	mad1_gs_gold	2	11.4035	mad1	mad1endog	mad2WTymEGFP	NoTag	SW130
SW130_200318_mad1_gs_gold	200313_SW130_TR1_slide12_04	249	mad1_gs_gold	1	8.09627	mad1	mad1endog	mad2WTymEGFP	NoTag	SW130
SW130_200318_mad1_gs_gold	200313_SW130_TR1_slide12_04	25	mad1_gs_gold	0	7.94521	mad1	mad1endog	mad2WTymEGFP	NoTag	SW130
SW130_200318_mad1_gs_gold	200313_SW130_TR1_slide12_04	251	mad1_gs_gold	3	11.6483	mad1	mad1endog	mad2WTymEGFP	NoTag	SW130
SW130_200318_mad1_gs_gold	200313_SW130_TR1_slide12_04	252	mad1_gs_gold	1	8.42673	mad1	mad1endog	mad2WTymEGFP	NoTag	SW130
SW130_200318_mad1_gs_gold	200313_SW130_TR1_slide12_04	253	mad1_gs_gold	1	11.3394	mad1	mad1endog	mad2WTymEGFP	NoTag	SW130
SW130_200318_mad1_gs_gold	200313_SW130_TR1_slide12_04	254	mad1_gs_gold	5	11.0551	mad1	mad1endog	mad2WTymEGFP	NoTag	SW130
SW130_200318_mad1_gs_gold	200313_SW130_TR1_slide12_04	255	mad1_gs_gold	3	8.20404	mad1	mad1endog	mad2WTymEGFP	NoTag	SW130
SW130_200318_mad1_gs_gold	200313_SW130_TR1_slide12_04	256	mad1_gs_gold	4	10.0677	mad1	mad1endog	mad2WTymEGFP	NoTag	SW130
SW130_200318_mad1_gs_gold	200313_SW130_TR1_slide12_04	257	mad1_gs_gold	2	7.84466	mad1	mad1endog	mad2WTymEGFP	NoTag	SW130
SW130_200318_mad1_gs_gold	200313_SW130_TR1_slide12_04	260	mad1_gs_gold	2	8.31382	mad1	mad1endog	mad2WTymEGFP	NoTag	SW130
SW130_200318_mad1_gs_gold	200313_SW130_TR1_slide12_04	261	mad1_gs_gold	0	7.48104	mad1	mad1endog	mad2WTymEGFP	NoTag	SW130
SW130_200318_mad1_gs_gold	200313_SW130_TR1_slide12_04	262	mad1_gs_gold	2	11.2733	mad1	mad1endog	mad2WTymEGFP	NoTag	SW130
SW130_200318_mad1_gs_gold	200313_SW130_TR1_slide12_04	263	mad1_gs_gold	1	11.7025	mad1	mad1endog	mad2WTymEGFP	NoTag	SW130
SW130_200318_mad1_gs_gold	200313_SW130_TR1_slide12_04	264	mad1_gs_gold	3	8.34685	mad1	mad1endog	mad2WTymEGFP	NoTag	SW130
SW130_200318_mad1_gs_gold	200313_SW130_TR1_slide12_04	265	mad1_gs_gold	3	10.632	mad1	mad1endog	mad2WTymEGFP	NoTag	SW130
SW130_200318_mad1_gs_gold	200313_SW130_TR1_slide12_04	267	mad1_gs_gold	0	7.72668	mad1	mad1endog	mad2WTymEGFP	NoTag	SW130
SW130_200318_mad1_gs_gold	200313_SW130_TR1_slide12_04	269	mad1_gs_gold	2	9.70905	mad1	mad1endog	mad2WTymEGFP	NoTag	SW130
SW130_200318_mad1_gs_gold	200313_SW130_TR1_slide12_04	270	mad1_gs_gold	2	8.32221	mad1	mad1endog	mad2WTymEGFP	NoTag	SW130
SW130_200318_mad1_gs_gold	200313_SW130_TR1_slide12_04	271	mad1_gs_gold	0	12.6833	mad1	mad1endog	mad2WTymEGFP	NoTag	SW130
SW130_200318_mad1_gs_gold	200313_SW130_TR1_slide12_04	272	mad1_gs_gold	5	15.0792	mad1	mad1endog	mad2WTymEGFP	NoTag	SW130
SW130_200318_mad1_gs_gold	200313_SW130_TR1_slide12_04	273	mad1_gs_gold	3	11.0733	mad1	mad1endog	mad2WTymEGFP	NoTag	SW130
SW130_200318_mad1_gs_gold	200313_SW130_TR1_slide12_04	274	mad1_gs_gold	3	7.62203	mad1	mad1endog	mad2WTymEGFP	NoTag	SW130
SW130_200318_mad1_gs_gold	200313_SW130_TR1_slide12_04	275	mad1_gs_gold	1	7.51192	mad1	mad1endog	mad2WTymEGFP	NoTag	SW130
SW130_200318_mad1_gs_gold	200313_SW130_TR1_slide12_04	276	mad1_gs_gold	3	7.42748	mad1	mad1endog	mad2WTymEGFP	NoTag	SW130
SW130_200318_mad1_gs_gold	200313_SW130_TR1_slide12_04	277	mad1_gs_gold	2	10.1243	mad1	mad1endog	mad2WTymEGFP	NoTag	SW130
SW130_200318_mad1_gs_gold	200313_SW130_TR1_slide12_04	279	mad1_gs_gold	3	11.3809	mad1	mad1endog	mad2WTymEGFP	NoTag	SW130
SW130_200318_mad1_gs_gold	200313_SW130_TR1_slide12_04	280	mad1_gs_gold	1	10.4021	mad1	mad1endog	mad2WTymEGFP	NoTag	SW130
SW130_200318_mad1_gs_gold	200313_SW130_TR1_slide12_04	281	mad1_gs_gold	2	7.79337	mad1	mad1endog	mad2WTymEGFP	NoTag	SW130
SW130_200318_mad1_gs_gold	200313_SW130_TR1_slide12_04	282	mad1_gs_gold	3	12.4446	mad1	mad1endog	mad2WTymEGFP	NoTag	SW130
SW130_200318_mad1_gs_gold	200313_SW130_TR1_slide12_04	283	mad1_gs_gold	3	9.30761	mad1	mad1endog	mad2WTymEGFP	NoTag	SW130
SW130_200318_mad1_gs_gold	200313_SW130_TR1_slide12_04	285	mad1_gs_gold	1	12.8424	mad1	mad1endog	mad2WTymEGFP	NoTag	SW130
SW130_200318_mad1_gs_gold	200313_SW130_TR1_slide12_04	286	mad1_gs_gold	3	10.3638	mad1	mad1endog	mad2WTymEGFP	NoTag	SW130
SW130_200318_mad1_gs_gold	200313_SW130_TR1_slide12_04	287	mad1_gs_gold	3	11.0712	mad1	mad1endog	mad2WTymEGFP	NoTag	SW130
SW130_200318_mad1_gs_gold	200313_SW130_TR1_slide12_04	288	mad1_gs_gold	1	12.2162	mad1	mad1endog	mad2WTymEGFP	NoTag	SW130
SW130_200318_mad1_gs_gold	200313_SW130_TR1_slide12_04	289	mad1_gs_gold	2	11.8555	mad1	mad1endog	mad2WTymEGFP	NoTag	SW130
SW130_200318_mad1_gs_gold	200313_SW130_TR1_slide12_04	290	mad1_gs_gold	4	13.0897	mad1	mad1endog	mad2WTymEGFP	NoTag	SW130
SW130_200318_mad1_gs_gold	200313_SW130_TR1_slide12_04	291	mad1_gs_gold	0	12.8608	mad1	mad1endog	mad2WTymEGFP	NoTag	SW130
SW130_200318_mad1_gs_gold	200313_SW130_TR1_slide12_04	292	mad1_gs_gold	1	8.10407	mad1	mad1endog	mad2WTymEGFP	NoTag	SW130
SW130_200318_mad1_gs_gold	200313_SW130_TR1_slide12_04	293	mad1_gs_gold	3	10.1113	mad1	mad1endog	mad2WTymEGFP	NoTag	SW130
SW130_200318_mad1_gs_gold	200313_SW130_TR1_slide12_04	295	mad1_gs_gold	1	9.30468	mad1	mad1endog	mad2WTymEGFP	NoTag	SW130
SW130_200318_mad1_gs_gold	200313_SW130_TR1_slide12_04	296	mad1_gs_gold	0	6.79536	mad1	mad1endog	mad2WTymEGFP	NoTag	SW130
SW130_200318_mad1_gs_gold	200313_SW130_TR1_slide12_04	297	mad1_gs_gold	2	12.9217	mad1	mad1endog	mad2WTymEGFP	NoTag	SW130
SW130_200318_mad1_gs_gold	200313_SW130_TR1_slide12_04	298	mad1_gs_gold	2	10.716	mad1	mad1endog	mad2WTymEGFP	NoTag	SW130
SW130_200318_mad1_gs_gold	200313_SW130_TR1_slide12_04	299	mad1_gs_gold	1	13.7716	mad1	mad1endog	mad2WTymEGFP	NoTag	SW130
SW130_200318_mad1_gs_gold	200313_SW130_TR1_slide12_04	30	mad1_gs_gold	3	9.34622	mad1	mad1endog	mad2WTymEGFP	NoTag	SW130
SW130_200318_mad1_gs_gold	200313_SW130_TR1_slide12_04	301	mad1_gs_gold	2	11.1461	mad1	mad1endog	mad2WTymEGFP	NoTag	SW130
SW130_200318_mad1_gs_gold	200313_SW130_TR1_slide12_04	302	mad1_gs_gold	2	13.2782	mad1	mad1endog	mad2WTymEGFP	NoTag	SW130
SW130_200318_mad1_gs_gold	200313_SW130_TR1_slide12_04	303	mad1_gs_gold	1	9.19055	mad1	mad1endog	mad2WTymEGFP	NoTag	SW130
SW130_200318_mad1_gs_gold	200313_SW130_TR1_slide12_04	304	mad1_gs_gold	2	8.06377	mad1	mad1endog	mad2WTymEGFP	NoTag	SW130
SW130_200318_mad1_gs_gold	200313_SW130_TR1_slide12_04	305	mad1_gs_gold	5	13.0088	mad1	mad1endog	mad2WTymEGFP	NoTag	SW130
SW130_200318_mad1_gs_gold	200313_SW130_TR1_slide12_04	306	mad1_gs_gold	0	8.32728	mad1	mad1endog	mad2WTymEGFP	NoTag	SW130
SW130_200318_mad1_gs_gold	200313_SW130_TR1_slide12_04	307	mad1_gs_gold	2	10.8317	mad1	mad1endog	mad2WTymEGFP	NoTag	SW130
SW130_200318_mad1_gs_gold	200313_SW130_TR1_slide12_04	309	mad1_gs_gold	2	8.10674	mad1	mad1endog	mad2WTymEGFP	NoTag	SW130
SW130_200318_mad1_gs_gold	200313_SW130_TR1_slide12_04	31	mad1_gs_gold	0	7.79454	mad1	mad1endog	mad2WTymEGFP	NoTag	SW130
SW130_200318_mad1_gs_gold	200313_SW130_TR1_slide12_04	310	mad1_gs_gold	0	10.4497	mad1	mad1endog	mad2WTymEGFP	NoTag	SW130
SW130_200318_mad1_gs_gold	200313_SW130_TR1_slide12_04	311	mad1_gs_gold	3	12.0282	mad1	mad1endog	mad2WTymEGFP	NoTag	SW130
SW130_200318_mad1_gs_gold	200313_SW130_TR1_slide12_04	312	mad1_gs_gold	2	8.86776	mad1	mad1endog	mad2WTymEGFP	NoTag	SW130
SW130_200318_mad1_gs_gold	200313_SW130_TR1_slide12_04	313	mad1_gs_gold	2	11.4071	mad1	mad1endog	mad2WTymEGFP	NoTag	SW130
SW130_200318_mad1_gs_gold	200313_SW130_TR1_slide12_04	314	mad1_gs_gold	1	8.02022	mad1	mad1endog	mad2WTymEGFP	NoTag	SW130
SW130_200318_mad1_gs_gold	200313_SW130_TR1_slide12_04	315	mad1_gs_gold	2	12.2632	mad1	mad1endog	mad2WTymEGFP	NoTag	SW130
SW130_200318_mad1_gs_gold	200313_SW130_TR1_slide12_04	316	mad1_gs_gold	1	7.45829	mad1	mad1endog	mad2WTymEGFP	NoTag	SW130
SW130_200318_mad1_gs_gold	200313_SW130_TR1_slide12_04	317	mad1_gs_gold	2	12.6527	mad1	mad1endog	mad2WTymEGFP	NoTag	SW130
SW130_200318_mad1_gs_gold	200313_SW130_TR1_slide12_04	318	mad1_gs_gold	3	7.77946	mad1	mad1endog	mad2WTymEGFP	NoTag	SW130
SW130_200318_mad1_gs_gold	200313_SW130_TR1_slide12_04	319	mad1_gs_gold	2	12.2665	mad1	mad1endog	mad2WTymEGFP	NoTag	SW130
SW130_200318_mad1_gs_gold	200313_SW130_TR1_slide12_04	32	mad1_gs_gold	2	13.0084	mad1	mad1endog	mad2WTymEGFP	NoTag	SW130
SW130_200318_mad1_gs_gold	200313_SW130_TR1_slide12_04	320	mad1_gs_gold	1	9.8707	mad1	mad1endog	mad2WTymEGFP	NoTag	SW130
SW130_200318_mad1_gs_gold	200313_SW130_TR1_slide12_04	321	mad1_gs_gold	0	7.40688	mad1	mad1endog	mad2WTymEGFP	NoTag	SW130
SW130_200318_mad1_gs_gold	200313_SW130_TR1_slide12_04	322	mad1_gs_gold	4	12.788	mad1	mad1endog	mad2WTymEGFP	NoTag	SW130
SW130_200318_mad1_gs_gold	200313_SW130_TR1_slide12_04	323	mad1_gs_gold	2	10.071	mad1	mad1endog	mad2WTymEGFP	NoTag	SW130
SW130_200318_mad1_gs_gold	200313_SW130_TR1_slide12_04	324	mad1_gs_gold	2	9.5808	mad1	mad1endog	mad2WTymEGFP	NoTag	SW130
SW130_200318_mad1_gs_gold	200313_SW130_TR1_slide12_04	326	mad1_gs_gold	3	8.14313	mad1	mad1endog	mad2WTymEGFP	NoTag	SW130
SW130_200318_mad1_gs_gold	200313_SW130_TR1_slide12_04	327	mad1_gs_gold	2	10.3746	mad1	mad1endog	mad2WTymEGFP	NoTag	SW130
SW130_200318_mad1_gs_gold	200313_SW130_TR1_slide12_04	328	mad1_gs_gold	0	7.65609	mad1	mad1endog	mad2WTymEGFP	NoTag	SW130
SW130_200318_mad1_gs_gold	200313_SW130_TR1_slide12_04	329	mad1_gs_gold	0	7.97862	mad1	mad1endog	mad2WTymEGFP	NoTag	SW130
SW130_200318_mad1_gs_gold	200313_SW130_TR1_slide12_04	33	mad1_gs_gold	2	12.4558	mad1	mad1endog	mad2WTymEGFP	NoTag	SW130
SW130_200318_mad1_gs_gold	200313_SW130_TR1_slide12_04	330	mad1_gs_gold	3	13.2412	mad1	mad1endog	mad2WTymEGFP	NoTag	SW130
SW130_200318_mad1_gs_gold	200313_SW130_TR1_slide12_04	331	mad1_gs_gold	0	9.329	mad1	mad1endog	mad2WTymEGFP	NoTag	SW130
SW130_200318_mad1_gs_gold	200313_SW130_TR1_slide12_04	332	mad1_gs_gold	1	8.70162	mad1	mad1endog	mad2WTymEGFP	NoTag	SW130
SW130_200318_mad1_gs_gold	200313_SW130_TR1_slide12_04	333	mad1_gs_gold	4	8.89831	mad1	mad1endog	mad2WTymEGFP	NoTag	SW130
SW130_200318_mad1_gs_gold	200313_SW130_TR1_slide12_04	334	mad1_gs_gold	0	7.5153	mad1	mad1endog	mad2WTymEGFP	NoTag	SW130
SW130_200318_mad1_gs_gold	200313_SW130_TR1_slide12_04	335	mad1_gs_gold	3	11.1376	mad1	mad1endog	mad2WTymEGFP	NoTag	SW130
SW130_200318_mad1_gs_gold	200313_SW130_TR1_slide12_04	336	mad1_gs_gold	4	10.6648	mad1	mad1endog	mad2WTymEGFP	NoTag	SW130
SW130_200318_mad1_gs_gold	200313_SW130_TR1_slide12_04	337	mad1_gs_gold	2	9.66193	mad1	mad1endog	mad2WTymEGFP	NoTag	SW130
SW130_200318_mad1_gs_gold	200313_SW130_TR1_slide12_04	338	mad1_gs_gold	3	12.5369	mad1	mad1endog	mad2WTymEGFP	NoTag	SW130
SW130_200318_mad1_gs_gold	200313_SW130_TR1_slide12_04	340	mad1_gs_gold	1	7.27363	mad1	mad1endog	mad2WTymEGFP	NoTag	SW130
SW130_200318_mad1_gs_gold	200313_SW130_TR1_slide12_04	341	mad1_gs_gold	2	11.9013	mad1	mad1endog	mad2WTymEGFP	NoTag	SW130
SW130_200318_mad1_gs_gold	200313_SW130_TR1_slide12_04	342	mad1_gs_gold	4	10.45	mad1	mad1endog	mad2WTymEGFP	NoTag	SW130
SW130_200318_mad1_gs_gold	200313_SW130_TR1_slide12_04	343	mad1_gs_gold	4	12.9272	mad1	mad1endog	mad2WTymEGFP	NoTag	SW130
SW130_200318_mad1_gs_gold	200313_SW130_TR1_slide12_04	344	mad1_gs_gold	2	9.79316	mad1	mad1endog	mad2WTymEGFP	NoTag	SW130
SW130_200318_mad1_gs_gold	200313_SW130_TR1_slide12_04	345	mad1_gs_gold	0	10.7146	mad1	mad1endog	mad2WTymEGFP	NoTag	SW130
SW130_200318_mad1_gs_gold	200313_SW130_TR1_slide12_04	347	mad1_gs_gold	2	9.27947	mad1	mad1endog	mad2WTymEGFP	NoTag	SW130
SW130_200318_mad1_gs_gold	200313_SW130_TR1_slide12_04	348	mad1_gs_gold	1	9.87181	mad1	mad1endog	mad2WTymEGFP	NoTag	SW130
SW130_200318_mad1_gs_gold	200313_SW130_TR1_slide12_04	349	mad1_gs_gold	2	9.64411	mad1	mad1endog	mad2WTymEGFP	NoTag	SW130
SW130_200318_mad1_gs_gold	200313_SW130_TR1_slide12_04	35	mad1_gs_gold	2	10.0469	mad1	mad1endog	mad2WTymEGFP	NoTag	SW130
SW130_200318_mad1_gs_gold	200313_SW130_TR1_slide12_04	350	mad1_gs_gold	2	13.2287	mad1	mad1endog	mad2WTymEGFP	NoTag	SW130
SW130_200318_mad1_gs_gold	200313_SW130_TR1_slide12_04	351	mad1_gs_gold	2	11.3662	mad1	mad1endog	mad2WTymEGFP	NoTag	SW130
SW130_200318_mad1_gs_gold	200313_SW130_TR1_slide12_04	352	mad1_gs_gold	4	12.2823	mad1	mad1endog	mad2WTymEGFP	NoTag	SW130
SW130_200318_mad1_gs_gold	200313_SW130_TR1_slide12_04	353	mad1_gs_gold	2	7.57555	mad1	mad1endog	mad2WTymEGFP	NoTag	SW130
SW130_200318_mad1_gs_gold	200313_SW130_TR1_slide12_04	355	mad1_gs_gold	1	7.67124	mad1	mad1endog	mad2WTymEGFP	NoTag	SW130
SW130_200318_mad1_gs_gold	200313_SW130_TR1_slide12_04	357	mad1_gs_gold	1	8.16628	mad1	mad1endog	mad2WTymEGFP	NoTag	SW130
SW130_200318_mad1_gs_gold	200313_SW130_TR1_slide12_04	36	mad1_gs_gold	2	9.36507	mad1	mad1endog	mad2WTymEGFP	NoTag	SW130
SW130_200318_mad1_gs_gold	200313_SW130_TR1_slide12_04	37	mad1_gs_gold	0	10.3032	mad1	mad1endog	mad2WTymEGFP	NoTag	SW130
SW130_200318_mad1_gs_gold	200313_SW130_TR1_slide12_04	38	mad1_gs_gold	3	10.9873	mad1	mad1endog	mad2WTymEGFP	NoTag	SW130
SW130_200318_mad1_gs_gold	200313_SW130_TR1_slide12_04	39	mad1_gs_gold	4	11.3752	mad1	mad1endog	mad2WTymEGFP	NoTag	SW130
SW130_200318_mad1_gs_gold	200313_SW130_TR1_slide12_04	40	mad1_gs_gold	3	12.8268	mad1	mad1endog	mad2WTymEGFP	NoTag	SW130
SW130_200318_mad1_gs_gold	200313_SW130_TR1_slide12_04	41	mad1_gs_gold	1	10.4482	mad1	mad1endog	mad2WTymEGFP	NoTag	SW130
SW130_200318_mad1_gs_gold	200313_SW130_TR1_slide12_04	42	mad1_gs_gold	3	11.7781	mad1	mad1endog	mad2WTymEGFP	NoTag	SW130
SW130_200318_mad1_gs_gold	200313_SW130_TR1_slide12_04	43	mad1_gs_gold	1	8.73951	mad1	mad1endog	mad2WTymEGFP	NoTag	SW130
SW130_200318_mad1_gs_gold	200313_SW130_TR1_slide12_04	45	mad1_gs_gold	1	11.9881	mad1	mad1endog	mad2WTymEGFP	NoTag	SW130
SW130_200318_mad1_gs_gold	200313_SW130_TR1_slide12_04	46	mad1_gs_gold	2	13.0616	mad1	mad1endog	mad2WTymEGFP	NoTag	SW130
SW130_200318_mad1_gs_gold	200313_SW130_TR1_slide12_04	47	mad1_gs_gold	4	12.738	mad1	mad1endog	mad2WTymEGFP	NoTag	SW130
SW130_200318_mad1_gs_gold	200313_SW130_TR1_slide12_04	49	mad1_gs_gold	1	10.228	mad1	mad1endog	mad2WTymEGFP	NoTag	SW130
SW130_200318_mad1_gs_gold	200313_SW130_TR1_slide12_04	50	mad1_gs_gold	1	7.50464	mad1	mad1endog	mad2WTymEGFP	NoTag	SW130
SW130_200318_mad1_gs_gold	200313_SW130_TR1_slide12_04	51	mad1_gs_gold	0	8.83506	mad1	mad1endog	mad2WTymEGFP	NoTag	SW130
SW130_200318_mad1_gs_gold	200313_SW130_TR1_slide12_04	52	mad1_gs_gold	2	10.4655	mad1	mad1endog	mad2WTymEGFP	NoTag	SW130
SW130_200318_mad1_gs_gold	200313_SW130_TR1_slide12_04	53	mad1_gs_gold	1	7.71492	mad1	mad1endog	mad2WTymEGFP	NoTag	SW130
SW130_200318_mad1_gs_gold	200313_SW130_TR1_slide12_04	54	mad1_gs_gold	2	11.0368	mad1	mad1endog	mad2WTymEGFP	NoTag	SW130
SW130_200318_mad1_gs_gold	200313_SW130_TR1_slide12_04	55	mad1_gs_gold	4	13.5106	mad1	mad1endog	mad2WTymEGFP	NoTag	SW130
SW130_200318_mad1_gs_gold	200313_SW130_TR1_slide12_04	57	mad1_gs_gold	2	10.8759	mad1	mad1endog	mad2WTymEGFP	NoTag	SW130
SW130_200318_mad1_gs_gold	200313_SW130_TR1_slide12_04	58	mad1_gs_gold	2	8.77032	mad1	mad1endog	mad2WTymEGFP	NoTag	SW130
SW130_200318_mad1_gs_gold	200313_SW130_TR1_slide12_04	59	mad1_gs_gold	2	8.36933	mad1	mad1endog	mad2WTymEGFP	NoTag	SW130
SW130_200318_mad1_gs_gold	200313_SW130_TR1_slide12_04	60	mad1_gs_gold	2	7.34227	mad1	mad1endog	mad2WTymEGFP	NoTag	SW130
SW130_200318_mad1_gs_gold	200313_SW130_TR1_slide12_04	62	mad1_gs_gold	4	12.5566	mad1	mad1endog	mad2WTymEGFP	NoTag	SW130
SW130_200318_mad1_gs_gold	200313_SW130_TR1_slide12_04	63	mad1_gs_gold	3	11.1566	mad1	mad1endog	mad2WTymEGFP	NoTag	SW130
SW130_200318_mad1_gs_gold	200313_SW130_TR1_slide12_04	64	mad1_gs_gold	1	8.71345	mad1	mad1endog	mad2WTymEGFP	NoTag	SW130
SW130_200318_mad1_gs_gold	200313_SW130_TR1_slide12_04	65	mad1_gs_gold	2	8.69674	mad1	mad1endog	mad2WTymEGFP	NoTag	SW130
SW130_200318_mad1_gs_gold	200313_SW130_TR1_slide12_04	67	mad1_gs_gold	4	12.0739	mad1	mad1endog	mad2WTymEGFP	NoTag	SW130
SW130_200318_mad1_gs_gold	200313_SW130_TR1_slide12_04	68	mad1_gs_gold	2	7.69093	mad1	mad1endog	mad2WTymEGFP	NoTag	SW130
SW130_200318_mad1_gs_gold	200313_SW130_TR1_slide12_04	69	mad1_gs_gold	2	10.9902	mad1	mad1endog	mad2WTymEGFP	NoTag	SW130
SW130_200318_mad1_gs_gold	200313_SW130_TR1_slide12_04	71	mad1_gs_gold	2	10.6494	mad1	mad1endog	mad2WTymEGFP	NoTag	SW130
SW130_200318_mad1_gs_gold	200313_SW130_TR1_slide12_04	72	mad1_gs_gold	0	10.7214	mad1	mad1endog	mad2WTymEGFP	NoTag	SW130
SW130_200318_mad1_gs_gold	200313_SW130_TR1_slide12_04	73	mad1_gs_gold	2	10.4122	mad1	mad1endog	mad2WTymEGFP	NoTag	SW130
SW130_200318_mad1_gs_gold	200313_SW130_TR1_slide12_04	74	mad1_gs_gold	2	9.96255	mad1	mad1endog	mad2WTymEGFP	NoTag	SW130
SW130_200318_mad1_gs_gold	200313_SW130_TR1_slide12_04	75	mad1_gs_gold	0	10.6494	mad1	mad1endog	mad2WTymEGFP	NoTag	SW130
SW130_200318_mad1_gs_gold	200313_SW130_TR1_slide12_04	76	mad1_gs_gold	0	7.78531	mad1	mad1endog	mad2WTymEGFP	NoTag	SW130
SW130_200318_mad1_gs_gold	200313_SW130_TR1_slide12_04	77	mad1_gs_gold	1	9.68923	mad1	mad1endog	mad2WTymEGFP	NoTag	SW130
SW130_200318_mad1_gs_gold	200313_SW130_TR1_slide12_04	78	mad1_gs_gold	2	9.76983	mad1	mad1endog	mad2WTymEGFP	NoTag	SW130
SW130_200318_mad1_gs_gold	200313_SW130_TR1_slide12_04	79	mad1_gs_gold	3	9.57242	mad1	mad1endog	mad2WTymEGFP	NoTag	SW130
SW130_200318_mad1_gs_gold	200313_SW130_TR1_slide12_04	80	mad1_gs_gold	4	10.6851	mad1	mad1endog	mad2WTymEGFP	NoTag	SW130
SW130_200318_mad1_gs_gold	200313_SW130_TR1_slide12_04	81	mad1_gs_gold	2	9.00003	mad1	mad1endog	mad2WTymEGFP	NoTag	SW130
SW130_200318_mad1_gs_gold	200313_SW130_TR1_slide12_04	85	mad1_gs_gold	0	8.27736	mad1	mad1endog	mad2WTymEGFP	NoTag	SW130
SW130_200318_mad1_gs_gold	200313_SW130_TR1_slide12_04	86	mad1_gs_gold	1	8.58968	mad1	mad1endog	mad2WTymEGFP	NoTag	SW130
SW130_200318_mad1_gs_gold	200313_SW130_TR1_slide12_04	87	mad1_gs_gold	2	10.9281	mad1	mad1endog	mad2WTymEGFP	NoTag	SW130
SW130_200318_mad1_gs_gold	200313_SW130_TR1_slide12_04	88	mad1_gs_gold	2	6.82273	mad1	mad1endog	mad2WTymEGFP	NoTag	SW130
SW130_200318_mad1_gs_gold	200313_SW130_TR1_slide12_04	89	mad1_gs_gold	4	12.5493	mad1	mad1endog	mad2WTymEGFP	NoTag	SW130
SW130_200318_mad1_gs_gold	200313_SW130_TR1_slide12_04	91	mad1_gs_gold	3	10.7201	mad1	mad1endog	mad2WTymEGFP	NoTag	SW130
SW130_200318_mad1_gs_gold	200313_SW130_TR1_slide12_04	92	mad1_gs_gold	3	10.2347	mad1	mad1endog	mad2WTymEGFP	NoTag	SW130
SW130_200318_mad1_gs_gold	200313_SW130_TR1_slide12_04	94	mad1_gs_gold	4	12.4763	mad1	mad1endog	mad2WTymEGFP	NoTag	SW130
SW130_200318_mad1_gs_gold	200313_SW130_TR1_slide12_04	95	mad1_gs_gold	2	10.0069	mad1	mad1endog	mad2WTymEGFP	NoTag	SW130
SW130_200318_mad1_gs_gold	200313_SW130_TR1_slide12_04	96	mad1_gs_gold	2	11.4334	mad1	mad1endog	mad2WTymEGFP	NoTag	SW130
SW130_200318_mad1_gs_gold	200313_SW130_TR1_slide12_04	97	mad1_gs_gold	3	11.4097	mad1	mad1endog	mad2WTymEGFP	NoTag	SW130
SW130_200318_mad1_gs_gold	200313_SW130_TR1_slide12_04	98	mad1_gs_gold	2	8.12181	mad1	mad1endog	mad2WTymEGFP	NoTag	SW130
SW130_200318_mad1_gs_gold	200313_SW130_TR1_slide12_04	99	mad1_gs_gold	2	10.2217	mad1	mad1endog	mad2WTymEGFP	NoTag	SW130
SW130_200318_mad1_gs_gold	200313_SW130_TR3_slide09_01	101	mad1_gs_gold	3	8.8996	mad1	mad1endog	mad2WTymEGFP	NoTag	SW130
SW130_200318_mad1_gs_gold	200313_SW130_TR3_slide09_01	103	mad1_gs_gold	0	7.80832	mad1	mad1endog	mad2WTymEGFP	NoTag	SW130
SW130_200318_mad1_gs_gold	200313_SW130_TR3_slide09_01	105	mad1_gs_gold	2	11.9778	mad1	mad1endog	mad2WTymEGFP	NoTag	SW130
SW130_200318_mad1_gs_gold	200313_SW130_TR3_slide09_01	106	mad1_gs_gold	1	7.74501	mad1	mad1endog	mad2WTymEGFP	NoTag	SW130
SW130_200318_mad1_gs_gold	200313_SW130_TR3_slide09_01	108	mad1_gs_gold	1	7.53681	mad1	mad1endog	mad2WTymEGFP	NoTag	SW130
SW130_200318_mad1_gs_gold	200313_SW130_TR3_slide09_01	109	mad1_gs_gold	5	12.813	mad1	mad1endog	mad2WTymEGFP	NoTag	SW130
SW130_200318_mad1_gs_gold	200313_SW130_TR3_slide09_01	11	mad1_gs_gold	1	7.79877	mad1	mad1endog	mad2WTymEGFP	NoTag	SW130
SW130_200318_mad1_gs_gold	200313_SW130_TR3_slide09_01	110	mad1_gs_gold	3	12.7647	mad1	mad1endog	mad2WTymEGFP	NoTag	SW130
SW130_200318_mad1_gs_gold	200313_SW130_TR3_slide09_01	112	mad1_gs_gold	3	13.6867	mad1	mad1endog	mad2WTymEGFP	NoTag	SW130
SW130_200318_mad1_gs_gold	200313_SW130_TR3_slide09_01	113	mad1_gs_gold	2	12.9339	mad1	mad1endog	mad2WTymEGFP	NoTag	SW130
SW130_200318_mad1_gs_gold	200313_SW130_TR3_slide09_01	114	mad1_gs_gold	1	9.9008	mad1	mad1endog	mad2WTymEGFP	NoTag	SW130
SW130_200318_mad1_gs_gold	200313_SW130_TR3_slide09_01	115	mad1_gs_gold	2	9.46224	mad1	mad1endog	mad2WTymEGFP	NoTag	SW130
SW130_200318_mad1_gs_gold	200313_SW130_TR3_slide09_01	116	mad1_gs_gold	3	9.62293	mad1	mad1endog	mad2WTymEGFP	NoTag	SW130
SW130_200318_mad1_gs_gold	200313_SW130_TR3_slide09_01	117	mad1_gs_gold	1	7.56034	mad1	mad1endog	mad2WTymEGFP	NoTag	SW130
SW130_200318_mad1_gs_gold	200313_SW130_TR3_slide09_01	118	mad1_gs_gold	2	11.3945	mad1	mad1endog	mad2WTymEGFP	NoTag	SW130
SW130_200318_mad1_gs_gold	200313_SW130_TR3_slide09_01	119	mad1_gs_gold	1	9.84984	mad1	mad1endog	mad2WTymEGFP	NoTag	SW130
SW130_200318_mad1_gs_gold	200313_SW130_TR3_slide09_01	12	mad1_gs_gold	3	12.5694	mad1	mad1endog	mad2WTymEGFP	NoTag	SW130
SW130_200318_mad1_gs_gold	200313_SW130_TR3_slide09_01	120	mad1_gs_gold	0	6.44625	mad1	mad1endog	mad2WTymEGFP	NoTag	SW130
SW130_200318_mad1_gs_gold	200313_SW130_TR3_slide09_01	121	mad1_gs_gold	1	9.68448	mad1	mad1endog	mad2WTymEGFP	NoTag	SW130
SW130_200318_mad1_gs_gold	200313_SW130_TR3_slide09_01	122	mad1_gs_gold	2	9.44723	mad1	mad1endog	mad2WTymEGFP	NoTag	SW130
SW130_200318_mad1_gs_gold	200313_SW130_TR3_slide09_01	123	mad1_gs_gold	1	9.04007	mad1	mad1endog	mad2WTymEGFP	NoTag	SW130
SW130_200318_mad1_gs_gold	200313_SW130_TR3_slide09_01	124	mad1_gs_gold	2	9.74149	mad1	mad1endog	mad2WTymEGFP	NoTag	SW130
SW130_200318_mad1_gs_gold	200313_SW130_TR3_slide09_01	125	mad1_gs_gold	2	7.94372	mad1	mad1endog	mad2WTymEGFP	NoTag	SW130
SW130_200318_mad1_gs_gold	200313_SW130_TR3_slide09_01	126	mad1_gs_gold	1	8.31116	mad1	mad1endog	mad2WTymEGFP	NoTag	SW130
SW130_200318_mad1_gs_gold	200313_SW130_TR3_slide09_01	127	mad1_gs_gold	2	8.53509	mad1	mad1endog	mad2WTymEGFP	NoTag	SW130
SW130_200318_mad1_gs_gold	200313_SW130_TR3_slide09_01	128	mad1_gs_gold	0	8.6526	mad1	mad1endog	mad2WTymEGFP	NoTag	SW130
SW130_200318_mad1_gs_gold	200313_SW130_TR3_slide09_01	129	mad1_gs_gold	0	9.28492	mad1	mad1endog	mad2WTymEGFP	NoTag	SW130
SW130_200318_mad1_gs_gold	200313_SW130_TR3_slide09_01	130	mad1_gs_gold	1	10.3049	mad1	mad1endog	mad2WTymEGFP	NoTag	SW130
SW130_200318_mad1_gs_gold	200313_SW130_TR3_slide09_01	131	mad1_gs_gold	2	9.76326	mad1	mad1endog	mad2WTymEGFP	NoTag	SW130
SW130_200318_mad1_gs_gold	200313_SW130_TR3_slide09_01	132	mad1_gs_gold	4	11.149	mad1	mad1endog	mad2WTymEGFP	NoTag	SW130
SW130_200318_mad1_gs_gold	200313_SW130_TR3_slide09_01	133	mad1_gs_gold	0	8.40138	mad1	mad1endog	mad2WTymEGFP	NoTag	SW130
SW130_200318_mad1_gs_gold	200313_SW130_TR3_slide09_01	134	mad1_gs_gold	3	8.68855	mad1	mad1endog	mad2WTymEGFP	NoTag	SW130
SW130_200318_mad1_gs_gold	200313_SW130_TR3_slide09_01	135	mad1_gs_gold	4	11.2707	mad1	mad1endog	mad2WTymEGFP	NoTag	SW130
SW130_200318_mad1_gs_gold	200313_SW130_TR3_slide09_01	136	mad1_gs_gold	6	12.4552	mad1	mad1endog	mad2WTymEGFP	NoTag	SW130
SW130_200318_mad1_gs_gold	200313_SW130_TR3_slide09_01	137	mad1_gs_gold	1	8.69765	mad1	mad1endog	mad2WTymEGFP	NoTag	SW130
SW130_200318_mad1_gs_gold	200313_SW130_TR3_slide09_01	138	mad1_gs_gold	0	8.31506	mad1	mad1endog	mad2WTymEGFP	NoTag	SW130
SW130_200318_mad1_gs_gold	200313_SW130_TR3_slide09_01	139	mad1_gs_gold	2	12.1148	mad1	mad1endog	mad2WTymEGFP	NoTag	SW130
SW130_200318_mad1_gs_gold	200313_SW130_TR3_slide09_01	14	mad1_gs_gold	2	9.16962	mad1	mad1endog	mad2WTymEGFP	NoTag	SW130
SW130_200318_mad1_gs_gold	200313_SW130_TR3_slide09_01	141	mad1_gs_gold	3	8.03796	mad1	mad1endog	mad2WTymEGFP	NoTag	SW130
SW130_200318_mad1_gs_gold	200313_SW130_TR3_slide09_01	142	mad1_gs_gold	3	9.85393	mad1	mad1endog	mad2WTymEGFP	NoTag	SW130
SW130_200318_mad1_gs_gold	200313_SW130_TR3_slide09_01	143	mad1_gs_gold	2	8.56044	mad1	mad1endog	mad2WTymEGFP	NoTag	SW130
SW130_200318_mad1_gs_gold	200313_SW130_TR3_slide09_01	144	mad1_gs_gold	2	6.90034	mad1	mad1endog	mad2WTymEGFP	NoTag	SW130
SW130_200318_mad1_gs_gold	200313_SW130_TR3_slide09_01	145	mad1_gs_gold	1	9.65204	mad1	mad1endog	mad2WTymEGFP	NoTag	SW130
SW130_200318_mad1_gs_gold	200313_SW130_TR3_slide09_01	147	mad1_gs_gold	4	12.4426	mad1	mad1endog	mad2WTymEGFP	NoTag	SW130
SW130_200318_mad1_gs_gold	200313_SW130_TR3_slide09_01	148	mad1_gs_gold	2	8.95375	mad1	mad1endog	mad2WTymEGFP	NoTag	SW130
SW130_200318_mad1_gs_gold	200313_SW130_TR3_slide09_01	149	mad1_gs_gold	2	9.91751	mad1	mad1endog	mad2WTymEGFP	NoTag	SW130
SW130_200318_mad1_gs_gold	200313_SW130_TR3_slide09_01	150	mad1_gs_gold	2	10.2226	mad1	mad1endog	mad2WTymEGFP	NoTag	SW130
SW130_200318_mad1_gs_gold	200313_SW130_TR3_slide09_01	151	mad1_gs_gold	1	8.61276	mad1	mad1endog	mad2WTymEGFP	NoTag	SW130
SW130_200318_mad1_gs_gold	200313_SW130_TR3_slide09_01	152	mad1_gs_gold	1	11.5501	mad1	mad1endog	mad2WTymEGFP	NoTag	SW130
SW130_200318_mad1_gs_gold	200313_SW130_TR3_slide09_01	153	mad1_gs_gold	2	6.89618	mad1	mad1endog	mad2WTymEGFP	NoTag	SW130
SW130_200318_mad1_gs_gold	200313_SW130_TR3_slide09_01	154	mad1_gs_gold	1	9.862	mad1	mad1endog	mad2WTymEGFP	NoTag	SW130
SW130_200318_mad1_gs_gold	200313_SW130_TR3_slide09_01	155	mad1_gs_gold	2	9.70327	mad1	mad1endog	mad2WTymEGFP	NoTag	SW130
SW130_200318_mad1_gs_gold	200313_SW130_TR3_slide09_01	156	mad1_gs_gold	2	10.6691	mad1	mad1endog	mad2WTymEGFP	NoTag	SW130
SW130_200318_mad1_gs_gold	200313_SW130_TR3_slide09_01	157	mad1_gs_gold	2	8.53261	mad1	mad1endog	mad2WTymEGFP	NoTag	SW130
SW130_200318_mad1_gs_gold	200313_SW130_TR3_slide09_01	158	mad1_gs_gold	2	8.29289	mad1	mad1endog	mad2WTymEGFP	NoTag	SW130
SW130_200318_mad1_gs_gold	200313_SW130_TR3_slide09_01	16	mad1_gs_gold	1	8.33358	mad1	mad1endog	mad2WTymEGFP	NoTag	SW130
SW130_200318_mad1_gs_gold	200313_SW130_TR3_slide09_01	160	mad1_gs_gold	1	8.4281	mad1	mad1endog	mad2WTymEGFP	NoTag	SW130
SW130_200318_mad1_gs_gold	200313_SW130_TR3_slide09_01	161	mad1_gs_gold	4	12.8595	mad1	mad1endog	mad2WTymEGFP	NoTag	SW130
SW130_200318_mad1_gs_gold	200313_SW130_TR3_slide09_01	162	mad1_gs_gold	3	14.3479	mad1	mad1endog	mad2WTymEGFP	NoTag	SW130
SW130_200318_mad1_gs_gold	200313_SW130_TR3_slide09_01	163	mad1_gs_gold	3	10.5758	mad1	mad1endog	mad2WTymEGFP	NoTag	SW130
SW130_200318_mad1_gs_gold	200313_SW130_TR3_slide09_01	164	mad1_gs_gold	3	12.3532	mad1	mad1endog	mad2WTymEGFP	NoTag	SW130
SW130_200318_mad1_gs_gold	200313_SW130_TR3_slide09_01	165	mad1_gs_gold	3	10.0805	mad1	mad1endog	mad2WTymEGFP	NoTag	SW130
SW130_200318_mad1_gs_gold	200313_SW130_TR3_slide09_01	166	mad1_gs_gold	2	11.2531	mad1	mad1endog	mad2WTymEGFP	NoTag	SW130
SW130_200318_mad1_gs_gold	200313_SW130_TR3_slide09_01	167	mad1_gs_gold	1	11.6842	mad1	mad1endog	mad2WTymEGFP	NoTag	SW130
SW130_200318_mad1_gs_gold	200313_SW130_TR3_slide09_01	168	mad1_gs_gold	2	10.2248	mad1	mad1endog	mad2WTymEGFP	NoTag	SW130
SW130_200318_mad1_gs_gold	200313_SW130_TR3_slide09_01	169	mad1_gs_gold	3	9.60882	mad1	mad1endog	mad2WTymEGFP	NoTag	SW130
SW130_200318_mad1_gs_gold	200313_SW130_TR3_slide09_01	17	mad1_gs_gold	0	6.2424	mad1	mad1endog	mad2WTymEGFP	NoTag	SW130
SW130_200318_mad1_gs_gold	200313_SW130_TR3_slide09_01	170	mad1_gs_gold	2	11.1386	mad1	mad1endog	mad2WTymEGFP	NoTag	SW130
SW130_200318_mad1_gs_gold	200313_SW130_TR3_slide09_01	171	mad1_gs_gold	2	7.92961	mad1	mad1endog	mad2WTymEGFP	NoTag	SW130
SW130_200318_mad1_gs_gold	200313_SW130_TR3_slide09_01	174	mad1_gs_gold	1	9.70951	mad1	mad1endog	mad2WTymEGFP	NoTag	SW130
SW130_200318_mad1_gs_gold	200313_SW130_TR3_slide09_01	175	mad1_gs_gold	3	11.6824	mad1	mad1endog	mad2WTymEGFP	NoTag	SW130
SW130_200318_mad1_gs_gold	200313_SW130_TR3_slide09_01	176	mad1_gs_gold	1	10.4564	mad1	mad1endog	mad2WTymEGFP	NoTag	SW130
SW130_200318_mad1_gs_gold	200313_SW130_TR3_slide09_01	177	mad1_gs_gold	1	11.66	mad1	mad1endog	mad2WTymEGFP	NoTag	SW130
SW130_200318_mad1_gs_gold	200313_SW130_TR3_slide09_01	178	mad1_gs_gold	1	10.9496	mad1	mad1endog	mad2WTymEGFP	NoTag	SW130
SW130_200318_mad1_gs_gold	200313_SW130_TR3_slide09_01	179	mad1_gs_gold	0	7.49496	mad1	mad1endog	mad2WTymEGFP	NoTag	SW130
SW130_200318_mad1_gs_gold	200313_SW130_TR3_slide09_01	18	mad1_gs_gold	3	8.50603	mad1	mad1endog	mad2WTymEGFP	NoTag	SW130
SW130_200318_mad1_gs_gold	200313_SW130_TR3_slide09_01	180	mad1_gs_gold	2	9.82963	mad1	mad1endog	mad2WTymEGFP	NoTag	SW130
SW130_200318_mad1_gs_gold	200313_SW130_TR3_slide09_01	181	mad1_gs_gold	1	8.93523	mad1	mad1endog	mad2WTymEGFP	NoTag	SW130
SW130_200318_mad1_gs_gold	200313_SW130_TR3_slide09_01	182	mad1_gs_gold	2	9.21706	mad1	mad1endog	mad2WTymEGFP	NoTag	SW130
SW130_200318_mad1_gs_gold	200313_SW130_TR3_slide09_01	184	mad1_gs_gold	3	10.7635	mad1	mad1endog	mad2WTymEGFP	NoTag	SW130
SW130_200318_mad1_gs_gold	200313_SW130_TR3_slide09_01	185	mad1_gs_gold	1	10.6311	mad1	mad1endog	mad2WTymEGFP	NoTag	SW130
SW130_200318_mad1_gs_gold	200313_SW130_TR3_slide09_01	186	mad1_gs_gold	1	13.0542	mad1	mad1endog	mad2WTymEGFP	NoTag	SW130
SW130_200318_mad1_gs_gold	200313_SW130_TR3_slide09_01	187	mad1_gs_gold	2	9.09305	mad1	mad1endog	mad2WTymEGFP	NoTag	SW130
SW130_200318_mad1_gs_gold	200313_SW130_TR3_slide09_01	188	mad1_gs_gold	4	13.0633	mad1	mad1endog	mad2WTymEGFP	NoTag	SW130
SW130_200318_mad1_gs_gold	200313_SW130_TR3_slide09_01	189	mad1_gs_gold	2	10.6103	mad1	mad1endog	mad2WTymEGFP	NoTag	SW130
SW130_200318_mad1_gs_gold	200313_SW130_TR3_slide09_01	19	mad1_gs_gold	2	12.1029	mad1	mad1endog	mad2WTymEGFP	NoTag	SW130
SW130_200318_mad1_gs_gold	200313_SW130_TR3_slide09_01	190	mad1_gs_gold	1	8.80308	mad1	mad1endog	mad2WTymEGFP	NoTag	SW130
SW130_200318_mad1_gs_gold	200313_SW130_TR3_slide09_01	191	mad1_gs_gold	1	10.3758	mad1	mad1endog	mad2WTymEGFP	NoTag	SW130
SW130_200318_mad1_gs_gold	200313_SW130_TR3_slide09_01	192	mad1_gs_gold	3	11.8732	mad1	mad1endog	mad2WTymEGFP	NoTag	SW130
SW130_200318_mad1_gs_gold	200313_SW130_TR3_slide09_01	193	mad1_gs_gold	1	9.24001	mad1	mad1endog	mad2WTymEGFP	NoTag	SW130
SW130_200318_mad1_gs_gold	200313_SW130_TR3_slide09_01	194	mad1_gs_gold	0	8.50486	mad1	mad1endog	mad2WTymEGFP	NoTag	SW130
SW130_200318_mad1_gs_gold	200313_SW130_TR3_slide09_01	196	mad1_gs_gold	2	10.5778	mad1	mad1endog	mad2WTymEGFP	NoTag	SW130
SW130_200318_mad1_gs_gold	200313_SW130_TR3_slide09_01	197	mad1_gs_gold	2	8.02087	mad1	mad1endog	mad2WTymEGFP	NoTag	SW130
SW130_200318_mad1_gs_gold	200313_SW130_TR3_slide09_01	198	mad1_gs_gold	2	8.58488	mad1	mad1endog	mad2WTymEGFP	NoTag	SW130
SW130_200318_mad1_gs_gold	200313_SW130_TR3_slide09_01	199	mad1_gs_gold	2	9.87727	mad1	mad1endog	mad2WTymEGFP	NoTag	SW130
SW130_200318_mad1_gs_gold	200313_SW130_TR3_slide09_01	20	mad1_gs_gold	1	13.566	mad1	mad1endog	mad2WTymEGFP	NoTag	SW130
SW130_200318_mad1_gs_gold	200313_SW130_TR3_slide09_01	200	mad1_gs_gold	3	13.0656	mad1	mad1endog	mad2WTymEGFP	NoTag	SW130
SW130_200318_mad1_gs_gold	200313_SW130_TR3_slide09_01	201	mad1_gs_gold	2	8.54867	mad1	mad1endog	mad2WTymEGFP	NoTag	SW130
SW130_200318_mad1_gs_gold	200313_SW130_TR3_slide09_01	202	mad1_gs_gold	2	11.2622	mad1	mad1endog	mad2WTymEGFP	NoTag	SW130
SW130_200318_mad1_gs_gold	200313_SW130_TR3_slide09_01	203	mad1_gs_gold	1	8.32891	mad1	mad1endog	mad2WTymEGFP	NoTag	SW130
SW130_200318_mad1_gs_gold	200313_SW130_TR3_slide09_01	204	mad1_gs_gold	1	9.59101	mad1	mad1endog	mad2WTymEGFP	NoTag	SW130
SW130_200318_mad1_gs_gold	200313_SW130_TR3_slide09_01	206	mad1_gs_gold	2	9.56605	mad1	mad1endog	mad2WTymEGFP	NoTag	SW130
SW130_200318_mad1_gs_gold	200313_SW130_TR3_slide09_01	207	mad1_gs_gold	2	10.9983	mad1	mad1endog	mad2WTymEGFP	NoTag	SW130
SW130_200318_mad1_gs_gold	200313_SW130_TR3_slide09_01	210	mad1_gs_gold	2	9.09064	mad1	mad1endog	mad2WTymEGFP	NoTag	SW130
SW130_200318_mad1_gs_gold	200313_SW130_TR3_slide09_01	211	mad1_gs_gold	2	12.961	mad1	mad1endog	mad2WTymEGFP	NoTag	SW130
SW130_200318_mad1_gs_gold	200313_SW130_TR3_slide09_01	212	mad1_gs_gold	1	9.12808	mad1	mad1endog	mad2WTymEGFP	NoTag	SW130
SW130_200318_mad1_gs_gold	200313_SW130_TR3_slide09_01	22	mad1_gs_gold	2	13.0367	mad1	mad1endog	mad2WTymEGFP	NoTag	SW130
SW130_200318_mad1_gs_gold	200313_SW130_TR3_slide09_01	24	mad1_gs_gold	1	8.26937	mad1	mad1endog	mad2WTymEGFP	NoTag	SW130
SW130_200318_mad1_gs_gold	200313_SW130_TR3_slide09_01	25	mad1_gs_gold	4	12.8926	mad1	mad1endog	mad2WTymEGFP	NoTag	SW130
SW130_200318_mad1_gs_gold	200313_SW130_TR3_slide09_01	26	mad1_gs_gold	1	8.4004	mad1	mad1endog	mad2WTymEGFP	NoTag	SW130
SW130_200318_mad1_gs_gold	200313_SW130_TR3_slide09_01	27	mad1_gs_gold	3	11.3508	mad1	mad1endog	mad2WTymEGFP	NoTag	SW130
SW130_200318_mad1_gs_gold	200313_SW130_TR3_slide09_01	28	mad1_gs_gold	0	7.97368	mad1	mad1endog	mad2WTymEGFP	NoTag	SW130
SW130_200318_mad1_gs_gold	200313_SW130_TR3_slide09_01	29	mad1_gs_gold	1	9.43261	mad1	mad1endog	mad2WTymEGFP	NoTag	SW130
SW130_200318_mad1_gs_gold	200313_SW130_TR3_slide09_01	31	mad1_gs_gold	3	11.5186	mad1	mad1endog	mad2WTymEGFP	NoTag	SW130
SW130_200318_mad1_gs_gold	200313_SW130_TR3_slide09_01	32	mad1_gs_gold	3	10.9388	mad1	mad1endog	mad2WTymEGFP	NoTag	SW130
SW130_200318_mad1_gs_gold	200313_SW130_TR3_slide09_01	37	mad1_gs_gold	2	13.7796	mad1	mad1endog	mad2WTymEGFP	NoTag	SW130
SW130_200318_mad1_gs_gold	200313_SW130_TR3_slide09_01	38	mad1_gs_gold	2	9.91393	mad1	mad1endog	mad2WTymEGFP	NoTag	SW130
SW130_200318_mad1_gs_gold	200313_SW130_TR3_slide09_01	40	mad1_gs_gold	2	11.2215	mad1	mad1endog	mad2WTymEGFP	NoTag	SW130
SW130_200318_mad1_gs_gold	200313_SW130_TR3_slide09_01	41	mad1_gs_gold	1	8.47996	mad1	mad1endog	mad2WTymEGFP	NoTag	SW130
SW130_200318_mad1_gs_gold	200313_SW130_TR3_slide09_01	42	mad1_gs_gold	5	12.5428	mad1	mad1endog	mad2WTymEGFP	NoTag	SW130
SW130_200318_mad1_gs_gold	200313_SW130_TR3_slide09_01	43	mad1_gs_gold	1	14.4848	mad1	mad1endog	mad2WTymEGFP	NoTag	SW130
SW130_200318_mad1_gs_gold	200313_SW130_TR3_slide09_01	44	mad1_gs_gold	5	9.99395	mad1	mad1endog	mad2WTymEGFP	NoTag	SW130
SW130_200318_mad1_gs_gold	200313_SW130_TR3_slide09_01	45	mad1_gs_gold	3	10.5726	mad1	mad1endog	mad2WTymEGFP	NoTag	SW130
SW130_200318_mad1_gs_gold	200313_SW130_TR3_slide09_01	46	mad1_gs_gold	2	12.9753	mad1	mad1endog	mad2WTymEGFP	NoTag	SW130
SW130_200318_mad1_gs_gold	200313_SW130_TR3_slide09_01	47	mad1_gs_gold	2	10.7591	mad1	mad1endog	mad2WTymEGFP	NoTag	SW130
SW130_200318_mad1_gs_gold	200313_SW130_TR3_slide09_01	48	mad1_gs_gold	0	7.60546	mad1	mad1endog	mad2WTymEGFP	NoTag	SW130
SW130_200318_mad1_gs_gold	200313_SW130_TR3_slide09_01	49	mad1_gs_gold	1	9.94299	mad1	mad1endog	mad2WTymEGFP	NoTag	SW130
SW130_200318_mad1_gs_gold	200313_SW130_TR3_slide09_01	50	mad1_gs_gold	4	11.8098	mad1	mad1endog	mad2WTymEGFP	NoTag	SW130
SW130_200318_mad1_gs_gold	200313_SW130_TR3_slide09_01	51	mad1_gs_gold	2	10.9259	mad1	mad1endog	mad2WTymEGFP	NoTag	SW130
SW130_200318_mad1_gs_gold	200313_SW130_TR3_slide09_01	52	mad1_gs_gold	3	12.7365	mad1	mad1endog	mad2WTymEGFP	NoTag	SW130
SW130_200318_mad1_gs_gold	200313_SW130_TR3_slide09_01	53	mad1_gs_gold	2	11.111	mad1	mad1endog	mad2WTymEGFP	NoTag	SW130
SW130_200318_mad1_gs_gold	200313_SW130_TR3_slide09_01	54	mad1_gs_gold	2	10.9429	mad1	mad1endog	mad2WTymEGFP	NoTag	SW130
SW130_200318_mad1_gs_gold	200313_SW130_TR3_slide09_01	55	mad1_gs_gold	2	7.80455	mad1	mad1endog	mad2WTymEGFP	NoTag	SW130
SW130_200318_mad1_gs_gold	200313_SW130_TR3_slide09_01	56	mad1_gs_gold	1	9.66303	mad1	mad1endog	mad2WTymEGFP	NoTag	SW130
SW130_200318_mad1_gs_gold	200313_SW130_TR3_slide09_01	57	mad1_gs_gold	3	9.4523	mad1	mad1endog	mad2WTymEGFP	NoTag	SW130
SW130_200318_mad1_gs_gold	200313_SW130_TR3_slide09_01	58	mad1_gs_gold	0	7.5543	mad1	mad1endog	mad2WTymEGFP	NoTag	SW130
SW130_200318_mad1_gs_gold	200313_SW130_TR3_slide09_01	6	mad1_gs_gold	2	10.7987	mad1	mad1endog	mad2WTymEGFP	NoTag	SW130
SW130_200318_mad1_gs_gold	200313_SW130_TR3_slide09_01	60	mad1_gs_gold	1	13.4798	mad1	mad1endog	mad2WTymEGFP	NoTag	SW130
SW130_200318_mad1_gs_gold	200313_SW130_TR3_slide09_01	61	mad1_gs_gold	0	12.8651	mad1	mad1endog	mad2WTymEGFP	NoTag	SW130
SW130_200318_mad1_gs_gold	200313_SW130_TR3_slide09_01	62	mad1_gs_gold	1	8.90422	mad1	mad1endog	mad2WTymEGFP	NoTag	SW130
SW130_200318_mad1_gs_gold	200313_SW130_TR3_slide09_01	63	mad1_gs_gold	2	8.42211	mad1	mad1endog	mad2WTymEGFP	NoTag	SW130
SW130_200318_mad1_gs_gold	200313_SW130_TR3_slide09_01	64	mad1_gs_gold	3	11.2884	mad1	mad1endog	mad2WTymEGFP	NoTag	SW130
SW130_200318_mad1_gs_gold	200313_SW130_TR3_slide09_01	65	mad1_gs_gold	3	9.43182	mad1	mad1endog	mad2WTymEGFP	NoTag	SW130
SW130_200318_mad1_gs_gold	200313_SW130_TR3_slide09_01	66	mad1_gs_gold	2	14.0785	mad1	mad1endog	mad2WTymEGFP	NoTag	SW130
SW130_200318_mad1_gs_gold	200313_SW130_TR3_slide09_01	67	mad1_gs_gold	2	8.98807	mad1	mad1endog	mad2WTymEGFP	NoTag	SW130
SW130_200318_mad1_gs_gold	200313_SW130_TR3_slide09_01	68	mad1_gs_gold	4	10.8426	mad1	mad1endog	mad2WTymEGFP	NoTag	SW130
SW130_200318_mad1_gs_gold	200313_SW130_TR3_slide09_01	69	mad1_gs_gold	2	12.9273	mad1	mad1endog	mad2WTymEGFP	NoTag	SW130
SW130_200318_mad1_gs_gold	200313_SW130_TR3_slide09_01	7	mad1_gs_gold	0	8.14105	mad1	mad1endog	mad2WTymEGFP	NoTag	SW130
SW130_200318_mad1_gs_gold	200313_SW130_TR3_slide09_01	70	mad1_gs_gold	2	13.576	mad1	mad1endog	mad2WTymEGFP	NoTag	SW130
SW130_200318_mad1_gs_gold	200313_SW130_TR3_slide09_01	72	mad1_gs_gold	1	10.3075	mad1	mad1endog	mad2WTymEGFP	NoTag	SW130
SW130_200318_mad1_gs_gold	200313_SW130_TR3_slide09_01	73	mad1_gs_gold	0	7.66441	mad1	mad1endog	mad2WTymEGFP	NoTag	SW130
SW130_200318_mad1_gs_gold	200313_SW130_TR3_slide09_01	76	mad1_gs_gold	4	9.56228	mad1	mad1endog	mad2WTymEGFP	NoTag	SW130
SW130_200318_mad1_gs_gold	200313_SW130_TR3_slide09_01	78	mad1_gs_gold	1	8.65527	mad1	mad1endog	mad2WTymEGFP	NoTag	SW130
SW130_200318_mad1_gs_gold	200313_SW130_TR3_slide09_01	79	mad1_gs_gold	2	7.43541	mad1	mad1endog	mad2WTymEGFP	NoTag	SW130
SW130_200318_mad1_gs_gold	200313_SW130_TR3_slide09_01	8	mad1_gs_gold	2	8.79736	mad1	mad1endog	mad2WTymEGFP	NoTag	SW130
SW130_200318_mad1_gs_gold	200313_SW130_TR3_slide09_01	82	mad1_gs_gold	1	8.80321	mad1	mad1endog	mad2WTymEGFP	NoTag	SW130
SW130_200318_mad1_gs_gold	200313_SW130_TR3_slide09_01	83	mad1_gs_gold	1	9.38073	mad1	mad1endog	mad2WTymEGFP	NoTag	SW130
SW130_200318_mad1_gs_gold	200313_SW130_TR3_slide09_01	84	mad1_gs_gold	2	10.5878	mad1	mad1endog	mad2WTymEGFP	NoTag	SW130
SW130_200318_mad1_gs_gold	200313_SW130_TR3_slide09_01	85	mad1_gs_gold	3	12.0369	mad1	mad1endog	mad2WTymEGFP	NoTag	SW130
SW130_200318_mad1_gs_gold	200313_SW130_TR3_slide09_01	87	mad1_gs_gold	2	8.46443	mad1	mad1endog	mad2WTymEGFP	NoTag	SW130
SW130_200318_mad1_gs_gold	200313_SW130_TR3_slide09_01	88	mad1_gs_gold	3	13.3839	mad1	mad1endog	mad2WTymEGFP	NoTag	SW130
SW130_200318_mad1_gs_gold	200313_SW130_TR3_slide09_01	89	mad1_gs_gold	1	8.61172	mad1	mad1endog	mad2WTymEGFP	NoTag	SW130
SW130_200318_mad1_gs_gold	200313_SW130_TR3_slide09_01	9	mad1_gs_gold	1	10.5002	mad1	mad1endog	mad2WTymEGFP	NoTag	SW130
SW130_200318_mad1_gs_gold	200313_SW130_TR3_slide09_01	91	mad1_gs_gold	2	8.5295	mad1	mad1endog	mad2WTymEGFP	NoTag	SW130
SW130_200318_mad1_gs_gold	200313_SW130_TR3_slide09_01	93	mad1_gs_gold	2	9.50229	mad1	mad1endog	mad2WTymEGFP	NoTag	SW130
SW130_200318_mad1_gs_gold	200313_SW130_TR3_slide09_01	95	mad1_gs_gold	2	7.54611	mad1	mad1endog	mad2WTymEGFP	NoTag	SW130
SW130_200318_mad1_gs_gold	200313_SW130_TR3_slide09_01	98	mad1_gs_gold	2	11.4183	mad1	mad1endog	mad2WTymEGFP	NoTag	SW130
SW130_200318_mad1_gs_gold	200313_SW130_TR3_slide09_01	99	mad1_gs_gold	3	10.9904	mad1	mad1endog	mad2WTymEGFP	NoTag	SW130
SW130_200318_mad1_gs_gold	200313_SW130_TR3_slide09_07	10	mad1_gs_gold	2	11.2494	mad1	mad1endog	mad2WTymEGFP	NoTag	SW130
SW130_200318_mad1_gs_gold	200313_SW130_TR3_slide09_07	100	mad1_gs_gold	3	12.2613	mad1	mad1endog	mad2WTymEGFP	NoTag	SW130
SW130_200318_mad1_gs_gold	200313_SW130_TR3_slide09_07	101	mad1_gs_gold	4	14.2606	mad1	mad1endog	mad2WTymEGFP	NoTag	SW130
SW130_200318_mad1_gs_gold	200313_SW130_TR3_slide09_07	103	mad1_gs_gold	2	9.17599	mad1	mad1endog	mad2WTymEGFP	NoTag	SW130
SW130_200318_mad1_gs_gold	200313_SW130_TR3_slide09_07	104	mad1_gs_gold	3	11.5044	mad1	mad1endog	mad2WTymEGFP	NoTag	SW130
SW130_200318_mad1_gs_gold	200313_SW130_TR3_slide09_07	106	mad1_gs_gold	2	7.71882	mad1	mad1endog	mad2WTymEGFP	NoTag	SW130
SW130_200318_mad1_gs_gold	200313_SW130_TR3_slide09_07	107	mad1_gs_gold	2	10.8885	mad1	mad1endog	mad2WTymEGFP	NoTag	SW130
SW130_200318_mad1_gs_gold	200313_SW130_TR3_slide09_07	108	mad1_gs_gold	2	10.405	mad1	mad1endog	mad2WTymEGFP	NoTag	SW130
SW130_200318_mad1_gs_gold	200313_SW130_TR3_slide09_07	11	mad1_gs_gold	4	11.1265	mad1	mad1endog	mad2WTymEGFP	NoTag	SW130
SW130_200318_mad1_gs_gold	200313_SW130_TR3_slide09_07	110	mad1_gs_gold	1	12.568	mad1	mad1endog	mad2WTymEGFP	NoTag	SW130
SW130_200318_mad1_gs_gold	200313_SW130_TR3_slide09_07	111	mad1_gs_gold	2	11.6835	mad1	mad1endog	mad2WTymEGFP	NoTag	SW130
SW130_200318_mad1_gs_gold	200313_SW130_TR3_slide09_07	112	mad1_gs_gold	2	10.6676	mad1	mad1endog	mad2WTymEGFP	NoTag	SW130
SW130_200318_mad1_gs_gold	200313_SW130_TR3_slide09_07	113	mad1_gs_gold	2	12.1508	mad1	mad1endog	mad2WTymEGFP	NoTag	SW130
SW130_200318_mad1_gs_gold	200313_SW130_TR3_slide09_07	114	mad1_gs_gold	2	8.27476	mad1	mad1endog	mad2WTymEGFP	NoTag	SW130
SW130_200318_mad1_gs_gold	200313_SW130_TR3_slide09_07	115	mad1_gs_gold	4	11.3322	mad1	mad1endog	mad2WTymEGFP	NoTag	SW130
SW130_200318_mad1_gs_gold	200313_SW130_TR3_slide09_07	117	mad1_gs_gold	1	8.55861	mad1	mad1endog	mad2WTymEGFP	NoTag	SW130
SW130_200318_mad1_gs_gold	200313_SW130_TR3_slide09_07	118	mad1_gs_gold	3	11.7036	mad1	mad1endog	mad2WTymEGFP	NoTag	SW130
SW130_200318_mad1_gs_gold	200313_SW130_TR3_slide09_07	12	mad1_gs_gold	1	9.97588	mad1	mad1endog	mad2WTymEGFP	NoTag	SW130
SW130_200318_mad1_gs_gold	200313_SW130_TR3_slide09_07	120	mad1_gs_gold	1	9.09805	mad1	mad1endog	mad2WTymEGFP	NoTag	SW130
SW130_200318_mad1_gs_gold	200313_SW130_TR3_slide09_07	121	mad1_gs_gold	1	8.80672	mad1	mad1endog	mad2WTymEGFP	NoTag	SW130
SW130_200318_mad1_gs_gold	200313_SW130_TR3_slide09_07	122	mad1_gs_gold	3	10.2493	mad1	mad1endog	mad2WTymEGFP	NoTag	SW130
SW130_200318_mad1_gs_gold	200313_SW130_TR3_slide09_07	124	mad1_gs_gold	4	11.8019	mad1	mad1endog	mad2WTymEGFP	NoTag	SW130
SW130_200318_mad1_gs_gold	200313_SW130_TR3_slide09_07	125	mad1_gs_gold	4	12.1797	mad1	mad1endog	mad2WTymEGFP	NoTag	SW130
SW130_200318_mad1_gs_gold	200313_SW130_TR3_slide09_07	126	mad1_gs_gold	1	10.6697	mad1	mad1endog	mad2WTymEGFP	NoTag	SW130
SW130_200318_mad1_gs_gold	200313_SW130_TR3_slide09_07	127	mad1_gs_gold	1	13.7194	mad1	mad1endog	mad2WTymEGFP	NoTag	SW130
SW130_200318_mad1_gs_gold	200313_SW130_TR3_slide09_07	128	mad1_gs_gold	2	9.58451	mad1	mad1endog	mad2WTymEGFP	NoTag	SW130
SW130_200318_mad1_gs_gold	200313_SW130_TR3_slide09_07	13	mad1_gs_gold	2	10.2245	mad1	mad1endog	mad2WTymEGFP	NoTag	SW130
SW130_200318_mad1_gs_gold	200313_SW130_TR3_slide09_07	130	mad1_gs_gold	4	11.4247	mad1	mad1endog	mad2WTymEGFP	NoTag	SW130
SW130_200318_mad1_gs_gold	200313_SW130_TR3_slide09_07	131	mad1_gs_gold	3	11.7097	mad1	mad1endog	mad2WTymEGFP	NoTag	SW130
SW130_200318_mad1_gs_gold	200313_SW130_TR3_slide09_07	132	mad1_gs_gold	3	11.4967	mad1	mad1endog	mad2WTymEGFP	NoTag	SW130
SW130_200318_mad1_gs_gold	200313_SW130_TR3_slide09_07	133	mad1_gs_gold	2	10.5922	mad1	mad1endog	mad2WTymEGFP	NoTag	SW130
SW130_200318_mad1_gs_gold	200313_SW130_TR3_slide09_07	134	mad1_gs_gold	1	8.21801	mad1	mad1endog	mad2WTymEGFP	NoTag	SW130
SW130_200318_mad1_gs_gold	200313_SW130_TR3_slide09_07	136	mad1_gs_gold	3	13.0796	mad1	mad1endog	mad2WTymEGFP	NoTag	SW130
SW130_200318_mad1_gs_gold	200313_SW130_TR3_slide09_07	137	mad1_gs_gold	1	11.3643	mad1	mad1endog	mad2WTymEGFP	NoTag	SW130
SW130_200318_mad1_gs_gold	200313_SW130_TR3_slide09_07	138	mad1_gs_gold	5	13.4326	mad1	mad1endog	mad2WTymEGFP	NoTag	SW130
SW130_200318_mad1_gs_gold	200313_SW130_TR3_slide09_07	14	mad1_gs_gold	0	8.37726	mad1	mad1endog	mad2WTymEGFP	NoTag	SW130
SW130_200318_mad1_gs_gold	200313_SW130_TR3_slide09_07	140	mad1_gs_gold	3	13.722	mad1	mad1endog	mad2WTymEGFP	NoTag	SW130
SW130_200318_mad1_gs_gold	200313_SW130_TR3_slide09_07	141	mad1_gs_gold	0	10.1154	mad1	mad1endog	mad2WTymEGFP	NoTag	SW130
SW130_200318_mad1_gs_gold	200313_SW130_TR3_slide09_07	142	mad1_gs_gold	2	12.3481	mad1	mad1endog	mad2WTymEGFP	NoTag	SW130
SW130_200318_mad1_gs_gold	200313_SW130_TR3_slide09_07	143	mad1_gs_gold	1	13.0917	mad1	mad1endog	mad2WTymEGFP	NoTag	SW130
SW130_200318_mad1_gs_gold	200313_SW130_TR3_slide09_07	144	mad1_gs_gold	2	11.8721	mad1	mad1endog	mad2WTymEGFP	NoTag	SW130
SW130_200318_mad1_gs_gold	200313_SW130_TR3_slide09_07	146	mad1_gs_gold	2	8.57837	mad1	mad1endog	mad2WTymEGFP	NoTag	SW130
SW130_200318_mad1_gs_gold	200313_SW130_TR3_slide09_07	147	mad1_gs_gold	2	10.8631	mad1	mad1endog	mad2WTymEGFP	NoTag	SW130
SW130_200318_mad1_gs_gold	200313_SW130_TR3_slide09_07	148	mad1_gs_gold	1	7.26635	mad1	mad1endog	mad2WTymEGFP	NoTag	SW130
SW130_200318_mad1_gs_gold	200313_SW130_TR3_slide09_07	149	mad1_gs_gold	3	9.40882	mad1	mad1endog	mad2WTymEGFP	NoTag	SW130
SW130_200318_mad1_gs_gold	200313_SW130_TR3_slide09_07	15	mad1_gs_gold	1	7.9055	mad1	mad1endog	mad2WTymEGFP	NoTag	SW130
SW130_200318_mad1_gs_gold	200313_SW130_TR3_slide09_07	150	mad1_gs_gold	3	12.3027	mad1	mad1endog	mad2WTymEGFP	NoTag	SW130
SW130_200318_mad1_gs_gold	200313_SW130_TR3_slide09_07	151	mad1_gs_gold	4	12.0078	mad1	mad1endog	mad2WTymEGFP	NoTag	SW130
SW130_200318_mad1_gs_gold	200313_SW130_TR3_slide09_07	152	mad1_gs_gold	1	10.7273	mad1	mad1endog	mad2WTymEGFP	NoTag	SW130
SW130_200318_mad1_gs_gold	200313_SW130_TR3_slide09_07	153	mad1_gs_gold	3	10.1601	mad1	mad1endog	mad2WTymEGFP	NoTag	SW130
SW130_200318_mad1_gs_gold	200313_SW130_TR3_slide09_07	156	mad1_gs_gold	1	9.9333	mad1	mad1endog	mad2WTymEGFP	NoTag	SW130
SW130_200318_mad1_gs_gold	200313_SW130_TR3_slide09_07	157	mad1_gs_gold	2	9.34525	mad1	mad1endog	mad2WTymEGFP	NoTag	SW130
SW130_200318_mad1_gs_gold	200313_SW130_TR3_slide09_07	158	mad1_gs_gold	0	9.64808	mad1	mad1endog	mad2WTymEGFP	NoTag	SW130
SW130_200318_mad1_gs_gold	200313_SW130_TR3_slide09_07	159	mad1_gs_gold	2	9.01368	mad1	mad1endog	mad2WTymEGFP	NoTag	SW130
SW130_200318_mad1_gs_gold	200313_SW130_TR3_slide09_07	16	mad1_gs_gold	2	11.0186	mad1	mad1endog	mad2WTymEGFP	NoTag	SW130
SW130_200318_mad1_gs_gold	200313_SW130_TR3_slide09_07	160	mad1_gs_gold	2	11.458	mad1	mad1endog	mad2WTymEGFP	NoTag	SW130
SW130_200318_mad1_gs_gold	200313_SW130_TR3_slide09_07	161	mad1_gs_gold	0	12.8957	mad1	mad1endog	mad2WTymEGFP	NoTag	SW130
SW130_200318_mad1_gs_gold	200313_SW130_TR3_slide09_07	162	mad1_gs_gold	3	13.1017	mad1	mad1endog	mad2WTymEGFP	NoTag	SW130
SW130_200318_mad1_gs_gold	200313_SW130_TR3_slide09_07	163	mad1_gs_gold	1	12.1952	mad1	mad1endog	mad2WTymEGFP	NoTag	SW130
SW130_200318_mad1_gs_gold	200313_SW130_TR3_slide09_07	164	mad1_gs_gold	2	11.5908	mad1	mad1endog	mad2WTymEGFP	NoTag	SW130
SW130_200318_mad1_gs_gold	200313_SW130_TR3_slide09_07	165	mad1_gs_gold	1	11.3764	mad1	mad1endog	mad2WTymEGFP	NoTag	SW130
SW130_200318_mad1_gs_gold	200313_SW130_TR3_slide09_07	167	mad1_gs_gold	3	11.2212	mad1	mad1endog	mad2WTymEGFP	NoTag	SW130
SW130_200318_mad1_gs_gold	200313_SW130_TR3_slide09_07	168	mad1_gs_gold	4	12.6296	mad1	mad1endog	mad2WTymEGFP	NoTag	SW130
SW130_200318_mad1_gs_gold	200313_SW130_TR3_slide09_07	17	mad1_gs_gold	4	12.0289	mad1	mad1endog	mad2WTymEGFP	NoTag	SW130
SW130_200318_mad1_gs_gold	200313_SW130_TR3_slide09_07	170	mad1_gs_gold	4	11.9404	mad1	mad1endog	mad2WTymEGFP	NoTag	SW130
SW130_200318_mad1_gs_gold	200313_SW130_TR3_slide09_07	171	mad1_gs_gold	1	10.0582	mad1	mad1endog	mad2WTymEGFP	NoTag	SW130
SW130_200318_mad1_gs_gold	200313_SW130_TR3_slide09_07	172	mad1_gs_gold	1	9.88383	mad1	mad1endog	mad2WTymEGFP	NoTag	SW130
SW130_200318_mad1_gs_gold	200313_SW130_TR3_slide09_07	174	mad1_gs_gold	1	8.0559	mad1	mad1endog	mad2WTymEGFP	NoTag	SW130
SW130_200318_mad1_gs_gold	200313_SW130_TR3_slide09_07	175	mad1_gs_gold	1	8.46352	mad1	mad1endog	mad2WTymEGFP	NoTag	SW130
SW130_200318_mad1_gs_gold	200313_SW130_TR3_slide09_07	176	mad1_gs_gold	3	10.0385	mad1	mad1endog	mad2WTymEGFP	NoTag	SW130
SW130_200318_mad1_gs_gold	200313_SW130_TR3_slide09_07	177	mad1_gs_gold	2	7.14278	mad1	mad1endog	mad2WTymEGFP	NoTag	SW130
SW130_200318_mad1_gs_gold	200313_SW130_TR3_slide09_07	178	mad1_gs_gold	0	7.39044	mad1	mad1endog	mad2WTymEGFP	NoTag	SW130
SW130_200318_mad1_gs_gold	200313_SW130_TR3_slide09_07	179	mad1_gs_gold	3	9.81786	mad1	mad1endog	mad2WTymEGFP	NoTag	SW130
SW130_200318_mad1_gs_gold	200313_SW130_TR3_slide09_07	18	mad1_gs_gold	4	12.9841	mad1	mad1endog	mad2WTymEGFP	NoTag	SW130
SW130_200318_mad1_gs_gold	200313_SW130_TR3_slide09_07	180	mad1_gs_gold	4	13.306	mad1	mad1endog	mad2WTymEGFP	NoTag	SW130
SW130_200318_mad1_gs_gold	200313_SW130_TR3_slide09_07	181	mad1_gs_gold	3	10.6595	mad1	mad1endog	mad2WTymEGFP	NoTag	SW130
SW130_200318_mad1_gs_gold	200313_SW130_TR3_slide09_07	182	mad1_gs_gold	3	8.61205	mad1	mad1endog	mad2WTymEGFP	NoTag	SW130
SW130_200318_mad1_gs_gold	200313_SW130_TR3_slide09_07	183	mad1_gs_gold	2	9.90489	mad1	mad1endog	mad2WTymEGFP	NoTag	SW130
SW130_200318_mad1_gs_gold	200313_SW130_TR3_slide09_07	186	mad1_gs_gold	2	10.2516	mad1	mad1endog	mad2WTymEGFP	NoTag	SW130
SW130_200318_mad1_gs_gold	200313_SW130_TR3_slide09_07	187	mad1_gs_gold	1	12.3703	mad1	mad1endog	mad2WTymEGFP	NoTag	SW130
SW130_200318_mad1_gs_gold	200313_SW130_TR3_slide09_07	188	mad1_gs_gold	0	8.3172	mad1	mad1endog	mad2WTymEGFP	NoTag	SW130
SW130_200318_mad1_gs_gold	200313_SW130_TR3_slide09_07	189	mad1_gs_gold	2	8.51799	mad1	mad1endog	mad2WTymEGFP	NoTag	SW130
SW130_200318_mad1_gs_gold	200313_SW130_TR3_slide09_07	19	mad1_gs_gold	2	12.2266	mad1	mad1endog	mad2WTymEGFP	NoTag	SW130
SW130_200318_mad1_gs_gold	200313_SW130_TR3_slide09_07	190	mad1_gs_gold	2	7.92142	mad1	mad1endog	mad2WTymEGFP	NoTag	SW130
SW130_200318_mad1_gs_gold	200313_SW130_TR3_slide09_07	191	mad1_gs_gold	1	10.1378	mad1	mad1endog	mad2WTymEGFP	NoTag	SW130
SW130_200318_mad1_gs_gold	200313_SW130_TR3_slide09_07	192	mad1_gs_gold	2	10.9337	mad1	mad1endog	mad2WTymEGFP	NoTag	SW130
SW130_200318_mad1_gs_gold	200313_SW130_TR3_slide09_07	193	mad1_gs_gold	2	11.347	mad1	mad1endog	mad2WTymEGFP	NoTag	SW130
SW130_200318_mad1_gs_gold	200313_SW130_TR3_slide09_07	194	mad1_gs_gold	0	9.96489	mad1	mad1endog	mad2WTymEGFP	NoTag	SW130
SW130_200318_mad1_gs_gold	200313_SW130_TR3_slide09_07	195	mad1_gs_gold	4	12.8272	mad1	mad1endog	mad2WTymEGFP	NoTag	SW130
SW130_200318_mad1_gs_gold	200313_SW130_TR3_slide09_07	196	mad1_gs_gold	1	9.8189	mad1	mad1endog	mad2WTymEGFP	NoTag	SW130
SW130_200318_mad1_gs_gold	200313_SW130_TR3_slide09_07	197	mad1_gs_gold	2	12.7317	mad1	mad1endog	mad2WTymEGFP	NoTag	SW130
SW130_200318_mad1_gs_gold	200313_SW130_TR3_slide09_07	198	mad1_gs_gold	2	6.20958	mad1	mad1endog	mad2WTymEGFP	NoTag	SW130
SW130_200318_mad1_gs_gold	200313_SW130_TR3_slide09_07	199	mad1_gs_gold	2	10.8709	mad1	mad1endog	mad2WTymEGFP	NoTag	SW130
SW130_200318_mad1_gs_gold	200313_SW130_TR3_slide09_07	2	mad1_gs_gold	1	8.73756	mad1	mad1endog	mad2WTymEGFP	NoTag	SW130
SW130_200318_mad1_gs_gold	200313_SW130_TR3_slide09_07	20	mad1_gs_gold	3	14.2843	mad1	mad1endog	mad2WTymEGFP	NoTag	SW130
SW130_200318_mad1_gs_gold	200313_SW130_TR3_slide09_07	200	mad1_gs_gold	3	9.40778	mad1	mad1endog	mad2WTymEGFP	NoTag	SW130
SW130_200318_mad1_gs_gold	200313_SW130_TR3_slide09_07	201	mad1_gs_gold	2	11.061	mad1	mad1endog	mad2WTymEGFP	NoTag	SW130
SW130_200318_mad1_gs_gold	200313_SW130_TR3_slide09_07	202	mad1_gs_gold	3	12.5305	mad1	mad1endog	mad2WTymEGFP	NoTag	SW130
SW130_200318_mad1_gs_gold	200313_SW130_TR3_slide09_07	203	mad1_gs_gold	3	12.1421	mad1	mad1endog	mad2WTymEGFP	NoTag	SW130
SW130_200318_mad1_gs_gold	200313_SW130_TR3_slide09_07	204	mad1_gs_gold	3	10.1795	mad1	mad1endog	mad2WTymEGFP	NoTag	SW130
SW130_200318_mad1_gs_gold	200313_SW130_TR3_slide09_07	205	mad1_gs_gold	1	7.88476	mad1	mad1endog	mad2WTymEGFP	NoTag	SW130
SW130_200318_mad1_gs_gold	200313_SW130_TR3_slide09_07	206	mad1_gs_gold	1	8.93406	mad1	mad1endog	mad2WTymEGFP	NoTag	SW130
SW130_200318_mad1_gs_gold	200313_SW130_TR3_slide09_07	207	mad1_gs_gold	1	13.8599	mad1	mad1endog	mad2WTymEGFP	NoTag	SW130
SW130_200318_mad1_gs_gold	200313_SW130_TR3_slide09_07	208	mad1_gs_gold	1	8.39371	mad1	mad1endog	mad2WTymEGFP	NoTag	SW130
SW130_200318_mad1_gs_gold	200313_SW130_TR3_slide09_07	21	mad1_gs_gold	3	11.0995	mad1	mad1endog	mad2WTymEGFP	NoTag	SW130
SW130_200318_mad1_gs_gold	200313_SW130_TR3_slide09_07	210	mad1_gs_gold	3	13.6584	mad1	mad1endog	mad2WTymEGFP	NoTag	SW130
SW130_200318_mad1_gs_gold	200313_SW130_TR3_slide09_07	211	mad1_gs_gold	4	11.1641	mad1	mad1endog	mad2WTymEGFP	NoTag	SW130
SW130_200318_mad1_gs_gold	200313_SW130_TR3_slide09_07	212	mad1_gs_gold	3	10.4077	mad1	mad1endog	mad2WTymEGFP	NoTag	SW130
SW130_200318_mad1_gs_gold	200313_SW130_TR3_slide09_07	213	mad1_gs_gold	1	9.47512	mad1	mad1endog	mad2WTymEGFP	NoTag	SW130
SW130_200318_mad1_gs_gold	200313_SW130_TR3_slide09_07	214	mad1_gs_gold	2	9.35597	mad1	mad1endog	mad2WTymEGFP	NoTag	SW130
SW130_200318_mad1_gs_gold	200313_SW130_TR3_slide09_07	215	mad1_gs_gold	2	7.88684	mad1	mad1endog	mad2WTymEGFP	NoTag	SW130
SW130_200318_mad1_gs_gold	200313_SW130_TR3_slide09_07	216	mad1_gs_gold	3	14.5406	mad1	mad1endog	mad2WTymEGFP	NoTag	SW130
SW130_200318_mad1_gs_gold	200313_SW130_TR3_slide09_07	217	mad1_gs_gold	2	11.6261	mad1	mad1endog	mad2WTymEGFP	NoTag	SW130
SW130_200318_mad1_gs_gold	200313_SW130_TR3_slide09_07	218	mad1_gs_gold	4	12.1844	mad1	mad1endog	mad2WTymEGFP	NoTag	SW130
SW130_200318_mad1_gs_gold	200313_SW130_TR3_slide09_07	219	mad1_gs_gold	1	8.10056	mad1	mad1endog	mad2WTymEGFP	NoTag	SW130
SW130_200318_mad1_gs_gold	200313_SW130_TR3_slide09_07	22	mad1_gs_gold	1	13.9002	mad1	mad1endog	mad2WTymEGFP	NoTag	SW130
SW130_200318_mad1_gs_gold	200313_SW130_TR3_slide09_07	220	mad1_gs_gold	2	8.43459	mad1	mad1endog	mad2WTymEGFP	NoTag	SW130
SW130_200318_mad1_gs_gold	200313_SW130_TR3_slide09_07	221	mad1_gs_gold	3	11.1777	mad1	mad1endog	mad2WTymEGFP	NoTag	SW130
SW130_200318_mad1_gs_gold	200313_SW130_TR3_slide09_07	223	mad1_gs_gold	5	9.12217	mad1	mad1endog	mad2WTymEGFP	NoTag	SW130
SW130_200318_mad1_gs_gold	200313_SW130_TR3_slide09_07	224	mad1_gs_gold	1	7.61007	mad1	mad1endog	mad2WTymEGFP	NoTag	SW130
SW130_200318_mad1_gs_gold	200313_SW130_TR3_slide09_07	225	mad1_gs_gold	2	9.9985	mad1	mad1endog	mad2WTymEGFP	NoTag	SW130
SW130_200318_mad1_gs_gold	200313_SW130_TR3_slide09_07	226	mad1_gs_gold	1	6.95364	mad1	mad1endog	mad2WTymEGFP	NoTag	SW130
SW130_200318_mad1_gs_gold	200313_SW130_TR3_slide09_07	227	mad1_gs_gold	3	8.78033	mad1	mad1endog	mad2WTymEGFP	NoTag	SW130
SW130_200318_mad1_gs_gold	200313_SW130_TR3_slide09_07	228	mad1_gs_gold	2	8.8025	mad1	mad1endog	mad2WTymEGFP	NoTag	SW130
SW130_200318_mad1_gs_gold	200313_SW130_TR3_slide09_07	229	mad1_gs_gold	2	10.4642	mad1	mad1endog	mad2WTymEGFP	NoTag	SW130
SW130_200318_mad1_gs_gold	200313_SW130_TR3_slide09_07	23	mad1_gs_gold	4	12.4769	mad1	mad1endog	mad2WTymEGFP	NoTag	SW130
SW130_200318_mad1_gs_gold	200313_SW130_TR3_slide09_07	230	mad1_gs_gold	2	11.4959	mad1	mad1endog	mad2WTymEGFP	NoTag	SW130
SW130_200318_mad1_gs_gold	200313_SW130_TR3_slide09_07	231	mad1_gs_gold	1	6.42155	mad1	mad1endog	mad2WTymEGFP	NoTag	SW130
SW130_200318_mad1_gs_gold	200313_SW130_TR3_slide09_07	232	mad1_gs_gold	2	8.73919	mad1	mad1endog	mad2WTymEGFP	NoTag	SW130
SW130_200318_mad1_gs_gold	200313_SW130_TR3_slide09_07	235	mad1_gs_gold	4	13.1427	mad1	mad1endog	mad2WTymEGFP	NoTag	SW130
SW130_200318_mad1_gs_gold	200313_SW130_TR3_slide09_07	237	mad1_gs_gold	1	12.0987	mad1	mad1endog	mad2WTymEGFP	NoTag	SW130
SW130_200318_mad1_gs_gold	200313_SW130_TR3_slide09_07	238	mad1_gs_gold	3	7.40564	mad1	mad1endog	mad2WTymEGFP	NoTag	SW130
SW130_200318_mad1_gs_gold	200313_SW130_TR3_slide09_07	239	mad1_gs_gold	2	12.185	mad1	mad1endog	mad2WTymEGFP	NoTag	SW130
SW130_200318_mad1_gs_gold	200313_SW130_TR3_slide09_07	24	mad1_gs_gold	2	8.13943	mad1	mad1endog	mad2WTymEGFP	NoTag	SW130
SW130_200318_mad1_gs_gold	200313_SW130_TR3_slide09_07	240	mad1_gs_gold	1	7.6635	mad1	mad1endog	mad2WTymEGFP	NoTag	SW130
SW130_200318_mad1_gs_gold	200313_SW130_TR3_slide09_07	241	mad1_gs_gold	2	8.47054	mad1	mad1endog	mad2WTymEGFP	NoTag	SW130
SW130_200318_mad1_gs_gold	200313_SW130_TR3_slide09_07	242	mad1_gs_gold	2	8.33378	mad1	mad1endog	mad2WTymEGFP	NoTag	SW130
SW130_200318_mad1_gs_gold	200313_SW130_TR3_slide09_07	243	mad1_gs_gold	2	8.93666	mad1	mad1endog	mad2WTymEGFP	NoTag	SW130
SW130_200318_mad1_gs_gold	200313_SW130_TR3_slide09_07	244	mad1_gs_gold	3	12.474	mad1	mad1endog	mad2WTymEGFP	NoTag	SW130
SW130_200318_mad1_gs_gold	200313_SW130_TR3_slide09_07	245	mad1_gs_gold	1	11.3838	mad1	mad1endog	mad2WTymEGFP	NoTag	SW130
SW130_200318_mad1_gs_gold	200313_SW130_TR3_slide09_07	246	mad1_gs_gold	1	11.5538	mad1	mad1endog	mad2WTymEGFP	NoTag	SW130
SW130_200318_mad1_gs_gold	200313_SW130_TR3_slide09_07	247	mad1_gs_gold	1	10.9081	mad1	mad1endog	mad2WTymEGFP	NoTag	SW130
SW130_200318_mad1_gs_gold	200313_SW130_TR3_slide09_07	248	mad1_gs_gold	3	14.9054	mad1	mad1endog	mad2WTymEGFP	NoTag	SW130
SW130_200318_mad1_gs_gold	200313_SW130_TR3_slide09_07	249	mad1_gs_gold	2	9.83346	mad1	mad1endog	mad2WTymEGFP	NoTag	SW130
SW130_200318_mad1_gs_gold	200313_SW130_TR3_slide09_07	25	mad1_gs_gold	0	14.3062	mad1	mad1endog	mad2WTymEGFP	NoTag	SW130
SW130_200318_mad1_gs_gold	200313_SW130_TR3_slide09_07	250	mad1_gs_gold	0	8.18909	mad1	mad1endog	mad2WTymEGFP	NoTag	SW130
SW130_200318_mad1_gs_gold	200313_SW130_TR3_slide09_07	251	mad1_gs_gold	1	7.18952	mad1	mad1endog	mad2WTymEGFP	NoTag	SW130
SW130_200318_mad1_gs_gold	200313_SW130_TR3_slide09_07	252	mad1_gs_gold	4	14.5831	mad1	mad1endog	mad2WTymEGFP	NoTag	SW130
SW130_200318_mad1_gs_gold	200313_SW130_TR3_slide09_07	253	mad1_gs_gold	1	7.57068	mad1	mad1endog	mad2WTymEGFP	NoTag	SW130
SW130_200318_mad1_gs_gold	200313_SW130_TR3_slide09_07	254	mad1_gs_gold	3	11.6086	mad1	mad1endog	mad2WTymEGFP	NoTag	SW130
SW130_200318_mad1_gs_gold	200313_SW130_TR3_slide09_07	255	mad1_gs_gold	4	10.7049	mad1	mad1endog	mad2WTymEGFP	NoTag	SW130
SW130_200318_mad1_gs_gold	200313_SW130_TR3_slide09_07	256	mad1_gs_gold	0	9.05645	mad1	mad1endog	mad2WTymEGFP	NoTag	SW130
SW130_200318_mad1_gs_gold	200313_SW130_TR3_slide09_07	259	mad1_gs_gold	3	11.5512	mad1	mad1endog	mad2WTymEGFP	NoTag	SW130
SW130_200318_mad1_gs_gold	200313_SW130_TR3_slide09_07	26	mad1_gs_gold	2	11.6145	mad1	mad1endog	mad2WTymEGFP	NoTag	SW130
SW130_200318_mad1_gs_gold	200313_SW130_TR3_slide09_07	260	mad1_gs_gold	2	8.54776	mad1	mad1endog	mad2WTymEGFP	NoTag	SW130
SW130_200318_mad1_gs_gold	200313_SW130_TR3_slide09_07	261	mad1_gs_gold	2	11.5571	mad1	mad1endog	mad2WTymEGFP	NoTag	SW130
SW130_200318_mad1_gs_gold	200313_SW130_TR3_slide09_07	263	mad1_gs_gold	2	8.78462	mad1	mad1endog	mad2WTymEGFP	NoTag	SW130
SW130_200318_mad1_gs_gold	200313_SW130_TR3_slide09_07	264	mad1_gs_gold	1	9.50664	mad1	mad1endog	mad2WTymEGFP	NoTag	SW130
SW130_200318_mad1_gs_gold	200313_SW130_TR3_slide09_07	265	mad1_gs_gold	0	7.23937	mad1	mad1endog	mad2WTymEGFP	NoTag	SW130
SW130_200318_mad1_gs_gold	200313_SW130_TR3_slide09_07	266	mad1_gs_gold	4	10.5326	mad1	mad1endog	mad2WTymEGFP	NoTag	SW130
SW130_200318_mad1_gs_gold	200313_SW130_TR3_slide09_07	267	mad1_gs_gold	2	11.5761	mad1	mad1endog	mad2WTymEGFP	NoTag	SW130
SW130_200318_mad1_gs_gold	200313_SW130_TR3_slide09_07	269	mad1_gs_gold	1	11.7644	mad1	mad1endog	mad2WTymEGFP	NoTag	SW130
SW130_200318_mad1_gs_gold	200313_SW130_TR3_slide09_07	27	mad1_gs_gold	1	12.5755	mad1	mad1endog	mad2WTymEGFP	NoTag	SW130
SW130_200318_mad1_gs_gold	200313_SW130_TR3_slide09_07	270	mad1_gs_gold	1	9.19197	mad1	mad1endog	mad2WTymEGFP	NoTag	SW130
SW130_200318_mad1_gs_gold	200313_SW130_TR3_slide09_07	271	mad1_gs_gold	3	6.09863	mad1	mad1endog	mad2WTymEGFP	NoTag	SW130
SW130_200318_mad1_gs_gold	200313_SW130_TR3_slide09_07	272	mad1_gs_gold	2	8.38337	mad1	mad1endog	mad2WTymEGFP	NoTag	SW130
SW130_200318_mad1_gs_gold	200313_SW130_TR3_slide09_07	273	mad1_gs_gold	1	7.83803	mad1	mad1endog	mad2WTymEGFP	NoTag	SW130
SW130_200318_mad1_gs_gold	200313_SW130_TR3_slide09_07	274	mad1_gs_gold	2	9.55708	mad1	mad1endog	mad2WTymEGFP	NoTag	SW130
SW130_200318_mad1_gs_gold	200313_SW130_TR3_slide09_07	276	mad1_gs_gold	2	12.9727	mad1	mad1endog	mad2WTymEGFP	NoTag	SW130
SW130_200318_mad1_gs_gold	200313_SW130_TR3_slide09_07	277	mad1_gs_gold	3	12.7226	mad1	mad1endog	mad2WTymEGFP	NoTag	SW130
SW130_200318_mad1_gs_gold	200313_SW130_TR3_slide09_07	278	mad1_gs_gold	3	10.3832	mad1	mad1endog	mad2WTymEGFP	NoTag	SW130
SW130_200318_mad1_gs_gold	200313_SW130_TR3_slide09_07	279	mad1_gs_gold	2	7.48709	mad1	mad1endog	mad2WTymEGFP	NoTag	SW130
SW130_200318_mad1_gs_gold	200313_SW130_TR3_slide09_07	28	mad1_gs_gold	1	9.66472	mad1	mad1endog	mad2WTymEGFP	NoTag	SW130
SW130_200318_mad1_gs_gold	200313_SW130_TR3_slide09_07	280	mad1_gs_gold	3	12.0123	mad1	mad1endog	mad2WTymEGFP	NoTag	SW130
SW130_200318_mad1_gs_gold	200313_SW130_TR3_slide09_07	282	mad1_gs_gold	3	13.7365	mad1	mad1endog	mad2WTymEGFP	NoTag	SW130
SW130_200318_mad1_gs_gold	200313_SW130_TR3_slide09_07	283	mad1_gs_gold	2	10.6001	mad1	mad1endog	mad2WTymEGFP	NoTag	SW130
SW130_200318_mad1_gs_gold	200313_SW130_TR3_slide09_07	284	mad1_gs_gold	4	12.5105	mad1	mad1endog	mad2WTymEGFP	NoTag	SW130
SW130_200318_mad1_gs_gold	200313_SW130_TR3_slide09_07	285	mad1_gs_gold	2	12.7241	mad1	mad1endog	mad2WTymEGFP	NoTag	SW130
SW130_200318_mad1_gs_gold	200313_SW130_TR3_slide09_07	286	mad1_gs_gold	3	11.6412	mad1	mad1endog	mad2WTymEGFP	NoTag	SW130
SW130_200318_mad1_gs_gold	200313_SW130_TR3_slide09_07	287	mad1_gs_gold	0	8.92697	mad1	mad1endog	mad2WTymEGFP	NoTag	SW130
SW130_200318_mad1_gs_gold	200313_SW130_TR3_slide09_07	288	mad1_gs_gold	3	10.6203	mad1	mad1endog	mad2WTymEGFP	NoTag	SW130
SW130_200318_mad1_gs_gold	200313_SW130_TR3_slide09_07	29	mad1_gs_gold	1	7.38913	mad1	mad1endog	mad2WTymEGFP	NoTag	SW130
SW130_200318_mad1_gs_gold	200313_SW130_TR3_slide09_07	30	mad1_gs_gold	1	7.42742	mad1	mad1endog	mad2WTymEGFP	NoTag	SW130
SW130_200318_mad1_gs_gold	200313_SW130_TR3_slide09_07	31	mad1_gs_gold	2	11.2818	mad1	mad1endog	mad2WTymEGFP	NoTag	SW130
SW130_200318_mad1_gs_gold	200313_SW130_TR3_slide09_07	32	mad1_gs_gold	3	14.4438	mad1	mad1endog	mad2WTymEGFP	NoTag	SW130
SW130_200318_mad1_gs_gold	200313_SW130_TR3_slide09_07	33	mad1_gs_gold	3	7.42567	mad1	mad1endog	mad2WTymEGFP	NoTag	SW130
SW130_200318_mad1_gs_gold	200313_SW130_TR3_slide09_07	34	mad1_gs_gold	4	12.0827	mad1	mad1endog	mad2WTymEGFP	NoTag	SW130
SW130_200318_mad1_gs_gold	200313_SW130_TR3_slide09_07	35	mad1_gs_gold	1	8.64129	mad1	mad1endog	mad2WTymEGFP	NoTag	SW130
SW130_200318_mad1_gs_gold	200313_SW130_TR3_slide09_07	37	mad1_gs_gold	4	10.6602	mad1	mad1endog	mad2WTymEGFP	NoTag	SW130
SW130_200318_mad1_gs_gold	200313_SW130_TR3_slide09_07	38	mad1_gs_gold	3	10.7017	mad1	mad1endog	mad2WTymEGFP	NoTag	SW130
SW130_200318_mad1_gs_gold	200313_SW130_TR3_slide09_07	39	mad1_gs_gold	1	7.83302	mad1	mad1endog	mad2WTymEGFP	NoTag	SW130
SW130_200318_mad1_gs_gold	200313_SW130_TR3_slide09_07	4	mad1_gs_gold	2	9.07874	mad1	mad1endog	mad2WTymEGFP	NoTag	SW130
SW130_200318_mad1_gs_gold	200313_SW130_TR3_slide09_07	40	mad1_gs_gold	1	9.33751	mad1	mad1endog	mad2WTymEGFP	NoTag	SW130
SW130_200318_mad1_gs_gold	200313_SW130_TR3_slide09_07	41	mad1_gs_gold	1	10.4077	mad1	mad1endog	mad2WTymEGFP	NoTag	SW130
SW130_200318_mad1_gs_gold	200313_SW130_TR3_slide09_07	42	mad1_gs_gold	1	10.8605	mad1	mad1endog	mad2WTymEGFP	NoTag	SW130
SW130_200318_mad1_gs_gold	200313_SW130_TR3_slide09_07	43	mad1_gs_gold	5	11.6018	mad1	mad1endog	mad2WTymEGFP	NoTag	SW130
SW130_200318_mad1_gs_gold	200313_SW130_TR3_slide09_07	44	mad1_gs_gold	1	9.17605	mad1	mad1endog	mad2WTymEGFP	NoTag	SW130
SW130_200318_mad1_gs_gold	200313_SW130_TR3_slide09_07	46	mad1_gs_gold	2	8.76076	mad1	mad1endog	mad2WTymEGFP	NoTag	SW130
SW130_200318_mad1_gs_gold	200313_SW130_TR3_slide09_07	47	mad1_gs_gold	1	8.73931	mad1	mad1endog	mad2WTymEGFP	NoTag	SW130
SW130_200318_mad1_gs_gold	200313_SW130_TR3_slide09_07	49	mad1_gs_gold	2	9.30663	mad1	mad1endog	mad2WTymEGFP	NoTag	SW130
SW130_200318_mad1_gs_gold	200313_SW130_TR3_slide09_07	5	mad1_gs_gold	1	7.52576	mad1	mad1endog	mad2WTymEGFP	NoTag	SW130
SW130_200318_mad1_gs_gold	200313_SW130_TR3_slide09_07	50	mad1_gs_gold	2	9.10877	mad1	mad1endog	mad2WTymEGFP	NoTag	SW130
SW130_200318_mad1_gs_gold	200313_SW130_TR3_slide09_07	51	mad1_gs_gold	2	12.73	mad1	mad1endog	mad2WTymEGFP	NoTag	SW130
SW130_200318_mad1_gs_gold	200313_SW130_TR3_slide09_07	53	mad1_gs_gold	1	9.23897	mad1	mad1endog	mad2WTymEGFP	NoTag	SW130
SW130_200318_mad1_gs_gold	200313_SW130_TR3_slide09_07	54	mad1_gs_gold	2	8.81855	mad1	mad1endog	mad2WTymEGFP	NoTag	SW130
SW130_200318_mad1_gs_gold	200313_SW130_TR3_slide09_07	56	mad1_gs_gold	1	12.3645	mad1	mad1endog	mad2WTymEGFP	NoTag	SW130
SW130_200318_mad1_gs_gold	200313_SW130_TR3_slide09_07	57	mad1_gs_gold	3	9.90262	mad1	mad1endog	mad2WTymEGFP	NoTag	SW130
SW130_200318_mad1_gs_gold	200313_SW130_TR3_slide09_07	58	mad1_gs_gold	2	10.0779	mad1	mad1endog	mad2WTymEGFP	NoTag	SW130
SW130_200318_mad1_gs_gold	200313_SW130_TR3_slide09_07	6	mad1_gs_gold	1	10.7694	mad1	mad1endog	mad2WTymEGFP	NoTag	SW130
SW130_200318_mad1_gs_gold	200313_SW130_TR3_slide09_07	60	mad1_gs_gold	3	11.6895	mad1	mad1endog	mad2WTymEGFP	NoTag	SW130
SW130_200318_mad1_gs_gold	200313_SW130_TR3_slide09_07	62	mad1_gs_gold	1	7.68885	mad1	mad1endog	mad2WTymEGFP	NoTag	SW130
SW130_200318_mad1_gs_gold	200313_SW130_TR3_slide09_07	63	mad1_gs_gold	3	11.4377	mad1	mad1endog	mad2WTymEGFP	NoTag	SW130
SW130_200318_mad1_gs_gold	200313_SW130_TR3_slide09_07	64	mad1_gs_gold	3	8.55978	mad1	mad1endog	mad2WTymEGFP	NoTag	SW130
SW130_200318_mad1_gs_gold	200313_SW130_TR3_slide09_07	65	mad1_gs_gold	3	10.7834	mad1	mad1endog	mad2WTymEGFP	NoTag	SW130
SW130_200318_mad1_gs_gold	200313_SW130_TR3_slide09_07	66	mad1_gs_gold	1	7.90498	mad1	mad1endog	mad2WTymEGFP	NoTag	SW130
SW130_200318_mad1_gs_gold	200313_SW130_TR3_slide09_07	67	mad1_gs_gold	1	8.02087	mad1	mad1endog	mad2WTymEGFP	NoTag	SW130
SW130_200318_mad1_gs_gold	200313_SW130_TR3_slide09_07	68	mad1_gs_gold	2	10.5232	mad1	mad1endog	mad2WTymEGFP	NoTag	SW130
SW130_200318_mad1_gs_gold	200313_SW130_TR3_slide09_07	69	mad1_gs_gold	2	12.1769	mad1	mad1endog	mad2WTymEGFP	NoTag	SW130
SW130_200318_mad1_gs_gold	200313_SW130_TR3_slide09_07	7	mad1_gs_gold	1	8.88232	mad1	mad1endog	mad2WTymEGFP	NoTag	SW130
SW130_200318_mad1_gs_gold	200313_SW130_TR3_slide09_07	70	mad1_gs_gold	4	11.1664	mad1	mad1endog	mad2WTymEGFP	NoTag	SW130
SW130_200318_mad1_gs_gold	200313_SW130_TR3_slide09_07	71	mad1_gs_gold	2	8.5165	mad1	mad1endog	mad2WTymEGFP	NoTag	SW130
SW130_200318_mad1_gs_gold	200313_SW130_TR3_slide09_07	72	mad1_gs_gold	3	13.4871	mad1	mad1endog	mad2WTymEGFP	NoTag	SW130
SW130_200318_mad1_gs_gold	200313_SW130_TR3_slide09_07	73	mad1_gs_gold	4	12.6944	mad1	mad1endog	mad2WTymEGFP	NoTag	SW130
SW130_200318_mad1_gs_gold	200313_SW130_TR3_slide09_07	74	mad1_gs_gold	2	8.58546	mad1	mad1endog	mad2WTymEGFP	NoTag	SW130
SW130_200318_mad1_gs_gold	200313_SW130_TR3_slide09_07	75	mad1_gs_gold	3	13.3297	mad1	mad1endog	mad2WTymEGFP	NoTag	SW130
SW130_200318_mad1_gs_gold	200313_SW130_TR3_slide09_07	76	mad1_gs_gold	4	13.0647	mad1	mad1endog	mad2WTymEGFP	NoTag	SW130
SW130_200318_mad1_gs_gold	200313_SW130_TR3_slide09_07	77	mad1_gs_gold	2	11.041	mad1	mad1endog	mad2WTymEGFP	NoTag	SW130
SW130_200318_mad1_gs_gold	200313_SW130_TR3_slide09_07	78	mad1_gs_gold	2	10.3565	mad1	mad1endog	mad2WTymEGFP	NoTag	SW130
SW130_200318_mad1_gs_gold	200313_SW130_TR3_slide09_07	79	mad1_gs_gold	1	7.48196	mad1	mad1endog	mad2WTymEGFP	NoTag	SW130
SW130_200318_mad1_gs_gold	200313_SW130_TR3_slide09_07	80	mad1_gs_gold	6	12.2765	mad1	mad1endog	mad2WTymEGFP	NoTag	SW130
SW130_200318_mad1_gs_gold	200313_SW130_TR3_slide09_07	81	mad1_gs_gold	5	11.1708	mad1	mad1endog	mad2WTymEGFP	NoTag	SW130
SW130_200318_mad1_gs_gold	200313_SW130_TR3_slide09_07	82	mad1_gs_gold	2	12.1408	mad1	mad1endog	mad2WTymEGFP	NoTag	SW130
SW130_200318_mad1_gs_gold	200313_SW130_TR3_slide09_07	83	mad1_gs_gold	2	9.46393	mad1	mad1endog	mad2WTymEGFP	NoTag	SW130
SW130_200318_mad1_gs_gold	200313_SW130_TR3_slide09_07	84	mad1_gs_gold	2	11.767	mad1	mad1endog	mad2WTymEGFP	NoTag	SW130
SW130_200318_mad1_gs_gold	200313_SW130_TR3_slide09_07	85	mad1_gs_gold	2	10.6905	mad1	mad1endog	mad2WTymEGFP	NoTag	SW130
SW130_200318_mad1_gs_gold	200313_SW130_TR3_slide09_07	86	mad1_gs_gold	4	9.6592	mad1	mad1endog	mad2WTymEGFP	NoTag	SW130
SW130_200318_mad1_gs_gold	200313_SW130_TR3_slide09_07	87	mad1_gs_gold	2	11.8346	mad1	mad1endog	mad2WTymEGFP	NoTag	SW130
SW130_200318_mad1_gs_gold	200313_SW130_TR3_slide09_07	88	mad1_gs_gold	3	11.112	mad1	mad1endog	mad2WTymEGFP	NoTag	SW130
SW130_200318_mad1_gs_gold	200313_SW130_TR3_slide09_07	89	mad1_gs_gold	1	8.9832	mad1	mad1endog	mad2WTymEGFP	NoTag	SW130
SW130_200318_mad1_gs_gold	200313_SW130_TR3_slide09_07	9	mad1_gs_gold	2	15.62	mad1	mad1endog	mad2WTymEGFP	NoTag	SW130
SW130_200318_mad1_gs_gold	200313_SW130_TR3_slide09_07	90	mad1_gs_gold	2	8.71838	mad1	mad1endog	mad2WTymEGFP	NoTag	SW130
SW130_200318_mad1_gs_gold	200313_SW130_TR3_slide09_07	91	mad1_gs_gold	3	12.0667	mad1	mad1endog	mad2WTymEGFP	NoTag	SW130
SW130_200318_mad1_gs_gold	200313_SW130_TR3_slide09_07	92	mad1_gs_gold	2	11.3161	mad1	mad1endog	mad2WTymEGFP	NoTag	SW130
SW130_200318_mad1_gs_gold	200313_SW130_TR3_slide09_07	93	mad1_gs_gold	3	12.515	mad1	mad1endog	mad2WTymEGFP	NoTag	SW130
SW130_200318_mad1_gs_gold	200313_SW130_TR3_slide09_07	94	mad1_gs_gold	2	11.2873	mad1	mad1endog	mad2WTymEGFP	NoTag	SW130
SW130_200318_mad1_gs_gold	200313_SW130_TR3_slide09_07	95	mad1_gs_gold	1	7.50243	mad1	mad1endog	mad2WTymEGFP	NoTag	SW130
SW130_200318_mad1_gs_gold	200313_SW130_TR3_slide09_07	96	mad1_gs_gold	0	12.8998	mad1	mad1endog	mad2WTymEGFP	NoTag	SW130
SW130_200318_mad1_gs_gold	200313_SW130_TR3_slide09_07	97	mad1_gs_gold	2	13.7391	mad1	mad1endog	mad2WTymEGFP	NoTag	SW130
SW130_200318_mad1_gs_gold	200313_SW130_TR3_slide09_07	98	mad1_gs_gold	4	12.9748	mad1	mad1endog	mad2WTymEGFP	NoTag	SW130
SW130_200318_mad1_gs_gold	200313_SW130_TR3_slide09_07	99	mad1_gs_gold	0	8.20105	mad1	mad1endog	mad2WTymEGFP	NoTag	SW130
SW642_200318_mad1_gs_gold	200326_SW642_TR1_slide02_01	10	mad1_gs_gold	4	10.3486	mad1	mad1WTymEGFP	WT	ymEGFP	SW642
SW642_200318_mad1_gs_gold	200326_SW642_TR1_slide02_01	100	mad1_gs_gold	3	13.5434	mad1	mad1WTymEGFP	WT	ymEGFP	SW642
SW642_200318_mad1_gs_gold	200326_SW642_TR1_slide02_01	101	mad1_gs_gold	4	15.3169	mad1	mad1WTymEGFP	WT	ymEGFP	SW642
SW642_200318_mad1_gs_gold	200326_SW642_TR1_slide02_01	102	mad1_gs_gold	7	14.4163	mad1	mad1WTymEGFP	WT	ymEGFP	SW642
SW642_200318_mad1_gs_gold	200326_SW642_TR1_slide02_01	103	mad1_gs_gold	3	9.93759	mad1	mad1WTymEGFP	WT	ymEGFP	SW642
SW642_200318_mad1_gs_gold	200326_SW642_TR1_slide02_01	104	mad1_gs_gold	7	13.6525	mad1	mad1WTymEGFP	WT	ymEGFP	SW642
SW642_200318_mad1_gs_gold	200326_SW642_TR1_slide02_01	105	mad1_gs_gold	3	11.0469	mad1	mad1WTymEGFP	WT	ymEGFP	SW642
SW642_200318_mad1_gs_gold	200326_SW642_TR1_slide02_01	107	mad1_gs_gold	5	12.3039	mad1	mad1WTymEGFP	WT	ymEGFP	SW642
SW642_200318_mad1_gs_gold	200326_SW642_TR1_slide02_01	108	mad1_gs_gold	6	13.7775	mad1	mad1WTymEGFP	WT	ymEGFP	SW642
SW642_200318_mad1_gs_gold	200326_SW642_TR1_slide02_01	109	mad1_gs_gold	2	12.2132	mad1	mad1WTymEGFP	WT	ymEGFP	SW642
SW642_200318_mad1_gs_gold	200326_SW642_TR1_slide02_01	110	mad1_gs_gold	3	12.3704	mad1	mad1WTymEGFP	WT	ymEGFP	SW642
SW642_200318_mad1_gs_gold	200326_SW642_TR1_slide02_01	111	mad1_gs_gold	3	13.9424	mad1	mad1WTymEGFP	WT	ymEGFP	SW642
SW642_200318_mad1_gs_gold	200326_SW642_TR1_slide02_01	112	mad1_gs_gold	5	14.4063	mad1	mad1WTymEGFP	WT	ymEGFP	SW642
SW642_200318_mad1_gs_gold	200326_SW642_TR1_slide02_01	113	mad1_gs_gold	4	13.938	mad1	mad1WTymEGFP	WT	ymEGFP	SW642
SW642_200318_mad1_gs_gold	200326_SW642_TR1_slide02_01	114	mad1_gs_gold	4	15.2011	mad1	mad1WTymEGFP	WT	ymEGFP	SW642
SW642_200318_mad1_gs_gold	200326_SW642_TR1_slide02_01	116	mad1_gs_gold	5	13.1183	mad1	mad1WTymEGFP	WT	ymEGFP	SW642
SW642_200318_mad1_gs_gold	200326_SW642_TR1_slide02_01	117	mad1_gs_gold	2	14.2384	mad1	mad1WTymEGFP	WT	ymEGFP	SW642
SW642_200318_mad1_gs_gold	200326_SW642_TR1_slide02_01	118	mad1_gs_gold	2	10.7394	mad1	mad1WTymEGFP	WT	ymEGFP	SW642
SW642_200318_mad1_gs_gold	200326_SW642_TR1_slide02_01	12	mad1_gs_gold	5	14.7538	mad1	mad1WTymEGFP	WT	ymEGFP	SW642
SW642_200318_mad1_gs_gold	200326_SW642_TR1_slide02_01	120	mad1_gs_gold	5	13.7697	mad1	mad1WTymEGFP	WT	ymEGFP	SW642
SW642_200318_mad1_gs_gold	200326_SW642_TR1_slide02_01	122	mad1_gs_gold	6	13.871	mad1	mad1WTymEGFP	WT	ymEGFP	SW642
SW642_200318_mad1_gs_gold	200326_SW642_TR1_slide02_01	123	mad1_gs_gold	2	9.43092	mad1	mad1WTymEGFP	WT	ymEGFP	SW642
SW642_200318_mad1_gs_gold	200326_SW642_TR1_slide02_01	124	mad1_gs_gold	5	13.885	mad1	mad1WTymEGFP	WT	ymEGFP	SW642
SW642_200318_mad1_gs_gold	200326_SW642_TR1_slide02_01	125	mad1_gs_gold	4	14.5026	mad1	mad1WTymEGFP	WT	ymEGFP	SW642
SW642_200318_mad1_gs_gold	200326_SW642_TR1_slide02_01	126	mad1_gs_gold	7	14.8619	mad1	mad1WTymEGFP	WT	ymEGFP	SW642
SW642_200318_mad1_gs_gold	200326_SW642_TR1_slide02_01	127	mad1_gs_gold	4	13.51	mad1	mad1WTymEGFP	WT	ymEGFP	SW642
SW642_200318_mad1_gs_gold	200326_SW642_TR1_slide02_01	13	mad1_gs_gold	1	10.1583	mad1	mad1WTymEGFP	WT	ymEGFP	SW642
SW642_200318_mad1_gs_gold	200326_SW642_TR1_slide02_01	14	mad1_gs_gold	5	14.1747	mad1	mad1WTymEGFP	WT	ymEGFP	SW642
SW642_200318_mad1_gs_gold	200326_SW642_TR1_slide02_01	15	mad1_gs_gold	0	9.25216	mad1	mad1WTymEGFP	WT	ymEGFP	SW642
SW642_200318_mad1_gs_gold	200326_SW642_TR1_slide02_01	16	mad1_gs_gold	4	10.5045	mad1	mad1WTymEGFP	WT	ymEGFP	SW642
SW642_200318_mad1_gs_gold	200326_SW642_TR1_slide02_01	17	mad1_gs_gold	3	10.5369	mad1	mad1WTymEGFP	WT	ymEGFP	SW642
SW642_200318_mad1_gs_gold	200326_SW642_TR1_slide02_01	18	mad1_gs_gold	2	8.28106	mad1	mad1WTymEGFP	WT	ymEGFP	SW642
SW642_200318_mad1_gs_gold	200326_SW642_TR1_slide02_01	19	mad1_gs_gold	3	11.7383	mad1	mad1WTymEGFP	WT	ymEGFP	SW642
SW642_200318_mad1_gs_gold	200326_SW642_TR1_slide02_01	20	mad1_gs_gold	1	10.4585	mad1	mad1WTymEGFP	WT	ymEGFP	SW642
SW642_200318_mad1_gs_gold	200326_SW642_TR1_slide02_01	21	mad1_gs_gold	2	9.0413	mad1	mad1WTymEGFP	WT	ymEGFP	SW642
SW642_200318_mad1_gs_gold	200326_SW642_TR1_slide02_01	22	mad1_gs_gold	3	9.69781	mad1	mad1WTymEGFP	WT	ymEGFP	SW642
SW642_200318_mad1_gs_gold	200326_SW642_TR1_slide02_01	23	mad1_gs_gold	5	10.3979	mad1	mad1WTymEGFP	WT	ymEGFP	SW642
SW642_200318_mad1_gs_gold	200326_SW642_TR1_slide02_01	24	mad1_gs_gold	4	13.0673	mad1	mad1WTymEGFP	WT	ymEGFP	SW642
SW642_200318_mad1_gs_gold	200326_SW642_TR1_slide02_01	25	mad1_gs_gold	4	11.503	mad1	mad1WTymEGFP	WT	ymEGFP	SW642
SW642_200318_mad1_gs_gold	200326_SW642_TR1_slide02_01	26	mad1_gs_gold	3	10.682	mad1	mad1WTymEGFP	WT	ymEGFP	SW642
SW642_200318_mad1_gs_gold	200326_SW642_TR1_slide02_01	27	mad1_gs_gold	1	10.2816	mad1	mad1WTymEGFP	WT	ymEGFP	SW642
SW642_200318_mad1_gs_gold	200326_SW642_TR1_slide02_01	28	mad1_gs_gold	5	14.7605	mad1	mad1WTymEGFP	WT	ymEGFP	SW642
SW642_200318_mad1_gs_gold	200326_SW642_TR1_slide02_01	29	mad1_gs_gold	3	16.6542	mad1	mad1WTymEGFP	WT	ymEGFP	SW642
SW642_200318_mad1_gs_gold	200326_SW642_TR1_slide02_01	30	mad1_gs_gold	7	13.4799	mad1	mad1WTymEGFP	WT	ymEGFP	SW642
SW642_200318_mad1_gs_gold	200326_SW642_TR1_slide02_01	31	mad1_gs_gold	4	12.6994	mad1	mad1WTymEGFP	WT	ymEGFP	SW642
SW642_200318_mad1_gs_gold	200326_SW642_TR1_slide02_01	32	mad1_gs_gold	1	9.27563	mad1	mad1WTymEGFP	WT	ymEGFP	SW642
SW642_200318_mad1_gs_gold	200326_SW642_TR1_slide02_01	33	mad1_gs_gold	3	12.4546	mad1	mad1WTymEGFP	WT	ymEGFP	SW642
SW642_200318_mad1_gs_gold	200326_SW642_TR1_slide02_01	35	mad1_gs_gold	3	15.9988	mad1	mad1WTymEGFP	WT	ymEGFP	SW642
SW642_200318_mad1_gs_gold	200326_SW642_TR1_slide02_01	37	mad1_gs_gold	2	9.12749	mad1	mad1WTymEGFP	WT	ymEGFP	SW642
SW642_200318_mad1_gs_gold	200326_SW642_TR1_slide02_01	38	mad1_gs_gold	1	7.70718	mad1	mad1WTymEGFP	WT	ymEGFP	SW642
SW642_200318_mad1_gs_gold	200326_SW642_TR1_slide02_01	40	mad1_gs_gold	1	8.73503	mad1	mad1WTymEGFP	WT	ymEGFP	SW642
SW642_200318_mad1_gs_gold	200326_SW642_TR1_slide02_01	41	mad1_gs_gold	4	13.838	mad1	mad1WTymEGFP	WT	ymEGFP	SW642
SW642_200318_mad1_gs_gold	200326_SW642_TR1_slide02_01	42	mad1_gs_gold	5	14.5947	mad1	mad1WTymEGFP	WT	ymEGFP	SW642
SW642_200318_mad1_gs_gold	200326_SW642_TR1_slide02_01	43	mad1_gs_gold	1	9.78159	mad1	mad1WTymEGFP	WT	ymEGFP	SW642
SW642_200318_mad1_gs_gold	200326_SW642_TR1_slide02_01	45	mad1_gs_gold	8	14.0964	mad1	mad1WTymEGFP	WT	ymEGFP	SW642
SW642_200318_mad1_gs_gold	200326_SW642_TR1_slide02_01	46	mad1_gs_gold	3	10.7386	mad1	mad1WTymEGFP	WT	ymEGFP	SW642
SW642_200318_mad1_gs_gold	200326_SW642_TR1_slide02_01	48	mad1_gs_gold	4	14.9547	mad1	mad1WTymEGFP	WT	ymEGFP	SW642
SW642_200318_mad1_gs_gold	200326_SW642_TR1_slide02_01	49	mad1_gs_gold	1	9.72003	mad1	mad1WTymEGFP	WT	ymEGFP	SW642
SW642_200318_mad1_gs_gold	200326_SW642_TR1_slide02_01	5	mad1_gs_gold	1	9.82742	mad1	mad1WTymEGFP	WT	ymEGFP	SW642
SW642_200318_mad1_gs_gold	200326_SW642_TR1_slide02_01	50	mad1_gs_gold	2	14.1663	mad1	mad1WTymEGFP	WT	ymEGFP	SW642
SW642_200318_mad1_gs_gold	200326_SW642_TR1_slide02_01	51	mad1_gs_gold	2	9.19672	mad1	mad1WTymEGFP	WT	ymEGFP	SW642
SW642_200318_mad1_gs_gold	200326_SW642_TR1_slide02_01	52	mad1_gs_gold	4	11.271	mad1	mad1WTymEGFP	WT	ymEGFP	SW642
SW642_200318_mad1_gs_gold	200326_SW642_TR1_slide02_01	54	mad1_gs_gold	3	12.3111	mad1	mad1WTymEGFP	WT	ymEGFP	SW642
SW642_200318_mad1_gs_gold	200326_SW642_TR1_slide02_01	55	mad1_gs_gold	2	9.01569	mad1	mad1WTymEGFP	WT	ymEGFP	SW642
SW642_200318_mad1_gs_gold	200326_SW642_TR1_slide02_01	57	mad1_gs_gold	5	14.1465	mad1	mad1WTymEGFP	WT	ymEGFP	SW642
SW642_200318_mad1_gs_gold	200326_SW642_TR1_slide02_01	58	mad1_gs_gold	5	13.7779	mad1	mad1WTymEGFP	WT	ymEGFP	SW642
SW642_200318_mad1_gs_gold	200326_SW642_TR1_slide02_01	59	mad1_gs_gold	1	11.8724	mad1	mad1WTymEGFP	WT	ymEGFP	SW642
SW642_200318_mad1_gs_gold	200326_SW642_TR1_slide02_01	6	mad1_gs_gold	4	10.9697	mad1	mad1WTymEGFP	WT	ymEGFP	SW642
SW642_200318_mad1_gs_gold	200326_SW642_TR1_slide02_01	60	mad1_gs_gold	3	9.62358	mad1	mad1WTymEGFP	WT	ymEGFP	SW642
SW642_200318_mad1_gs_gold	200326_SW642_TR1_slide02_01	61	mad1_gs_gold	4	13.7459	mad1	mad1WTymEGFP	WT	ymEGFP	SW642
SW642_200318_mad1_gs_gold	200326_SW642_TR1_slide02_01	62	mad1_gs_gold	4	15.7399	mad1	mad1WTymEGFP	WT	ymEGFP	SW642
SW642_200318_mad1_gs_gold	200326_SW642_TR1_slide02_01	63	mad1_gs_gold	1	8.99295	mad1	mad1WTymEGFP	WT	ymEGFP	SW642
SW642_200318_mad1_gs_gold	200326_SW642_TR1_slide02_01	64	mad1_gs_gold	2	13.9673	mad1	mad1WTymEGFP	WT	ymEGFP	SW642
SW642_200318_mad1_gs_gold	200326_SW642_TR1_slide02_01	65	mad1_gs_gold	3	10.4542	mad1	mad1WTymEGFP	WT	ymEGFP	SW642
SW642_200318_mad1_gs_gold	200326_SW642_TR1_slide02_01	68	mad1_gs_gold	4	12.6075	mad1	mad1WTymEGFP	WT	ymEGFP	SW642
SW642_200318_mad1_gs_gold	200326_SW642_TR1_slide02_01	69	mad1_gs_gold	1	9.68585	mad1	mad1WTymEGFP	WT	ymEGFP	SW642
SW642_200318_mad1_gs_gold	200326_SW642_TR1_slide02_01	70	mad1_gs_gold	4	12.5018	mad1	mad1WTymEGFP	WT	ymEGFP	SW642
SW642_200318_mad1_gs_gold	200326_SW642_TR1_slide02_01	71	mad1_gs_gold	2	11.8997	mad1	mad1WTymEGFP	WT	ymEGFP	SW642
SW642_200318_mad1_gs_gold	200326_SW642_TR1_slide02_01	73	mad1_gs_gold	3	12.6445	mad1	mad1WTymEGFP	WT	ymEGFP	SW642
SW642_200318_mad1_gs_gold	200326_SW642_TR1_slide02_01	75	mad1_gs_gold	3	10.6894	mad1	mad1WTymEGFP	WT	ymEGFP	SW642
SW642_200318_mad1_gs_gold	200326_SW642_TR1_slide02_01	76	mad1_gs_gold	2	9.00478	mad1	mad1WTymEGFP	WT	ymEGFP	SW642
SW642_200318_mad1_gs_gold	200326_SW642_TR1_slide02_01	8	mad1_gs_gold	5	12.0669	mad1	mad1WTymEGFP	WT	ymEGFP	SW642
SW642_200318_mad1_gs_gold	200326_SW642_TR1_slide02_01	80	mad1_gs_gold	3	10.2781	mad1	mad1WTymEGFP	WT	ymEGFP	SW642
SW642_200318_mad1_gs_gold	200326_SW642_TR1_slide02_01	82	mad1_gs_gold	6	15.0217	mad1	mad1WTymEGFP	WT	ymEGFP	SW642
SW642_200318_mad1_gs_gold	200326_SW642_TR1_slide02_01	83	mad1_gs_gold	6	13.4707	mad1	mad1WTymEGFP	WT	ymEGFP	SW642
SW642_200318_mad1_gs_gold	200326_SW642_TR1_slide02_01	84	mad1_gs_gold	3	8.86684	mad1	mad1WTymEGFP	WT	ymEGFP	SW642
SW642_200318_mad1_gs_gold	200326_SW642_TR1_slide02_01	85	mad1_gs_gold	4	10.0885	mad1	mad1WTymEGFP	WT	ymEGFP	SW642
SW642_200318_mad1_gs_gold	200326_SW642_TR1_slide02_01	87	mad1_gs_gold	3	13.7849	mad1	mad1WTymEGFP	WT	ymEGFP	SW642
SW642_200318_mad1_gs_gold	200326_SW642_TR1_slide02_01	88	mad1_gs_gold	4	12.4057	mad1	mad1WTymEGFP	WT	ymEGFP	SW642
SW642_200318_mad1_gs_gold	200326_SW642_TR1_slide02_01	9	mad1_gs_gold	2	9.78653	mad1	mad1WTymEGFP	WT	ymEGFP	SW642
SW642_200318_mad1_gs_gold	200326_SW642_TR1_slide02_01	90	mad1_gs_gold	6	12.0344	mad1	mad1WTymEGFP	WT	ymEGFP	SW642
SW642_200318_mad1_gs_gold	200326_SW642_TR1_slide02_01	91	mad1_gs_gold	2	10.6312	mad1	mad1WTymEGFP	WT	ymEGFP	SW642
SW642_200318_mad1_gs_gold	200326_SW642_TR1_slide02_01	92	mad1_gs_gold	3	14.533	mad1	mad1WTymEGFP	WT	ymEGFP	SW642
SW642_200318_mad1_gs_gold	200326_SW642_TR1_slide02_01	93	mad1_gs_gold	0	8.58091	mad1	mad1WTymEGFP	WT	ymEGFP	SW642
SW642_200318_mad1_gs_gold	200326_SW642_TR1_slide02_01	94	mad1_gs_gold	1	9.62767	mad1	mad1WTymEGFP	WT	ymEGFP	SW642
SW642_200318_mad1_gs_gold	200326_SW642_TR1_slide02_01	95	mad1_gs_gold	7	15.3764	mad1	mad1WTymEGFP	WT	ymEGFP	SW642
SW642_200318_mad1_gs_gold	200326_SW642_TR1_slide02_01	96	mad1_gs_gold	3	12.2582	mad1	mad1WTymEGFP	WT	ymEGFP	SW642
SW642_200318_mad1_gs_gold	200326_SW642_TR1_slide02_01	99	mad1_gs_gold	2	8.78754	mad1	mad1WTymEGFP	WT	ymEGFP	SW642
SW642_200318_mad1_gs_gold	200327_SW642_TR1_slide03_04	10	mad1_gs_gold	4	11.8496	mad1	mad1WTymEGFP	WT	ymEGFP	SW642
SW642_200318_mad1_gs_gold	200327_SW642_TR1_slide03_04	12	mad1_gs_gold	6	15.5333	mad1	mad1WTymEGFP	WT	ymEGFP	SW642
SW642_200318_mad1_gs_gold	200327_SW642_TR1_slide03_04	13	mad1_gs_gold	3	10.4904	mad1	mad1WTymEGFP	WT	ymEGFP	SW642
SW642_200318_mad1_gs_gold	200327_SW642_TR1_slide03_04	14	mad1_gs_gold	3	14.5577	mad1	mad1WTymEGFP	WT	ymEGFP	SW642
SW642_200318_mad1_gs_gold	200327_SW642_TR1_slide03_04	15	mad1_gs_gold	4	11.4308	mad1	mad1WTymEGFP	WT	ymEGFP	SW642
SW642_200318_mad1_gs_gold	200327_SW642_TR1_slide03_04	18	mad1_gs_gold	5	14.5955	mad1	mad1WTymEGFP	WT	ymEGFP	SW642
SW642_200318_mad1_gs_gold	200327_SW642_TR1_slide03_04	19	mad1_gs_gold	5	11.9194	mad1	mad1WTymEGFP	WT	ymEGFP	SW642
SW642_200318_mad1_gs_gold	200327_SW642_TR1_slide03_04	2	mad1_gs_gold	2	10.07	mad1	mad1WTymEGFP	WT	ymEGFP	SW642
SW642_200318_mad1_gs_gold	200327_SW642_TR1_slide03_04	20	mad1_gs_gold	1	9.52692	mad1	mad1WTymEGFP	WT	ymEGFP	SW642
SW642_200318_mad1_gs_gold	200327_SW642_TR1_slide03_04	21	mad1_gs_gold	8	14.626	mad1	mad1WTymEGFP	WT	ymEGFP	SW642
SW642_200318_mad1_gs_gold	200327_SW642_TR1_slide03_04	22	mad1_gs_gold	6	14.2462	mad1	mad1WTymEGFP	WT	ymEGFP	SW642
SW642_200318_mad1_gs_gold	200327_SW642_TR1_slide03_04	24	mad1_gs_gold	5	16.6992	mad1	mad1WTymEGFP	WT	ymEGFP	SW642
SW642_200318_mad1_gs_gold	200327_SW642_TR1_slide03_04	25	mad1_gs_gold	6	13.9485	mad1	mad1WTymEGFP	WT	ymEGFP	SW642
SW642_200318_mad1_gs_gold	200327_SW642_TR1_slide03_04	26	mad1_gs_gold	1	10.5032	mad1	mad1WTymEGFP	WT	ymEGFP	SW642
SW642_200318_mad1_gs_gold	200327_SW642_TR1_slide03_04	27	mad1_gs_gold	3	10.6575	mad1	mad1WTymEGFP	WT	ymEGFP	SW642
SW642_200318_mad1_gs_gold	200327_SW642_TR1_slide03_04	28	mad1_gs_gold	2	9.25509	mad1	mad1WTymEGFP	WT	ymEGFP	SW642
SW642_200318_mad1_gs_gold	200327_SW642_TR1_slide03_04	29	mad1_gs_gold	4	10.0942	mad1	mad1WTymEGFP	WT	ymEGFP	SW642
SW642_200318_mad1_gs_gold	200327_SW642_TR1_slide03_04	3	mad1_gs_gold	2	9.39373	mad1	mad1WTymEGFP	WT	ymEGFP	SW642
SW642_200318_mad1_gs_gold	200327_SW642_TR1_slide03_04	31	mad1_gs_gold	6	14.4478	mad1	mad1WTymEGFP	WT	ymEGFP	SW642
SW642_200318_mad1_gs_gold	200327_SW642_TR1_slide03_04	32	mad1_gs_gold	5	8.85202	mad1	mad1WTymEGFP	WT	ymEGFP	SW642
SW642_200318_mad1_gs_gold	200327_SW642_TR1_slide03_04	33	mad1_gs_gold	3	9.68207	mad1	mad1WTymEGFP	WT	ymEGFP	SW642
SW642_200318_mad1_gs_gold	200327_SW642_TR1_slide03_04	34	mad1_gs_gold	5	13.8127	mad1	mad1WTymEGFP	WT	ymEGFP	SW642
SW642_200318_mad1_gs_gold	200327_SW642_TR1_slide03_04	35	mad1_gs_gold	5	14.5379	mad1	mad1WTymEGFP	WT	ymEGFP	SW642
SW642_200318_mad1_gs_gold	200327_SW642_TR1_slide03_04	36	mad1_gs_gold	7	15.2028	mad1	mad1WTymEGFP	WT	ymEGFP	SW642
SW642_200318_mad1_gs_gold	200327_SW642_TR1_slide03_04	37	mad1_gs_gold	1	8.80958	mad1	mad1WTymEGFP	WT	ymEGFP	SW642
SW642_200318_mad1_gs_gold	200327_SW642_TR1_slide03_04	38	mad1_gs_gold	3	10.1595	mad1	mad1WTymEGFP	WT	ymEGFP	SW642
SW642_200318_mad1_gs_gold	200327_SW642_TR1_slide03_04	39	mad1_gs_gold	2	10.0441	mad1	mad1WTymEGFP	WT	ymEGFP	SW642
SW642_200318_mad1_gs_gold	200327_SW642_TR1_slide03_04	4	mad1_gs_gold	0	8.76434	mad1	mad1WTymEGFP	WT	ymEGFP	SW642
SW642_200318_mad1_gs_gold	200327_SW642_TR1_slide03_04	40	mad1_gs_gold	8	16.557	mad1	mad1WTymEGFP	WT	ymEGFP	SW642
SW642_200318_mad1_gs_gold	200327_SW642_TR1_slide03_04	41	mad1_gs_gold	4	10.6675	mad1	mad1WTymEGFP	WT	ymEGFP	SW642
SW642_200318_mad1_gs_gold	200327_SW642_TR1_slide03_04	42	mad1_gs_gold	1	12.6073	mad1	mad1WTymEGFP	WT	ymEGFP	SW642
SW642_200318_mad1_gs_gold	200327_SW642_TR1_slide03_04	43	mad1_gs_gold	5	11.6409	mad1	mad1WTymEGFP	WT	ymEGFP	SW642
SW642_200318_mad1_gs_gold	200327_SW642_TR1_slide03_04	44	mad1_gs_gold	2	11.0135	mad1	mad1WTymEGFP	WT	ymEGFP	SW642
SW642_200318_mad1_gs_gold	200327_SW642_TR1_slide03_04	45	mad1_gs_gold	5	14.2545	mad1	mad1WTymEGFP	WT	ymEGFP	SW642
SW642_200318_mad1_gs_gold	200327_SW642_TR1_slide03_04	46	mad1_gs_gold	3	14.047	mad1	mad1WTymEGFP	WT	ymEGFP	SW642
SW642_200318_mad1_gs_gold	200327_SW642_TR1_slide03_04	47	mad1_gs_gold	3	11.8154	mad1	mad1WTymEGFP	WT	ymEGFP	SW642
SW642_200318_mad1_gs_gold	200327_SW642_TR1_slide03_04	48	mad1_gs_gold	3	9.56586	mad1	mad1WTymEGFP	WT	ymEGFP	SW642
SW642_200318_mad1_gs_gold	200327_SW642_TR1_slide03_04	49	mad1_gs_gold	3	12.539	mad1	mad1WTymEGFP	WT	ymEGFP	SW642
SW642_200318_mad1_gs_gold	200327_SW642_TR1_slide03_04	5	mad1_gs_gold	6	15.5902	mad1	mad1WTymEGFP	WT	ymEGFP	SW642
SW642_200318_mad1_gs_gold	200327_SW642_TR1_slide03_04	50	mad1_gs_gold	3	11.1058	mad1	mad1WTymEGFP	WT	ymEGFP	SW642
SW642_200318_mad1_gs_gold	200327_SW642_TR1_slide03_04	51	mad1_gs_gold	2	9.65367	mad1	mad1WTymEGFP	WT	ymEGFP	SW642
SW642_200318_mad1_gs_gold	200327_SW642_TR1_slide03_04	53	mad1_gs_gold	6	13.1925	mad1	mad1WTymEGFP	WT	ymEGFP	SW642
SW642_200318_mad1_gs_gold	200327_SW642_TR1_slide03_04	56	mad1_gs_gold	2	11.3303	mad1	mad1WTymEGFP	WT	ymEGFP	SW642
SW642_200318_mad1_gs_gold	200327_SW642_TR1_slide03_04	57	mad1_gs_gold	5	15.2652	mad1	mad1WTymEGFP	WT	ymEGFP	SW642
SW642_200318_mad1_gs_gold	200327_SW642_TR1_slide03_04	58	mad1_gs_gold	3	12.7409	mad1	mad1WTymEGFP	WT	ymEGFP	SW642
SW642_200318_mad1_gs_gold	200327_SW642_TR1_slide03_04	59	mad1_gs_gold	1	8.41685	mad1	mad1WTymEGFP	WT	ymEGFP	SW642
SW642_200318_mad1_gs_gold	200327_SW642_TR1_slide03_04	6	mad1_gs_gold	1	14.0169	mad1	mad1WTymEGFP	WT	ymEGFP	SW642
SW642_200318_mad1_gs_gold	200327_SW642_TR1_slide03_04	61	mad1_gs_gold	4	12.2439	mad1	mad1WTymEGFP	WT	ymEGFP	SW642
SW642_200318_mad1_gs_gold	200327_SW642_TR1_slide03_04	62	mad1_gs_gold	6	14.8116	mad1	mad1WTymEGFP	WT	ymEGFP	SW642
SW642_200318_mad1_gs_gold	200327_SW642_TR1_slide03_04	65	mad1_gs_gold	3	10.6648	mad1	mad1WTymEGFP	WT	ymEGFP	SW642
SW642_200318_mad1_gs_gold	200327_SW642_TR1_slide03_04	66	mad1_gs_gold	4	15.0858	mad1	mad1WTymEGFP	WT	ymEGFP	SW642
SW642_200318_mad1_gs_gold	200327_SW642_TR1_slide03_04	67	mad1_gs_gold	4	11.8466	mad1	mad1WTymEGFP	WT	ymEGFP	SW642
SW642_200318_mad1_gs_gold	200327_SW642_TR1_slide03_04	68	mad1_gs_gold	4	13.0867	mad1	mad1WTymEGFP	WT	ymEGFP	SW642
SW642_200318_mad1_gs_gold	200327_SW642_TR1_slide03_04	69	mad1_gs_gold	3	10.2417	mad1	mad1WTymEGFP	WT	ymEGFP	SW642
SW642_200318_mad1_gs_gold	200327_SW642_TR1_slide03_04	7	mad1_gs_gold	2	9.67934	mad1	mad1WTymEGFP	WT	ymEGFP	SW642
SW642_200318_mad1_gs_gold	200327_SW642_TR1_slide03_04	71	mad1_gs_gold	2	9.70027	mad1	mad1WTymEGFP	WT	ymEGFP	SW642
SW642_200318_mad1_gs_gold	200327_SW642_TR1_slide03_04	72	mad1_gs_gold	2	10.2428	mad1	mad1WTymEGFP	WT	ymEGFP	SW642
SW642_200318_mad1_gs_gold	200327_SW642_TR1_slide03_04	73	mad1_gs_gold	2	8.30284	mad1	mad1WTymEGFP	WT	ymEGFP	SW642
SW642_200318_mad1_gs_gold	200327_SW642_TR1_slide03_04	74	mad1_gs_gold	5	12.3332	mad1	mad1WTymEGFP	WT	ymEGFP	SW642
SW642_200318_mad1_gs_gold	200327_SW642_TR1_slide03_04	75	mad1_gs_gold	2	12.1517	mad1	mad1WTymEGFP	WT	ymEGFP	SW642
SW642_200318_mad1_gs_gold	200327_SW642_TR1_slide03_04	76	mad1_gs_gold	1	8.40963	mad1	mad1WTymEGFP	WT	ymEGFP	SW642
SW642_200318_mad1_gs_gold	200327_SW642_TR1_slide03_04	77	mad1_gs_gold	4	10.0322	mad1	mad1WTymEGFP	WT	ymEGFP	SW642
SW642_200318_mad1_gs_gold	200327_SW642_TR1_slide03_04	78	mad1_gs_gold	4	13.8102	mad1	mad1WTymEGFP	WT	ymEGFP	SW642
SW642_200318_mad1_gs_gold	200327_SW642_TR1_slide03_04	80	mad1_gs_gold	4	13.5951	mad1	mad1WTymEGFP	WT	ymEGFP	SW642
SW642_200318_mad1_gs_gold	200327_SW642_TR1_slide03_04	82	mad1_gs_gold	4	11.1988	mad1	mad1WTymEGFP	WT	ymEGFP	SW642
SW642_200318_mad1_gs_gold	200327_SW642_TR1_slide03_04	83	mad1_gs_gold	2	12.339	mad1	mad1WTymEGFP	WT	ymEGFP	SW642
SW642_200318_mad1_gs_gold	200327_SW642_TR1_slide03_04	9	mad1_gs_gold	5	13.0465	mad1	mad1WTymEGFP	WT	ymEGFP	SW642
SW642_200318_mad1_gs_gold	200327_SW642_TR1_slide05_02	10	mad1_gs_gold	3	13.3432	mad1	mad1WTymEGFP	WT	ymEGFP	SW642
SW642_200318_mad1_gs_gold	200327_SW642_TR1_slide05_02	100	mad1_gs_gold	6	13.4875	mad1	mad1WTymEGFP	WT	ymEGFP	SW642
SW642_200318_mad1_gs_gold	200327_SW642_TR1_slide05_02	102	mad1_gs_gold	1	12.4153	mad1	mad1WTymEGFP	WT	ymEGFP	SW642
SW642_200318_mad1_gs_gold	200327_SW642_TR1_slide05_02	103	mad1_gs_gold	4	11.135	mad1	mad1WTymEGFP	WT	ymEGFP	SW642
SW642_200318_mad1_gs_gold	200327_SW642_TR1_slide05_02	106	mad1_gs_gold	1	7.8986	mad1	mad1WTymEGFP	WT	ymEGFP	SW642
SW642_200318_mad1_gs_gold	200327_SW642_TR1_slide05_02	108	mad1_gs_gold	3	11.119	mad1	mad1WTymEGFP	WT	ymEGFP	SW642
SW642_200318_mad1_gs_gold	200327_SW642_TR1_slide05_02	109	mad1_gs_gold	3	8.95213	mad1	mad1WTymEGFP	WT	ymEGFP	SW642
SW642_200318_mad1_gs_gold	200327_SW642_TR1_slide05_02	11	mad1_gs_gold	6	14.7214	mad1	mad1WTymEGFP	WT	ymEGFP	SW642
SW642_200318_mad1_gs_gold	200327_SW642_TR1_slide05_02	13	mad1_gs_gold	5	10.2404	mad1	mad1WTymEGFP	WT	ymEGFP	SW642
SW642_200318_mad1_gs_gold	200327_SW642_TR1_slide05_02	14	mad1_gs_gold	7	13.8091	mad1	mad1WTymEGFP	WT	ymEGFP	SW642
SW642_200318_mad1_gs_gold	200327_SW642_TR1_slide05_02	15	mad1_gs_gold	3	10.9786	mad1	mad1WTymEGFP	WT	ymEGFP	SW642
SW642_200318_mad1_gs_gold	200327_SW642_TR1_slide05_02	16	mad1_gs_gold	3	9.73089	mad1	mad1WTymEGFP	WT	ymEGFP	SW642
SW642_200318_mad1_gs_gold	200327_SW642_TR1_slide05_02	18	mad1_gs_gold	5	10.751	mad1	mad1WTymEGFP	WT	ymEGFP	SW642
SW642_200318_mad1_gs_gold	200327_SW642_TR1_slide05_02	20	mad1_gs_gold	2	9.73336	mad1	mad1WTymEGFP	WT	ymEGFP	SW642
SW642_200318_mad1_gs_gold	200327_SW642_TR1_slide05_02	21	mad1_gs_gold	5	15.2263	mad1	mad1WTymEGFP	WT	ymEGFP	SW642
SW642_200318_mad1_gs_gold	200327_SW642_TR1_slide05_02	22	mad1_gs_gold	2	7.78538	mad1	mad1WTymEGFP	WT	ymEGFP	SW642
SW642_200318_mad1_gs_gold	200327_SW642_TR1_slide05_02	23	mad1_gs_gold	2	8.5891	mad1	mad1WTymEGFP	WT	ymEGFP	SW642
SW642_200318_mad1_gs_gold	200327_SW642_TR1_slide05_02	24	mad1_gs_gold	6	13.0558	mad1	mad1WTymEGFP	WT	ymEGFP	SW642
SW642_200318_mad1_gs_gold	200327_SW642_TR1_slide05_02	25	mad1_gs_gold	1	10.0786	mad1	mad1WTymEGFP	WT	ymEGFP	SW642
SW642_200318_mad1_gs_gold	200327_SW642_TR1_slide05_02	26	mad1_gs_gold	3	11.7632	mad1	mad1WTymEGFP	WT	ymEGFP	SW642
SW642_200318_mad1_gs_gold	200327_SW642_TR1_slide05_02	27	mad1_gs_gold	5	13.3381	mad1	mad1WTymEGFP	WT	ymEGFP	SW642
SW642_200318_mad1_gs_gold	200327_SW642_TR1_slide05_02	28	mad1_gs_gold	6	15.1842	mad1	mad1WTymEGFP	WT	ymEGFP	SW642
SW642_200318_mad1_gs_gold	200327_SW642_TR1_slide05_02	29	mad1_gs_gold	2	8.74451	mad1	mad1WTymEGFP	WT	ymEGFP	SW642
SW642_200318_mad1_gs_gold	200327_SW642_TR1_slide05_02	30	mad1_gs_gold	1	8.16511	mad1	mad1WTymEGFP	WT	ymEGFP	SW642
SW642_200318_mad1_gs_gold	200327_SW642_TR1_slide05_02	31	mad1_gs_gold	6	14.0885	mad1	mad1WTymEGFP	WT	ymEGFP	SW642
SW642_200318_mad1_gs_gold	200327_SW642_TR1_slide05_02	32	mad1_gs_gold	5	13.7535	mad1	mad1WTymEGFP	WT	ymEGFP	SW642
SW642_200318_mad1_gs_gold	200327_SW642_TR1_slide05_02	33	mad1_gs_gold	2	9.93499	mad1	mad1WTymEGFP	WT	ymEGFP	SW642
SW642_200318_mad1_gs_gold	200327_SW642_TR1_slide05_02	34	mad1_gs_gold	4	12.4172	mad1	mad1WTymEGFP	WT	ymEGFP	SW642
SW642_200318_mad1_gs_gold	200327_SW642_TR1_slide05_02	35	mad1_gs_gold	2	10.5999	mad1	mad1WTymEGFP	WT	ymEGFP	SW642
SW642_200318_mad1_gs_gold	200327_SW642_TR1_slide05_02	36	mad1_gs_gold	3	15.4731	mad1	mad1WTymEGFP	WT	ymEGFP	SW642
SW642_200318_mad1_gs_gold	200327_SW642_TR1_slide05_02	37	mad1_gs_gold	4	11.7135	mad1	mad1WTymEGFP	WT	ymEGFP	SW642
SW642_200318_mad1_gs_gold	200327_SW642_TR1_slide05_02	38	mad1_gs_gold	2	10.4459	mad1	mad1WTymEGFP	WT	ymEGFP	SW642
SW642_200318_mad1_gs_gold	200327_SW642_TR1_slide05_02	39	mad1_gs_gold	2	9.6783	mad1	mad1WTymEGFP	WT	ymEGFP	SW642
SW642_200318_mad1_gs_gold	200327_SW642_TR1_slide05_02	41	mad1_gs_gold	5	9.96768	mad1	mad1WTymEGFP	WT	ymEGFP	SW642
SW642_200318_mad1_gs_gold	200327_SW642_TR1_slide05_02	42	mad1_gs_gold	5	13.7861	mad1	mad1WTymEGFP	WT	ymEGFP	SW642
SW642_200318_mad1_gs_gold	200327_SW642_TR1_slide05_02	44	mad1_gs_gold	4	13.5208	mad1	mad1WTymEGFP	WT	ymEGFP	SW642
SW642_200318_mad1_gs_gold	200327_SW642_TR1_slide05_02	45	mad1_gs_gold	4	13.949	mad1	mad1WTymEGFP	WT	ymEGFP	SW642
SW642_200318_mad1_gs_gold	200327_SW642_TR1_slide05_02	48	mad1_gs_gold	2	8.69953	mad1	mad1WTymEGFP	WT	ymEGFP	SW642
SW642_200318_mad1_gs_gold	200327_SW642_TR1_slide05_02	50	mad1_gs_gold	3	7.68235	mad1	mad1WTymEGFP	WT	ymEGFP	SW642
SW642_200318_mad1_gs_gold	200327_SW642_TR1_slide05_02	54	mad1_gs_gold	3	9.62358	mad1	mad1WTymEGFP	WT	ymEGFP	SW642
SW642_200318_mad1_gs_gold	200327_SW642_TR1_slide05_02	56	mad1_gs_gold	3	9.73629	mad1	mad1WTymEGFP	WT	ymEGFP	SW642
SW642_200318_mad1_gs_gold	200327_SW642_TR1_slide05_02	58	mad1_gs_gold	1	10.2042	mad1	mad1WTymEGFP	WT	ymEGFP	SW642
SW642_200318_mad1_gs_gold	200327_SW642_TR1_slide05_02	59	mad1_gs_gold	3	12.2426	mad1	mad1WTymEGFP	WT	ymEGFP	SW642
SW642_200318_mad1_gs_gold	200327_SW642_TR1_slide05_02	6	mad1_gs_gold	2	10.3083	mad1	mad1WTymEGFP	WT	ymEGFP	SW642
SW642_200318_mad1_gs_gold	200327_SW642_TR1_slide05_02	60	mad1_gs_gold	4	9.71041	mad1	mad1WTymEGFP	WT	ymEGFP	SW642
SW642_200318_mad1_gs_gold	200327_SW642_TR1_slide05_02	61	mad1_gs_gold	2	9.35545	mad1	mad1WTymEGFP	WT	ymEGFP	SW642
SW642_200318_mad1_gs_gold	200327_SW642_TR1_slide05_02	63	mad1_gs_gold	5	10.8893	mad1	mad1WTymEGFP	WT	ymEGFP	SW642
SW642_200318_mad1_gs_gold	200327_SW642_TR1_slide05_02	64	mad1_gs_gold	3	9.07348	mad1	mad1WTymEGFP	WT	ymEGFP	SW642
SW642_200318_mad1_gs_gold	200327_SW642_TR1_slide05_02	66	mad1_gs_gold	2	13.1454	mad1	mad1WTymEGFP	WT	ymEGFP	SW642
SW642_200318_mad1_gs_gold	200327_SW642_TR1_slide05_02	67	mad1_gs_gold	4	13.9736	mad1	mad1WTymEGFP	WT	ymEGFP	SW642
SW642_200318_mad1_gs_gold	200327_SW642_TR1_slide05_02	68	mad1_gs_gold	7	14.639	mad1	mad1WTymEGFP	WT	ymEGFP	SW642
SW642_200318_mad1_gs_gold	200327_SW642_TR1_slide05_02	69	mad1_gs_gold	1	10.8491	mad1	mad1WTymEGFP	WT	ymEGFP	SW642
SW642_200318_mad1_gs_gold	200327_SW642_TR1_slide05_02	7	mad1_gs_gold	5	14.2823	mad1	mad1WTymEGFP	WT	ymEGFP	SW642
SW642_200318_mad1_gs_gold	200327_SW642_TR1_slide05_02	71	mad1_gs_gold	2	8.44214	mad1	mad1WTymEGFP	WT	ymEGFP	SW642
SW642_200318_mad1_gs_gold	200327_SW642_TR1_slide05_02	72	mad1_gs_gold	3	11.3766	mad1	mad1WTymEGFP	WT	ymEGFP	SW642
SW642_200318_mad1_gs_gold	200327_SW642_TR1_slide05_02	73	mad1_gs_gold	5	13.1862	mad1	mad1WTymEGFP	WT	ymEGFP	SW642
SW642_200318_mad1_gs_gold	200327_SW642_TR1_slide05_02	75	mad1_gs_gold	5	13.7499	mad1	mad1WTymEGFP	WT	ymEGFP	SW642
SW642_200318_mad1_gs_gold	200327_SW642_TR1_slide05_02	76	mad1_gs_gold	2	8.98164	mad1	mad1WTymEGFP	WT	ymEGFP	SW642
SW642_200318_mad1_gs_gold	200327_SW642_TR1_slide05_02	77	mad1_gs_gold	1	9.18905	mad1	mad1WTymEGFP	WT	ymEGFP	SW642
SW642_200318_mad1_gs_gold	200327_SW642_TR1_slide05_02	78	mad1_gs_gold	4	9.86817	mad1	mad1WTymEGFP	WT	ymEGFP	SW642
SW642_200318_mad1_gs_gold	200327_SW642_TR1_slide05_02	79	mad1_gs_gold	4	11.6567	mad1	mad1WTymEGFP	WT	ymEGFP	SW642
SW642_200318_mad1_gs_gold	200327_SW642_TR1_slide05_02	8	mad1_gs_gold	2	14.7865	mad1	mad1WTymEGFP	WT	ymEGFP	SW642
SW642_200318_mad1_gs_gold	200327_SW642_TR1_slide05_02	80	mad1_gs_gold	4	11.7393	mad1	mad1WTymEGFP	WT	ymEGFP	SW642
SW642_200318_mad1_gs_gold	200327_SW642_TR1_slide05_02	81	mad1_gs_gold	1	9.82306	mad1	mad1WTymEGFP	WT	ymEGFP	SW642
SW642_200318_mad1_gs_gold	200327_SW642_TR1_slide05_02	82	mad1_gs_gold	4	15.6693	mad1	mad1WTymEGFP	WT	ymEGFP	SW642
SW642_200318_mad1_gs_gold	200327_SW642_TR1_slide05_02	83	mad1_gs_gold	1	10.6746	mad1	mad1WTymEGFP	WT	ymEGFP	SW642
SW642_200318_mad1_gs_gold	200327_SW642_TR1_slide05_02	84	mad1_gs_gold	2	8.84169	mad1	mad1WTymEGFP	WT	ymEGFP	SW642
SW642_200318_mad1_gs_gold	200327_SW642_TR1_slide05_02	86	mad1_gs_gold	4	9.5069	mad1	mad1WTymEGFP	WT	ymEGFP	SW642
SW642_200318_mad1_gs_gold	200327_SW642_TR1_slide05_02	87	mad1_gs_gold	5	8.75713	mad1	mad1WTymEGFP	WT	ymEGFP	SW642
SW642_200318_mad1_gs_gold	200327_SW642_TR1_slide05_02	88	mad1_gs_gold	6	13.17	mad1	mad1WTymEGFP	WT	ymEGFP	SW642
SW642_200318_mad1_gs_gold	200327_SW642_TR1_slide05_02	89	mad1_gs_gold	1	9.03994	mad1	mad1WTymEGFP	WT	ymEGFP	SW642
SW642_200318_mad1_gs_gold	200327_SW642_TR1_slide05_02	9	mad1_gs_gold	5	14.1928	mad1	mad1WTymEGFP	WT	ymEGFP	SW642
SW642_200318_mad1_gs_gold	200327_SW642_TR1_slide05_02	90	mad1_gs_gold	3	10.7011	mad1	mad1WTymEGFP	WT	ymEGFP	SW642
SW642_200318_mad1_gs_gold	200327_SW642_TR1_slide05_02	91	mad1_gs_gold	6	12.8016	mad1	mad1WTymEGFP	WT	ymEGFP	SW642
SW642_200318_mad1_gs_gold	200327_SW642_TR1_slide05_02	92	mad1_gs_gold	3	16.3637	mad1	mad1WTymEGFP	WT	ymEGFP	SW642
[truncated: 2,919 more rows]

## Sheet: summary
Gene	Genotype	StrainBackground	Tag	Strain	FISHprobes	ExperimentID	nCells
mad1	mad1endog	mad2WTymEGFP	NoTag	SW130	mad1_gs_gold	SW130_200318_mad1_gs_gold	1149
mad1	mad1WTymEGFP	WT	ymEGFP	SW642	mad1_gs_gold	SW642_200318_mad1_gs_gold	595
mad1	mad1WTymEGFP	WT	ymEGFP	SW642	ymEGFP_red	SW642_200318_ymEGFP_red	595
mad2	mad2endog	WT	NoTag	JY001	mad2_gs_red	JY001_190823_mad2_gs_red	433
mad2	mad2WTymEGFP	WT	ymEGFP	SW130	mad2_gs_red	SW130_200318_mad2_gs_red	610
mad2	mad2WTymEGFP	WT	ymEGFP	SW130	ymEGFP_red	SW130_200318_ymEGFP_red	1536
