# Supplementary material for: Mitotic checkpoint gene expression is tuned by codon usage bias
Source: EMBO J. 2022 Jul 11;41(15):e107896. doi: 10.15252/embj.2021107896 (PMC9340482; doi:10.15252/embj.2021107896)
Supplement: Supplementary file 4 — Source Data for Figure 1 [file EMBJ-41-e107896-s005.zip › source_data_fig1/SourceData_Fig_1F.xlsx]

## Sheet: Sheet1
Source data for Figs 1F
Colocalization of mad1 and mad2 mRNA from single-molecule RNA FISH experiments
Tab: data
Variable	Description
ExperimentID	Unique sample ID
ImageID	Unique microscopy image ID
Strain	Strain ID
StrainGenotype	Genotype of strain
FISHprobes	FISH probe set
Genotype	Genotype of labeled RNA
CellNo	Individual cell ID
X_coord, Y_coord, Z_coord	3D position coordinates for RNA (nm)
Distance	distance to nearest FISH spot from the other probe set (nm)
Colocalized	RNA colocalizes with another FISH spot or is unpaired
Tab: summary
Variable	Description
ExperimentID	Unique sample ID
Strain	Strain ID
StrainGenotype	Genotype of strain
FISHprobes	FISH probe set
Genotype	Genotype of labeled RNA
ColocalizedRNA	Number of RNA that colocalize with a FISH spot from the other probe set
UnpairedRNA	Number of RNA that do not colocalize with a FISH spot from the other probe set
TotalRNA	Total number of RNA
ProportionColocalized	Proportion of RNA that colocalize
nCells	Number of cells

## Sheet: data
ExperimentID	ImageID	Strain	StrainGenotype	FISHprobes	Genotype	CellNo	X_coord	Y_coord	Z_coord	Distance	Colocalized
SW642_TR1_200325	200327_SW642_TR1_slide05_02	SW642	mad1WTymEGFP	mad1_gs_gold	mad1WTymEGFP	Cell_103	100044	113293	4271.71	105.258	colocalized
SW642_TR1_200325	200327_SW642_TR1_slide07_02	SW642	mad1WTymEGFP	ymEGFP_red	mad1WTymEGFP	Cell_53	10005	76920.5	2375.44	96.6279	colocalized
SW642_TR1_200325	200327_SW642_TR1_slide05_02	SW642	mad1WTymEGFP	ymEGFP_red	mad1WTymEGFP	Cell_103	100057	113307	4168.2	105.258	colocalized
SW130_TR1_200311	200313_SW130_TR1_slide11_05	SW130	mad2WTymEGFP	ymEGFP_red	mad2WTymEGFP	Cell_172	100086	76639.3	4159.04	2442.95	unpaired
SW130_TR1_200311	200313_SW130_TR1_slide12_02	SW130	mad2WTymEGFP	mad1_gs_gold	mad1endog	Cell_161	100142	85208.2	4034.8	1656.65	unpaired
SW130_TR1_200311	200313_SW130_TR1_slide12_04	SW130	mad2WTymEGFP	ymEGFP_red	mad2WTymEGFP	Cell_74	100158	25775.2	4278.96	2516.65	unpaired
SW130_TR1_200311	200313_SW130_TR1_slide11_05	SW130	mad2WTymEGFP	ymEGFP_red	mad2WTymEGFP	Cell_145	100164	67474.6	3820.72	689.032	unpaired
SW130_TR1_200311	200313_SW130_TR1_slide11_05	SW130	mad2WTymEGFP	mad1_gs_gold	mad1endog	Cell_145	100181	67016.8	4335.4	689.032	unpaired
SW642_TR1_200325	200326_SW642_TR1_slide02_01	SW642	mad1WTymEGFP	ymEGFP_red	mad1WTymEGFP	Cell_38	100244	45188.5	3969.5	4584.98	unpaired
SW130_TR1_200311	200313_SW130_TR1_slide12_02	SW130	mad2WTymEGFP	ymEGFP_red	mad2WTymEGFP	Cell_216	100260	118975	3059.68	2379.31	unpaired
SW130_TR1_200311	200313_SW130_TR1_slide12_02	SW130	mad2WTymEGFP	ymEGFP_red	mad2WTymEGFP	Cell_61	100295	38236.1	4304.6	1675.11	unpaired
SW642_TR1_200325	200327_SW642_TR1_slide07_02	SW642	mad1WTymEGFP	mad1_gs_gold	mad1WTymEGFP	Cell_53	10032.3	76830.7	2352.47	96.6279	colocalized
SW130_TR1_200311	200313_SW130_TR1_slide11_05	SW130	mad2WTymEGFP	ymEGFP_red	mad2WTymEGFP	Cell_145	100329	64679.8	3012.08	1164.64	unpaired
SW130_TR1_200311	200313_SW130_TR1_slide12_04	SW130	mad2WTymEGFP	ymEGFP_red	mad2WTymEGFP	Cell_74	100390	24475.9	3338.58	3202.62	unpaired
SW130_TR1_200311	200313_SW130_TR1_slide12_02	SW130	mad2WTymEGFP	mad1_gs_gold	mad1endog	Cell_61	100395	39191.3	2932.16	1675.11	unpaired
SW130_TR1_200311	200313_SW130_TR1_slide12_02	SW130	mad2WTymEGFP	mad1_gs_gold	mad1endog	Cell_24	100404	16281.6	4474.24	727.946	unpaired
SW130_TR1_200311	200313_SW130_TR1_slide11_05	SW130	mad2WTymEGFP	mad1_gs_gold	mad1endog	Cell_145	100415	65744.1	3477.12	1164.64	unpaired
SW130_TR1_200311	200313_SW130_TR1_slide12_04	SW130	mad2WTymEGFP	mad1_gs_gold	mad1endog	Cell_207	100437	71773.3	3106.8	1966.66	unpaired
SW130_TR1_200311	200313_SW130_TR1_slide11_05	SW130	mad2WTymEGFP	mad1_gs_gold	mad1endog	Cell_123	100468	58598.2	3822.27	3416.95	unpaired
SW130_TR1_200311	200313_SW130_TR1_slide12_04	SW130	mad2WTymEGFP	ymEGFP_red	mad2WTymEGFP	Cell_118	100498	40499	3141.57	1493.29	unpaired
SW642_TR1_200325	200327_SW642_TR1_slide05_02	SW642	mad1WTymEGFP	ymEGFP_red	mad1WTymEGFP	Cell_90	100508	100425	3309.07	30.6738	colocalized
SW642_TR1_200325	200327_SW642_TR1_slide05_02	SW642	mad1WTymEGFP	mad1_gs_gold	mad1WTymEGFP	Cell_90	100534	100409	3306.09	30.6738	colocalized
SW130_TR1_200311	200313_SW130_TR1_slide12_04	SW130	mad2WTymEGFP	mad1_gs_gold	mad1endog	Cell_118	100573	41600.1	4147.49	920.34	unpaired
SW130_TR1_200311	200313_SW130_TR1_slide12_02	SW130	mad2WTymEGFP	mad1_gs_gold	mad1endog	Cell_112	100597	61370	2818.45	1866.45	unpaired
SW130_TR1_200311	200313_SW130_TR1_slide11_05	SW130	mad2WTymEGFP	mad1_gs_gold	mad1endog	Cell_203	100669	87769	4331.09	775.859	unpaired
SW130_TR1_200311	200313_SW130_TR1_slide12_04	SW130	mad2WTymEGFP	ymEGFP_red	mad2WTymEGFP	Cell_169	100679	58585	2418.49	1776.95	unpaired
SW642_TR1_200325	200327_SW642_TR1_slide06_02	SW642	mad1WTymEGFP	ymEGFP_red	mad1WTymEGFP	Cell_50	10069.8	30702.7	3447.05	229.621	unpaired
SW130_TR1_200311	200313_SW130_TR1_slide12_02	SW130	mad2WTymEGFP	ymEGFP_red	mad2WTymEGFP	Cell_216	100788	118334	3730.79	2382.54	unpaired
SW130_TR1_200311	200313_SW130_TR1_slide11_05	SW130	mad2WTymEGFP	mad1_gs_gold	mad1endog	Cell_34	100803	16073.9	2775.8	1731.48	unpaired
SW130_TR1_200311	200313_SW130_TR1_slide11_05	SW130	mad2WTymEGFP	ymEGFP_red	mad2WTymEGFP	Cell_123	100805	61978.5	3454.08	3416.95	unpaired
SW130_TR1_200311	200313_SW130_TR1_slide11_05	SW130	mad2WTymEGFP	ymEGFP_red	mad2WTymEGFP	Cell_34	100821	14773.2	4601.98	2242.11	unpaired
SW642_TR1_200325	200327_SW642_TR1_slide06_02	SW642	mad1WTymEGFP	mad1_gs_gold	mad1WTymEGFP	Cell_50	10083.2	30604.9	3654.37	229.621	unpaired
SW642_TR1_200325	200327_SW642_TR1_slide07_02	SW642	mad1WTymEGFP	ymEGFP_red	mad1WTymEGFP	Cell_65	100851	89591.4	3163.6	78.7643	colocalized
SW642_TR1_200325	200327_SW642_TR1_slide07_02	SW642	mad1WTymEGFP	mad1_gs_gold	mad1WTymEGFP	Cell_65	100866	89516.6	3144.01	78.7643	colocalized
SW130_TR1_200311	200313_SW130_TR1_slide11_05	SW130	mad2WTymEGFP	ymEGFP_red	mad2WTymEGFP	Cell_79	100875	37939.6	3146.78	1536.44	unpaired
SW642_TR1_200325	200327_SW642_TR1_slide06_02	SW642	mad1WTymEGFP	mad1_gs_gold	mad1WTymEGFP	Cell_132	100968	84631.1	3860.95	82.4467	colocalized
SW130_TR1_200311	200313_SW130_TR1_slide12_04	SW130	mad2WTymEGFP	ymEGFP_red	mad2WTymEGFP	Cell_169	100979	61547.4	3788.7	1818.84	unpaired
SW130_TR1_200311	200313_SW130_TR1_slide12_02	SW130	mad2WTymEGFP	ymEGFP_red	mad2WTymEGFP	Cell_197	10098.1	110759	2582.57	3015.05	unpaired
SW642_TR1_200325	200327_SW642_TR1_slide06_02	SW642	mad1WTymEGFP	ymEGFP_red	mad1WTymEGFP	Cell_132	100981	84694.1	3809.38	82.4467	colocalized
SW130_TR1_200311	200313_SW130_TR1_slide11_05	SW130	mad2WTymEGFP	ymEGFP_red	mad2WTymEGFP	Cell_69	101030	34389.3	3115.05	5935.2	unpaired
SW130_TR1_200311	200313_SW130_TR1_slide12_04	SW130	mad2WTymEGFP	mad1_gs_gold	mad1endog	Cell_351	101052	128068	2874.41	1040.79	unpaired
SW130_TR1_200311	200313_SW130_TR1_slide12_04	SW130	mad2WTymEGFP	ymEGFP_red	mad2WTymEGFP	Cell_118	101077	40896.7	3834.06	920.34	unpaired
SW642_TR1_200325	200327_SW642_TR1_slide06_02	SW642	mad1WTymEGFP	ymEGFP_red	mad1WTymEGFP	Cell_119	10109.2	78310.5	2527.11	127.63	colocalized
SW642_TR1_200325	200326_SW642_TR1_slide02_01	SW642	mad1WTymEGFP	ymEGFP_red	mad1WTymEGFP	Cell_82	101114	78326.8	3020.92	80.8359	colocalized
SW642_TR1_200325	200326_SW642_TR1_slide02_01	SW642	mad1WTymEGFP	mad1_gs_gold	mad1WTymEGFP	Cell_82	101117	78247.6	3005.02	80.8359	colocalized
SW130_TR1_200311	200313_SW130_TR1_slide11_05	SW130	mad2WTymEGFP	ymEGFP_red	mad2WTymEGFP	Cell_45	101120	24763.9	2410.25	5147.27	unpaired
SW642_TR1_200325	200326_SW642_TR1_slide02_01	SW642	mad1WTymEGFP	ymEGFP_red	mad1WTymEGFP	Cell_87	101141	81603.9	3245.34	72.2725	colocalized
SW642_TR1_200325	200327_SW642_TR1_slide05_06	SW642	mad1WTymEGFP	mad1_gs_gold	mad1WTymEGFP	Cell_103	101141	93492.2	2051.77	88.4577	colocalized
SW130_TR1_200311	200313_SW130_TR1_slide12_02	SW130	mad2WTymEGFP	mad1_gs_gold	mad1endog	Cell_204	101142	110758	3851.89	2659.11	unpaired
SW642_TR1_200325	200327_SW642_TR1_slide05_06	SW642	mad1WTymEGFP	ymEGFP_red	mad1WTymEGFP	Cell_103	101163	93558.8	2105.67	88.4577	colocalized
SW642_TR1_200325	200326_SW642_TR1_slide02_01	SW642	mad1WTymEGFP	mad1_gs_gold	mad1WTymEGFP	Cell_87	101168	81537.2	3252.08	72.2725	colocalized
SW130_TR1_200311	200313_SW130_TR1_slide12_04	SW130	mad2WTymEGFP	mad1_gs_gold	mad1endog	Cell_101	10117.9	33738.2	3255.55	1213.93	unpaired
SW130_TR1_200311	200313_SW130_TR1_slide11_05	SW130	mad2WTymEGFP	mad1_gs_gold	mad1endog	Cell_203	101191	90307.6	4127.3	3088.77	unpaired
SW642_TR1_200325	200327_SW642_TR1_slide06_02	SW642	mad1WTymEGFP	ymEGFP_red	mad1WTymEGFP	Cell_132	101194	88701.9	4057.28	85.7018	colocalized
SW642_TR1_200325	200327_SW642_TR1_slide05_02	SW642	mad1WTymEGFP	ymEGFP_red	mad1WTymEGFP	Cell_79	101226	89756.4	3885.24	5271.21	unpaired
SW130_TR1_200311	200313_SW130_TR1_slide12_04	SW130	mad2WTymEGFP	ymEGFP_red	mad2WTymEGFP	Cell_342	101234	123390	2359.84	1336.42	unpaired
SW642_TR1_200325	200327_SW642_TR1_slide07_02	SW642	mad1WTymEGFP	ymEGFP_red	mad1WTymEGFP	Cell_65	101239	89953.4	4060.55	178.938	colocalized
SW642_TR1_200325	200327_SW642_TR1_slide06_02	SW642	mad1WTymEGFP	mad1_gs_gold	mad1WTymEGFP	Cell_132	101243	88632.9	4070.8	85.7018	colocalized
SW642_TR1_200325	200327_SW642_TR1_slide05_06	SW642	mad1WTymEGFP	ymEGFP_red	mad1WTymEGFP	Cell_103	101249	96951	2386.66	115.831	colocalized
SW642_TR1_200325	200327_SW642_TR1_slide05_06	SW642	mad1WTymEGFP	mad1_gs_gold	mad1WTymEGFP	Cell_103	101265	96836.4	2381.41	115.831	colocalized
SW130_TR1_200311	200313_SW130_TR1_slide12_02	SW130	mad2WTymEGFP	ymEGFP_red	mad2WTymEGFP	Cell_24	101272	14259.8	3234.48	2525.49	unpaired
SW642_TR1_200325	200327_SW642_TR1_slide07_02	SW642	mad1WTymEGFP	mad1_gs_gold	mad1WTymEGFP	Cell_65	101291	89865.4	4207.42	178.938	colocalized
SW130_TR1_200311	200313_SW130_TR1_slide12_04	SW130	mad2WTymEGFP	ymEGFP_red	mad2WTymEGFP	Cell_122	10131.5	42557.1	3154.43	430.48	unpaired
SW130_TR1_200311	200313_SW130_TR1_slide11_05	SW130	mad2WTymEGFP	mad1_gs_gold	mad1endog	Cell_25	101345	8825.23	3248.32	3593.15	unpaired
SW642_TR1_200325	200327_SW642_TR1_slide05_06	SW642	mad1WTymEGFP	ymEGFP_red	mad1WTymEGFP	Cell_33	101346	43403.1	3511.51	4164.97	unpaired
SW642_TR1_200325	200327_SW642_TR1_slide06_02	SW642	mad1WTymEGFP	mad1_gs_gold	mad1WTymEGFP	Cell_173	101347	111986	2289.37	85.3141	colocalized
SW642_TR1_200325	200327_SW642_TR1_slide05_02	SW642	mad1WTymEGFP	ymEGFP_red	mad1WTymEGFP	Cell_71	101349	87425.3	2606.29	222.993	unpaired
SW642_TR1_200325	200327_SW642_TR1_slide06_02	SW642	mad1WTymEGFP	ymEGFP_red	mad1WTymEGFP	Cell_173	101375	112063	2265.59	85.3141	colocalized
SW130_TR1_200311	200313_SW130_TR1_slide12_02	SW130	mad2WTymEGFP	ymEGFP_red	mad2WTymEGFP	Cell_161	101384	84113	4084.58	1656.65	unpaired
SW642_TR1_200325	200327_SW642_TR1_slide07_02	SW642	mad1WTymEGFP	ymEGFP_red	mad1WTymEGFP	Cell_46	101400	70231.9	3067.64	127.8	colocalized
SW642_TR1_200325	200327_SW642_TR1_slide07_02	SW642	mad1WTymEGFP	mad1_gs_gold	mad1WTymEGFP	Cell_46	101434	70108.8	3062.81	127.8	colocalized
SW642_TR1_200325	200327_SW642_TR1_slide05_02	SW642	mad1WTymEGFP	mad1_gs_gold	mad1WTymEGFP	Cell_71	101480	87291.7	2484.98	93.7016	colocalized
SW130_TR1_200311	200313_SW130_TR1_slide12_04	SW130	mad2WTymEGFP	mad1_gs_gold	mad1endog	Cell_315	101481	112904	2325.23	2358.58	unpaired
SW130_TR1_200311	200313_SW130_TR1_slide12_04	SW130	mad2WTymEGFP	ymEGFP_red	mad2WTymEGFP	Cell_351	101495	127114	3972.31	1520.44	unpaired
SW642_TR1_200325	200327_SW642_TR1_slide06_02	SW642	mad1WTymEGFP	mad1_gs_gold	mad1WTymEGFP	Cell_119	10151.4	78203.4	2582.23	127.63	colocalized
SW642_TR1_200325	200327_SW642_TR1_slide05_02	SW642	mad1WTymEGFP	ymEGFP_red	mad1WTymEGFP	Cell_71	101514	87316.8	2401.35	93.7016	colocalized
SW642_TR1_200325	200327_SW642_TR1_slide05_06	SW642	mad1WTymEGFP	mad1_gs_gold	mad1WTymEGFP	Cell_46	101546	55176.1	2271.9	118.001	colocalized
SW642_TR1_200325	200327_SW642_TR1_slide05_06	SW642	mad1WTymEGFP	ymEGFP_red	mad1WTymEGFP	Cell_46	101551	55284.2	2318.95	118.001	colocalized
SW130_TR1_200311	200313_SW130_TR1_slide12_04	SW130	mad2WTymEGFP	mad1_gs_gold	mad1endog	Cell_169	101563	59980.1	3074.07	1776.95	unpaired
SW642_TR1_200325	200327_SW642_TR1_slide05_06	SW642	mad1WTymEGFP	mad1_gs_gold	mad1WTymEGFP	Cell_103	101578	93945.1	4444.47	49.2042	colocalized
SW130_TR1_200311	200313_SW130_TR1_slide12_04	SW130	mad2WTymEGFP	ymEGFP_red	mad2WTymEGFP	Cell_276	10158.5	97099.6	3316.62	1649.79	unpaired
SW130_TR1_200311	200313_SW130_TR1_slide12_02	SW130	mad2WTymEGFP	mad1_gs_gold	mad1endog	Cell_61	101583	37228.8	3896.68	1495.81	unpaired
SW130_TR1_200311	200313_SW130_TR1_slide12_04	SW130	mad2WTymEGFP	mad1_gs_gold	mad1endog	Cell_342	101607	124663	2522.2	1170.09	unpaired
SW642_TR1_200325	200327_SW642_TR1_slide05_06	SW642	mad1WTymEGFP	ymEGFP_red	mad1WTymEGFP	Cell_103	101608	93942.3	4405.57	49.2042	colocalized
SW642_TR1_200325	200327_SW642_TR1_slide07_02	SW642	mad1WTymEGFP	mad1_gs_gold	mad1WTymEGFP	Cell_26	101625	41166.9	2965.47	128.064	colocalized
SW642_TR1_200325	200327_SW642_TR1_slide07_02	SW642	mad1WTymEGFP	ymEGFP_red	mad1WTymEGFP	Cell_26	101644	41270.1	2892.06	128.064	colocalized
SW642_TR1_200325	200327_SW642_TR1_slide05_02	SW642	mad1WTymEGFP	mad1_gs_gold	mad1WTymEGFP	Cell_95	101652	101401	4276.31	71.8988	colocalized
SW642_TR1_200325	200327_SW642_TR1_slide05_02	SW642	mad1WTymEGFP	ymEGFP_red	mad1WTymEGFP	Cell_95	101659	101460	4235.82	71.8988	colocalized
SW130_TR1_200311	200313_SW130_TR1_slide12_04	SW130	mad2WTymEGFP	ymEGFP_red	mad2WTymEGFP	Cell_351	101666	128178	4049.76	1330.62	unpaired
SW130_TR1_200311	200313_SW130_TR1_slide12_02	SW130	mad2WTymEGFP	ymEGFP_red	mad2WTymEGFP	Cell_61	101680	33218	3533.19	4028.41	unpaired
SW642_TR1_200325	200327_SW642_TR1_slide05_06	SW642	mad1WTymEGFP	mad1_gs_gold	mad1WTymEGFP	Cell_93	101695	81105.5	3090.87	77.5869	colocalized
SW642_TR1_200325	200327_SW642_TR1_slide06_02	SW642	mad1WTymEGFP	ymEGFP_red	mad1WTymEGFP	Cell_51	101699	27574.3	2761.35	38.9629	colocalized
SW642_TR1_200325	200327_SW642_TR1_slide06_02	SW642	mad1WTymEGFP	mad1_gs_gold	mad1WTymEGFP	Cell_51	101705	27608.1	2779.78	38.9629	colocalized
SW642_TR1_200325	200327_SW642_TR1_slide05_06	SW642	mad1WTymEGFP	ymEGFP_red	mad1WTymEGFP	Cell_93	101714	81166.9	3134.33	77.5869	colocalized
SW130_TR1_200311	200313_SW130_TR1_slide12_04	SW130	mad2WTymEGFP	ymEGFP_red	mad2WTymEGFP	Cell_351	101719	127744	3604.74	1040.79	unpaired
SW642_TR1_200325	200327_SW642_TR1_slide05_06	SW642	mad1WTymEGFP	mad1_gs_gold	mad1WTymEGFP	Cell_38	101729	50007.8	3433.6	88.9189	colocalized
SW642_TR1_200325	200327_SW642_TR1_slide05_02	SW642	mad1WTymEGFP	ymEGFP_red	mad1WTymEGFP	Cell_54	101766	74384.9	4378.42	5313.69	unpaired
SW642_TR1_200325	200327_SW642_TR1_slide05_06	SW642	mad1WTymEGFP	ymEGFP_red	mad1WTymEGFP	Cell_38	101778	50075	3465.06	88.9189	colocalized
SW130_TR1_200311	200313_SW130_TR1_slide12_02	SW130	mad2WTymEGFP	mad1_gs_gold	mad1endog	Cell_112	101797	60981.3	3099.95	2594.28	unpaired
SW642_TR1_200325	200327_SW642_TR1_slide05_06	SW642	mad1WTymEGFP	ymEGFP_red	mad1WTymEGFP	Cell_113	10184.1	94691.2	3752.64	91.8486	colocalized
SW642_TR1_200325	200326_SW642_TR1_slide02_01	SW642	mad1WTymEGFP	ymEGFP_red	mad1WTymEGFP	Cell_111	101874	115480	2602.49	3231.83	unpaired
SW642_TR1_200325	200327_SW642_TR1_slide05_06	SW642	mad1WTymEGFP	mad1_gs_gold	mad1WTymEGFP	Cell_103	101914	91913.5	3370.17	41.7491	colocalized
SW642_TR1_200325	200327_SW642_TR1_slide05_06	SW642	mad1WTymEGFP	ymEGFP_red	mad1WTymEGFP	Cell_103	101936	91913.9	3334.69	41.7491	colocalized
SW642_TR1_200325	200326_SW642_TR1_slide02_01	SW642	mad1WTymEGFP	ymEGFP_red	mad1WTymEGFP	Cell_32	101940	39102.7	3443.65	5417.61	unpaired
SW642_TR1_200325	200327_SW642_TR1_slide05_06	SW642	mad1WTymEGFP	mad1_gs_gold	mad1WTymEGFP	Cell_29	101947	41957.2	4150.35	61.6743	colocalized
SW642_TR1_200325	200327_SW642_TR1_slide05_06	SW642	mad1WTymEGFP	ymEGFP_red	mad1WTymEGFP	Cell_29	101966	42013.1	4132.52	61.6743	colocalized
SW642_TR1_200325	200327_SW642_TR1_slide07_02	SW642	mad1WTymEGFP	ymEGFP_red	mad1WTymEGFP	Cell_46	101985	70410.2	3159.92	105.11	colocalized
SW130_TR1_200311	200313_SW130_TR1_slide12_04	SW130	mad2WTymEGFP	ymEGFP_red	mad2WTymEGFP	Cell_351	101989	128509	3177.36	1078.99	unpaired
SW642_TR1_200325	200327_SW642_TR1_slide07_02	SW642	mad1WTymEGFP	mad1_gs_gold	mad1WTymEGFP	Cell_46	101990	70306.1	3146.27	105.11	colocalized
SW130_TR1_200311	200313_SW130_TR1_slide12_04	SW130	mad2WTymEGFP	mad1_gs_gold	mad1endog	Cell_62	101992	20895.1	2460.95	4321.93	unpaired
SW130_TR1_200311	200313_SW130_TR1_slide12_02	SW130	mad2WTymEGFP	ymEGFP_red	mad2WTymEGFP	Cell_61	102025	36557	2635.42	1495.81	unpaired
SW642_TR1_200325	200327_SW642_TR1_slide07_02	SW642	mad1WTymEGFP	mad1_gs_gold	mad1WTymEGFP	Cell_46	102037	70173.8	4678.55	181.193	colocalized
SW642_TR1_200325	200327_SW642_TR1_slide05_06	SW642	mad1WTymEGFP	mad1_gs_gold	mad1WTymEGFP	Cell_103	102077	92458.2	3830.44	84.435	colocalized
SW642_TR1_200325	200327_SW642_TR1_slide07_02	SW642	mad1WTymEGFP	ymEGFP_red	mad1WTymEGFP	Cell_46	102085	70282.8	4542	181.193	colocalized
SW642_TR1_200325	200327_SW642_TR1_slide05_06	SW642	mad1WTymEGFP	ymEGFP_red	mad1WTymEGFP	Cell_103	102093	92541.1	3829.51	84.435	colocalized
SW642_TR1_200325	200327_SW642_TR1_slide05_06	SW642	mad1WTymEGFP	mad1_gs_gold	mad1WTymEGFP	Cell_93	102106	84623.6	3212.28	2179.43	unpaired
SW130_TR1_200311	200313_SW130_TR1_slide12_04	SW130	mad2WTymEGFP	ymEGFP_red	mad2WTymEGFP	Cell_169	102143	66816.6	3448.55	6871.27	unpaired
SW130_TR1_200311	200313_SW130_TR1_slide11_05	SW130	mad2WTymEGFP	ymEGFP_red	mad2WTymEGFP	Cell_262	102153	113673	2646.98	3902.56	unpaired
SW642_TR1_200325	200327_SW642_TR1_slide06_02	SW642	mad1WTymEGFP	mad1_gs_gold	mad1WTymEGFP	Cell_60	102165	32633.3	3666.79	93.2474	colocalized
SW642_TR1_200325	200327_SW642_TR1_slide07_02	SW642	mad1WTymEGFP	ymEGFP_red	mad1WTymEGFP	Cell_46	102166	66529	3415.74	3670.88	unpaired
SW642_TR1_200325	200327_SW642_TR1_slide06_02	SW642	mad1WTymEGFP	ymEGFP_red	mad1WTymEGFP	Cell_173	102186	113731	3855.11	85.912	colocalized
SW642_TR1_200325	200327_SW642_TR1_slide06_02	SW642	mad1WTymEGFP	mad1_gs_gold	mad1WTymEGFP	Cell_173	102191	113707	3937.45	85.912	colocalized
SW642_TR1_200325	200327_SW642_TR1_slide07_02	SW642	mad1WTymEGFP	ymEGFP_red	mad1WTymEGFP	Cell_26	102210	42063.3	3879.42	1407.5	unpaired
SW642_TR1_200325	200327_SW642_TR1_slide06_02	SW642	mad1WTymEGFP	ymEGFP_red	mad1WTymEGFP	Cell_60	102212	32647.3	3587.48	93.2474	colocalized
SW642_TR1_200325	200327_SW642_TR1_slide07_02	SW642	mad1WTymEGFP	ymEGFP_red	mad1WTymEGFP	Cell_46	102227	70819.6	2523.51	107.708	colocalized
SW130_TR1_200311	200313_SW130_TR1_slide12_04	SW130	mad2WTymEGFP	mad1_gs_gold	mad1endog	Cell_154	102229	54760.5	2880.32	4969.29	unpaired
SW642_TR1_200325	200327_SW642_TR1_slide07_02	SW642	mad1WTymEGFP	mad1_gs_gold	mad1WTymEGFP	Cell_46	102271	70746.1	2588.8	107.708	colocalized
SW130_TR1_200311	200313_SW130_TR1_slide12_04	SW130	mad2WTymEGFP	mad1_gs_gold	mad1endog	Cell_115	102284	37778.9	3752.26	3090.9	unpaired
SW642_TR1_200325	200327_SW642_TR1_slide05_06	SW642	mad1WTymEGFP	mad1_gs_gold	mad1WTymEGFP	Cell_113	10229.7	94611.5	3754.81	91.8486	colocalized
SW130_TR1_200311	200313_SW130_TR1_slide11_05	SW130	mad2WTymEGFP	mad1_gs_gold	mad1endog	Cell_79	102290	38524.9	3272.66	1536.44	unpaired
SW130_TR1_200311	200313_SW130_TR1_slide11_05	SW130	mad2WTymEGFP	ymEGFP_red	mad2WTymEGFP	Cell_45	102307	23643.2	3548.53	3459.86	unpaired
SW130_TR1_200311	200313_SW130_TR1_slide12_02	SW130	mad2WTymEGFP	ymEGFP_red	mad2WTymEGFP	Cell_61	102335	33833.2	3932.25	3478.06	unpaired
SW642_TR1_200325	200327_SW642_TR1_slide06_02	SW642	mad1WTymEGFP	mad1_gs_gold	mad1WTymEGFP	Cell_188	102350	121312	2814.87	77.6158	colocalized
SW130_TR1_200311	200313_SW130_TR1_slide12_04	SW130	mad2WTymEGFP	ymEGFP_red	mad2WTymEGFP	Cell_342	102356	125159	3271.93	1170.09	unpaired
SW130_TR1_200311	200313_SW130_TR1_slide12_04	SW130	mad2WTymEGFP	ymEGFP_red	mad2WTymEGFP	Cell_351	102357	125159	3277.89	3213.74	unpaired
SW642_TR1_200325	200327_SW642_TR1_slide06_02	SW642	mad1WTymEGFP	ymEGFP_red	mad1WTymEGFP	Cell_188	102373	121371	2769.99	77.6158	colocalized
SW642_TR1_200325	200327_SW642_TR1_slide07_02	SW642	mad1WTymEGFP	ymEGFP_red	mad1WTymEGFP	Cell_26	102432	35120.5	4158.5	117.386	colocalized
SW642_TR1_200325	200327_SW642_TR1_slide05_02	SW642	mad1WTymEGFP	ymEGFP_red	mad1WTymEGFP	Cell_67	10245.8	91300.5	2936.37	103.499	colocalized
SW642_TR1_200325	200327_SW642_TR1_slide07_02	SW642	mad1WTymEGFP	mad1_gs_gold	mad1WTymEGFP	Cell_26	102466	35041.5	4238.39	117.386	colocalized
SW642_TR1_200325	200326_SW642_TR1_slide02_01	SW642	mad1WTymEGFP	ymEGFP_red	mad1WTymEGFP	Cell_87	102478	80464.9	3418.14	1701.03	unpaired
SW130_TR1_200311	200313_SW130_TR1_slide12_02	SW130	mad2WTymEGFP	mad1_gs_gold	mad1endog	Cell_66	102487	42703.6	2567.26	1534.92	unpaired
SW130_TR1_200311	200313_SW130_TR1_slide12_04	SW130	mad2WTymEGFP	mad1_gs_gold	mad1endog	Cell_154	102568	58178.5	2910.94	1550.65	unpaired
SW130_TR1_200311	200313_SW130_TR1_slide11_05	SW130	mad2WTymEGFP	ymEGFP_red	mad2WTymEGFP	Cell_275	102580	117232	3087.84	1091.18	unpaired
SW642_TR1_200325	200327_SW642_TR1_slide07_02	SW642	mad1WTymEGFP	ymEGFP_red	mad1WTymEGFP	Cell_65	102594	89112.7	3331.49	128.061	colocalized
SW642_TR1_200325	200327_SW642_TR1_slide07_02	SW642	mad1WTymEGFP	mad1_gs_gold	mad1WTymEGFP	Cell_65	102597	88993.8	3378.96	128.061	colocalized
SW642_TR1_200325	200327_SW642_TR1_slide05_06	SW642	mad1WTymEGFP	mad1_gs_gold	mad1WTymEGFP	Cell_23	102599	35580.6	3848.71	89.4556	colocalized
SW642_TR1_200325	200327_SW642_TR1_slide05_06	SW642	mad1WTymEGFP	mad1_gs_gold	mad1WTymEGFP	Cell_29	102600	41109.3	2718.87	89.6933	colocalized
SW642_TR1_200325	200327_SW642_TR1_slide05_06	SW642	mad1WTymEGFP	ymEGFP_red	mad1WTymEGFP	Cell_29	102609	41197.7	2731.09	89.6933	colocalized
SW642_TR1_200325	200327_SW642_TR1_slide07_02	SW642	mad1WTymEGFP	ymEGFP_red	mad1WTymEGFP	Cell_48	10261.4	67836.2	4259.96	163.485	colocalized
SW642_TR1_200325	200327_SW642_TR1_slide05_02	SW642	mad1WTymEGFP	ymEGFP_red	mad1WTymEGFP	Cell_90	102611	99175.3	3955.97	166.475	colocalized
SW642_TR1_200325	200327_SW642_TR1_slide07_02	SW642	mad1WTymEGFP	mad1_gs_gold	mad1WTymEGFP	Cell_46	102612	72144.9	4108.83	65.633	colocalized
SW642_TR1_200325	200327_SW642_TR1_slide05_02	SW642	mad1WTymEGFP	mad1_gs_gold	mad1WTymEGFP	Cell_90	102631	99161.6	4120.67	166.475	colocalized
SW642_TR1_200325	200327_SW642_TR1_slide05_06	SW642	mad1WTymEGFP	ymEGFP_red	mad1WTymEGFP	Cell_23	102632	35624.6	3778.16	89.4556	colocalized
SW130_TR1_200311	200313_SW130_TR1_slide12_04	SW130	mad2WTymEGFP	ymEGFP_red	mad2WTymEGFP	Cell_169	102633	67529.1	3412.09	7631.94	unpaired
SW642_TR1_200325	200327_SW642_TR1_slide07_02	SW642	mad1WTymEGFP	ymEGFP_red	mad1WTymEGFP	Cell_46	102641	72158.9	4051.64	65.633	colocalized
SW130_TR1_200311	200313_SW130_TR1_slide12_04	SW130	mad2WTymEGFP	mad1_gs_gold	mad1endog	Cell_315	102650	114704	3229.58	1150.98	unpaired
SW130_TR1_200311	200313_SW130_TR1_slide12_02	SW130	mad2WTymEGFP	ymEGFP_red	mad2WTymEGFP	Cell_206	102652	115263	3174.09	3993.01	unpaired
SW642_TR1_200325	200327_SW642_TR1_slide05_02	SW642	mad1WTymEGFP	ymEGFP_red	mad1WTymEGFP	Cell_60	102656	77177.7	3581.46	45.5254	colocalized
SW130_TR1_200311	200313_SW130_TR1_slide12_04	SW130	mad2WTymEGFP	ymEGFP_red	mad2WTymEGFP	Cell_244	10266.8	86564.9	2902.03	4827.13	unpaired
SW642_TR1_200325	200327_SW642_TR1_slide05_02	SW642	mad1WTymEGFP	mad1_gs_gold	mad1WTymEGFP	Cell_60	102665	77139.7	3604.86	45.5254	colocalized
SW130_TR1_200311	200313_SW130_TR1_slide11_05	SW130	mad2WTymEGFP	ymEGFP_red	mad2WTymEGFP	Cell_45	102679	17416.7	3898.36	3007.1	unpaired
SW130_TR1_200311	200313_SW130_TR1_slide11_05	SW130	mad2WTymEGFP	ymEGFP_red	mad2WTymEGFP	Cell_262	102689	111444	3488.21	2158.9	unpaired
SW642_TR1_200325	200327_SW642_TR1_slide07_02	SW642	mad1WTymEGFP	mad1_gs_gold	mad1WTymEGFP	Cell_26	102713	34809.9	3825.25	106.341	colocalized
SW642_TR1_200325	200327_SW642_TR1_slide05_06	SW642	mad1WTymEGFP	ymEGFP_red	mad1WTymEGFP	Cell_69	102719	61622.9	4313.87	82.1034	colocalized
SW642_TR1_200325	200327_SW642_TR1_slide06_02	SW642	mad1WTymEGFP	mad1_gs_gold	mad1WTymEGFP	Cell_188	102725	120886	3227.79	91.8553	colocalized
SW642_TR1_200325	200327_SW642_TR1_slide07_02	SW642	mad1WTymEGFP	ymEGFP_red	mad1WTymEGFP	Cell_26	102727	34911.7	3797.88	106.341	colocalized
SW642_TR1_200325	200327_SW642_TR1_slide05_06	SW642	mad1WTymEGFP	mad1_gs_gold	mad1WTymEGFP	Cell_69	102727	61589.4	4239.34	82.1034	colocalized
SW642_TR1_200325	200327_SW642_TR1_slide05_06	SW642	mad1WTymEGFP	ymEGFP_red	mad1WTymEGFP	Cell_38	102731	48246.9	3202.6	48.3275	colocalized
SW130_TR1_200311	200313_SW130_TR1_slide12_02	SW130	mad2WTymEGFP	ymEGFP_red	mad2WTymEGFP	Cell_66	102744	41546.6	3542.6	1534.92	unpaired
SW642_TR1_200325	200327_SW642_TR1_slide06_02	SW642	mad1WTymEGFP	ymEGFP_red	mad1WTymEGFP	Cell_188	102764	120949	3173.5	91.8553	colocalized
SW642_TR1_200325	200327_SW642_TR1_slide05_06	SW642	mad1WTymEGFP	mad1_gs_gold	mad1WTymEGFP	Cell_38	102764	48216.1	3219.86	48.3275	colocalized
SW642_TR1_200325	200327_SW642_TR1_slide06_02	SW642	mad1WTymEGFP	mad1_gs_gold	mad1WTymEGFP	Cell_173	102771	113629	2578.01	125.992	colocalized
SW642_TR1_200325	200327_SW642_TR1_slide06_02	SW642	mad1WTymEGFP	ymEGFP_red	mad1WTymEGFP	Cell_173	102809	113748	2594.41	125.992	colocalized
SW642_TR1_200325	200327_SW642_TR1_slide05_06	SW642	mad1WTymEGFP	mad1_gs_gold	mad1WTymEGFP	Cell_19	102827	32965.6	3480.78	8080.17	unpaired
SW642_TR1_200325	200326_SW642_TR1_slide02_01	SW642	mad1WTymEGFP	ymEGFP_red	mad1WTymEGFP	Cell_117	102832	125242	2956.03	4876.22	unpaired
SW130_TR1_200311	200313_SW130_TR1_slide11_05	SW130	mad2WTymEGFP	ymEGFP_red	mad2WTymEGFP	Cell_25	102834	11804.1	4597.36	1893.23	unpaired
SW130_TR1_200311	200313_SW130_TR1_slide12_04	SW130	mad2WTymEGFP	ymEGFP_red	mad2WTymEGFP	Cell_105	102839	35639.5	3907.83	5383.14	unpaired
SW130_TR1_200311	200313_SW130_TR1_slide12_04	SW130	mad2WTymEGFP	ymEGFP_red	mad2WTymEGFP	Cell_154	102845	59683.4	3162.09	1550.65	unpaired
SW642_TR1_200325	200326_SW642_TR1_slide02_01	SW642	mad1WTymEGFP	ymEGFP_red	mad1WTymEGFP	Cell_108	102848	108153	3570.37	69.3818	colocalized
SW642_TR1_200325	200326_SW642_TR1_slide02_01	SW642	mad1WTymEGFP	mad1_gs_gold	mad1WTymEGFP	Cell_108	102849	108108	3623.17	69.3818	colocalized
SW130_TR1_200311	200313_SW130_TR1_slide12_04	SW130	mad2WTymEGFP	mad1_gs_gold	mad1endog	Cell_290	102872	104868	4069.12	3119.92	unpaired
SW642_TR1_200325	200327_SW642_TR1_slide07_02	SW642	mad1WTymEGFP	mad1_gs_gold	mad1WTymEGFP	Cell_48	10293.7	67812.9	4418.52	163.485	colocalized
SW642_TR1_200325	200327_SW642_TR1_slide05_02	SW642	mad1WTymEGFP	mad1_gs_gold	mad1WTymEGFP	Cell_95	102956	101939	4248.36	1382.68	unpaired
SW642_TR1_200325	200327_SW642_TR1_slide06_02	SW642	mad1WTymEGFP	ymEGFP_red	mad1WTymEGFP	Cell_173	102965	113157	4113.83	965.757	unpaired
SW642_TR1_200325	200327_SW642_TR1_slide07_02	SW642	mad1WTymEGFP	ymEGFP_red	mad1WTymEGFP	Cell_26	102985	35051.7	4226.59	519.234	unpaired
SW642_TR1_200325	200327_SW642_TR1_slide03_04	SW642	mad1WTymEGFP	ymEGFP_red	mad1WTymEGFP	Cell_22	10301.9	47789.2	2924.46	67.4781	colocalized
SW130_TR1_200311	200313_SW130_TR1_slide12_02	SW130	mad2WTymEGFP	ymEGFP_red	mad2WTymEGFP	Cell_66	103044	40519.1	4298.91	2134.28	unpaired
SW642_TR1_200325	200327_SW642_TR1_slide05_02	SW642	mad1WTymEGFP	ymEGFP_red	mad1WTymEGFP	Cell_83	103055	94893.1	2366.91	6583.68	unpaired
SW130_TR1_200311	200313_SW130_TR1_slide12_04	SW130	mad2WTymEGFP	mad1_gs_gold	mad1endog	Cell_290	103064	103993	2708.47	3121.44	unpaired
SW642_TR1_200325	200327_SW642_TR1_slide06_02	SW642	mad1WTymEGFP	mad1_gs_gold	mad1WTymEGFP	Cell_106	103089	74925.5	3047.12	49.7918	colocalized
SW642_TR1_200325	200327_SW642_TR1_slide06_02	SW642	mad1WTymEGFP	ymEGFP_red	mad1WTymEGFP	Cell_106	103122	74905.1	3078.33	49.7918	colocalized
SW130_TR1_200311	200313_SW130_TR1_slide12_02	SW130	mad2WTymEGFP	ymEGFP_red	mad2WTymEGFP	Cell_204	103142	111874	2500.82	2659.11	unpaired
SW642_TR1_200325	200327_SW642_TR1_slide05_06	SW642	mad1WTymEGFP	ymEGFP_red	mad1WTymEGFP	Cell_38	103151	48583.3	2539.03	58.1265	colocalized
SW130_TR1_200311	200313_SW130_TR1_slide11_05	SW130	mad2WTymEGFP	ymEGFP_red	mad2WTymEGFP	Cell_179	103159	77581.7	3793.01	2672.07	unpaired
SW642_TR1_200325	200327_SW642_TR1_slide05_06	SW642	mad1WTymEGFP	mad1_gs_gold	mad1WTymEGFP	Cell_38	103171	48552.1	2494.25	58.1265	colocalized
SW642_TR1_200325	200327_SW642_TR1_slide05_02	SW642	mad1WTymEGFP	mad1_gs_gold	mad1WTymEGFP	Cell_67	10319.5	91265.9	3000.27	103.499	colocalized
SW642_TR1_200325	200327_SW642_TR1_slide07_02	SW642	mad1WTymEGFP	mad1_gs_gold	mad1WTymEGFP	Cell_26	103271	33037.6	2935.11	99.3659	colocalized
SW130_TR1_200311	200313_SW130_TR1_slide12_02	SW130	mad2WTymEGFP	ymEGFP_red	mad2WTymEGFP	Cell_66	103279	40071.6	3454.83	1546.77	unpaired
SW642_TR1_200325	200327_SW642_TR1_slide07_02	SW642	mad1WTymEGFP	ymEGFP_red	mad1WTymEGFP	Cell_26	103298	33128.3	2904.81	99.3659	colocalized
SW130_TR1_200311	200313_SW130_TR1_slide11_05	SW130	mad2WTymEGFP	mad1_gs_gold	mad1endog	Cell_45	103324	20353.8	3889.36	2767.58	unpaired
SW642_TR1_200325	200327_SW642_TR1_slide05_06	SW642	mad1WTymEGFP	ymEGFP_red	mad1WTymEGFP	Cell_46	103348	54064.7	3915.07	47.1962	colocalized
SW642_TR1_200325	200327_SW642_TR1_slide05_06	SW642	mad1WTymEGFP	mad1_gs_gold	mad1WTymEGFP	Cell_46	103352	54023.1	3893.14	47.1962	colocalized
SW130_TR1_200311	200313_SW130_TR1_slide11_05	SW130	mad2WTymEGFP	ymEGFP_red	mad2WTymEGFP	Cell_179	103361	76493.8	3778.25	1762.92	unpaired
SW642_TR1_200325	200327_SW642_TR1_slide05_06	SW642	mad1WTymEGFP	ymEGFP_red	mad1WTymEGFP	Cell_15	103388	21152.8	2344.85	74.4435	colocalized
SW642_TR1_200325	200327_SW642_TR1_slide05_06	SW642	mad1WTymEGFP	mad1_gs_gold	mad1WTymEGFP	Cell_15	103401	21113.4	2283.04	74.4435	colocalized
SW130_TR1_200311	200313_SW130_TR1_slide12_04	SW130	mad2WTymEGFP	ymEGFP_red	mad2WTymEGFP	Cell_315	103407	113841	3312.87	1150.98	unpaired
SW130_TR1_200311	200313_SW130_TR1_slide12_04	SW130	mad2WTymEGFP	ymEGFP_red	mad2WTymEGFP	Cell_115	103413	40514.9	2861.58	3090.9	unpaired
SW642_TR1_200325	200327_SW642_TR1_slide07_02	SW642	mad1WTymEGFP	ymEGFP_red	mad1WTymEGFP	Cell_44	103586	60784.5	3723.65	6997.45	unpaired
SW130_TR1_200311	200313_SW130_TR1_slide11_05	SW130	mad2WTymEGFP	ymEGFP_red	mad2WTymEGFP	Cell_262	103587	110889	2368.15	766.3	unpaired
SW130_TR1_200311	200313_SW130_TR1_slide12_02	SW130	mad2WTymEGFP	ymEGFP_red	mad2WTymEGFP	Cell_132	10359.4	69057.9	2928.37	7458.48	unpaired
SW130_TR1_200311	200313_SW130_TR1_slide11_05	SW130	mad2WTymEGFP	ymEGFP_red	mad2WTymEGFP	Cell_45	103609	17604.3	3753.34	2767.58	unpaired
SW130_TR1_200311	200313_SW130_TR1_slide12_02	SW130	mad2WTymEGFP	mad1_gs_gold	mad1endog	Cell_216	103628	118649	4005.49	2870.59	unpaired
SW130_TR1_200311	200313_SW130_TR1_slide11_05	SW130	mad2WTymEGFP	mad1_gs_gold	mad1endog	Cell_275	103629	117425	3318.11	1091.18	unpaired
SW642_TR1_200325	200327_SW642_TR1_slide03_04	SW642	mad1WTymEGFP	mad1_gs_gold	mad1WTymEGFP	Cell_22	10365.3	47769.6	2912.23	67.4781	colocalized
SW130_TR1_200311	200313_SW130_TR1_slide11_05	SW130	mad2WTymEGFP	mad1_gs_gold	mad1endog	Cell_25	103655	10768.6	3241.62	1893.23	unpaired
SW642_TR1_200325	200327_SW642_TR1_slide06_02	SW642	mad1WTymEGFP	mad1_gs_gold	mad1WTymEGFP	Cell_48	103686	25992.9	4270.89	65.2828	colocalized
SW130_TR1_200311	200313_SW130_TR1_slide12_04	SW130	mad2WTymEGFP	ymEGFP_red	mad2WTymEGFP	Cell_105	103688	35636.9	3188.03	4627.78	unpaired
SW642_TR1_200325	200327_SW642_TR1_slide05_06	SW642	mad1WTymEGFP	ymEGFP_red	mad1WTymEGFP	Cell_35	103699	46545.5	2190.48	5622.63	unpaired
SW130_TR1_200311	200313_SW130_TR1_slide11_05	SW130	mad2WTymEGFP	ymEGFP_red	mad2WTymEGFP	Cell_262	103707	111494	2385.65	1267.59	unpaired
SW130_TR1_200311	200313_SW130_TR1_slide12_04	SW130	mad2WTymEGFP	ymEGFP_red	mad2WTymEGFP	Cell_214	103720	74129.4	4112.59	4940.6	unpaired
SW642_TR1_200325	200327_SW642_TR1_slide06_02	SW642	mad1WTymEGFP	ymEGFP_red	mad1WTymEGFP	Cell_48	103722	26033.2	4234.26	65.2828	colocalized
SW130_TR1_200311	200313_SW130_TR1_slide12_04	SW130	mad2WTymEGFP	ymEGFP_red	mad2WTymEGFP	Cell_288	103748	102969	3709.9	10338.9	unpaired
SW130_TR1_200311	200313_SW130_TR1_slide12_02	SW130	mad2WTymEGFP	ymEGFP_red	mad2WTymEGFP	Cell_112	103764	64378.3	3233.67	2567.53	unpaired
SW642_TR1_200325	200327_SW642_TR1_slide03_04	SW642	mad1WTymEGFP	ymEGFP_red	mad1WTymEGFP	Cell_61	10381.6	94153.4	2527.32	86.7717	colocalized
SW642_TR1_200325	200327_SW642_TR1_slide05_06	SW642	mad1WTymEGFP	mad1_gs_gold	mad1WTymEGFP	Cell_93	103840	85926.6	3291.73	59.307	colocalized
SW642_TR1_200325	200327_SW642_TR1_slide06_02	SW642	mad1WTymEGFP	mad1_gs_gold	mad1WTymEGFP	Cell_32	103857	17057.2	3755.92	91.5722	colocalized
SW130_TR1_200311	200313_SW130_TR1_slide12_04	SW130	mad2WTymEGFP	ymEGFP_red	mad2WTymEGFP	Cell_315	103861	112273	2875.1	2522.88	unpaired
SW642_TR1_200325	200327_SW642_TR1_slide06_02	SW642	mad1WTymEGFP	ymEGFP_red	mad1WTymEGFP	Cell_32	103874	17041	3667.41	91.5722	colocalized
SW642_TR1_200325	200327_SW642_TR1_slide05_06	SW642	mad1WTymEGFP	ymEGFP_red	mad1WTymEGFP	Cell_93	103880	85886	3308.13	59.307	colocalized
SW130_TR1_200311	200313_SW130_TR1_slide12_04	SW130	mad2WTymEGFP	ymEGFP_red	mad2WTymEGFP	Cell_288	103954	102383	2465.64	10189	unpaired
SW130_TR1_200311	200313_SW130_TR1_slide12_02	SW130	mad2WTymEGFP	ymEGFP_red	mad2WTymEGFP	Cell_204	103964	111960	2922.16	3205.13	unpaired
SW130_TR1_200311	200313_SW130_TR1_slide12_02	SW130	mad2WTymEGFP	ymEGFP_red	mad2WTymEGFP	Cell_206	103964	111960	2922.16	2028.8	unpaired
SW642_TR1_200325	200327_SW642_TR1_slide06_02	SW642	mad1WTymEGFP	ymEGFP_red	mad1WTymEGFP	Cell_173	103987	118067	2858.61	2713.08	unpaired
SW130_TR1_200311	200313_SW130_TR1_slide11_05	SW130	mad2WTymEGFP	ymEGFP_red	mad2WTymEGFP	Cell_242	10399.4	102581	3337.03	1255.95	unpaired
SW130_TR1_200311	200313_SW130_TR1_slide11_05	SW130	mad2WTymEGFP	mad1_gs_gold	mad1endog	Cell_262	104035	110275	2270.6	766.3	unpaired
SW130_TR1_200311	200313_SW130_TR1_slide12_02	SW130	mad2WTymEGFP	ymEGFP_red	mad2WTymEGFP	Cell_111	104035	60611.5	3150.99	1044.41	unpaired
SW642_TR1_200325	200327_SW642_TR1_slide05_02	SW642	mad1WTymEGFP	ymEGFP_red	mad1WTymEGFP	Cell_54	104058	69904	2965.38	89.8602	colocalized
SW642_TR1_200325	200327_SW642_TR1_slide05_02	SW642	mad1WTymEGFP	mad1_gs_gold	mad1WTymEGFP	Cell_54	104084	69831.7	2918.78	89.8602	colocalized
SW130_TR1_200311	200313_SW130_TR1_slide12_04	SW130	mad2WTymEGFP	ymEGFP_red	mad2WTymEGFP	Cell_342	104095	124049	2688.03	1311.53	unpaired
SW642_TR1_200325	200327_SW642_TR1_slide05_06	SW642	mad1WTymEGFP	ymEGFP_red	mad1WTymEGFP	Cell_29	104103	41211.4	2446.06	127.92	colocalized
SW642_TR1_200325	200327_SW642_TR1_slide05_06	SW642	mad1WTymEGFP	mad1_gs_gold	mad1WTymEGFP	Cell_29	104137	41186.7	2325.24	127.92	colocalized
SW642_TR1_200325	200327_SW642_TR1_slide03_04	SW642	mad1WTymEGFP	mad1_gs_gold	mad1WTymEGFP	Cell_61	10414.6	94092.3	2579.35	86.7717	colocalized
SW642_TR1_200325	200327_SW642_TR1_slide07_02	SW642	mad1WTymEGFP	mad1_gs_gold	mad1WTymEGFP	Cell_62	104154	83738.1	4756.21	180.909	colocalized
SW642_TR1_200325	200327_SW642_TR1_slide07_02	SW642	mad1WTymEGFP	ymEGFP_red	mad1WTymEGFP	Cell_62	104179	83813.9	4593.86	180.909	colocalized
SW642_TR1_200325	200327_SW642_TR1_slide05_02	SW642	mad1WTymEGFP	ymEGFP_red	mad1WTymEGFP	Cell_79	104189	93671.6	2606.03	516.599	unpaired
SW642_TR1_200325	200327_SW642_TR1_slide05_02	SW642	mad1WTymEGFP	mad1_gs_gold	mad1WTymEGFP	Cell_79	104200	94015.7	2991.19	516.599	unpaired
SW642_TR1_200325	200327_SW642_TR1_slide05_06	SW642	mad1WTymEGFP	mad1_gs_gold	mad1WTymEGFP	Cell_14	104246	24331.9	4674.94	155.008	colocalized
SW642_TR1_200325	200327_SW642_TR1_slide05_06	SW642	mad1WTymEGFP	ymEGFP_red	mad1WTymEGFP	Cell_14	104246	24400.3	4535.84	155.008	colocalized
SW642_TR1_200325	200327_SW642_TR1_slide05_06	SW642	mad1WTymEGFP	ymEGFP_red	mad1WTymEGFP	Cell_18	104266	30220.5	2457.06	60.2626	colocalized
SW130_TR1_200311	200313_SW130_TR1_slide12_02	SW130	mad2WTymEGFP	mad1_gs_gold	mad1endog	Cell_111	104277	60202.4	4080.97	1044.41	unpaired
SW130_TR1_200311	200313_SW130_TR1_slide12_04	SW130	mad2WTymEGFP	mad1_gs_gold	mad1endog	Cell_342	104301	122758	2583.15	1188.76	unpaired
SW642_TR1_200325	200326_SW642_TR1_slide02_01	SW642	mad1WTymEGFP	ymEGFP_red	mad1WTymEGFP	Cell_116	104314	115609	2615.03	77.6709	colocalized
SW130_TR1_200311	200313_SW130_TR1_slide12_04	SW130	mad2WTymEGFP	mad1_gs_gold	mad1endog	Cell_118	104314	45403.1	2415.89	1953.58	unpaired
SW642_TR1_200325	200326_SW642_TR1_slide02_01	SW642	mad1WTymEGFP	mad1_gs_gold	mad1WTymEGFP	Cell_116	104324	115532	2616.97	77.6709	colocalized
SW642_TR1_200325	200327_SW642_TR1_slide05_06	SW642	mad1WTymEGFP	mad1_gs_gold	mad1WTymEGFP	Cell_18	104326	30224.2	2461.29	60.2626	colocalized
SW642_TR1_200325	200327_SW642_TR1_slide06_02	SW642	mad1WTymEGFP	ymEGFP_red	mad1WTymEGFP	Cell_174	104449	110529	2177.26	72.2493	colocalized
SW642_TR1_200325	200327_SW642_TR1_slide06_02	SW642	mad1WTymEGFP	mad1_gs_gold	mad1WTymEGFP	Cell_174	104450	110460	2155.86	72.2493	colocalized
SW642_TR1_200325	200327_SW642_TR1_slide05_02	SW642	mad1WTymEGFP	ymEGFP_red	mad1WTymEGFP	Cell_79	104481	92667.3	2538.98	1449.7	unpaired
SW130_TR1_200311	200313_SW130_TR1_slide11_05	SW130	mad2WTymEGFP	ymEGFP_red	mad2WTymEGFP	Cell_79	104509	38447.2	2992.49	2237.97	unpaired
SW130_TR1_200311	200313_SW130_TR1_slide12_04	SW130	mad2WTymEGFP	mad1_gs_gold	mad1endog	Cell_154	104520	59552.4	3759.09	1783.03	unpaired
SW642_TR1_200325	200327_SW642_TR1_slide05_02	SW642	mad1WTymEGFP	ymEGFP_red	mad1WTymEGFP	Cell_103	104537	117635	3003.52	126.294	colocalized
SW642_TR1_200325	200327_SW642_TR1_slide06_02	SW642	mad1WTymEGFP	mad1_gs_gold	mad1WTymEGFP	Cell_102	104538	67466.9	2788.2	79.3329	colocalized
SW642_TR1_200325	200327_SW642_TR1_slide06_02	SW642	mad1WTymEGFP	ymEGFP_red	mad1WTymEGFP	Cell_157	104539	104371	3112.01	60.1655	colocalized
SW642_TR1_200325	200327_SW642_TR1_slide06_02	SW642	mad1WTymEGFP	ymEGFP_red	mad1WTymEGFP	Cell_102	104549	67545	2796.75	79.3329	colocalized
SW130_TR1_200311	200313_SW130_TR1_slide11_05	SW130	mad2WTymEGFP	mad1_gs_gold	mad1endog	Cell_274	10455.6	117559	4711.08	1110.11	unpaired
SW642_TR1_200325	200327_SW642_TR1_slide06_02	SW642	mad1WTymEGFP	mad1_gs_gold	mad1WTymEGFP	Cell_157	104561	104344	3161.07	60.1655	colocalized
SW642_TR1_200325	200327_SW642_TR1_slide05_02	SW642	mad1WTymEGFP	mad1_gs_gold	mad1WTymEGFP	Cell_103	104561	117559	3101.49	126.294	colocalized
SW130_TR1_200311	200313_SW130_TR1_slide12_02	SW130	mad2WTymEGFP	mad1_gs_gold	mad1endog	Cell_112	104577	61943.8	3300.33	2567.53	unpaired
SW642_TR1_200325	200327_SW642_TR1_slide03_04	SW642	mad1WTymEGFP	mad1_gs_gold	mad1WTymEGFP	Cell_29	104578	45362.3	4308.92	609.197	unpaired
SW130_TR1_200311	200313_SW130_TR1_slide12_04	SW130	mad2WTymEGFP	ymEGFP_red	mad2WTymEGFP	Cell_342	104607	123394	3539.71	983.848	unpaired
SW642_TR1_200325	200326_SW642_TR1_slide02_01	SW642	mad1WTymEGFP	mad1_gs_gold	mad1WTymEGFP	Cell_108	104612	110096	3913.59	87.2855	colocalized
SW642_TR1_200325	200327_SW642_TR1_slide03_04	SW642	mad1WTymEGFP	mad1_gs_gold	mad1WTymEGFP	Cell_29	104661	45887.5	4011.7	66.9967	colocalized
SW642_TR1_200325	200326_SW642_TR1_slide02_01	SW642	mad1WTymEGFP	ymEGFP_red	mad1WTymEGFP	Cell_108	104685	110107	3960.16	87.2855	colocalized
SW642_TR1_200325	200327_SW642_TR1_slide03_04	SW642	mad1WTymEGFP	ymEGFP_red	mad1WTymEGFP	Cell_29	104689	45910.7	4067.97	66.9967	colocalized
SW130_TR1_200311	200313_SW130_TR1_slide12_02	SW130	mad2WTymEGFP	mad1_gs_gold	mad1endog	Cell_66	104702	39465.4	3464.7	1546.77	unpaired
SW130_TR1_200311	200313_SW130_TR1_slide11_05	SW130	mad2WTymEGFP	mad1_gs_gold	mad1endog	Cell_179	104716	75461.2	3324.81	1762.92	unpaired
SW130_TR1_200311	200313_SW130_TR1_slide12_04	SW130	mad2WTymEGFP	mad1_gs_gold	mad1endog	Cell_269	104740	100543	2393.69	2407.51	unpaired
SW130_TR1_200311	200313_SW130_TR1_slide12_04	SW130	mad2WTymEGFP	ymEGFP_red	mad2WTymEGFP	Cell_35	104745	17174.6	2724.23	1843.68	unpaired
SW642_TR1_200325	200327_SW642_TR1_slide03_04	SW642	mad1WTymEGFP	mad1_gs_gold	mad1WTymEGFP	Cell_29	104749	46866.5	2557.79	55.0073	colocalized
SW642_TR1_200325	200327_SW642_TR1_slide06_02	SW642	mad1WTymEGFP	mad1_gs_gold	mad1WTymEGFP	Cell_48	104765	27270.2	4298.44	94.082	colocalized
SW642_TR1_200325	200327_SW642_TR1_slide03_04	SW642	mad1WTymEGFP	ymEGFP_red	mad1WTymEGFP	Cell_29	104791	46876.1	2591.99	55.0073	colocalized
SW642_TR1_200325	200327_SW642_TR1_slide06_02	SW642	mad1WTymEGFP	ymEGFP_red	mad1WTymEGFP	Cell_48	104793	27325.2	4227.43	94.082	colocalized
SW642_TR1_200325	200327_SW642_TR1_slide05_06	SW642	mad1WTymEGFP	ymEGFP_red	mad1WTymEGFP	Cell_106	104812	95091.4	2799.11	97.9373	colocalized
SW642_TR1_200325	200327_SW642_TR1_slide05_06	SW642	mad1WTymEGFP	mad1_gs_gold	mad1WTymEGFP	Cell_106	104815	95066.8	2704.36	97.9373	colocalized
SW642_TR1_200325	200327_SW642_TR1_slide05_06	SW642	mad1WTymEGFP	mad1_gs_gold	mad1WTymEGFP	Cell_23	104857	36953.5	3030.94	46.3967	colocalized
SW130_TR1_200311	200313_SW130_TR1_slide12_04	SW130	mad2WTymEGFP	mad1_gs_gold	mad1endog	Cell_357	104864	128460	2544.76	2579.53	unpaired
SW642_TR1_200325	200327_SW642_TR1_slide05_06	SW642	mad1WTymEGFP	ymEGFP_red	mad1WTymEGFP	Cell_23	104894	36979.8	3021.35	46.3967	colocalized
SW642_TR1_200325	200327_SW642_TR1_slide05_06	SW642	mad1WTymEGFP	ymEGFP_red	mad1WTymEGFP	Cell_106	104912	94181	3431.86	1150.35	unpaired
SW642_TR1_200325	200326_SW642_TR1_slide02_01	SW642	mad1WTymEGFP	ymEGFP_red	mad1WTymEGFP	Cell_117	104933	123015	2602.53	1808.05	unpaired
SW642_TR1_200325	200327_SW642_TR1_slide05_06	SW642	mad1WTymEGFP	mad1_gs_gold	mad1WTymEGFP	Cell_69	104943	61177.8	3434.59	76.0351	colocalized
SW130_TR1_200311	200313_SW130_TR1_slide12_04	SW130	mad2WTymEGFP	ymEGFP_red	mad2WTymEGFP	Cell_357	104954	130997	3002.49	2579.53	unpaired
SW642_TR1_200325	200327_SW642_TR1_slide05_06	SW642	mad1WTymEGFP	ymEGFP_red	mad1WTymEGFP	Cell_69	104954	60731.6	4339.6	123.881	colocalized
SW130_TR1_200311	200313_SW130_TR1_slide12_04	SW130	mad2WTymEGFP	ymEGFP_red	mad2WTymEGFP	Cell_46	10496.9	16412	3251.8	1600.57	unpaired
SW642_TR1_200325	200327_SW642_TR1_slide05_06	SW642	mad1WTymEGFP	ymEGFP_red	mad1WTymEGFP	Cell_69	104965	61250.3	3428.18	76.0351	colocalized
SW642_TR1_200325	200327_SW642_TR1_slide05_06	SW642	mad1WTymEGFP	mad1_gs_gold	mad1WTymEGFP	Cell_69	104970	60628.5	4406.39	123.881	colocalized
SW642_TR1_200325	200327_SW642_TR1_slide06_02	SW642	mad1WTymEGFP	mad1_gs_gold	mad1WTymEGFP	Cell_32	104991	17502.8	3299.56	69.8204	colocalized
SW130_TR1_200311	200313_SW130_TR1_slide12_02	SW130	mad2WTymEGFP	mad1_gs_gold	mad1endog	Cell_159	105017	83668.9	3266.74	1109.11	unpaired
SW642_TR1_200325	200327_SW642_TR1_slide06_02	SW642	mad1WTymEGFP	ymEGFP_red	mad1WTymEGFP	Cell_32	105028	17521.5	3243.38	69.8204	colocalized
SW130_TR1_200311	200313_SW130_TR1_slide12_02	SW130	mad2WTymEGFP	ymEGFP_red	mad2WTymEGFP	Cell_197	10507.3	112616	2715.32	4231.49	unpaired
SW642_TR1_200325	200327_SW642_TR1_slide05_06	SW642	mad1WTymEGFP	mad1_gs_gold	mad1WTymEGFP	Cell_23	105078	36660.3	3889.65	943.335	unpaired
SW130_TR1_200311	200313_SW130_TR1_slide12_04	SW130	mad2WTymEGFP	ymEGFP_red	mad2WTymEGFP	Cell_323	10511.8	120275	3915.91	4413.56	unpaired
SW130_TR1_200311	200313_SW130_TR1_slide12_04	SW130	mad2WTymEGFP	ymEGFP_red	mad2WTymEGFP	Cell_183	105129	63877	2955.78	4399.63	unpaired
SW642_TR1_200325	200327_SW642_TR1_slide06_02	SW642	mad1WTymEGFP	ymEGFP_red	mad1WTymEGFP	Cell_173	105188	120464	2453.95	77.8654	colocalized
SW130_TR1_200311	200313_SW130_TR1_slide12_04	SW130	mad2WTymEGFP	ymEGFP_red	mad2WTymEGFP	Cell_118	105188	46125.2	4006.85	1953.58	unpaired
SW642_TR1_200325	200327_SW642_TR1_slide06_02	SW642	mad1WTymEGFP	ymEGFP_red	mad1WTymEGFP	Cell_48	105198	25392	2727.36	2242.7	unpaired
SW642_TR1_200325	200327_SW642_TR1_slide06_02	SW642	mad1WTymEGFP	mad1_gs_gold	mad1WTymEGFP	Cell_173	105209	120442	2382.27	77.8654	colocalized
SW642_TR1_200325	200327_SW642_TR1_slide05_06	SW642	mad1WTymEGFP	mad1_gs_gold	mad1WTymEGFP	Cell_56	105285	58862.7	2480.71	124.272	colocalized
SW642_TR1_200325	200327_SW642_TR1_slide06_02	SW642	mad1WTymEGFP	mad1_gs_gold	mad1WTymEGFP	Cell_106	105306	75602.5	3662.89	84.6748	colocalized
SW642_TR1_200325	200327_SW642_TR1_slide05_06	SW642	mad1WTymEGFP	ymEGFP_red	mad1WTymEGFP	Cell_56	105312	58946.2	2568.7	124.272	colocalized
SW130_TR1_200311	200313_SW130_TR1_slide11_05	SW130	mad2WTymEGFP	ymEGFP_red	mad2WTymEGFP	Cell_69	105340	34550.5	3918.71	2781.43	unpaired
SW642_TR1_200325	200327_SW642_TR1_slide06_02	SW642	mad1WTymEGFP	ymEGFP_red	mad1WTymEGFP	Cell_106	105359	75661.4	3633.03	84.6748	colocalized
SW130_TR1_200311	200313_SW130_TR1_slide12_04	SW130	mad2WTymEGFP	ymEGFP_red	mad2WTymEGFP	Cell_115	105408	39457.5	3748.88	3546.42	unpaired
SW130_TR1_200311	200313_SW130_TR1_slide12_04	SW130	mad2WTymEGFP	ymEGFP_red	mad2WTymEGFP	Cell_290	105410	106052	2694.13	2422.23	unpaired
SW130_TR1_200311	200313_SW130_TR1_slide12_04	SW130	mad2WTymEGFP	mad1_gs_gold	mad1endog	Cell_342	105420	123040	3965.94	983.848	unpaired
SW130_TR1_200311	200313_SW130_TR1_slide12_02	SW130	mad2WTymEGFP	mad1_gs_gold	mad1endog	Cell_217	105445	117022	3169.51	2566.07	unpaired
SW642_TR1_200325	200327_SW642_TR1_slide06_02	SW642	mad1WTymEGFP	ymEGFP_red	mad1WTymEGFP	Cell_32	105472	17937.3	2612.88	23.8827	colocalized
SW130_TR1_200311	200313_SW130_TR1_slide12_04	SW130	mad2WTymEGFP	mad1_gs_gold	mad1endog	Cell_35	105494	11528.6	3691.79	1174.86	unpaired
SW642_TR1_200325	200327_SW642_TR1_slide06_02	SW642	mad1WTymEGFP	mad1_gs_gold	mad1WTymEGFP	Cell_32	105494	17928.6	2609.61	23.8827	colocalized
SW130_TR1_200311	200313_SW130_TR1_slide12_04	SW130	mad2WTymEGFP	ymEGFP_red	mad2WTymEGFP	Cell_351	105551	126123	3010.29	4903.31	unpaired
SW130_TR1_200311	200313_SW130_TR1_slide12_02	SW130	mad2WTymEGFP	mad1_gs_gold	mad1endog	Cell_206	105556	112643	3978.13	395.492	unpaired
SW130_TR1_200311	200313_SW130_TR1_slide12_04	SW130	mad2WTymEGFP	mad1_gs_gold	mad1endog	Cell_35	105564	15672.7	3411.76	1843.68	unpaired
SW642_TR1_200325	200327_SW642_TR1_slide06_02	SW642	mad1WTymEGFP	ymEGFP_red	mad1WTymEGFP	Cell_157	105576	104806	4358.95	49.2463	colocalized
SW130_TR1_200311	200313_SW130_TR1_slide12_02	SW130	mad2WTymEGFP	ymEGFP_red	mad2WTymEGFP	Cell_206	105601	112972	3763.31	395.492	unpaired
SW642_TR1_200325	200327_SW642_TR1_slide06_02	SW642	mad1WTymEGFP	mad1_gs_gold	mad1WTymEGFP	Cell_157	105602	104768	4376.42	49.2463	colocalized
SW642_TR1_200325	200327_SW642_TR1_slide05_06	SW642	mad1WTymEGFP	ymEGFP_red	mad1WTymEGFP	Cell_15	105615	19049.7	4381.04	113.871	colocalized
SW642_TR1_200325	200327_SW642_TR1_slide05_02	SW642	mad1WTymEGFP	ymEGFP_red	mad1WTymEGFP	Cell_102	105631	113742	3188.84	106.078	colocalized
SW642_TR1_200325	200327_SW642_TR1_slide05_06	SW642	mad1WTymEGFP	mad1_gs_gold	mad1WTymEGFP	Cell_15	105631	18969.9	4460.68	113.871	colocalized
SW642_TR1_200325	200327_SW642_TR1_slide05_02	SW642	mad1WTymEGFP	mad1_gs_gold	mad1WTymEGFP	Cell_102	105660	113663	3253.42	106.078	colocalized
SW130_TR1_200311	200313_SW130_TR1_slide12_04	SW130	mad2WTymEGFP	ymEGFP_red	mad2WTymEGFP	Cell_30	105701	8239.71	2818.99	2997.09	unpaired
SW642_TR1_200325	200327_SW642_TR1_slide06_02	SW642	mad1WTymEGFP	mad1_gs_gold	mad1WTymEGFP	Cell_165	105705	110386	3014.39	82.5994	colocalized
SW642_TR1_200325	200327_SW642_TR1_slide06_02	SW642	mad1WTymEGFP	ymEGFP_red	mad1WTymEGFP	Cell_26	105721	12716.3	3470.34	5836.88	unpaired
SW642_TR1_200325	200327_SW642_TR1_slide06_02	SW642	mad1WTymEGFP	ymEGFP_red	mad1WTymEGFP	Cell_165	105729	110436	2953.18	82.5994	colocalized
SW130_TR1_200311	200313_SW130_TR1_slide11_05	SW130	mad2WTymEGFP	ymEGFP_red	mad2WTymEGFP	Cell_179	105791	80733.9	2833.44	1510.12	unpaired
SW130_TR1_200311	200313_SW130_TR1_slide11_05	SW130	mad2WTymEGFP	ymEGFP_red	mad2WTymEGFP	Cell_40	105800	21444.1	4210.87	1418.91	unpaired
SW130_TR1_200311	200313_SW130_TR1_slide11_05	SW130	mad2WTymEGFP	ymEGFP_red	mad2WTymEGFP	Cell_40	105821	16035.5	3746.25	6584.54	unpaired
SW130_TR1_200311	200313_SW130_TR1_slide12_02	SW130	mad2WTymEGFP	mad1_gs_gold	mad1endog	Cell_159	105827	82903.1	2616.12	1100.42	unpaired
SW642_TR1_200325	200327_SW642_TR1_slide07_02	SW642	mad1WTymEGFP	ymEGFP_red	mad1WTymEGFP	Cell_38	10586	55515.7	2455.76	70.7146	colocalized
SW130_TR1_200311	200313_SW130_TR1_slide12_02	SW130	mad2WTymEGFP	ymEGFP_red	mad2WTymEGFP	Cell_66	105861	33889.4	2761.01	5738.49	unpaired
SW130_TR1_200311	200313_SW130_TR1_slide12_04	SW130	mad2WTymEGFP	ymEGFP_red	mad2WTymEGFP	Cell_269	105889	99408.1	4179.16	2407.51	unpaired
SW642_TR1_200325	200326_SW642_TR1_slide02_01	SW642	mad1WTymEGFP	mad1_gs_gold	mad1WTymEGFP	Cell_116	105891	115526	2217.32	56.9264	colocalized
SW642_TR1_200325	200326_SW642_TR1_slide02_01	SW642	mad1WTymEGFP	ymEGFP_red	mad1WTymEGFP	Cell_116	105893	115565	2175.9	56.9264	colocalized
SW130_TR1_200311	200313_SW130_TR1_slide12_04	SW130	mad2WTymEGFP	ymEGFP_red	mad2WTymEGFP	Cell_118	105900	47342.1	2797.85	1344.53	unpaired
SW130_TR1_200311	200313_SW130_TR1_slide12_04	SW130	mad2WTymEGFP	mad1_gs_gold	mad1endog	Cell_290	105912	107972	4082.94	2017.62	unpaired
SW642_TR1_200325	200327_SW642_TR1_slide05_06	SW642	mad1WTymEGFP	mad1_gs_gold	mad1WTymEGFP	Cell_23	105945	37202.6	3892.55	16.8367	colocalized
SW642_TR1_200325	200327_SW642_TR1_slide05_06	SW642	mad1WTymEGFP	ymEGFP_red	mad1WTymEGFP	Cell_23	105950	37186.7	3890.17	16.8367	colocalized
SW642_TR1_200325	200326_SW642_TR1_slide02_01	SW642	mad1WTymEGFP	ymEGFP_red	mad1WTymEGFP	Cell_117	106012	121571	2626.79	29.7137	colocalized
SW130_TR1_200311	200313_SW130_TR1_slide12_04	SW130	mad2WTymEGFP	ymEGFP_red	mad2WTymEGFP	Cell_214	106021	75382.4	2437.55	3239.69	unpaired
SW130_TR1_200311	200313_SW130_TR1_slide12_02	SW130	mad2WTymEGFP	ymEGFP_red	mad2WTymEGFP	Cell_159	106022	83344.1	3605.27	1100.42	unpaired
SW642_TR1_200325	200326_SW642_TR1_slide02_01	SW642	mad1WTymEGFP	mad1_gs_gold	mad1WTymEGFP	Cell_117	106029	121577	2603.17	29.7137	colocalized
SW130_TR1_200311	200313_SW130_TR1_slide11_05	SW130	mad2WTymEGFP	ymEGFP_red	mad2WTymEGFP	Cell_87	106074	41384.2	4101.52	4298.9	unpaired
SW130_TR1_200311	200313_SW130_TR1_slide11_05	SW130	mad2WTymEGFP	mad1_gs_gold	mad1endog	Cell_69	106088	37494.2	3062.33	1068.48	unpaired
SW130_TR1_200311	200313_SW130_TR1_slide12_02	SW130	mad2WTymEGFP	mad1_gs_gold	mad1endog	Cell_98	106092	53795.5	3384.85	1059.93	unpaired
SW130_TR1_200311	200313_SW130_TR1_slide12_04	SW130	mad2WTymEGFP	ymEGFP_red	mad2WTymEGFP	Cell_269	106103	98285.1	3892.49	2538.78	unpaired
SW130_TR1_200311	200313_SW130_TR1_slide12_04	SW130	mad2WTymEGFP	ymEGFP_red	mad2WTymEGFP	Cell_35	106114	11151.4	2767.88	1174.86	unpaired
SW130_TR1_200311	200313_SW130_TR1_slide12_02	SW130	mad2WTymEGFP	ymEGFP_red	mad2WTymEGFP	Cell_159	106253	83428.5	3737.76	1309.81	unpaired
SW130_TR1_200311	200313_SW130_TR1_slide11_05	SW130	mad2WTymEGFP	mad1_gs_gold	mad1endog	Cell_179	106262	79903.5	4003.51	1510.12	unpaired
SW130_TR1_200311	200313_SW130_TR1_slide11_05	SW130	mad2WTymEGFP	ymEGFP_red	mad2WTymEGFP	Cell_69	106283	36549.9	3522.68	1068.48	unpaired
SW642_TR1_200325	200326_SW642_TR1_slide02_01	SW642	mad1WTymEGFP	ymEGFP_red	mad1WTymEGFP	Cell_117	106303	123235	2204.2	1727.2	unpaired
SW130_TR1_200311	200313_SW130_TR1_slide12_04	SW130	mad2WTymEGFP	ymEGFP_red	mad2WTymEGFP	Cell_118	106321	46206.5	4136.77	1609.4	unpaired
SW130_TR1_200311	200313_SW130_TR1_slide11_05	SW130	mad2WTymEGFP	ymEGFP_red	mad2WTymEGFP	Cell_166	106323	77313.3	3092.9	1485.86	unpaired
SW642_TR1_200325	200327_SW642_TR1_slide06_02	SW642	mad1WTymEGFP	ymEGFP_red	mad1WTymEGFP	Cell_174	106338	114174	3348.85	136.825	colocalized
SW130_TR1_200311	200313_SW130_TR1_slide12_02	SW130	mad2WTymEGFP	mad1_gs_gold	mad1endog	Cell_217	106339	115735	4233.15	2582.14	unpaired
SW642_TR1_200325	200327_SW642_TR1_slide07_02	SW642	mad1WTymEGFP	mad1_gs_gold	mad1WTymEGFP	Cell_38	10634.4	55471.7	2428.89	70.7146	colocalized
SW642_TR1_200325	200327_SW642_TR1_slide06_02	SW642	mad1WTymEGFP	mad1_gs_gold	mad1WTymEGFP	Cell_165	106351	108030	3079.92	121.568	colocalized
SW642_TR1_200325	200327_SW642_TR1_slide06_02	SW642	mad1WTymEGFP	mad1_gs_gold	mad1WTymEGFP	Cell_174	106368	114080	3443.64	136.825	colocalized
SW642_TR1_200325	200327_SW642_TR1_slide06_02	SW642	mad1WTymEGFP	ymEGFP_red	mad1WTymEGFP	Cell_165	106371	108134	3020.23	121.568	colocalized
SW642_TR1_200325	200327_SW642_TR1_slide06_02	SW642	mad1WTymEGFP	mad1_gs_gold	mad1WTymEGFP	Cell_32	106388	19372	2744.57	88.5462	colocalized
SW130_TR1_200311	200313_SW130_TR1_slide12_02	SW130	mad2WTymEGFP	ymEGFP_red	mad2WTymEGFP	Cell_159	106389	82002	3395.76	1317.45	unpaired
SW642_TR1_200325	200327_SW642_TR1_slide05_06	SW642	mad1WTymEGFP	ymEGFP_red	mad1WTymEGFP	Cell_77	106398	66886.9	3270.4	73.6911	colocalized
SW642_TR1_200325	200327_SW642_TR1_slide06_02	SW642	mad1WTymEGFP	ymEGFP_red	mad1WTymEGFP	Cell_32	106406	19454	2716.42	88.5462	colocalized
SW642_TR1_200325	200327_SW642_TR1_slide05_06	SW642	mad1WTymEGFP	mad1_gs_gold	mad1WTymEGFP	Cell_77	106416	66835	3319.52	73.6911	colocalized
SW642_TR1_200325	200327_SW642_TR1_slide07_02	SW642	mad1WTymEGFP	ymEGFP_red	mad1WTymEGFP	Cell_91	10646.3	131023	3752.9	127.758	colocalized
SW642_TR1_200325	200327_SW642_TR1_slide06_02	SW642	mad1WTymEGFP	mad1_gs_gold	mad1WTymEGFP	Cell_48	106507	30779.7	4184.08	81.2528	colocalized
SW642_TR1_200325	200327_SW642_TR1_slide06_02	SW642	mad1WTymEGFP	mad1_gs_gold	mad1WTymEGFP	Cell_157	106508	104538	3674.71	134.208	colocalized
SW130_TR1_200311	200313_SW130_TR1_slide12_02	SW130	mad2WTymEGFP	mad1_gs_gold	mad1endog	Cell_188	106526	100181	2816.21	4962.89	unpaired
SW642_TR1_200325	200327_SW642_TR1_slide06_02	SW642	mad1WTymEGFP	ymEGFP_red	mad1WTymEGFP	Cell_157	106536	104669	3666.54	134.208	colocalized
SW642_TR1_200325	200326_SW642_TR1_slide02_01	SW642	mad1WTymEGFP	mad1_gs_gold	mad1WTymEGFP	Cell_82	106546	73769.8	2870.1	55.793	colocalized
SW642_TR1_200325	200327_SW642_TR1_slide06_02	SW642	mad1WTymEGFP	ymEGFP_red	mad1WTymEGFP	Cell_48	106549	30834.9	4141.76	81.2528	colocalized
SW130_TR1_200311	200313_SW130_TR1_slide11_05	SW130	mad2WTymEGFP	ymEGFP_red	mad2WTymEGFP	Cell_166	106579	74835.8	2979.73	644.141	unpaired
SW642_TR1_200325	200326_SW642_TR1_slide02_01	SW642	mad1WTymEGFP	ymEGFP_red	mad1WTymEGFP	Cell_82	106585	73747.2	2902.98	55.793	colocalized
SW130_TR1_200311	200313_SW130_TR1_slide12_04	SW130	mad2WTymEGFP	ymEGFP_red	mad2WTymEGFP	Cell_35	106619	12478.7	4069.08	1520.09	unpaired
SW130_TR1_200311	200313_SW130_TR1_slide11_05	SW130	mad2WTymEGFP	mad1_gs_gold	mad1endog	Cell_166	106631	74342.4	4688.37	1779.21	unpaired
SW130_TR1_200311	200313_SW130_TR1_slide12_02	SW130	mad2WTymEGFP	ymEGFP_red	mad2WTymEGFP	Cell_98	106633	54148.9	4225.02	1059.93	unpaired
SW642_TR1_200325	200326_SW642_TR1_slide02_01	SW642	mad1WTymEGFP	mad1_gs_gold	mad1WTymEGFP	Cell_41	106645	49755.6	3146.88	121.101	colocalized
SW642_TR1_200325	200326_SW642_TR1_slide02_01	SW642	mad1WTymEGFP	ymEGFP_red	mad1WTymEGFP	Cell_41	106646	49768.1	3026.43	121.101	colocalized
SW130_TR1_200311	200313_SW130_TR1_slide12_04	SW130	mad2WTymEGFP	ymEGFP_red	mad2WTymEGFP	Cell_330	106674	117673	3168.4	807.282	unpaired
SW130_TR1_200311	200313_SW130_TR1_slide11_05	SW130	mad2WTymEGFP	mad1_gs_gold	mad1endog	Cell_40	106680	22521	4492.29	1418.91	unpaired
SW130_TR1_200311	200313_SW130_TR1_slide11_05	SW130	mad2WTymEGFP	mad1_gs_gold	mad1endog	Cell_221	106712	94897.2	2755.34	2223.49	unpaired
SW642_TR1_200325	200327_SW642_TR1_slide06_02	SW642	mad1WTymEGFP	ymEGFP_red	mad1WTymEGFP	Cell_100	106770	67362.7	4115.15	1833.49	unpaired
SW130_TR1_200311	200313_SW130_TR1_slide12_04	SW130	mad2WTymEGFP	mad1_gs_gold	mad1endog	Cell_38	106800	18723.6	2657.07	1364.63	unpaired
SW130_TR1_200311	200313_SW130_TR1_slide11_05	SW130	mad2WTymEGFP	mad1_gs_gold	mad1endog	Cell_179	106805	82361.5	3447.29	2013.48	unpaired
SW130_TR1_200311	200313_SW130_TR1_slide11_05	SW130	mad2WTymEGFP	mad1_gs_gold	mad1endog	Cell_40	106843	23244.6	2609.42	2625.7	unpaired
SW130_TR1_200311	200313_SW130_TR1_slide11_05	SW130	mad2WTymEGFP	mad1_gs_gold	mad1endog	Cell_166	106871	74630.2	2443.65	644.141	unpaired
SW642_TR1_200325	200327_SW642_TR1_slide07_02	SW642	mad1WTymEGFP	mad1_gs_gold	mad1WTymEGFP	Cell_91	10688.8	130916	3808.28	127.758	colocalized
SW130_TR1_200311	200313_SW130_TR1_slide12_04	SW130	mad2WTymEGFP	ymEGFP_red	mad2WTymEGFP	Cell_290	106882	107194	2494.04	2017.62	unpaired
SW130_TR1_200311	200313_SW130_TR1_slide12_04	SW130	mad2WTymEGFP	mad1_gs_gold	mad1endog	Cell_330	106888	118281	3654.45	807.282	unpaired
SW642_TR1_200325	200327_SW642_TR1_slide07_02	SW642	mad1WTymEGFP	mad1_gs_gold	mad1WTymEGFP	Cell_91	10692.4	128656	3121.08	2450.31	unpaired
SW130_TR1_200311	200313_SW130_TR1_slide11_05	SW130	mad2WTymEGFP	mad1_gs_gold	mad1endog	Cell_69	106944	36268.3	2431.19	1306.74	unpaired
SW130_TR1_200311	200313_SW130_TR1_slide12_04	SW130	mad2WTymEGFP	mad1_gs_gold	mad1endog	Cell_118	106950	47587.6	3600.96	1344.53	unpaired
SW130_TR1_200311	200313_SW130_TR1_slide12_02	SW130	mad2WTymEGFP	ymEGFP_red	mad2WTymEGFP	Cell_37	10698.9	23734.7	3866.46	4476.76	unpaired
SW130_TR1_200311	200313_SW130_TR1_slide12_04	SW130	mad2WTymEGFP	ymEGFP_red	mad2WTymEGFP	Cell_323	10699.4	120947	3050.58	4976.07	unpaired
SW642_TR1_200325	200326_SW642_TR1_slide02_01	SW642	mad1WTymEGFP	mad1_gs_gold	mad1WTymEGFP	Cell_111	107089	111691	4437.94	2623.24	unpaired
SW130_TR1_200311	200313_SW130_TR1_slide11_05	SW130	mad2WTymEGFP	ymEGFP_red	mad2WTymEGFP	Cell_166	107098	72217.5	3482.29	2487.55	unpaired
SW642_TR1_200325	200327_SW642_TR1_slide06_02	SW642	mad1WTymEGFP	mad1_gs_gold	mad1WTymEGFP	Cell_100	107152	65675.8	3506.78	99.1826	colocalized
SW130_TR1_200311	200313_SW130_TR1_slide12_04	SW130	mad2WTymEGFP	ymEGFP_red	mad2WTymEGFP	Cell_288	107158	102922	3596.89	6927.92	unpaired
SW642_TR1_200325	200327_SW642_TR1_slide06_02	SW642	mad1WTymEGFP	ymEGFP_red	mad1WTymEGFP	Cell_100	107167	65728	3423.79	99.1826	colocalized
SW642_TR1_200325	200327_SW642_TR1_slide05_02	SW642	mad1WTymEGFP	ymEGFP_red	mad1WTymEGFP	Cell_80	107185	90898	2697.87	119.149	colocalized
SW642_TR1_200325	200327_SW642_TR1_slide05_02	SW642	mad1WTymEGFP	mad1_gs_gold	mad1WTymEGFP	Cell_80	107227	90788.2	2717.27	119.149	colocalized
SW130_TR1_200311	200313_SW130_TR1_slide12_04	SW130	mad2WTymEGFP	ymEGFP_red	mad2WTymEGFP	Cell_357	107350	130327	2831.2	3122.17	unpaired
SW642_TR1_200325	200327_SW642_TR1_slide06_02	SW642	mad1WTymEGFP	ymEGFP_red	mad1WTymEGFP	Cell_26	107354	14474.8	2388.04	3868.17	unpaired
SW130_TR1_200311	200313_SW130_TR1_slide12_02	SW130	mad2WTymEGFP	mad1_gs_gold	mad1endog	Cell_217	107379	120501	2806.04	2864.94	unpaired
SW642_TR1_200325	200327_SW642_TR1_slide05_06	SW642	mad1WTymEGFP	ymEGFP_red	mad1WTymEGFP	Cell_113	10739.3	94574.1	3098.49	94.7528	colocalized
SW130_TR1_200311	200313_SW130_TR1_slide11_05	SW130	mad2WTymEGFP	ymEGFP_red	mad2WTymEGFP	Cell_221	107420	93780.7	4543.09	2223.49	unpaired
SW130_TR1_200311	200313_SW130_TR1_slide12_04	SW130	mad2WTymEGFP	ymEGFP_red	mad2WTymEGFP	Cell_330	107425	120070	4040.42	1907.32	unpaired
SW642_TR1_200325	200326_SW642_TR1_slide02_01	SW642	mad1WTymEGFP	mad1_gs_gold	mad1WTymEGFP	Cell_41	107434	48936.2	3868.79	66.9428	colocalized
SW642_TR1_200325	200326_SW642_TR1_slide02_01	SW642	mad1WTymEGFP	ymEGFP_red	mad1WTymEGFP	Cell_41	107456	48943.6	3931.58	66.9428	colocalized
SW130_TR1_200311	200313_SW130_TR1_slide12_04	SW130	mad2WTymEGFP	ymEGFP_red	mad2WTymEGFP	Cell_30	107507	7504.73	2901.79	1651.78	unpaired
SW642_TR1_200325	200326_SW642_TR1_slide02_01	SW642	mad1WTymEGFP	mad1_gs_gold	mad1WTymEGFP	Cell_102	107515	103478	3163.94	91.9668	colocalized
SW642_TR1_200325	200327_SW642_TR1_slide07_02	SW642	mad1WTymEGFP	mad1_gs_gold	mad1WTymEGFP	Cell_71	107516	95949.9	2715.51	183.826	colocalized
SW642_TR1_200325	200327_SW642_TR1_slide05_06	SW642	mad1WTymEGFP	mad1_gs_gold	mad1WTymEGFP	Cell_46	107551	51472.1	2994.97	36.889	colocalized
SW642_TR1_200325	200327_SW642_TR1_slide05_06	SW642	mad1WTymEGFP	ymEGFP_red	mad1WTymEGFP	Cell_46	107553	51467	3031.45	36.889	colocalized
SW130_TR1_200311	200313_SW130_TR1_slide11_05	SW130	mad2WTymEGFP	mad1_gs_gold	mad1endog	Cell_166	107553	77722.1	2366.43	1485.86	unpaired
SW130_TR1_200311	200313_SW130_TR1_slide12_04	SW130	mad2WTymEGFP	ymEGFP_red	mad2WTymEGFP	Cell_30	107573	6797.71	3021.26	1723.41	unpaired
SW642_TR1_200325	200326_SW642_TR1_slide02_01	SW642	mad1WTymEGFP	ymEGFP_red	mad1WTymEGFP	Cell_102	107594	103525	3166.75	91.9668	colocalized
SW642_TR1_200325	200327_SW642_TR1_slide07_02	SW642	mad1WTymEGFP	ymEGFP_red	mad1WTymEGFP	Cell_71	107594	96093.8	2799.18	183.826	colocalized
SW642_TR1_200325	200327_SW642_TR1_slide07_02	SW642	mad1WTymEGFP	ymEGFP_red	mad1WTymEGFP	Cell_71	107608	95021.2	3532.41	100.838	colocalized
SW130_TR1_200311	200313_SW130_TR1_slide12_04	SW130	mad2WTymEGFP	ymEGFP_red	mad2WTymEGFP	Cell_38	107610	13609.2	3089.52	2056.52	unpaired
SW642_TR1_200325	200327_SW642_TR1_slide07_02	SW642	mad1WTymEGFP	mad1_gs_gold	mad1WTymEGFP	Cell_71	107613	94926.7	3497.58	100.838	colocalized
SW130_TR1_200311	200313_SW130_TR1_slide12_04	SW130	mad2WTymEGFP	mad1_gs_gold	mad1endog	Cell_327	107639	116077	2901.59	5029.62	unpaired
SW642_TR1_200325	200327_SW642_TR1_slide06_02	SW642	mad1WTymEGFP	ymEGFP_red	mad1WTymEGFP	Cell_165	107644	110723	4036.52	76.5373	colocalized
SW642_TR1_200325	200327_SW642_TR1_slide06_02	SW642	mad1WTymEGFP	mad1_gs_gold	mad1WTymEGFP	Cell_165	107649	110655	4071.29	76.5373	colocalized
SW642_TR1_200325	200326_SW642_TR1_slide02_01	SW642	mad1WTymEGFP	mad1_gs_gold	mad1WTymEGFP	Cell_41	107653	44687.3	3985.43	49.2231	colocalized
SW642_TR1_200325	200326_SW642_TR1_slide02_01	SW642	mad1WTymEGFP	ymEGFP_red	mad1WTymEGFP	Cell_41	107660	44691.4	3936.88	49.2231	colocalized
SW130_TR1_200311	200313_SW130_TR1_slide12_02	SW130	mad2WTymEGFP	ymEGFP_red	mad2WTymEGFP	Cell_217	107671	117940	4056.59	2566.07	unpaired
SW130_TR1_200311	200313_SW130_TR1_slide12_02	SW130	mad2WTymEGFP	mad1_gs_gold	mad1endog	Cell_145	107691	76285.6	2992.26	2491.6	unpaired
SW642_TR1_200325	200327_SW642_TR1_slide07_02	SW642	mad1WTymEGFP	ymEGFP_red	mad1WTymEGFP	Cell_51	107700	78729.7	2205.36	1006.13	unpaired
SW130_TR1_200311	200313_SW130_TR1_slide12_02	SW130	mad2WTymEGFP	ymEGFP_red	mad2WTymEGFP	Cell_145	107703	78765.7	3231.11	2491.6	unpaired
SW130_TR1_200311	200313_SW130_TR1_slide12_04	SW130	mad2WTymEGFP	ymEGFP_red	mad2WTymEGFP	Cell_105	107725	35853.8	3562	759.959	unpaired
SW130_TR1_200311	200313_SW130_TR1_slide12_04	SW130	mad2WTymEGFP	ymEGFP_red	mad2WTymEGFP	Cell_38	107774	19148.6	3513.18	1364.63	unpaired
SW130_TR1_200311	200313_SW130_TR1_slide12_04	SW130	mad2WTymEGFP	mad1_gs_gold	mad1endog	Cell_269	107897	96561.1	3387.73	2538.78	unpaired
SW642_TR1_200325	200327_SW642_TR1_slide03_04	SW642	mad1WTymEGFP	ymEGFP_red	mad1WTymEGFP	Cell_43	107929	72593.3	3476.29	76.5871	colocalized
SW642_TR1_200325	200327_SW642_TR1_slide03_04	SW642	mad1WTymEGFP	mad1_gs_gold	mad1WTymEGFP	Cell_43	107947	72520.3	3461.71	76.5871	colocalized
SW130_TR1_200311	200313_SW130_TR1_slide12_02	SW130	mad2WTymEGFP	ymEGFP_red	mad2WTymEGFP	Cell_206	107960	112068	2582.32	2838.68	unpaired
SW130_TR1_200311	200313_SW130_TR1_slide11_05	SW130	mad2WTymEGFP	mad1_gs_gold	mad1endog	Cell_102	107991	52143.3	4526.27	3853.42	unpaired
SW130_TR1_200311	200313_SW130_TR1_slide12_02	SW130	mad2WTymEGFP	ymEGFP_red	mad2WTymEGFP	Cell_42	108007	24133.4	3725.62	3194.9	unpaired
SW642_TR1_200325	200327_SW642_TR1_slide05_06	SW642	mad1WTymEGFP	mad1_gs_gold	mad1WTymEGFP	Cell_113	10804	94551.7	3163.99	94.7528	colocalized
SW642_TR1_200325	200327_SW642_TR1_slide06_02	SW642	mad1WTymEGFP	mad1_gs_gold	mad1WTymEGFP	Cell_50	10804.2	29610.3	3136.6	91.0532	colocalized
SW642_TR1_200325	200327_SW642_TR1_slide06_02	SW642	mad1WTymEGFP	ymEGFP_red	mad1WTymEGFP	Cell_50	10807	29591.8	3047.49	91.0532	colocalized
SW642_TR1_200325	200327_SW642_TR1_slide05_06	SW642	mad1WTymEGFP	ymEGFP_red	mad1WTymEGFP	Cell_106	108076	92840	2168.46	3984.97	unpaired
SW130_TR1_200311	200313_SW130_TR1_slide12_02	SW130	mad2WTymEGFP	ymEGFP_red	mad2WTymEGFP	Cell_42	108077	24809.3	3176.51	2455.11	unpaired
SW130_TR1_200311	200313_SW130_TR1_slide12_02	SW130	mad2WTymEGFP	mad1_gs_gold	mad1endog	Cell_139	108080	72948.8	3740.19	1030	unpaired
SW130_TR1_200311	200313_SW130_TR1_slide12_04	SW130	mad2WTymEGFP	ymEGFP_red	mad2WTymEGFP	Cell_357	108110	128553	2688.33	3250.5	unpaired
SW130_TR1_200311	200313_SW130_TR1_slide12_04	SW130	mad2WTymEGFP	mad1_gs_gold	mad1endog	Cell_30	108164	7625.64	4412.45	1651.78	unpaired
SW130_TR1_200311	200313_SW130_TR1_slide12_04	SW130	mad2WTymEGFP	mad1_gs_gold	mad1endog	Cell_105	108202	36054.2	4118.64	759.959	unpaired
SW130_TR1_200311	200313_SW130_TR1_slide11_05	SW130	mad2WTymEGFP	ymEGFP_red	mad2WTymEGFP	Cell_122	108202	58573.6	3846.54	1756.66	unpaired
SW642_TR1_200325	200326_SW642_TR1_slide02_01	SW642	mad1WTymEGFP	ymEGFP_red	mad1WTymEGFP	Cell_102	108207	104429	2815.69	138.377	colocalized
SW642_TR1_200325	200326_SW642_TR1_slide02_01	SW642	mad1WTymEGFP	mad1_gs_gold	mad1WTymEGFP	Cell_41	108232	48295.5	3319.61	1181.83	unpaired
SW642_TR1_200325	200326_SW642_TR1_slide02_01	SW642	mad1WTymEGFP	mad1_gs_gold	mad1WTymEGFP	Cell_102	108254	104321	2888.32	138.377	colocalized
SW642_TR1_200325	200327_SW642_TR1_slide05_06	SW642	mad1WTymEGFP	ymEGFP_red	mad1WTymEGFP	Cell_56	108264	56919.3	2102.46	31.2545	colocalized
SW642_TR1_200325	200327_SW642_TR1_slide05_06	SW642	mad1WTymEGFP	mad1_gs_gold	mad1WTymEGFP	Cell_56	108271	56888.9	2104.38	31.2545	colocalized
SW642_TR1_200325	200327_SW642_TR1_slide03_04	SW642	mad1WTymEGFP	mad1_gs_gold	mad1WTymEGFP	Cell_62	108301	95937.6	3206.45	97.68	colocalized
SW130_TR1_200311	200313_SW130_TR1_slide12_04	SW130	mad2WTymEGFP	mad1_gs_gold	mad1endog	Cell_38	108303	16178.3	2888.86	2668.48	unpaired
SW642_TR1_200325	200327_SW642_TR1_slide05_02	SW642	mad1WTymEGFP	mad1_gs_gold	mad1WTymEGFP	Cell_96	108325	104728	4381.91	138.471	colocalized
SW642_TR1_200325	200327_SW642_TR1_slide03_04	SW642	mad1WTymEGFP	ymEGFP_red	mad1WTymEGFP	Cell_62	108325	95984.7	3124.31	97.68	colocalized
SW130_TR1_200311	200313_SW130_TR1_slide12_04	SW130	mad2WTymEGFP	ymEGFP_red	mad2WTymEGFP	Cell_357	108327	129377	2517.93	3582.45	unpaired
SW642_TR1_200325	200327_SW642_TR1_slide05_02	SW642	mad1WTymEGFP	ymEGFP_red	mad1WTymEGFP	Cell_96	108353	104832	4294.88	138.471	colocalized
SW642_TR1_200325	200327_SW642_TR1_slide07_02	SW642	mad1WTymEGFP	mad1_gs_gold	mad1WTymEGFP	Cell_51	108395	77472	2240.65	90.2106	colocalized
SW642_TR1_200325	200327_SW642_TR1_slide05_02	SW642	mad1WTymEGFP	mad1_gs_gold	mad1WTymEGFP	Cell_75	108407	88425.2	4372.48	72.9713	colocalized
SW642_TR1_200325	200327_SW642_TR1_slide05_02	SW642	mad1WTymEGFP	ymEGFP_red	mad1WTymEGFP	Cell_75	108413	88443.4	4302.07	72.9713	colocalized
SW130_TR1_200311	200313_SW130_TR1_slide12_04	SW130	mad2WTymEGFP	mad1_gs_gold	mad1endog	Cell_115	108414	43948.1	3640.78	2007.51	unpaired
SW642_TR1_200325	200327_SW642_TR1_slide05_06	SW642	mad1WTymEGFP	mad1_gs_gold	mad1WTymEGFP	Cell_23	108426	38725.9	2634.72	2651.84	unpaired
SW642_TR1_200325	200327_SW642_TR1_slide07_02	SW642	mad1WTymEGFP	ymEGFP_red	mad1WTymEGFP	Cell_51	108426	77554.6	2221.83	90.2106	colocalized
SW642_TR1_200325	200327_SW642_TR1_slide05_02	SW642	mad1WTymEGFP	mad1_gs_gold	mad1WTymEGFP	Cell_80	108427	91216.9	2767.35	92.9857	colocalized
SW130_TR1_200311	200313_SW130_TR1_slide12_04	SW130	mad2WTymEGFP	mad1_gs_gold	mad1endog	Cell_214	108430	73265.4	2896.47	3239.69	unpaired
SW642_TR1_200325	200326_SW642_TR1_slide02_01	SW642	mad1WTymEGFP	mad1_gs_gold	mad1WTymEGFP	Cell_105	108439	105488	3465.99	69.2992	colocalized
SW642_TR1_200325	200327_SW642_TR1_slide05_06	SW642	mad1WTymEGFP	ymEGFP_red	mad1WTymEGFP	Cell_29	108455	44932.2	3928.91	56.0706	colocalized
SW642_TR1_200325	200327_SW642_TR1_slide05_02	SW642	mad1WTymEGFP	ymEGFP_red	mad1WTymEGFP	Cell_80	108467	91300.1	2778.49	92.9857	colocalized
SW642_TR1_200325	200327_SW642_TR1_slide05_06	SW642	mad1WTymEGFP	mad1_gs_gold	mad1WTymEGFP	Cell_29	108476	44903.5	3972.26	56.0706	colocalized
SW642_TR1_200325	200326_SW642_TR1_slide02_01	SW642	mad1WTymEGFP	ymEGFP_red	mad1WTymEGFP	Cell_105	108480	105540	3486.42	69.2992	colocalized
SW642_TR1_200325	200327_SW642_TR1_slide05_06	SW642	mad1WTymEGFP	ymEGFP_red	mad1WTymEGFP	Cell_56	108494	56169.1	4079.17	2113.68	unpaired
SW130_TR1_200311	200313_SW130_TR1_slide12_02	SW130	mad2WTymEGFP	ymEGFP_red	mad2WTymEGFP	Cell_206	108496	113002	3105.1	3087.82	unpaired
SW130_TR1_200311	200313_SW130_TR1_slide12_02	SW130	mad2WTymEGFP	ymEGFP_red	mad2WTymEGFP	Cell_139	108551	72265.1	3130.59	1030	unpaired
SW130_TR1_200311	200313_SW130_TR1_slide11_05	SW130	mad2WTymEGFP	ymEGFP_red	mad2WTymEGFP	Cell_12	10860.6	4713.46	3916.06	4629.9	unpaired
SW130_TR1_200311	200313_SW130_TR1_slide12_04	SW130	mad2WTymEGFP	mad1_gs_gold	mad1endog	Cell_183	108679	66468.7	2762.49	2431.97	unpaired
SW642_TR1_200325	200327_SW642_TR1_slide05_02	SW642	mad1WTymEGFP	mad1_gs_gold	mad1WTymEGFP	Cell_75	108679	88277.9	2349.06	79.0951	colocalized
SW642_TR1_200325	200327_SW642_TR1_slide05_06	SW642	mad1WTymEGFP	ymEGFP_red	mad1WTymEGFP	Cell_35	108682	48069	4228.86	60.472	colocalized
SW642_TR1_200325	200327_SW642_TR1_slide05_02	SW642	mad1WTymEGFP	ymEGFP_red	mad1WTymEGFP	Cell_75	108696	88353.6	2333.68	79.0951	colocalized
SW642_TR1_200325	200327_SW642_TR1_slide07_02	SW642	mad1WTymEGFP	mad1_gs_gold	mad1WTymEGFP	Cell_51	108697	78668.3	2325.89	100.27	colocalized
SW642_TR1_200325	200327_SW642_TR1_slide07_02	SW642	mad1WTymEGFP	ymEGFP_red	mad1WTymEGFP	Cell_51	108699	78768.1	2316.4	100.27	colocalized
SW642_TR1_200325	200327_SW642_TR1_slide05_06	SW642	mad1WTymEGFP	mad1_gs_gold	mad1WTymEGFP	Cell_35	108724	48025.7	4233.1	60.472	colocalized
SW642_TR1_200325	200327_SW642_TR1_slide03_04	SW642	mad1WTymEGFP	ymEGFP_red	mad1WTymEGFP	Cell_29	108751	48550.6	3324.4	61.87	colocalized
SW642_TR1_200325	200327_SW642_TR1_slide03_04	SW642	mad1WTymEGFP	mad1_gs_gold	mad1WTymEGFP	Cell_29	108773	48510.6	3366.16	61.87	colocalized
SW130_TR1_200311	200313_SW130_TR1_slide11_05	SW130	mad2WTymEGFP	mad1_gs_gold	mad1endog	Cell_133	108791	61476.6	3644.15	1892.27	unpaired
SW130_TR1_200311	200313_SW130_TR1_slide11_05	SW130	mad2WTymEGFP	ymEGFP_red	mad2WTymEGFP	Cell_69	108798	38587.5	2647.45	575.071	unpaired
SW130_TR1_200311	200313_SW130_TR1_slide12_04	SW130	mad2WTymEGFP	mad1_gs_gold	mad1endog	Cell_105	108856	36119.8	4265.75	1358.37	unpaired
SW642_TR1_200325	200327_SW642_TR1_slide06_02	SW642	mad1WTymEGFP	mad1_gs_gold	mad1WTymEGFP	Cell_165	108866	114339	2664.1	142.904	colocalized
SW130_TR1_200311	200313_SW130_TR1_slide12_04	SW130	mad2WTymEGFP	ymEGFP_red	mad2WTymEGFP	Cell_183	108899	64237	3703.56	2431.97	unpaired
SW130_TR1_200311	200313_SW130_TR1_slide12_04	SW130	mad2WTymEGFP	ymEGFP_red	mad2WTymEGFP	Cell_181	108900	64237.8	3712.51	5919.68	unpaired
SW130_TR1_200311	200313_SW130_TR1_slide12_04	SW130	mad2WTymEGFP	mad1_gs_gold	mad1endog	Cell_330	108935	121151	3027.27	486.001	unpaired
SW130_TR1_200311	200313_SW130_TR1_slide11_05	SW130	mad2WTymEGFP	mad1_gs_gold	mad1endog	Cell_69	108938	38880.7	3121.94	575.071	unpaired
SW642_TR1_200325	200327_SW642_TR1_slide06_02	SW642	mad1WTymEGFP	ymEGFP_red	mad1WTymEGFP	Cell_165	108942	114460	2661.97	142.904	colocalized
SW130_TR1_200311	200313_SW130_TR1_slide12_02	SW130	mad2WTymEGFP	mad1_gs_gold	mad1endog	Cell_111	108987	63141	3920.48	5613.63	unpaired
SW642_TR1_200325	200327_SW642_TR1_slide07_02	SW642	mad1WTymEGFP	ymEGFP_red	mad1WTymEGFP	Cell_62	109009	85082.8	4149.59	5074.17	unpaired
SW130_TR1_200311	200313_SW130_TR1_slide11_05	SW130	mad2WTymEGFP	ymEGFP_red	mad2WTymEGFP	Cell_166	109012	81356.8	3027.73	3972.03	unpaired
SW130_TR1_200311	200313_SW130_TR1_slide12_02	SW130	mad2WTymEGFP	mad1_gs_gold	mad1endog	Cell_42	109058	27048.1	2946.31	2036.34	unpaired
SW642_TR1_200325	200327_SW642_TR1_slide07_02	SW642	mad1WTymEGFP	mad1_gs_gold	mad1WTymEGFP	Cell_51	109063	80021.5	3234.36	141.055	colocalized
SW130_TR1_200311	200313_SW130_TR1_slide11_05	SW130	mad2WTymEGFP	mad1_gs_gold	mad1endog	Cell_122	109100	57808.3	2545.09	1537.86	unpaired
SW642_TR1_200325	200327_SW642_TR1_slide07_02	SW642	mad1WTymEGFP	ymEGFP_red	mad1WTymEGFP	Cell_51	109101	80121.7	3142.64	141.055	colocalized
SW130_TR1_200311	200313_SW130_TR1_slide11_05	SW130	mad2WTymEGFP	ymEGFP_red	mad2WTymEGFP	Cell_196	109105	83946.8	2794.41	1549.57	unpaired
SW642_TR1_200325	200327_SW642_TR1_slide07_02	SW642	mad1WTymEGFP	ymEGFP_red	mad1WTymEGFP	Cell_40	10921.4	59897.3	3958.66	126.732	colocalized
SW130_TR1_200311	200313_SW130_TR1_slide12_02	SW130	mad2WTymEGFP	ymEGFP_red	mad2WTymEGFP	Cell_159	109234	87557.3	3232.36	1283.46	unpaired
SW642_TR1_200325	200326_SW642_TR1_slide02_01	SW642	mad1WTymEGFP	ymEGFP_red	mad1WTymEGFP	Cell_111	109291	111631	3013.51	2623.24	unpaired
SW642_TR1_200325	200327_SW642_TR1_slide06_02	SW642	mad1WTymEGFP	mad1_gs_gold	mad1WTymEGFP	Cell_26	109331	17238.5	4236.33	96.1238	colocalized
SW130_TR1_200311	200313_SW130_TR1_slide11_05	SW130	mad2WTymEGFP	ymEGFP_red	mad2WTymEGFP	Cell_102	109354	48539	4517.77	3853.42	unpaired
SW130_TR1_200311	200313_SW130_TR1_slide12_04	SW130	mad2WTymEGFP	ymEGFP_red	mad2WTymEGFP	Cell_330	109361	121223	3249.84	486.001	unpaired
SW130_TR1_200311	200313_SW130_TR1_slide12_02	SW130	mad2WTymEGFP	mad1_gs_gold	mad1endog	Cell_157	109366	82821.5	3909.27	934.574	unpaired
SW642_TR1_200325	200327_SW642_TR1_slide07_02	SW642	mad1WTymEGFP	ymEGFP_red	mad1WTymEGFP	Cell_71	109381	97995.9	3338.61	139.768	colocalized
SW642_TR1_200325	200327_SW642_TR1_slide07_02	SW642	mad1WTymEGFP	mad1_gs_gold	mad1WTymEGFP	Cell_71	109399	97857.4	3343.99	139.768	colocalized
SW642_TR1_200325	200327_SW642_TR1_slide06_02	SW642	mad1WTymEGFP	ymEGFP_red	mad1WTymEGFP	Cell_26	109421	17272.1	4239.62	96.1238	colocalized
SW642_TR1_200325	200327_SW642_TR1_slide07_02	SW642	mad1WTymEGFP	ymEGFP_red	mad1WTymEGFP	Cell_71	109472	95631.7	4224.08	2116.77	unpaired
SW642_TR1_200325	200327_SW642_TR1_slide05_06	SW642	mad1WTymEGFP	mad1_gs_gold	mad1WTymEGFP	Cell_16	109484	24834.6	4308.3	91.7745	colocalized
SW642_TR1_200325	200327_SW642_TR1_slide06_02	SW642	mad1WTymEGFP	mad1_gs_gold	mad1WTymEGFP	Cell_165	109497	114054	4337.97	147.634	colocalized
SW642_TR1_200325	200327_SW642_TR1_slide06_02	SW642	mad1WTymEGFP	ymEGFP_red	mad1WTymEGFP	Cell_165	109502	114126	4209.18	147.634	colocalized
SW642_TR1_200325	200327_SW642_TR1_slide05_06	SW642	mad1WTymEGFP	ymEGFP_red	mad1WTymEGFP	Cell_16	109522	24901.9	4258.81	91.7745	colocalized
SW642_TR1_200325	200327_SW642_TR1_slide05_06	SW642	mad1WTymEGFP	ymEGFP_red	mad1WTymEGFP	Cell_18	109547	31228	3892.45	123.054	colocalized
SW130_TR1_200311	200313_SW130_TR1_slide12_02	SW130	mad2WTymEGFP	ymEGFP_red	mad2WTymEGFP	Cell_188	109548	103991	3807.03	1598.21	unpaired
SW130_TR1_200311	200313_SW130_TR1_slide12_04	SW130	mad2WTymEGFP	ymEGFP_red	mad2WTymEGFP	Cell_38	109548	13125.9	4428.1	1160.63	unpaired
SW642_TR1_200325	200327_SW642_TR1_slide07_02	SW642	mad1WTymEGFP	mad1_gs_gold	mad1WTymEGFP	Cell_40	10955.2	59834.3	4063.3	126.732	colocalized
SW130_TR1_200311	200313_SW130_TR1_slide12_04	SW130	mad2WTymEGFP	mad1_gs_gold	mad1endog	Cell_38	109555	12968.4	3278.23	1160.63	unpaired
SW642_TR1_200325	200327_SW642_TR1_slide05_06	SW642	mad1WTymEGFP	mad1_gs_gold	mad1WTymEGFP	Cell_18	109558	31105.5	3896.33	123.054	colocalized
SW642_TR1_200325	200327_SW642_TR1_slide05_06	SW642	mad1WTymEGFP	ymEGFP_red	mad1WTymEGFP	Cell_17	109565	28694.3	2563.26	1470.96	unpaired
SW130_TR1_200311	200313_SW130_TR1_slide11_05	SW130	mad2WTymEGFP	ymEGFP_red	mad2WTymEGFP	Cell_122	109571	56569.5	3325.19	1537.86	unpaired
SW130_TR1_200311	200313_SW130_TR1_slide12_02	SW130	mad2WTymEGFP	ymEGFP_red	mad2WTymEGFP	Cell_223	109678	123272	3080.13	745.679	unpaired
SW130_TR1_200311	200313_SW130_TR1_slide12_04	SW130	mad2WTymEGFP	mad1_gs_gold	mad1endog	Cell_352	109684	130514	4265.37	1797.1	unpaired
SW642_TR1_200325	200327_SW642_TR1_slide06_02	SW642	mad1WTymEGFP	ymEGFP_red	mad1WTymEGFP	Cell_45	109691	30429.6	4371.42	152.65	colocalized
SW642_TR1_200325	200327_SW642_TR1_slide06_02	SW642	mad1WTymEGFP	mad1_gs_gold	mad1WTymEGFP	Cell_45	109706	30428.9	4523.33	152.65	colocalized
SW130_TR1_200311	200313_SW130_TR1_slide12_04	SW130	mad2WTymEGFP	ymEGFP_red	mad2WTymEGFP	Cell_209	10974.5	72004.7	3334.69	2432.12	unpaired
SW130_TR1_200311	200313_SW130_TR1_slide12_02	SW130	mad2WTymEGFP	mad1_gs_gold	mad1endog	Cell_111	109744	61698.9	2605.72	5837.16	unpaired
SW642_TR1_200325	200327_SW642_TR1_slide06_02	SW642	mad1WTymEGFP	ymEGFP_red	mad1WTymEGFP	Cell_137	10976	86175.6	3104.33	32.8289	colocalized
SW130_TR1_200311	200313_SW130_TR1_slide12_04	SW130	mad2WTymEGFP	mad1_gs_gold	mad1endog	Cell_197	109766	70417.3	3332.29	2261.63	unpaired
SW642_TR1_200325	200327_SW642_TR1_slide06_02	SW642	mad1WTymEGFP	mad1_gs_gold	mad1WTymEGFP	Cell_100	109767	67471.9	2401.62	73.1053	colocalized
SW642_TR1_200325	200327_SW642_TR1_slide06_02	SW642	mad1WTymEGFP	ymEGFP_red	mad1WTymEGFP	Cell_45	109776	30272.7	3563.28	975.189	unpaired
SW642_TR1_200325	200327_SW642_TR1_slide06_02	SW642	mad1WTymEGFP	mad1_gs_gold	mad1WTymEGFP	Cell_169	109777	110302	4258.56	58.9673	colocalized
SW130_TR1_200311	200313_SW130_TR1_slide11_05	SW130	mad2WTymEGFP	mad1_gs_gold	mad1endog	Cell_87	109785	43075.8	2742.28	4298.9	unpaired
SW642_TR1_200325	200327_SW642_TR1_slide06_02	SW642	mad1WTymEGFP	ymEGFP_red	mad1WTymEGFP	Cell_169	109788	110352	4229.3	58.9673	colocalized
SW642_TR1_200325	200327_SW642_TR1_slide06_02	SW642	mad1WTymEGFP	ymEGFP_red	mad1WTymEGFP	Cell_100	109789	67541.1	2393.15	73.1053	colocalized
SW130_TR1_200311	200313_SW130_TR1_slide12_02	SW130	mad2WTymEGFP	mad1_gs_gold	mad1endog	Cell_111	109818	63399.2	4166.99	6499.74	unpaired
SW642_TR1_200325	200327_SW642_TR1_slide03_04	SW642	mad1WTymEGFP	ymEGFP_red	mad1WTymEGFP	Cell_62	109827	96143	3051.25	1250.17	unpaired
SW642_TR1_200325	200327_SW642_TR1_slide06_02	SW642	mad1WTymEGFP	mad1_gs_gold	mad1WTymEGFP	Cell_107	109842	75280.8	3553.59	54.2038	colocalized
SW642_TR1_200325	200327_SW642_TR1_slide06_02	SW642	mad1WTymEGFP	ymEGFP_red	mad1WTymEGFP	Cell_26	109844	16874.2	3294.24	1132.88	unpaired
SW642_TR1_200325	200327_SW642_TR1_slide06_02	SW642	mad1WTymEGFP	ymEGFP_red	mad1WTymEGFP	Cell_107	109860	75301.5	3506.84	54.2038	colocalized
SW130_TR1_200311	200313_SW130_TR1_slide12_02	SW130	mad2WTymEGFP	ymEGFP_red	mad2WTymEGFP	Cell_157	109922	82551.8	3208.16	934.574	unpaired
SW130_TR1_200311	200313_SW130_TR1_slide11_05	SW130	mad2WTymEGFP	ymEGFP_red	mad2WTymEGFP	Cell_196	109955	81745.1	3559.3	2031.68	unpaired
SW642_TR1_200325	200327_SW642_TR1_slide06_02	SW642	mad1WTymEGFP	mad1_gs_gold	mad1WTymEGFP	Cell_137	10997.4	86162.5	3125.5	32.8289	colocalized
SW130_TR1_200311	200313_SW130_TR1_slide12_04	SW130	mad2WTymEGFP	mad1_gs_gold	mad1endog	Cell_352	109991	131822	3688.4	1314.65	unpaired
SW130_TR1_200311	200313_SW130_TR1_slide11_05	SW130	mad2WTymEGFP	ymEGFP_red	mad2WTymEGFP	Cell_128	11000.5	61194.8	4440.63	2516.86	unpaired
SW130_TR1_200311	200313_SW130_TR1_slide12_02	SW130	mad2WTymEGFP	mad1_gs_gold	mad1endog	Cell_223	110039	123128	2443.75	745.679	unpaired
SW130_TR1_200311	200313_SW130_TR1_slide11_05	SW130	mad2WTymEGFP	mad1_gs_gold	mad1endog	Cell_133	110098	61366.8	4256.22	1474.09	unpaired
SW642_TR1_200325	200327_SW642_TR1_slide07_02	SW642	mad1WTymEGFP	ymEGFP_red	mad1WTymEGFP	Cell_30	110101	45837.7	4291.87	109.56	colocalized
SW642_TR1_200325	200327_SW642_TR1_slide05_06	SW642	mad1WTymEGFP	mad1_gs_gold	mad1WTymEGFP	Cell_102	110103	87762.6	2975.79	47.8295	colocalized
SW130_TR1_200311	200313_SW130_TR1_slide12_02	SW130	mad2WTymEGFP	ymEGFP_red	mad2WTymEGFP	Cell_206	110109	111650	3315.32	4706.93	unpaired
SW642_TR1_200325	200327_SW642_TR1_slide07_02	SW642	mad1WTymEGFP	mad1_gs_gold	mad1WTymEGFP	Cell_30	110122	45750.8	4355.2	109.56	colocalized
SW642_TR1_200325	200327_SW642_TR1_slide05_06	SW642	mad1WTymEGFP	ymEGFP_red	mad1WTymEGFP	Cell_102	110135	87792.6	2994.86	47.8295	colocalized
SW130_TR1_200311	200313_SW130_TR1_slide12_02	SW130	mad2WTymEGFP	ymEGFP_red	mad2WTymEGFP	Cell_42	110186	28267.4	4124.27	1498.08	unpaired
SW130_TR1_200311	200313_SW130_TR1_slide11_05	SW130	mad2WTymEGFP	mad1_gs_gold	mad1endog	Cell_196	110188	83737.3	3882.7	1549.57	unpaired
SW642_TR1_200325	200327_SW642_TR1_slide05_06	SW642	mad1WTymEGFP	ymEGFP_red	mad1WTymEGFP	Cell_64	110190	64443.9	2007.04	112.901	colocalized
SW642_TR1_200325	200327_SW642_TR1_slide05_06	SW642	mad1WTymEGFP	mad1_gs_gold	mad1WTymEGFP	Cell_64	110216	64344.1	1961.1	112.901	colocalized
SW642_TR1_200325	200327_SW642_TR1_slide05_02	SW642	mad1WTymEGFP	ymEGFP_red	mad1WTymEGFP	Cell_99	110217	109396	2314.32	91.5569	colocalized
SW130_TR1_200311	200313_SW130_TR1_slide11_05	SW130	mad2WTymEGFP	ymEGFP_red	mad2WTymEGFP	Cell_102	110222	46486.4	3895.69	6113.55	unpaired
SW642_TR1_200325	200327_SW642_TR1_slide05_06	SW642	mad1WTymEGFP	mad1_gs_gold	mad1WTymEGFP	Cell_18	110232	32474.5	4011.66	109.933	colocalized
SW642_TR1_200325	200327_SW642_TR1_slide06_02	SW642	mad1WTymEGFP	ymEGFP_red	mad1WTymEGFP	Cell_107	110257	74138.4	3087.95	87.1954	colocalized
SW642_TR1_200325	200327_SW642_TR1_slide03_04	SW642	mad1WTymEGFP	mad1_gs_gold	mad1WTymEGFP	Cell_62	110258	94978.5	2905.94	83.7318	colocalized
SW642_TR1_200325	200327_SW642_TR1_slide05_02	SW642	mad1WTymEGFP	mad1_gs_gold	mad1WTymEGFP	Cell_99	110260	109356	2384.56	91.5569	colocalized
SW642_TR1_200325	200327_SW642_TR1_slide05_06	SW642	mad1WTymEGFP	ymEGFP_red	mad1WTymEGFP	Cell_18	110274	32564.5	3964.53	109.933	colocalized
SW130_TR1_200311	200313_SW130_TR1_slide11_05	SW130	mad2WTymEGFP	ymEGFP_red	mad2WTymEGFP	Cell_133	110285	60436	3128.58	1474.09	unpaired
SW130_TR1_200311	200313_SW130_TR1_slide12_04	SW130	mad2WTymEGFP	ymEGFP_red	mad2WTymEGFP	Cell_115	110290	44640	3461.89	1220.87	unpaired
SW642_TR1_200325	200327_SW642_TR1_slide06_02	SW642	mad1WTymEGFP	ymEGFP_red	mad1WTymEGFP	Cell_26	110295	18336.2	3079.22	1863.64	unpaired
SW130_TR1_200311	200313_SW130_TR1_slide12_02	SW130	mad2WTymEGFP	mad1_gs_gold	mad1endog	Cell_145	110317	79243.6	3126.17	2659.4	unpaired
SW642_TR1_200325	200327_SW642_TR1_slide06_02	SW642	mad1WTymEGFP	mad1_gs_gold	mad1WTymEGFP	Cell_107	110335	74108	3112.34	87.1954	colocalized
SW642_TR1_200325	200327_SW642_TR1_slide06_02	SW642	mad1WTymEGFP	mad1_gs_gold	mad1WTymEGFP	Cell_169	110339	110985	3773.74	155.829	colocalized
SW642_TR1_200325	200327_SW642_TR1_slide03_04	SW642	mad1WTymEGFP	ymEGFP_red	mad1WTymEGFP	Cell_62	110341	94970.4	2913.45	83.7318	colocalized
SW642_TR1_200325	200327_SW642_TR1_slide06_02	SW642	mad1WTymEGFP	ymEGFP_red	mad1WTymEGFP	Cell_169	110355	111071	3644.78	155.829	colocalized
SW642_TR1_200325	200327_SW642_TR1_slide05_06	SW642	mad1WTymEGFP	mad1_gs_gold	mad1WTymEGFP	Cell_17	110395	27581.8	3050.25	1470.96	unpaired
SW130_TR1_200311	200313_SW130_TR1_slide12_04	SW130	mad2WTymEGFP	ymEGFP_red	mad2WTymEGFP	Cell_46	11043.5	15314.5	4294.51	2388.66	unpaired
SW130_TR1_200311	200313_SW130_TR1_slide12_02	SW130	mad2WTymEGFP	mad1_gs_gold	mad1endog	Cell_159	110510	87491.9	3354.03	1283.46	unpaired
SW130_TR1_200311	200313_SW130_TR1_slide11_05	SW130	mad2WTymEGFP	mad1_gs_gold	mad1endog	Cell_209	110524	88871.7	3003.12	2661.07	unpaired
SW642_TR1_200325	200327_SW642_TR1_slide05_06	SW642	mad1WTymEGFP	ymEGFP_red	mad1WTymEGFP	Cell_23	110550	37139.4	2697.06	2651.84	unpaired
SW130_TR1_200311	200313_SW130_TR1_slide11_05	SW130	mad2WTymEGFP	ymEGFP_red	mad2WTymEGFP	Cell_102	110567	49386.5	3531.63	3901.93	unpaired
SW642_TR1_200325	200327_SW642_TR1_slide05_06	SW642	mad1WTymEGFP	ymEGFP_red	mad1WTymEGFP	Cell_16	110571	24989.5	3153.01	75.9626	colocalized
SW130_TR1_200311	200313_SW130_TR1_slide11_05	SW130	mad2WTymEGFP	ymEGFP_red	mad2WTymEGFP	Cell_102	110581	48114.5	2528.04	5189.63	unpaired
SW642_TR1_200325	200327_SW642_TR1_slide05_06	SW642	mad1WTymEGFP	mad1_gs_gold	mad1WTymEGFP	Cell_16	110612	24929.6	3130.62	75.9626	colocalized
SW130_TR1_200311	200313_SW130_TR1_slide12_04	SW130	mad2WTymEGFP	mad1_gs_gold	mad1endog	Cell_159	110626	55311.2	3938.26	1504.32	unpaired
SW130_TR1_200311	200313_SW130_TR1_slide12_02	SW130	mad2WTymEGFP	ymEGFP_red	mad2WTymEGFP	Cell_113	110635	59462.7	2923.7	1628.97	unpaired
SW130_TR1_200311	200313_SW130_TR1_slide12_04	SW130	mad2WTymEGFP	mad1_gs_gold	mad1endog	Cell_115	110687	44148.9	2417.03	1220.87	unpaired
SW130_TR1_200311	200313_SW130_TR1_slide12_02	SW130	mad2WTymEGFP	ymEGFP_red	mad2WTymEGFP	Cell_11	11069	4257.27	2978.9	2935.36	unpaired
SW130_TR1_200311	200313_SW130_TR1_slide12_04	SW130	mad2WTymEGFP	ymEGFP_red	mad2WTymEGFP	Cell_159	110752	55902.1	2502.26	1557.93	unpaired
SW130_TR1_200311	200313_SW130_TR1_slide12_02	SW130	mad2WTymEGFP	mad1_gs_gold	mad1endog	Cell_188	110762	104885	4337.34	1598.21	unpaired
SW130_TR1_200311	200313_SW130_TR1_slide12_02	SW130	mad2WTymEGFP	ymEGFP_red	mad2WTymEGFP	Cell_151	11078.7	83148.5	3434.96	1554.2	unpaired
SW642_TR1_200325	200327_SW642_TR1_slide05_06	SW642	mad1WTymEGFP	mad1_gs_gold	mad1WTymEGFP	Cell_19	110805	33866.1	2888.79	74.8991	colocalized
SW642_TR1_200325	200327_SW642_TR1_slide05_06	SW642	mad1WTymEGFP	ymEGFP_red	mad1WTymEGFP	Cell_56	110813	55346.4	2545.48	74.8588	colocalized
SW642_TR1_200325	200327_SW642_TR1_slide05_06	SW642	mad1WTymEGFP	mad1_gs_gold	mad1WTymEGFP	Cell_56	110833	55291.3	2592.04	74.8588	colocalized
SW642_TR1_200325	200327_SW642_TR1_slide05_06	SW642	mad1WTymEGFP	ymEGFP_red	mad1WTymEGFP	Cell_19	110834	33908.2	2943.53	74.8991	colocalized
SW642_TR1_200325	200327_SW642_TR1_slide05_06	SW642	mad1WTymEGFP	ymEGFP_red	mad1WTymEGFP	Cell_85	110849	78201	2163.63	105.284	colocalized
SW642_TR1_200325	200327_SW642_TR1_slide07_02	SW642	mad1WTymEGFP	ymEGFP_red	mad1WTymEGFP	Cell_50	110863	75513	4408.32	72.9771	colocalized
SW642_TR1_200325	200327_SW642_TR1_slide05_06	SW642	mad1WTymEGFP	mad1_gs_gold	mad1WTymEGFP	Cell_85	110868	78159.1	2068.93	105.284	colocalized
SW642_TR1_200325	200327_SW642_TR1_slide05_06	SW642	mad1WTymEGFP	ymEGFP_red	mad1WTymEGFP	Cell_122	110869	102642	3047.28	763.375	unpaired
SW642_TR1_200325	200327_SW642_TR1_slide05_06	SW642	mad1WTymEGFP	mad1_gs_gold	mad1WTymEGFP	Cell_14	110871	18967.2	2292.4	80.3561	colocalized
SW642_TR1_200325	200327_SW642_TR1_slide07_02	SW642	mad1WTymEGFP	mad1_gs_gold	mad1WTymEGFP	Cell_50	110883	75445.5	4389.1	72.9771	colocalized
SW642_TR1_200325	200326_SW642_TR1_slide02_01	SW642	mad1WTymEGFP	mad1_gs_gold	mad1WTymEGFP	Cell_102	110886	103627	4362.27	117.038	colocalized
SW642_TR1_200325	200327_SW642_TR1_slide05_06	SW642	mad1WTymEGFP	ymEGFP_red	mad1WTymEGFP	Cell_14	110904	19039	2306.99	80.3561	colocalized
SW642_TR1_200325	200326_SW642_TR1_slide02_01	SW642	mad1WTymEGFP	ymEGFP_red	mad1WTymEGFP	Cell_102	110923	103664	4257.58	117.038	colocalized
SW130_TR1_200311	200313_SW130_TR1_slide12_02	SW130	mad2WTymEGFP	mad1_gs_gold	mad1endog	Cell_111	110971	62142.8	3585.03	7116.27	unpaired
SW130_TR1_200311	200313_SW130_TR1_slide12_04	SW130	mad2WTymEGFP	ymEGFP_red	mad2WTymEGFP	Cell_290	111003	109667	2896.55	776.015	unpaired
SW642_TR1_200325	200327_SW642_TR1_slide07_02	SW642	mad1WTymEGFP	mad1_gs_gold	mad1WTymEGFP	Cell_71	111018	98619.7	4318.35	1897.72	unpaired
SW130_TR1_200311	200313_SW130_TR1_slide12_04	SW130	mad2WTymEGFP	ymEGFP_red	mad2WTymEGFP	Cell_146	11102.3	50265.3	2728.7	1678.76	unpaired
SW642_TR1_200325	200327_SW642_TR1_slide03_04	SW642	mad1WTymEGFP	mad1_gs_gold	mad1WTymEGFP	Cell_43	111032	70408.3	4086.05	2718.42	unpaired
SW130_TR1_200311	200313_SW130_TR1_slide12_04	SW130	mad2WTymEGFP	mad1_gs_gold	mad1endog	Cell_290	111035	109646	3671.62	776.015	unpaired
SW130_TR1_200311	200313_SW130_TR1_slide12_02	SW130	mad2WTymEGFP	mad1_gs_gold	mad1endog	Cell_129	111057	68242	2815.08	866.734	unpaired
SW130_TR1_200311	200313_SW130_TR1_slide12_02	SW130	mad2WTymEGFP	mad1_gs_gold	mad1endog	Cell_223	111085	123816	4399.6	1480.06	unpaired
SW130_TR1_200311	200313_SW130_TR1_slide12_02	SW130	mad2WTymEGFP	mad1_gs_gold	mad1endog	Cell_72	111088	42796.2	4204.56	2276.64	unpaired
SW642_TR1_200325	200327_SW642_TR1_slide05_06	SW642	mad1WTymEGFP	ymEGFP_red	mad1WTymEGFP	Cell_102	111108	87733.3	4019.3	71.8009	colocalized
SW130_TR1_200311	200313_SW130_TR1_slide12_02	SW130	mad2WTymEGFP	ymEGFP_red	mad2WTymEGFP	Cell_72	111125	46937	4135	4097.01	unpaired
SW130_TR1_200311	200313_SW130_TR1_slide12_02	SW130	mad2WTymEGFP	ymEGFP_red	mad2WTymEGFP	Cell_129	111152	68680.9	3556.41	866.734	unpaired
SW642_TR1_200325	200327_SW642_TR1_slide07_02	SW642	mad1WTymEGFP	ymEGFP_red	mad1WTymEGFP	Cell_30	111153	44055.6	3958.61	119.825	colocalized
SW642_TR1_200325	200327_SW642_TR1_slide05_06	SW642	mad1WTymEGFP	mad1_gs_gold	mad1WTymEGFP	Cell_102	111162	87693.8	3993.24	71.8009	colocalized
SW130_TR1_200311	200313_SW130_TR1_slide12_04	SW130	mad2WTymEGFP	ymEGFP_red	mad2WTymEGFP	Cell_327	111167	119820	2522.76	2058.76	unpaired
SW130_TR1_200311	200313_SW130_TR1_slide12_02	SW130	mad2WTymEGFP	mad1_gs_gold	mad1endog	Cell_72	111196	43141.1	2595	2373.23	unpaired
SW130_TR1_200311	200313_SW130_TR1_slide12_04	SW130	mad2WTymEGFP	ymEGFP_red	mad2WTymEGFP	Cell_352	111209	131338	3791.05	1314.65	unpaired
SW642_TR1_200325	200327_SW642_TR1_slide07_02	SW642	mad1WTymEGFP	mad1_gs_gold	mad1WTymEGFP	Cell_30	111231	44104.2	4035.5	119.825	colocalized
SW642_TR1_200325	200327_SW642_TR1_slide07_02	SW642	mad1WTymEGFP	ymEGFP_red	mad1WTymEGFP	Cell_91	11124.6	122288	2655.42	1405.41	unpaired
SW130_TR1_200311	200313_SW130_TR1_slide12_02	SW130	mad2WTymEGFP	ymEGFP_red	mad2WTymEGFP	Cell_157	111254	83814.4	3934.64	2133.32	unpaired
SW130_TR1_200311	200313_SW130_TR1_slide12_02	SW130	mad2WTymEGFP	mad1_gs_gold	mad1endog	Cell_42	111283	27247.3	4108.69	1498.08	unpaired
SW130_TR1_200311	200313_SW130_TR1_slide12_02	SW130	mad2WTymEGFP	mad1_gs_gold	mad1endog	Cell_113	111332	60812	3512.87	1628.97	unpaired
SW130_TR1_200311	200313_SW130_TR1_slide12_02	SW130	mad2WTymEGFP	ymEGFP_red	mad2WTymEGFP	Cell_223	111335	123252	3054.24	1437.95	unpaired
SW642_TR1_200325	200327_SW642_TR1_slide05_06	SW642	mad1WTymEGFP	mad1_gs_gold	mad1WTymEGFP	Cell_122	111367	102521	3613.05	763.375	unpaired
SW642_TR1_200325	200327_SW642_TR1_slide03_04	SW642	mad1WTymEGFP	ymEGFP_red	mad1WTymEGFP	Cell_43	111401	68046.8	2791.07	51.1192	colocalized
SW130_TR1_200311	200313_SW130_TR1_slide12_02	SW130	mad2WTymEGFP	mad1_gs_gold	mad1endog	Cell_144	111403	76551	3537.36	1106.1	unpaired
SW130_TR1_200311	200313_SW130_TR1_slide12_02	SW130	mad2WTymEGFP	ymEGFP_red	mad2WTymEGFP	Cell_144	111404	75494	2771.69	1305.18	unpaired
SW642_TR1_200325	200327_SW642_TR1_slide03_04	SW642	mad1WTymEGFP	mad1_gs_gold	mad1WTymEGFP	Cell_43	111405	68001.6	2767.53	51.1192	colocalized
SW642_TR1_200325	200327_SW642_TR1_slide05_06	SW642	mad1WTymEGFP	mad1_gs_gold	mad1WTymEGFP	Cell_14	111417	18621.9	2509.5	69.9003	colocalized
SW642_TR1_200325	200327_SW642_TR1_slide05_06	SW642	mad1WTymEGFP	mad1_gs_gold	mad1WTymEGFP	Cell_102	111422	87130	2677.07	1482.03	unpaired
SW642_TR1_200325	200327_SW642_TR1_slide06_02	SW642	mad1WTymEGFP	ymEGFP_red	mad1WTymEGFP	Cell_169	111441	112094	3594.46	108.354	colocalized
SW642_TR1_200325	200327_SW642_TR1_slide05_06	SW642	mad1WTymEGFP	ymEGFP_red	mad1WTymEGFP	Cell_14	111441	18639.6	2572.72	69.9003	colocalized
SW130_TR1_200311	200313_SW130_TR1_slide12_04	SW130	mad2WTymEGFP	ymEGFP_red	mad2WTymEGFP	Cell_352	111445	129753	4111.23	1924.58	unpaired
SW642_TR1_200325	200327_SW642_TR1_slide06_02	SW642	mad1WTymEGFP	mad1_gs_gold	mad1WTymEGFP	Cell_169	111467	111989	3600.75	108.354	colocalized
SW130_TR1_200311	200313_SW130_TR1_slide12_02	SW130	mad2WTymEGFP	ymEGFP_red	mad2WTymEGFP	Cell_223	111500	123521	2649.47	1471.85	unpaired
SW130_TR1_200311	200313_SW130_TR1_slide12_04	SW130	mad2WTymEGFP	mad1_gs_gold	mad1endog	Cell_183	111521	67351.4	4190.47	4100.18	unpaired
SW130_TR1_200311	200313_SW130_TR1_slide12_04	SW130	mad2WTymEGFP	ymEGFP_red	mad2WTymEGFP	Cell_330	111531	122333	2709.06	2870.12	unpaired
SW642_TR1_200325	200327_SW642_TR1_slide06_02	SW642	mad1WTymEGFP	ymEGFP_red	mad1WTymEGFP	Cell_26	111561	18253.8	3699.3	2508.41	unpaired
SW130_TR1_200311	200313_SW130_TR1_slide11_05	SW130	mad2WTymEGFP	mad1_gs_gold	mad1endog	Cell_72	111598	34619.9	3734.58	3274.2	unpaired
SW642_TR1_200325	200327_SW642_TR1_slide06_02	SW642	mad1WTymEGFP	mad1_gs_gold	mad1WTymEGFP	Cell_169	111611	111938	3686.37	124.342	colocalized
SW130_TR1_200311	200313_SW130_TR1_slide12_02	SW130	mad2WTymEGFP	ymEGFP_red	mad2WTymEGFP	Cell_144	111641	76113	2549.95	1106.1	unpaired
SW642_TR1_200325	200327_SW642_TR1_slide05_06	SW642	mad1WTymEGFP	ymEGFP_red	mad1WTymEGFP	Cell_19	111673	34726.1	2142.88	104.694	colocalized
SW642_TR1_200325	200327_SW642_TR1_slide06_02	SW642	mad1WTymEGFP	ymEGFP_red	mad1WTymEGFP	Cell_169	111689	112026	3645.96	124.342	colocalized
SW642_TR1_200325	200327_SW642_TR1_slide06_02	SW642	mad1WTymEGFP	mad1_gs_gold	mad1WTymEGFP	Cell_157	111692	105624	3115.38	72.8791	colocalized
SW130_TR1_200311	200313_SW130_TR1_slide11_05	SW130	mad2WTymEGFP	mad1_gs_gold	mad1endog	Cell_101	111717	54543.3	4234.59	6757.27	unpaired
SW642_TR1_200325	200327_SW642_TR1_slide06_02	SW642	mad1WTymEGFP	ymEGFP_red	mad1WTymEGFP	Cell_157	111722	105670	3067.47	72.8791	colocalized
SW642_TR1_200325	200327_SW642_TR1_slide05_06	SW642	mad1WTymEGFP	mad1_gs_gold	mad1WTymEGFP	Cell_19	111737	34664.5	2198.29	104.694	colocalized
SW130_TR1_200311	200313_SW130_TR1_slide12_04	SW130	mad2WTymEGFP	ymEGFP_red	mad2WTymEGFP	Cell_327	111777	118754	3905.44	2884.61	unpaired
SW130_TR1_200311	200313_SW130_TR1_slide12_04	SW130	mad2WTymEGFP	ymEGFP_red	mad2WTymEGFP	Cell_197	111780	69395	3215.33	2261.63	unpaired
SW130_TR1_200311	200313_SW130_TR1_slide12_04	SW130	mad2WTymEGFP	mad1_gs_gold	mad1endog	Cell_183	111785	68265.8	3954.5	4962.18	unpaired
SW642_TR1_200325	200327_SW642_TR1_slide05_06	SW642	mad1WTymEGFP	mad1_gs_gold	mad1WTymEGFP	Cell_17	111789	27914.8	2986	111.282	colocalized
SW130_TR1_200311	200313_SW130_TR1_slide12_04	SW130	mad2WTymEGFP	ymEGFP_red	mad2WTymEGFP	Cell_159	111790	56068	3359.19	1504.32	unpaired
SW130_TR1_200311	200313_SW130_TR1_slide11_05	SW130	mad2WTymEGFP	ymEGFP_red	mad2WTymEGFP	Cell_251	11182.6	105214	3027.19	946.028	unpaired
SW642_TR1_200325	200327_SW642_TR1_slide05_06	SW642	mad1WTymEGFP	mad1_gs_gold	mad1WTymEGFP	Cell_14	111828	18305.9	3860.28	117.022	colocalized
SW642_TR1_200325	200327_SW642_TR1_slide05_06	SW642	mad1WTymEGFP	ymEGFP_red	mad1WTymEGFP	Cell_14	111829	18384.5	3773.59	117.022	colocalized
SW130_TR1_200311	200313_SW130_TR1_slide12_04	SW130	mad2WTymEGFP	ymEGFP_red	mad2WTymEGFP	Cell_275	111831	96759.7	3735.62	3783.02	unpaired
SW642_TR1_200325	200327_SW642_TR1_slide05_06	SW642	mad1WTymEGFP	ymEGFP_red	mad1WTymEGFP	Cell_17	111834	27991.3	3053.13	111.282	colocalized
SW642_TR1_200325	200327_SW642_TR1_slide06_02	SW642	mad1WTymEGFP	ymEGFP_red	mad1WTymEGFP	Cell_75	11184.1	42323.4	2957.74	119.816	colocalized
SW642_TR1_200325	200327_SW642_TR1_slide05_06	SW642	mad1WTymEGFP	ymEGFP_red	mad1WTymEGFP	Cell_17	111849	29379.2	4620.35	55.8676	colocalized
SW642_TR1_200325	200327_SW642_TR1_slide05_06	SW642	mad1WTymEGFP	mad1_gs_gold	mad1WTymEGFP	Cell_18	111875	31152	3628.36	22.323	colocalized
SW642_TR1_200325	200327_SW642_TR1_slide05_06	SW642	mad1WTymEGFP	mad1_gs_gold	mad1WTymEGFP	Cell_17	111878	29332.1	4628.21	55.8676	colocalized
SW642_TR1_200325	200327_SW642_TR1_slide05_06	SW642	mad1WTymEGFP	ymEGFP_red	mad1WTymEGFP	Cell_18	111884	31164.9	3644.2	22.323	colocalized
SW130_TR1_200311	200313_SW130_TR1_slide12_04	SW130	mad2WTymEGFP	ymEGFP_red	mad2WTymEGFP	Cell_181	111896	64767	3488.52	2874.24	unpaired
SW642_TR1_200325	200327_SW642_TR1_slide06_02	SW642	mad1WTymEGFP	mad1_gs_gold	mad1WTymEGFP	Cell_157	111916	104994	2488.75	80.383	colocalized
SW642_TR1_200325	200327_SW642_TR1_slide06_02	SW642	mad1WTymEGFP	ymEGFP_red	mad1WTymEGFP	Cell_157	111933	105062	2449.4	80.383	colocalized
SW130_TR1_200311	200313_SW130_TR1_slide12_04	SW130	mad2WTymEGFP	ymEGFP_red	mad2WTymEGFP	Cell_317	111985	113957	2512.44	5025.61	unpaired
SW642_TR1_200325	200327_SW642_TR1_slide06_02	SW642	mad1WTymEGFP	ymEGFP_red	mad1WTymEGFP	Cell_50	11205.4	29069.6	2266.25	90.357	colocalized
SW642_TR1_200325	200327_SW642_TR1_slide05_06	SW642	mad1WTymEGFP	mad1_gs_gold	mad1WTymEGFP	Cell_102	112053	88830.7	3690.72	78.4133	colocalized
SW130_TR1_200311	200313_SW130_TR1_slide12_04	SW130	mad2WTymEGFP	ymEGFP_red	mad2WTymEGFP	Cell_327	112057	121055	3330.1	1023.61	unpaired
SW130_TR1_200311	200313_SW130_TR1_slide12_02	SW130	mad2WTymEGFP	mad1_gs_gold	mad1endog	Cell_223	112066	122180	2431.07	1259.06	unpaired
SW130_TR1_200311	200313_SW130_TR1_slide12_04	SW130	mad2WTymEGFP	mad1_gs_gold	mad1endog	Cell_227	112078	78732.3	2866.21	1358.99	unpaired
SW130_TR1_200311	200313_SW130_TR1_slide11_05	SW130	mad2WTymEGFP	mad1_gs_gold	mad1endog	Cell_253	11208.1	109559	3543.47	2487.69	unpaired
SW130_TR1_200311	200313_SW130_TR1_slide11_05	SW130	mad2WTymEGFP	ymEGFP_red	mad2WTymEGFP	Cell_209	112083	86870.7	3807.35	2661.07	unpaired
SW642_TR1_200325	200327_SW642_TR1_slide07_02	SW642	mad1WTymEGFP	ymEGFP_red	mad1WTymEGFP	Cell_50	112084	78366.5	4529.39	154.078	colocalized
SW642_TR1_200325	200327_SW642_TR1_slide03_04	SW642	mad1WTymEGFP	ymEGFP_red	mad1WTymEGFP	Cell_68	112090	98550.8	3536.98	71.1416	colocalized
SW642_TR1_200325	200327_SW642_TR1_slide06_02	SW642	mad1WTymEGFP	mad1_gs_gold	mad1WTymEGFP	Cell_50	11210.2	28991.9	2312.12	90.357	colocalized
SW642_TR1_200325	200327_SW642_TR1_slide05_06	SW642	mad1WTymEGFP	ymEGFP_red	mad1WTymEGFP	Cell_102	112117	88865.6	3661.83	78.4133	colocalized
SW642_TR1_200325	200327_SW642_TR1_slide03_04	SW642	mad1WTymEGFP	mad1_gs_gold	mad1WTymEGFP	Cell_68	112120	98490.9	3513.04	71.1416	colocalized
SW642_TR1_200325	200327_SW642_TR1_slide07_02	SW642	mad1WTymEGFP	mad1_gs_gold	mad1WTymEGFP	Cell_50	112121	78238.4	4606.6	154.078	colocalized
SW642_TR1_200325	200327_SW642_TR1_slide05_06	SW642	mad1WTymEGFP	mad1_gs_gold	mad1WTymEGFP	Cell_111	112121	92945.3	3408.34	103.635	colocalized
SW642_TR1_200325	200327_SW642_TR1_slide05_06	SW642	mad1WTymEGFP	ymEGFP_red	mad1WTymEGFP	Cell_111	112160	93031.2	3451.24	103.635	colocalized
SW130_TR1_200311	200313_SW130_TR1_slide12_02	SW130	mad2WTymEGFP	ymEGFP_red	mad2WTymEGFP	Cell_42	112172	29400.9	3691.35	2366.96	unpaired
SW642_TR1_200325	200327_SW642_TR1_slide06_02	SW642	mad1WTymEGFP	mad1_gs_gold	mad1WTymEGFP	Cell_80	112188	52884.5	3055.13	54.3474	colocalized
SW642_TR1_200325	200327_SW642_TR1_slide06_02	SW642	mad1WTymEGFP	mad1_gs_gold	mad1WTymEGFP	Cell_197	112192	127409	3533.85	150.743	colocalized
SW642_TR1_200325	200327_SW642_TR1_slide06_02	SW642	mad1WTymEGFP	mad1_gs_gold	mad1WTymEGFP	Cell_75	11220.7	42215.1	2993.62	119.816	colocalized
SW130_TR1_200311	200313_SW130_TR1_slide12_04	SW130	mad2WTymEGFP	ymEGFP_red	mad2WTymEGFP	Cell_317	112209	113319	3485.75	5429.89	unpaired
SW642_TR1_200325	200327_SW642_TR1_slide06_02	SW642	mad1WTymEGFP	ymEGFP_red	mad1WTymEGFP	Cell_80	112214	52927.4	3034.22	54.3474	colocalized
SW642_TR1_200325	200327_SW642_TR1_slide06_02	SW642	mad1WTymEGFP	ymEGFP_red	mad1WTymEGFP	Cell_197	112226	127516	3433.26	150.743	colocalized
SW130_TR1_200311	200313_SW130_TR1_slide12_02	SW130	mad2WTymEGFP	ymEGFP_red	mad2WTymEGFP	Cell_72	112266	41116.4	3217.81	2276.64	unpaired
SW130_TR1_200311	200313_SW130_TR1_slide12_04	SW130	mad2WTymEGFP	mad1_gs_gold	mad1endog	Cell_221	11228.9	76449.3	2639.34	1091.74	unpaired
SW642_TR1_200325	200327_SW642_TR1_slide05_06	SW642	mad1WTymEGFP	ymEGFP_red	mad1WTymEGFP	Cell_14	112294	18437	4400.8	116.865	colocalized
SW130_TR1_200311	200313_SW130_TR1_slide11_05	SW130	mad2WTymEGFP	mad1_gs_gold	mad1endog	Cell_27	112300	14690.7	3579.56	2624.96	unpaired
SW642_TR1_200325	200327_SW642_TR1_slide05_02	SW642	mad1WTymEGFP	mad1_gs_gold	mad1WTymEGFP	Cell_96	112374	109156	4015.85	166.325	colocalized
SW642_TR1_200325	200327_SW642_TR1_slide05_06	SW642	mad1WTymEGFP	mad1_gs_gold	mad1WTymEGFP	Cell_14	112394	18423.9	4459.84	116.865	colocalized
SW642_TR1_200325	200327_SW642_TR1_slide05_02	SW642	mad1WTymEGFP	ymEGFP_red	mad1WTymEGFP	Cell_96	112403	109261	3890.16	166.325	colocalized
SW130_TR1_200311	200313_SW130_TR1_slide11_05	SW130	mad2WTymEGFP	ymEGFP_red	mad2WTymEGFP	Cell_27	112460	12106.5	3147.47	2624.96	unpaired
SW642_TR1_200325	200327_SW642_TR1_slide05_06	SW642	mad1WTymEGFP	mad1_gs_gold	mad1WTymEGFP	Cell_111	112474	94240.5	2948.71	72.1481	colocalized
SW642_TR1_200325	200327_SW642_TR1_slide05_06	SW642	mad1WTymEGFP	ymEGFP_red	mad1WTymEGFP	Cell_111	112477	94299	2990.83	72.1481	colocalized
SW130_TR1_200311	200313_SW130_TR1_slide11_05	SW130	mad2WTymEGFP	mad1_gs_gold	mad1endog	Cell_101	112481	52209.9	2515.69	4328.29	unpaired
SW130_TR1_200311	200313_SW130_TR1_slide12_02	SW130	mad2WTymEGFP	ymEGFP_red	mad2WTymEGFP	Cell_129	112533	68150.7	4227.25	2044.78	unpaired
SW642_TR1_200325	200327_SW642_TR1_slide07_02	SW642	mad1WTymEGFP	ymEGFP_red	mad1WTymEGFP	Cell_71	112533	99075.7	3270.41	1897.72	unpaired
SW130_TR1_200311	200313_SW130_TR1_slide12_02	SW130	mad2WTymEGFP	ymEGFP_red	mad2WTymEGFP	Cell_223	112579	119705	2996.94	2590.17	unpaired
SW130_TR1_200311	200313_SW130_TR1_slide12_02	SW130	mad2WTymEGFP	mad1_gs_gold	mad1endog	Cell_152	112592	80196.1	3073.23	1474.51	unpaired
SW642_TR1_200325	200327_SW642_TR1_slide05_02	SW642	mad1WTymEGFP	mad1_gs_gold	mad1WTymEGFP	Cell_75	112603	87197	3200.03	68.3217	colocalized
SW130_TR1_200311	200313_SW130_TR1_slide12_04	SW130	mad2WTymEGFP	mad1_gs_gold	mad1endog	Cell_298	112609	106060	3937.42	1018.87	unpaired
SW642_TR1_200325	200327_SW642_TR1_slide05_02	SW642	mad1WTymEGFP	ymEGFP_red	mad1WTymEGFP	Cell_75	112626	87256.9	3176.56	68.3217	colocalized
SW130_TR1_200311	200313_SW130_TR1_slide11_05	SW130	mad2WTymEGFP	ymEGFP_red	mad2WTymEGFP	Cell_72	112632	37647.8	4429.59	3274.2	unpaired
SW642_TR1_200325	200327_SW642_TR1_slide05_02	SW642	mad1WTymEGFP	ymEGFP_red	mad1WTymEGFP	Cell_96	112636	109455	3309.16	810.836	unpaired
SW130_TR1_200311	200313_SW130_TR1_slide12_02	SW130	mad2WTymEGFP	ymEGFP_red	mad2WTymEGFP	Cell_223	112645	121350	3180.13	1259.06	unpaired
SW642_TR1_200325	200327_SW642_TR1_slide05_06	SW642	mad1WTymEGFP	mad1_gs_gold	mad1WTymEGFP	Cell_19	112685	36353.1	3059.18	84.7161	colocalized
SW642_TR1_200325	200326_SW642_TR1_slide02_01	SW642	mad1WTymEGFP	ymEGFP_red	mad1WTymEGFP	Cell_102	112725	102180	3775.7	87.8266	colocalized
SW642_TR1_200325	200326_SW642_TR1_slide02_01	SW642	mad1WTymEGFP	mad1_gs_gold	mad1WTymEGFP	Cell_102	112729	102172	3863.07	87.8266	colocalized
SW642_TR1_200325	200327_SW642_TR1_slide07_02	SW642	mad1WTymEGFP	mad1_gs_gold	mad1WTymEGFP	Cell_30	112738	49796.9	2377.48	81.453	colocalized
SW642_TR1_200325	200327_SW642_TR1_slide05_06	SW642	mad1WTymEGFP	mad1_gs_gold	mad1WTymEGFP	Cell_122	112747	104167	2369.46	73.9829	colocalized
SW642_TR1_200325	200327_SW642_TR1_slide05_06	SW642	mad1WTymEGFP	ymEGFP_red	mad1WTymEGFP	Cell_19	112750	36407.2	3054.18	84.7161	colocalized
SW642_TR1_200325	200327_SW642_TR1_slide07_02	SW642	mad1WTymEGFP	ymEGFP_red	mad1WTymEGFP	Cell_30	112752	49864.5	2334.25	81.453	colocalized
SW130_TR1_200311	200313_SW130_TR1_slide12_04	SW130	mad2WTymEGFP	mad1_gs_gold	mad1endog	Cell_327	112758	121125	2587.49	1023.61	unpaired
SW642_TR1_200325	200327_SW642_TR1_slide05_02	SW642	mad1WTymEGFP	ymEGFP_red	mad1WTymEGFP	Cell_67	11276	89913	3612.78	1766.47	unpaired
SW642_TR1_200325	200327_SW642_TR1_slide05_06	SW642	mad1WTymEGFP	ymEGFP_red	mad1WTymEGFP	Cell_122	112767	104222	2414.72	73.9829	colocalized
SW642_TR1_200325	200327_SW642_TR1_slide03_04	SW642	mad1WTymEGFP	ymEGFP_red	mad1WTymEGFP	Cell_68	112775	99684.1	3390.13	91.9041	colocalized
SW642_TR1_200325	200327_SW642_TR1_slide03_04	SW642	mad1WTymEGFP	mad1_gs_gold	mad1WTymEGFP	Cell_68	112783	99592.6	3386.95	91.9041	colocalized
SW130_TR1_200311	200313_SW130_TR1_slide12_04	SW130	mad2WTymEGFP	ymEGFP_red	mad2WTymEGFP	Cell_275	112827	99979	3690.39	1630	unpaired
SW642_TR1_200325	200327_SW642_TR1_slide06_02	SW642	mad1WTymEGFP	ymEGFP_red	mad1WTymEGFP	Cell_191	11283.2	124110	2800.3	91.1046	colocalized
SW642_TR1_200325	200327_SW642_TR1_slide07_02	SW642	mad1WTymEGFP	mad1_gs_gold	mad1WTymEGFP	Cell_67	112851	90460.3	3057.43	106.795	colocalized
SW642_TR1_200325	200327_SW642_TR1_slide07_02	SW642	mad1WTymEGFP	ymEGFP_red	mad1WTymEGFP	Cell_67	112859	90526.9	2974.33	106.795	colocalized
SW130_TR1_200311	200313_SW130_TR1_slide12_04	SW130	mad2WTymEGFP	mad1_gs_gold	mad1endog	Cell_248	112896	85502.6	4305.91	2054.53	unpaired
SW130_TR1_200311	200313_SW130_TR1_slide12_02	SW130	mad2WTymEGFP	ymEGFP_red	mad2WTymEGFP	Cell_72	112917	39219.8	2914.61	4218.99	unpaired
SW642_TR1_200325	200327_SW642_TR1_slide03_04	SW642	mad1WTymEGFP	mad1_gs_gold	mad1WTymEGFP	Cell_24	112942	48861.8	2467.82	95.9726	colocalized
SW642_TR1_200325	200327_SW642_TR1_slide03_04	SW642	mad1WTymEGFP	ymEGFP_red	mad1WTymEGFP	Cell_24	112943	48910.3	2550.63	95.9726	colocalized
SW130_TR1_200311	200313_SW130_TR1_slide12_04	SW130	mad2WTymEGFP	ymEGFP_red	mad2WTymEGFP	Cell_275	112943	99433.2	3941.85	1809.12	unpaired
SW642_TR1_200325	200327_SW642_TR1_slide05_06	SW642	mad1WTymEGFP	ymEGFP_red	mad1WTymEGFP	Cell_14	112945	19035.2	4228.65	82.734	colocalized
SW130_TR1_200311	200313_SW130_TR1_slide12_04	SW130	mad2WTymEGFP	ymEGFP_red	mad2WTymEGFP	Cell_317	112961	117655	3663.94	1053.88	unpaired
SW130_TR1_200311	200313_SW130_TR1_slide12_02	SW130	mad2WTymEGFP	ymEGFP_red	mad2WTymEGFP	Cell_113	112969	60588.4	3898.19	1696.54	unpaired
SW642_TR1_200325	200327_SW642_TR1_slide05_06	SW642	mad1WTymEGFP	mad1_gs_gold	mad1WTymEGFP	Cell_14	112973	19027.3	4306.1	82.734	colocalized
SW642_TR1_200325	200327_SW642_TR1_slide06_02	SW642	mad1WTymEGFP	mad1_gs_gold	mad1WTymEGFP	Cell_170	112981	108949	2335.8	48.972	colocalized
SW130_TR1_200311	200313_SW130_TR1_slide12_04	SW130	mad2WTymEGFP	mad1_gs_gold	mad1endog	Cell_111	112984	37875.6	4240.12	1700.37	unpaired
SW642_TR1_200325	200327_SW642_TR1_slide06_02	SW642	mad1WTymEGFP	ymEGFP_red	mad1WTymEGFP	Cell_170	112996	108969	2293.69	48.972	colocalized
SW130_TR1_200311	200313_SW130_TR1_slide12_02	SW130	mad2WTymEGFP	mad1_gs_gold	mad1endog	Cell_233	113024	125496	3475.89	5080.52	unpaired
SW642_TR1_200325	200327_SW642_TR1_slide06_02	SW642	mad1WTymEGFP	mad1_gs_gold	mad1WTymEGFP	Cell_169	113041	112666	2865.87	69.3703	colocalized
SW642_TR1_200325	200327_SW642_TR1_slide06_02	SW642	mad1WTymEGFP	mad1_gs_gold	mad1WTymEGFP	Cell_191	11306.2	124022	2805.5	91.1046	colocalized
SW642_TR1_200325	200327_SW642_TR1_slide06_02	SW642	mad1WTymEGFP	ymEGFP_red	mad1WTymEGFP	Cell_169	113060	112701	2809.07	69.3703	colocalized
SW642_TR1_200325	200327_SW642_TR1_slide03_04	SW642	mad1WTymEGFP	ymEGFP_red	mad1WTymEGFP	Cell_10	11307.4	15263.1	3987.33	99.5972	colocalized
SW642_TR1_200325	200326_SW642_TR1_slide02_01	SW642	mad1WTymEGFP	ymEGFP_red	mad1WTymEGFP	Cell_102	113075	102422	2490.32	76.6863	colocalized
SW642_TR1_200325	200326_SW642_TR1_slide02_01	SW642	mad1WTymEGFP	mad1_gs_gold	mad1WTymEGFP	Cell_102	113091	102356	2454.7	76.6863	colocalized
SW642_TR1_200325	200327_SW642_TR1_slide06_02	SW642	mad1WTymEGFP	ymEGFP_red	mad1WTymEGFP	Cell_80	113186	48818.7	3210.99	116.651	colocalized
SW130_TR1_200311	200313_SW130_TR1_slide12_04	SW130	mad2WTymEGFP	ymEGFP_red	mad2WTymEGFP	Cell_317	113187	118525	2568.09	1241.81	unpaired
SW642_TR1_200325	200327_SW642_TR1_slide06_02	SW642	mad1WTymEGFP	mad1_gs_gold	mad1WTymEGFP	Cell_80	113188	48741.9	3298.77	116.651	colocalized
SW642_TR1_200325	200327_SW642_TR1_slide07_02	SW642	mad1WTymEGFP	ymEGFP_red	mad1WTymEGFP	Cell_23	113231	33961	3556.08	4443.35	unpaired
SW642_TR1_200325	200327_SW642_TR1_slide07_02	SW642	mad1WTymEGFP	ymEGFP_red	mad1WTymEGFP	Cell_71	113244	100739	4012.68	77.7138	colocalized
SW642_TR1_200325	200327_SW642_TR1_slide05_06	SW642	mad1WTymEGFP	mad1_gs_gold	mad1WTymEGFP	Cell_19	113279	35053.7	4187.42	139.482	colocalized
SW642_TR1_200325	200327_SW642_TR1_slide05_06	SW642	mad1WTymEGFP	ymEGFP_red	mad1WTymEGFP	Cell_104	113286	89748.9	3509.74	81.4099	colocalized
SW130_TR1_200311	200313_SW130_TR1_slide12_04	SW130	mad2WTymEGFP	ymEGFP_red	mad2WTymEGFP	Cell_146	11329.9	49206.2	3178.06	1213.82	unpaired
SW130_TR1_200311	200313_SW130_TR1_slide12_02	SW130	mad2WTymEGFP	mad1_gs_gold	mad1endog	Cell_157	113292	83982.4	3240.9	1264.02	unpaired
SW642_TR1_200325	200327_SW642_TR1_slide05_06	SW642	mad1WTymEGFP	mad1_gs_gold	mad1WTymEGFP	Cell_104	113295	89690.1	3565.32	81.4099	colocalized
SW642_TR1_200325	200327_SW642_TR1_slide07_02	SW642	mad1WTymEGFP	mad1_gs_gold	mad1WTymEGFP	Cell_71	113301	100693	3986.71	77.7138	colocalized
SW642_TR1_200325	200327_SW642_TR1_slide05_06	SW642	mad1WTymEGFP	ymEGFP_red	mad1WTymEGFP	Cell_75	113301	66656.2	2506.95	127.729	colocalized
SW642_TR1_200325	200327_SW642_TR1_slide06_02	SW642	mad1WTymEGFP	mad1_gs_gold	mad1WTymEGFP	Cell_45	113302	24836.8	2703.64	68.1204	colocalized
SW642_TR1_200325	200327_SW642_TR1_slide05_06	SW642	mad1WTymEGFP	ymEGFP_red	mad1WTymEGFP	Cell_19	113316	35160.7	4105.95	139.482	colocalized
SW642_TR1_200325	200327_SW642_TR1_slide05_06	SW642	mad1WTymEGFP	mad1_gs_gold	mad1WTymEGFP	Cell_75	113318	66587.3	2400.75	127.729	colocalized
SW130_TR1_200311	200313_SW130_TR1_slide12_02	SW130	mad2WTymEGFP	ymEGFP_red	mad2WTymEGFP	Cell_72	113333	40033.4	2834.93	3779.17	unpaired
SW130_TR1_200311	200313_SW130_TR1_slide12_02	SW130	mad2WTymEGFP	mad1_gs_gold	mad1endog	Cell_152	113343	80114.8	4048.25	1316.92	unpaired
SW130_TR1_200311	200313_SW130_TR1_slide12_04	SW130	mad2WTymEGFP	ymEGFP_red	mad2WTymEGFP	Cell_227	113354	78314.9	2655.37	1358.99	unpaired
SW642_TR1_200325	200327_SW642_TR1_slide06_02	SW642	mad1WTymEGFP	ymEGFP_red	mad1WTymEGFP	Cell_45	113359	24855	2736.2	68.1204	colocalized
SW642_TR1_200325	200327_SW642_TR1_slide03_04	SW642	mad1WTymEGFP	ymEGFP_red	mad1WTymEGFP	Cell_66	11338.8	98522.6	3854.99	84.3462	colocalized
SW130_TR1_200311	200313_SW130_TR1_slide12_04	SW130	mad2WTymEGFP	ymEGFP_red	mad2WTymEGFP	Cell_298	113385	106719	3896.84	1018.87	unpaired
SW130_TR1_200311	200313_SW130_TR1_slide12_04	SW130	mad2WTymEGFP	mad1_gs_gold	mad1endog	Cell_317	113386	118611	3790.83	1053.88	unpaired
SW642_TR1_200325	200327_SW642_TR1_slide05_02	SW642	mad1WTymEGFP	mad1_gs_gold	mad1WTymEGFP	Cell_96	113395	108653	2245.97	117.324	colocalized
SW642_TR1_200325	200327_SW642_TR1_slide03_04	SW642	mad1WTymEGFP	ymEGFP_red	mad1WTymEGFP	Cell_68	113400	100877	4106.51	1596.29	unpaired
SW642_TR1_200325	200327_SW642_TR1_slide06_02	SW642	mad1WTymEGFP	mad1_gs_gold	mad1WTymEGFP	Cell_169	113406	114890	2384.59	154.728	colocalized
SW642_TR1_200325	200327_SW642_TR1_slide05_02	SW642	mad1WTymEGFP	mad1_gs_gold	mad1WTymEGFP	Cell_96	113419	108597	3715.56	161.068	colocalized
SW642_TR1_200325	200327_SW642_TR1_slide05_02	SW642	mad1WTymEGFP	ymEGFP_red	mad1WTymEGFP	Cell_96	113449	108733	2179.27	117.324	colocalized
SW642_TR1_200325	200327_SW642_TR1_slide06_02	SW642	mad1WTymEGFP	ymEGFP_red	mad1WTymEGFP	Cell_169	113459	114971	2263.88	154.728	colocalized
SW642_TR1_200325	200327_SW642_TR1_slide05_02	SW642	mad1WTymEGFP	ymEGFP_red	mad1WTymEGFP	Cell_96	113466	108690	3592.74	161.068	colocalized
SW130_TR1_200311	200313_SW130_TR1_slide12_02	SW130	mad2WTymEGFP	ymEGFP_red	mad2WTymEGFP	Cell_152	113477	81333.9	2762.82	1474.51	unpaired
SW642_TR1_200325	200327_SW642_TR1_slide06_02	SW642	mad1WTymEGFP	mad1_gs_gold	mad1WTymEGFP	Cell_197	113535	129461	3539.73	164.142	colocalized
SW642_TR1_200325	200327_SW642_TR1_slide06_02	SW642	mad1WTymEGFP	ymEGFP_red	mad1WTymEGFP	Cell_197	113538	129558	3407.35	164.142	colocalized
SW130_TR1_200311	200313_SW130_TR1_slide11_05	SW130	mad2WTymEGFP	ymEGFP_red	mad2WTymEGFP	Cell_122	113563	56111.2	2606.33	4775.17	unpaired
SW130_TR1_200311	200313_SW130_TR1_slide11_05	SW130	mad2WTymEGFP	ymEGFP_red	mad2WTymEGFP	Cell_133	113606	59484.1	3543.01	4044.66	unpaired
SW130_TR1_200311	200313_SW130_TR1_slide11_05	SW130	mad2WTymEGFP	mad1_gs_gold	mad1endog	Cell_101	113634	49318.8	3191.74	1148.36	unpaired
SW130_TR1_200311	200313_SW130_TR1_slide12_02	SW130	mad2WTymEGFP	ymEGFP_red	mad2WTymEGFP	Cell_113	113662	62893	3548.97	3124.22	unpaired
SW130_TR1_200311	200313_SW130_TR1_slide12_04	SW130	mad2WTymEGFP	mad1_gs_gold	mad1endog	Cell_275	113669	99745.2	2314.43	1630	unpaired
SW642_TR1_200325	200327_SW642_TR1_slide05_06	SW642	mad1WTymEGFP	mad1_gs_gold	mad1WTymEGFP	Cell_104	113680	90867.7	4395.21	99.8308	colocalized
SW642_TR1_200325	200327_SW642_TR1_slide05_06	SW642	mad1WTymEGFP	ymEGFP_red	mad1WTymEGFP	Cell_104	113699	90916.4	4310.16	99.8308	colocalized
SW642_TR1_200325	200327_SW642_TR1_slide07_02	SW642	mad1WTymEGFP	ymEGFP_red	mad1WTymEGFP	Cell_28	113709	42311.4	2747.4	60.483	colocalized
SW642_TR1_200325	200327_SW642_TR1_slide07_02	SW642	mad1WTymEGFP	mad1_gs_gold	mad1WTymEGFP	Cell_28	113731	42259.1	2726.45	60.483	colocalized
SW130_TR1_200311	200313_SW130_TR1_slide12_04	SW130	mad2WTymEGFP	ymEGFP_red	mad2WTymEGFP	Cell_111	113739	38076.1	2729.81	1700.37	unpaired
SW642_TR1_200325	200327_SW642_TR1_slide03_04	SW642	mad1WTymEGFP	mad1_gs_gold	mad1WTymEGFP	Cell_10	11379.8	15235.8	4050.04	99.5972	colocalized
SW642_TR1_200325	200327_SW642_TR1_slide07_02	SW642	mad1WTymEGFP	mad1_gs_gold	mad1WTymEGFP	Cell_23	113817	38365.5	3538.53	27.6987	colocalized
SW130_TR1_200311	200313_SW130_TR1_slide12_04	SW130	mad2WTymEGFP	ymEGFP_red	mad2WTymEGFP	Cell_323	11382.4	119600	2898.78	3523.63	unpaired
SW130_TR1_200311	200313_SW130_TR1_slide12_02	SW130	mad2WTymEGFP	ymEGFP_red	mad2WTymEGFP	Cell_113	113822	61202.8	3166.59	2544.16	unpaired
SW642_TR1_200325	200327_SW642_TR1_slide07_02	SW642	mad1WTymEGFP	ymEGFP_red	mad1WTymEGFP	Cell_23	113830	38374.9	3515.95	27.6987	colocalized
SW642_TR1_200325	200327_SW642_TR1_slide06_02	SW642	mad1WTymEGFP	mad1_gs_gold	mad1WTymEGFP	Cell_170	113848	111221	2955.63	96.184	colocalized
SW130_TR1_200311	200313_SW130_TR1_slide12_02	SW130	mad2WTymEGFP	ymEGFP_red	mad2WTymEGFP	Cell_129	113848	68534.5	3277.42	2844.12	unpaired
SW130_TR1_200311	200313_SW130_TR1_slide12_04	SW130	mad2WTymEGFP	ymEGFP_red	mad2WTymEGFP	Cell_298	113866	107946	2806.64	2532.92	unpaired
SW642_TR1_200325	200327_SW642_TR1_slide06_02	SW642	mad1WTymEGFP	ymEGFP_red	mad1WTymEGFP	Cell_170	113879	111306	2922.99	96.184	colocalized
SW130_TR1_200311	200313_SW130_TR1_slide12_04	SW130	mad2WTymEGFP	ymEGFP_red	mad2WTymEGFP	Cell_298	113888	105467	3570.97	1456.63	unpaired
SW130_TR1_200311	200313_SW130_TR1_slide11_05	SW130	mad2WTymEGFP	ymEGFP_red	mad2WTymEGFP	Cell_101	113888	47762.9	4072.55	1805.87	unpaired
SW642_TR1_200325	200327_SW642_TR1_slide06_02	SW642	mad1WTymEGFP	ymEGFP_red	mad1WTymEGFP	Cell_170	113892	108456	2797.05	113.82	colocalized
SW642_TR1_200325	200327_SW642_TR1_slide03_04	SW642	mad1WTymEGFP	mad1_gs_gold	mad1WTymEGFP	Cell_24	113911	51474.1	3889.48	61.5696	colocalized
SW130_TR1_200311	200313_SW130_TR1_slide12_02	SW130	mad2WTymEGFP	ymEGFP_red	mad2WTymEGFP	Cell_223	113927	121218	3523.54	2362.68	unpaired
SW642_TR1_200325	200327_SW642_TR1_slide05_06	SW642	mad1WTymEGFP	mad1_gs_gold	mad1WTymEGFP	Cell_111	113928	94047.2	2718.15	1497.72	unpaired
SW642_TR1_200325	200327_SW642_TR1_slide03_04	SW642	mad1WTymEGFP	ymEGFP_red	mad1WTymEGFP	Cell_24	113938	51492.4	3837.26	61.5696	colocalized
SW642_TR1_200325	200327_SW642_TR1_slide06_02	SW642	mad1WTymEGFP	mad1_gs_gold	mad1WTymEGFP	Cell_170	113985	108416	2849.07	113.82	colocalized
SW642_TR1_200325	200327_SW642_TR1_slide03_04	SW642	mad1WTymEGFP	mad1_gs_gold	mad1WTymEGFP	Cell_66	11405	98533.3	3906.15	84.3462	colocalized
SW130_TR1_200311	200313_SW130_TR1_slide11_05	SW130	mad2WTymEGFP	ymEGFP_red	mad2WTymEGFP	Cell_72	114058	41570.6	2886.85	7421.76	unpaired
SW130_TR1_200311	200313_SW130_TR1_slide11_05	SW130	mad2WTymEGFP	ymEGFP_red	mad2WTymEGFP	Cell_67	114068	32281.7	4370.8	4196.35	unpaired
SW130_TR1_200311	200313_SW130_TR1_slide12_04	SW130	mad2WTymEGFP	mad1_gs_gold	mad1endog	Cell_288	114081	103049	3368.88	6927.92	unpaired
SW130_TR1_200311	200313_SW130_TR1_slide12_04	SW130	mad2WTymEGFP	ymEGFP_red	mad2WTymEGFP	Cell_248	114085	87139.1	3946.4	1492.88	unpaired
SW642_TR1_200325	200327_SW642_TR1_slide03_04	SW642	mad1WTymEGFP	mad1_gs_gold	mad1WTymEGFP	Cell_43	114086	66527.8	2720.3	33.6054	colocalized
SW642_TR1_200325	200327_SW642_TR1_slide03_04	SW642	mad1WTymEGFP	ymEGFP_red	mad1WTymEGFP	Cell_43	114092	66534.4	2752.7	33.6054	colocalized
SW130_TR1_200311	200313_SW130_TR1_slide12_02	SW130	mad2WTymEGFP	ymEGFP_red	mad2WTymEGFP	Cell_129	114111	69838.3	3084.54	3456.54	unpaired
SW130_TR1_200311	200313_SW130_TR1_slide12_02	SW130	mad2WTymEGFP	ymEGFP_red	mad2WTymEGFP	Cell_157	114114	84456.8	4075.77	886.351	unpaired
SW130_TR1_200311	200313_SW130_TR1_slide11_05	SW130	mad2WTymEGFP	ymEGFP_red	mad2WTymEGFP	Cell_101	114135	48296.7	3343.51	1148.36	unpaired
SW642_TR1_200325	200326_SW642_TR1_slide02_01	SW642	mad1WTymEGFP	ymEGFP_red	mad1WTymEGFP	Cell_100	114184	99668.7	2715.13	45.3691	colocalized
SW642_TR1_200325	200326_SW642_TR1_slide02_01	SW642	mad1WTymEGFP	mad1_gs_gold	mad1WTymEGFP	Cell_100	114188	99651.4	2673.38	45.3691	colocalized
SW642_TR1_200325	200327_SW642_TR1_slide07_02	SW642	mad1WTymEGFP	ymEGFP_red	mad1WTymEGFP	Cell_91	11419.2	121534	3567.19	186.677	colocalized
SW130_TR1_200311	200313_SW130_TR1_slide12_04	SW130	mad2WTymEGFP	ymEGFP_red	mad2WTymEGFP	Cell_248	114191	86718.8	2521.43	830.331	unpaired
SW130_TR1_200311	200313_SW130_TR1_slide12_02	SW130	mad2WTymEGFP	ymEGFP_red	mad2WTymEGFP	Cell_152	114219	79573.2	3227.54	1316.92	unpaired
SW130_TR1_200311	200313_SW130_TR1_slide12_04	SW130	mad2WTymEGFP	ymEGFP_red	mad2WTymEGFP	Cell_111	114229	38871.1	3125.61	1945.04	unpaired
SW642_TR1_200325	200327_SW642_TR1_slide06_02	SW642	mad1WTymEGFP	mad1_gs_gold	mad1WTymEGFP	Cell_107	114234	68867.8	3692.27	52.0998	colocalized
SW642_TR1_200325	200326_SW642_TR1_slide02_01	SW642	mad1WTymEGFP	ymEGFP_red	mad1WTymEGFP	Cell_102	114260	103105	2899.9	99.9871	colocalized
SW642_TR1_200325	200327_SW642_TR1_slide06_02	SW642	mad1WTymEGFP	ymEGFP_red	mad1WTymEGFP	Cell_107	114265	68909	3684.79	52.0998	colocalized
SW642_TR1_200325	200327_SW642_TR1_slide05_06	SW642	mad1WTymEGFP	ymEGFP_red	mad1WTymEGFP	Cell_102	114299	87128.7	3952.59	102.799	colocalized
SW130_TR1_200311	200313_SW130_TR1_slide11_05	SW130	mad2WTymEGFP	mad1_gs_gold	mad1endog	Cell_207	114307	86042.7	2459.7	1669.94	unpaired
SW642_TR1_200325	200327_SW642_TR1_slide05_06	SW642	mad1WTymEGFP	mad1_gs_gold	mad1WTymEGFP	Cell_102	114317	87030.1	3975.43	102.799	colocalized
SW642_TR1_200325	200326_SW642_TR1_slide02_01	SW642	mad1WTymEGFP	mad1_gs_gold	mad1WTymEGFP	Cell_102	114327	103034	2878.28	99.9871	colocalized
SW130_TR1_200311	200313_SW130_TR1_slide12_04	SW130	mad2WTymEGFP	ymEGFP_red	mad2WTymEGFP	Cell_120	114337	43651.1	3110.46	2057.31	unpaired
SW642_TR1_200325	200327_SW642_TR1_slide05_02	SW642	mad1WTymEGFP	mad1_gs_gold	mad1WTymEGFP	Cell_88	114392	103346	3272.6	101.54	colocalized
SW642_TR1_200325	200327_SW642_TR1_slide05_02	SW642	mad1WTymEGFP	ymEGFP_red	mad1WTymEGFP	Cell_88	114393	103444	3246.04	101.54	colocalized
SW642_TR1_200325	200327_SW642_TR1_slide06_02	SW642	mad1WTymEGFP	ymEGFP_red	mad1WTymEGFP	Cell_170	114400	111699	3259.54	790.917	unpaired
SW642_TR1_200325	200327_SW642_TR1_slide06_02	SW642	mad1WTymEGFP	ymEGFP_red	mad1WTymEGFP	Cell_107	114441	70063.2	3502.62	1227.92	unpaired
SW130_TR1_200311	200313_SW130_TR1_slide11_05	SW130	mad2WTymEGFP	ymEGFP_red	mad2WTymEGFP	Cell_72	114456	39327.7	3789.17	5507.68	unpaired
SW130_TR1_200311	200313_SW130_TR1_slide12_04	SW130	mad2WTymEGFP	ymEGFP_red	mad2WTymEGFP	Cell_298	114460	106448	2304.19	2498.84	unpaired
SW130_TR1_200311	200313_SW130_TR1_slide12_02	SW130	mad2WTymEGFP	ymEGFP_red	mad2WTymEGFP	Cell_169	114515	89755.3	3209.77	1065.21	unpaired
SW130_TR1_200311	200313_SW130_TR1_slide12_04	SW130	mad2WTymEGFP	ymEGFP_red	mad2WTymEGFP	Cell_352	114518	128667	3741.24	4448.01	unpaired
SW642_TR1_200325	200327_SW642_TR1_slide07_02	SW642	mad1WTymEGFP	mad1_gs_gold	mad1WTymEGFP	Cell_91	11454.1	121426	3715.4	186.677	colocalized
SW642_TR1_200325	200327_SW642_TR1_slide07_02	SW642	mad1WTymEGFP	ymEGFP_red	mad1WTymEGFP	Cell_67	114546	90669.1	2627.36	1761.13	unpaired
SW642_TR1_200325	200327_SW642_TR1_slide05_06	SW642	mad1WTymEGFP	ymEGFP_red	mad1WTymEGFP	Cell_75	114556	66478.3	2528.81	56.5722	colocalized
SW642_TR1_200325	200327_SW642_TR1_slide05_06	SW642	mad1WTymEGFP	mad1_gs_gold	mad1WTymEGFP	Cell_75	114559	66429.5	2557.27	56.5722	colocalized
SW130_TR1_200311	200313_SW130_TR1_slide11_05	SW130	mad2WTymEGFP	ymEGFP_red	mad2WTymEGFP	Cell_207	114559	87383.8	3422.32	1669.94	unpaired
SW130_TR1_200311	200313_SW130_TR1_slide12_02	SW130	mad2WTymEGFP	ymEGFP_red	mad2WTymEGFP	Cell_129	114561	68025.5	3563.59	3589.59	unpaired
SW130_TR1_200311	200313_SW130_TR1_slide12_04	SW130	mad2WTymEGFP	ymEGFP_red	mad2WTymEGFP	Cell_122	11464	41474.4	2541.05	2057.57	unpaired
SW130_TR1_200311	200313_SW130_TR1_slide11_05	SW130	mad2WTymEGFP	ymEGFP_red	mad2WTymEGFP	Cell_207	114642	84490.2	3903.41	2146.34	unpaired
SW130_TR1_200311	200313_SW130_TR1_slide12_02	SW130	mad2WTymEGFP	mad1_gs_gold	mad1endog	Cell_157	114665	85915.1	3494.01	1663.94	unpaired
SW130_TR1_200311	200313_SW130_TR1_slide12_04	SW130	mad2WTymEGFP	mad1_gs_gold	mad1endog	Cell_181	114678	65480.6	3376.63	1207.08	unpaired
SW642_TR1_200325	200327_SW642_TR1_slide05_06	SW642	mad1WTymEGFP	ymEGFP_red	mad1WTymEGFP	Cell_75	114689	65711.9	2493.9	29.7152	colocalized
SW642_TR1_200325	200327_SW642_TR1_slide05_06	SW642	mad1WTymEGFP	mad1_gs_gold	mad1WTymEGFP	Cell_75	114693	65686.7	2478.67	29.7152	colocalized
SW130_TR1_200311	200313_SW130_TR1_slide12_02	SW130	mad2WTymEGFP	ymEGFP_red	mad2WTymEGFP	Cell_86	114697	44245.5	3266.46	1899.29	unpaired
SW642_TR1_200325	200327_SW642_TR1_slide05_06	SW642	mad1WTymEGFP	ymEGFP_red	mad1WTymEGFP	Cell_97	114807	81597.8	3555.94	93.8195	colocalized
SW642_TR1_200325	200327_SW642_TR1_slide05_06	SW642	mad1WTymEGFP	mad1_gs_gold	mad1WTymEGFP	Cell_97	114816	81531	3621.2	93.8195	colocalized
SW130_TR1_200311	200313_SW130_TR1_slide12_02	SW130	mad2WTymEGFP	mad1_gs_gold	mad1endog	Cell_157	114838	85305.1	3368.55	1320.59	unpaired
SW130_TR1_200311	200313_SW130_TR1_slide12_02	SW130	mad2WTymEGFP	ymEGFP_red	mad2WTymEGFP	Cell_152	114939	80860.6	2557.51	2307.76	unpaired
SW130_TR1_200311	200313_SW130_TR1_slide12_04	SW130	mad2WTymEGFP	mad1_gs_gold	mad1endog	Cell_248	114945	86604	2849.69	830.331	unpaired
SW130_TR1_200311	200313_SW130_TR1_slide12_02	SW130	mad2WTymEGFP	mad1_gs_gold	mad1endog	Cell_157	114946	84463.5	3770.24	886.351	unpaired
SW130_TR1_200311	200313_SW130_TR1_slide12_02	SW130	mad2WTymEGFP	ymEGFP_red	mad2WTymEGFP	Cell_129	115058	69345.9	3624.73	4228.73	unpaired
SW130_TR1_200311	200313_SW130_TR1_slide12_04	SW130	mad2WTymEGFP	ymEGFP_red	mad2WTymEGFP	Cell_241	115087	84170.4	3581.87	1305.6	unpaired
SW642_TR1_200325	200327_SW642_TR1_slide06_02	SW642	mad1WTymEGFP	ymEGFP_red	mad1WTymEGFP	Cell_169	115097	117683	4351.79	110.976	colocalized
SW130_TR1_200311	200313_SW130_TR1_slide12_02	SW130	mad2WTymEGFP	ymEGFP_red	mad2WTymEGFP	Cell_169	115100	90436.2	3831.46	826.491	unpaired
SW642_TR1_200325	200327_SW642_TR1_slide06_02	SW642	mad1WTymEGFP	mad1_gs_gold	mad1WTymEGFP	Cell_169	115110	117574	4335.49	110.976	colocalized
SW130_TR1_200311	200313_SW130_TR1_slide12_04	SW130	mad2WTymEGFP	mad1_gs_gold	mad1endog	Cell_287	115173	103839	3427.32	1158.43	unpaired
SW130_TR1_200311	200313_SW130_TR1_slide11_05	SW130	mad2WTymEGFP	ymEGFP_red	mad2WTymEGFP	Cell_207	115195	85835.5	4510.37	2244.26	unpaired
SW130_TR1_200311	200313_SW130_TR1_slide12_02	SW130	mad2WTymEGFP	ymEGFP_red	mad2WTymEGFP	Cell_205	11521.8	115619	2957.64	4075.25	unpaired
SW130_TR1_200311	200313_SW130_TR1_slide12_02	SW130	mad2WTymEGFP	mad1_gs_gold	mad1endog	Cell_86	115216	46072.4	3286.21	1553.9	unpaired
SW130_TR1_200311	200313_SW130_TR1_slide11_05	SW130	mad2WTymEGFP	mad1_gs_gold	mad1endog	Cell_251	11530.1	105504	3857.92	946.028	unpaired
SW642_TR1_200325	200327_SW642_TR1_slide05_02	SW642	mad1WTymEGFP	ymEGFP_red	mad1WTymEGFP	Cell_98	115327	107668	3971.61	79.0762	colocalized
SW642_TR1_200325	200327_SW642_TR1_slide05_02	SW642	mad1WTymEGFP	mad1_gs_gold	mad1WTymEGFP	Cell_98	115328	107597	4006.41	79.0762	colocalized
SW130_TR1_200311	200313_SW130_TR1_slide12_02	SW130	mad2WTymEGFP	mad1_gs_gold	mad1endog	Cell_169	115373	89656.1	3833.2	826.491	unpaired
SW130_TR1_200311	200313_SW130_TR1_slide12_04	SW130	mad2WTymEGFP	ymEGFP_red	mad2WTymEGFP	Cell_287	115378	104910	3818.34	1158.43	unpaired
SW130_TR1_200311	200313_SW130_TR1_slide12_04	SW130	mad2WTymEGFP	mad1_gs_gold	mad1endog	Cell_241	115403	82904.4	3626.47	807.176	unpaired
SW642_TR1_200325	200327_SW642_TR1_slide06_02	SW642	mad1WTymEGFP	mad1_gs_gold	mad1WTymEGFP	Cell_155	115416	103480	2835.58	66.9127	colocalized
SW642_TR1_200325	200327_SW642_TR1_slide06_02	SW642	mad1WTymEGFP	ymEGFP_red	mad1WTymEGFP	Cell_155	115458	103526	2811.14	66.9127	colocalized
SW642_TR1_200325	200327_SW642_TR1_slide06_02	SW642	mad1WTymEGFP	mad1_gs_gold	mad1WTymEGFP	Cell_163	115497	107872	2499.84	55.444	colocalized
SW642_TR1_200325	200327_SW642_TR1_slide06_02	SW642	mad1WTymEGFP	ymEGFP_red	mad1WTymEGFP	Cell_163	115506	107923	2519.64	55.444	colocalized
SW642_TR1_200325	200327_SW642_TR1_slide07_02	SW642	mad1WTymEGFP	ymEGFP_red	mad1WTymEGFP	Cell_23	115526	38552.9	3820.07	100.354	colocalized
SW642_TR1_200325	200327_SW642_TR1_slide07_02	SW642	mad1WTymEGFP	mad1_gs_gold	mad1WTymEGFP	Cell_23	115544	38481.9	3888.67	100.354	colocalized
SW130_TR1_200311	200313_SW130_TR1_slide12_04	SW130	mad2WTymEGFP	mad1_gs_gold	mad1endog	Cell_227	115589	79709.7	2769.04	924.856	unpaired
SW642_TR1_200325	200327_SW642_TR1_slide06_02	SW642	mad1WTymEGFP	mad1_gs_gold	mad1WTymEGFP	Cell_197	115618	128166	4695.62	284.094	unpaired
SW642_TR1_200325	200327_SW642_TR1_slide07_02	SW642	mad1WTymEGFP	ymEGFP_red	mad1WTymEGFP	Cell_5	115625	4627.11	3099.84	126.058	colocalized
SW642_TR1_200325	200327_SW642_TR1_slide06_02	SW642	mad1WTymEGFP	ymEGFP_red	mad1WTymEGFP	Cell_197	115635	128253	4425.71	284.094	unpaired
SW130_TR1_200311	200313_SW130_TR1_slide12_04	SW130	mad2WTymEGFP	ymEGFP_red	mad2WTymEGFP	Cell_241	115674	84092.7	4146.47	1325.1	unpaired
SW642_TR1_200325	200327_SW642_TR1_slide07_02	SW642	mad1WTymEGFP	mad1_gs_gold	mad1WTymEGFP	Cell_5	115679	4566.8	3196.47	126.058	colocalized
SW642_TR1_200325	200326_SW642_TR1_slide02_01	SW642	mad1WTymEGFP	ymEGFP_red	mad1WTymEGFP	Cell_100	115722	99454	3694.21	1853.16	unpaired
SW130_TR1_200311	200313_SW130_TR1_slide12_04	SW130	mad2WTymEGFP	mad1_gs_gold	mad1endog	Cell_120	115733	44909.8	3946.75	2057.31	unpaired
SW130_TR1_200311	200313_SW130_TR1_slide12_04	SW130	mad2WTymEGFP	ymEGFP_red	mad2WTymEGFP	Cell_227	115763	78904.6	3189.63	911.836	unpaired
SW130_TR1_200311	200313_SW130_TR1_slide12_04	SW130	mad2WTymEGFP	ymEGFP_red	mad2WTymEGFP	Cell_181	115790	65609.3	3828.21	1207.08	unpaired
SW642_TR1_200325	200327_SW642_TR1_slide05_06	SW642	mad1WTymEGFP	mad1_gs_gold	mad1WTymEGFP	Cell_122	115802	109675	3409.39	93.944	colocalized
SW642_TR1_200325	200327_SW642_TR1_slide05_06	SW642	mad1WTymEGFP	ymEGFP_red	mad1WTymEGFP	Cell_122	115827	109752	3361.73	93.944	colocalized
SW642_TR1_200325	200327_SW642_TR1_slide06_02	SW642	mad1WTymEGFP	mad1_gs_gold	mad1WTymEGFP	Cell_197	115846	127287	2416.76	76.6325	colocalized
SW642_TR1_200325	200327_SW642_TR1_slide03_04	SW642	mad1WTymEGFP	ymEGFP_red	mad1WTymEGFP	Cell_62	115853	94292.8	4135.78	65.5371	colocalized
SW130_TR1_200311	200313_SW130_TR1_slide12_04	SW130	mad2WTymEGFP	ymEGFP_red	mad2WTymEGFP	Cell_317	115855	118436	3475.62	2495.18	unpaired
SW642_TR1_200325	200327_SW642_TR1_slide06_02	SW642	mad1WTymEGFP	ymEGFP_red	mad1WTymEGFP	Cell_197	115860	127344	2367.49	76.6325	colocalized
SW642_TR1_200325	200327_SW642_TR1_slide06_02	SW642	mad1WTymEGFP	ymEGFP_red	mad1WTymEGFP	Cell_197	115864	127980	3053.75	941.451	unpaired
SW642_TR1_200325	200327_SW642_TR1_slide03_04	SW642	mad1WTymEGFP	mad1_gs_gold	mad1WTymEGFP	Cell_62	115873	94238.4	4105.19	65.5371	colocalized
SW642_TR1_200325	200327_SW642_TR1_slide07_02	SW642	mad1WTymEGFP	ymEGFP_red	mad1WTymEGFP	Cell_71	115915	100909	3647.67	2644.73	unpaired
SW642_TR1_200325	200327_SW642_TR1_slide06_02	SW642	mad1WTymEGFP	mad1_gs_gold	mad1WTymEGFP	Cell_80	115923	46864.5	2346.56	58.8552	colocalized
SW642_TR1_200325	200327_SW642_TR1_slide06_02	SW642	mad1WTymEGFP	ymEGFP_red	mad1WTymEGFP	Cell_80	115932	46893.6	2296.2	58.8552	colocalized
SW130_TR1_200311	200313_SW130_TR1_slide11_05	SW130	mad2WTymEGFP	ymEGFP_red	mad2WTymEGFP	Cell_104	115951	55767.8	3471.71	1677.52	unpaired
SW642_TR1_200325	200327_SW642_TR1_slide03_04	SW642	mad1WTymEGFP	mad1_gs_gold	mad1WTymEGFP	Cell_24	115991	53069	2489.73	103.004	colocalized
SW642_TR1_200325	200327_SW642_TR1_slide03_04	SW642	mad1WTymEGFP	ymEGFP_red	mad1WTymEGFP	Cell_24	116000	53167.5	2460.98	103.004	colocalized
SW642_TR1_200325	200327_SW642_TR1_slide06_02	SW642	mad1WTymEGFP	ymEGFP_red	mad1WTymEGFP	Cell_137	11604.9	87793.1	2863.09	102.022	colocalized
SW130_TR1_200311	200313_SW130_TR1_slide11_05	SW130	mad2WTymEGFP	ymEGFP_red	mad2WTymEGFP	Cell_104	116045	57182.5	4336	1693.41	unpaired
SW130_TR1_200311	200313_SW130_TR1_slide11_05	SW130	mad2WTymEGFP	mad1_gs_gold	mad1endog	Cell_67	116115	35943.5	4472.73	4196.35	unpaired
SW642_TR1_200325	200327_SW642_TR1_slide06_02	SW642	mad1WTymEGFP	mad1_gs_gold	mad1WTymEGFP	Cell_155	116140	101668	3504.75	117.417	colocalized
SW130_TR1_200311	200313_SW130_TR1_slide12_04	SW130	mad2WTymEGFP	ymEGFP_red	mad2WTymEGFP	Cell_241	116151	83207.4	3611.63	807.176	unpaired
SW642_TR1_200325	200327_SW642_TR1_slide06_02	SW642	mad1WTymEGFP	ymEGFP_red	mad1WTymEGFP	Cell_119	11618.6	78873.8	3523.6	52.8137	colocalized
SW642_TR1_200325	200327_SW642_TR1_slide05_02	SW642	mad1WTymEGFP	mad1_gs_gold	mad1WTymEGFP	Cell_38	116228	63227	4313.2	156.98	colocalized
SW130_TR1_200311	200313_SW130_TR1_slide11_05	SW130	mad2WTymEGFP	ymEGFP_red	mad2WTymEGFP	Cell_125	116230	65771.7	4163.96	7009.32	unpaired
SW642_TR1_200325	200327_SW642_TR1_slide06_02	SW642	mad1WTymEGFP	ymEGFP_red	mad1WTymEGFP	Cell_155	116237	101734	3500.09	117.417	colocalized
SW642_TR1_200325	200327_SW642_TR1_slide05_02	SW642	mad1WTymEGFP	ymEGFP_red	mad1WTymEGFP	Cell_38	116280	63310.1	4190.59	156.98	colocalized
SW130_TR1_200311	200313_SW130_TR1_slide12_02	SW130	mad2WTymEGFP	ymEGFP_red	mad2WTymEGFP	Cell_86	116386	45078.6	3045.21	795.468	unpaired
SW642_TR1_200325	200327_SW642_TR1_slide06_02	SW642	mad1WTymEGFP	mad1_gs_gold	mad1WTymEGFP	Cell_197	116391	128912	3770.81	1197.79	unpaired
SW130_TR1_200311	200313_SW130_TR1_slide12_04	SW130	mad2WTymEGFP	ymEGFP_red	mad2WTymEGFP	Cell_241	116409	82898.3	2935.92	1220.22	unpaired
SW642_TR1_200325	200327_SW642_TR1_slide06_02	SW642	mad1WTymEGFP	mad1_gs_gold	mad1WTymEGFP	Cell_119	11645	78855	3565.3	52.8137	colocalized
SW130_TR1_200311	200313_SW130_TR1_slide12_02	SW130	mad2WTymEGFP	mad1_gs_gold	mad1endog	Cell_86	116499	44853.4	3799.72	795.468	unpaired
SW642_TR1_200325	200327_SW642_TR1_slide06_02	SW642	mad1WTymEGFP	mad1_gs_gold	mad1WTymEGFP	Cell_137	11652	87744.2	2939.24	102.022	colocalized
SW130_TR1_200311	200313_SW130_TR1_slide12_04	SW130	mad2WTymEGFP	ymEGFP_red	mad2WTymEGFP	Cell_32	116538	15306.2	2686.38	2605.72	unpaired
SW642_TR1_200325	200327_SW642_TR1_slide05_06	SW642	mad1WTymEGFP	mad1_gs_gold	mad1WTymEGFP	Cell_123	116596	102795	3110.47	100.132	colocalized
SW642_TR1_200325	200327_SW642_TR1_slide05_06	SW642	mad1WTymEGFP	ymEGFP_red	mad1WTymEGFP	Cell_123	116620	102892	3104.04	100.132	colocalized
SW642_TR1_200325	200327_SW642_TR1_slide05_06	SW642	mad1WTymEGFP	ymEGFP_red	mad1WTymEGFP	Cell_126	116623	102892	3119.04	3084.93	unpaired
SW130_TR1_200311	200313_SW130_TR1_slide12_04	SW130	mad2WTymEGFP	mad1_gs_gold	mad1endog	Cell_227	116656	78922.3	3373.16	911.836	unpaired
SW130_TR1_200311	200313_SW130_TR1_slide12_02	SW130	mad2WTymEGFP	ymEGFP_red	mad2WTymEGFP	Cell_169	116734	88684.7	3256.12	1768.89	unpaired
SW130_TR1_200311	200313_SW130_TR1_slide12_02	SW130	mad2WTymEGFP	ymEGFP_red	mad2WTymEGFP	Cell_157	116737	88687.8	3261.76	2607.14	unpaired
SW130_TR1_200311	200313_SW130_TR1_slide12_04	SW130	mad2WTymEGFP	ymEGFP_red	mad2WTymEGFP	Cell_241	116802	85326.5	3808.73	2803.03	unpaired
SW130_TR1_200311	200313_SW130_TR1_slide12_04	SW130	mad2WTymEGFP	ymEGFP_red	mad2WTymEGFP	Cell_227	116839	77562.2	3039.69	1412.29	unpaired
SW130_TR1_200311	200313_SW130_TR1_slide12_02	SW130	mad2WTymEGFP	mad1_gs_gold	mad1endog	Cell_144	116856	75096.7	3540.84	1824.31	unpaired
SW642_TR1_200325	200327_SW642_TR1_slide05_06	SW642	mad1WTymEGFP	ymEGFP_red	mad1WTymEGFP	Cell_16	116918	28601.2	3324.24	33.2108	colocalized
SW130_TR1_200311	200313_SW130_TR1_slide12_04	SW130	mad2WTymEGFP	ymEGFP_red	mad2WTymEGFP	Cell_22	116920	5811.17	4350.76	3316.69	unpaired
SW642_TR1_200325	200327_SW642_TR1_slide05_06	SW642	mad1WTymEGFP	mad1_gs_gold	mad1WTymEGFP	Cell_16	116932	28579.9	3345.53	33.2108	colocalized
SW642_TR1_200325	200327_SW642_TR1_slide07_02	SW642	mad1WTymEGFP	ymEGFP_red	mad1WTymEGFP	Cell_80	116982	112321	3885.36	143.137	colocalized
SW642_TR1_200325	200326_SW642_TR1_slide02_01	SW642	mad1WTymEGFP	ymEGFP_red	mad1WTymEGFP	Cell_58	11699.9	62988.7	2314	101.201	colocalized
SW130_TR1_200311	200313_SW130_TR1_slide12_02	SW130	mad2WTymEGFP	mad1_gs_gold	mad1endog	Cell_227	116999	120634	3359.28	1768.16	unpaired
SW642_TR1_200325	200327_SW642_TR1_slide07_02	SW642	mad1WTymEGFP	ymEGFP_red	mad1WTymEGFP	Cell_38	11701	57348.7	3028.48	123.287	colocalized
SW642_TR1_200325	200327_SW642_TR1_slide07_02	SW642	mad1WTymEGFP	mad1_gs_gold	mad1WTymEGFP	Cell_80	117035	112242	3992.31	143.137	colocalized
SW642_TR1_200325	200327_SW642_TR1_slide07_02	SW642	mad1WTymEGFP	ymEGFP_red	mad1WTymEGFP	Cell_67	117046	89562.1	3244.6	145.028	colocalized
SW642_TR1_200325	200327_SW642_TR1_slide07_02	SW642	mad1WTymEGFP	mad1_gs_gold	mad1WTymEGFP	Cell_80	117051	109469	4196.82	160.945	colocalized
SW642_TR1_200325	200327_SW642_TR1_slide07_02	SW642	mad1WTymEGFP	mad1_gs_gold	mad1WTymEGFP	Cell_38	11706.7	57242.5	2966.12	123.287	colocalized
SW642_TR1_200325	200327_SW642_TR1_slide07_02	SW642	mad1WTymEGFP	ymEGFP_red	mad1WTymEGFP	Cell_80	117062	109586	4086.85	160.945	colocalized
SW130_TR1_200311	200313_SW130_TR1_slide12_02	SW130	mad2WTymEGFP	ymEGFP_red	mad2WTymEGFP	Cell_171	11708.6	90178.8	3838.76	2037.07	unpaired
SW642_TR1_200325	200327_SW642_TR1_slide07_02	SW642	mad1WTymEGFP	mad1_gs_gold	mad1WTymEGFP	Cell_67	117085	89426.8	3209.87	145.028	colocalized
SW130_TR1_200311	200313_SW130_TR1_slide11_05	SW130	mad2WTymEGFP	mad1_gs_gold	mad1endog	Cell_104	117131	56890.4	3069.93	1677.52	unpaired
SW642_TR1_200325	200327_SW642_TR1_slide05_06	SW642	mad1WTymEGFP	ymEGFP_red	mad1WTymEGFP	Cell_80	117196	68342.9	3852.93	4133.42	unpaired
SW130_TR1_200311	200313_SW130_TR1_slide12_02	SW130	mad2WTymEGFP	mad1_gs_gold	mad1endog	Cell_197	11720.5	108253	3004.86	2059.81	unpaired
SW642_TR1_200325	200327_SW642_TR1_slide05_06	SW642	mad1WTymEGFP	ymEGFP_red	mad1WTymEGFP	Cell_123	117201	102035	4045.36	1348.2	unpaired
SW130_TR1_200311	200313_SW130_TR1_slide12_04	SW130	mad2WTymEGFP	mad1_gs_gold	mad1endog	Cell_276	11726.5	97612.3	3298.36	1161.42	unpaired
SW130_TR1_200311	200313_SW130_TR1_slide12_04	SW130	mad2WTymEGFP	ymEGFP_red	mad2WTymEGFP	Cell_319	117297	115046	3040.81	5270.09	unpaired
SW130_TR1_200311	200313_SW130_TR1_slide12_02	SW130	mad2WTymEGFP	mad1_gs_gold	mad1endog	Cell_157	117315	86156.2	3494.34	1016.23	unpaired
SW642_TR1_200325	200327_SW642_TR1_slide05_06	SW642	mad1WTymEGFP	ymEGFP_red	mad1WTymEGFP	Cell_122	117340	110489	3082.5	1770.56	unpaired
SW130_TR1_200311	200313_SW130_TR1_slide12_02	SW130	mad2WTymEGFP	mad1_gs_gold	mad1endog	Cell_227	117385	120703	2928.29	1509.46	unpaired
SW130_TR1_200311	200313_SW130_TR1_slide12_02	SW130	mad2WTymEGFP	mad1_gs_gold	mad1endog	Cell_227	117434	120441	3127.06	1306.5	unpaired
SW642_TR1_200325	200327_SW642_TR1_slide05_02	SW642	mad1WTymEGFP	mad1_gs_gold	mad1WTymEGFP	Cell_88	117451	99244.1	4693.39	2660.06	unpaired
SW642_TR1_200325	200327_SW642_TR1_slide07_02	SW642	mad1WTymEGFP	mad1_gs_gold	mad1WTymEGFP	Cell_80	117474	108217	3479.77	1553.21	unpaired
SW642_TR1_200325	200327_SW642_TR1_slide05_06	SW642	mad1WTymEGFP	mad1_gs_gold	mad1WTymEGFP	Cell_126	117518	105842	3003.73	108.726	colocalized
SW130_TR1_200311	200313_SW130_TR1_slide12_04	SW130	mad2WTymEGFP	mad1_gs_gold	mad1endog	Cell_32	117533	12961.3	3235.2	2605.72	unpaired
SW642_TR1_200325	200327_SW642_TR1_slide05_06	SW642	mad1WTymEGFP	mad1_gs_gold	mad1WTymEGFP	Cell_101	117538	86722	4088.22	223.81	unpaired
SW642_TR1_200325	200327_SW642_TR1_slide05_06	SW642	mad1WTymEGFP	ymEGFP_red	mad1WTymEGFP	Cell_126	117553	105942	2979.31	108.726	colocalized
SW642_TR1_200325	200327_SW642_TR1_slide05_02	SW642	mad1WTymEGFP	ymEGFP_red	mad1WTymEGFP	Cell_98	117554	107987	2677.4	114.326	colocalized
SW642_TR1_200325	200327_SW642_TR1_slide05_06	SW642	mad1WTymEGFP	ymEGFP_red	mad1WTymEGFP	Cell_101	117561	86840.4	3899.69	223.81	unpaired
SW642_TR1_200325	200327_SW642_TR1_slide05_02	SW642	mad1WTymEGFP	mad1_gs_gold	mad1WTymEGFP	Cell_98	117571	107905	2755.23	114.326	colocalized
SW130_TR1_200311	200313_SW130_TR1_slide12_04	SW130	mad2WTymEGFP	ymEGFP_red	mad2WTymEGFP	Cell_139	117571	46413.3	3393.37	1101.6	unpaired
SW130_TR1_200311	200313_SW130_TR1_slide12_02	SW130	mad2WTymEGFP	ymEGFP_red	mad2WTymEGFP	Cell_86	117620	47580.3	3191.99	2725.61	unpaired
SW130_TR1_200311	200313_SW130_TR1_slide12_04	SW130	mad2WTymEGFP	mad1_gs_gold	mad1endog	Cell_287	117631	105081	3726.74	1790.25	unpaired
SW642_TR1_200325	200327_SW642_TR1_slide07_02	SW642	mad1WTymEGFP	mad1_gs_gold	mad1WTymEGFP	Cell_5	117658	5611.92	2493.59	123.295	colocalized
SW130_TR1_200311	200313_SW130_TR1_slide11_05	SW130	mad2WTymEGFP	ymEGFP_red	mad2WTymEGFP	Cell_197	117666	87891.6	3672.54	633.688	unpaired
SW130_TR1_200311	200313_SW130_TR1_slide11_05	SW130	mad2WTymEGFP	mad1_gs_gold	mad1endog	Cell_264	11767.9	112962	3708.68	3332.92	unpaired
SW130_TR1_200311	200313_SW130_TR1_slide12_02	SW130	mad2WTymEGFP	ymEGFP_red	mad2WTymEGFP	Cell_233	117687	123610	4190.8	2537.43	unpaired
SW642_TR1_200325	200327_SW642_TR1_slide07_02	SW642	mad1WTymEGFP	ymEGFP_red	mad1WTymEGFP	Cell_5	117687	5725.41	2532.07	123.295	colocalized
SW130_TR1_200311	200313_SW130_TR1_slide12_02	SW130	mad2WTymEGFP	mad1_gs_gold	mad1endog	Cell_68	117757	36675.7	3380.84	1229.45	unpaired
SW642_TR1_200325	200327_SW642_TR1_slide03_04	SW642	mad1WTymEGFP	ymEGFP_red	mad1WTymEGFP	Cell_24	117767	52963.5	3326.29	1966	unpaired
SW642_TR1_200325	200327_SW642_TR1_slide07_02	SW642	mad1WTymEGFP	mad1_gs_gold	mad1WTymEGFP	Cell_67	117768	90794.8	2524.69	105.146	colocalized
SW130_TR1_200311	200313_SW130_TR1_slide11_05	SW130	mad2WTymEGFP	ymEGFP_red	mad2WTymEGFP	Cell_197	117786	84696.7	2637.36	3168.27	unpaired
SW642_TR1_200325	200327_SW642_TR1_slide07_02	SW642	mad1WTymEGFP	ymEGFP_red	mad1WTymEGFP	Cell_67	117795	90896.4	2522.66	105.146	colocalized
SW130_TR1_200311	200313_SW130_TR1_slide12_02	SW130	mad2WTymEGFP	ymEGFP_red	mad2WTymEGFP	Cell_157	117800	86917.3	3961.49	1016.23	unpaired
SW642_TR1_200325	200327_SW642_TR1_slide05_02	SW642	mad1WTymEGFP	ymEGFP_red	mad1WTymEGFP	Cell_98	117808	108429	2674.86	123.463	colocalized
SW642_TR1_200325	200327_SW642_TR1_slide05_02	SW642	mad1WTymEGFP	ymEGFP_red	mad1WTymEGFP	Cell_108	117815	127595	3342.64	121.635	colocalized
SW642_TR1_200325	200327_SW642_TR1_slide05_02	SW642	mad1WTymEGFP	mad1_gs_gold	mad1WTymEGFP	Cell_98	117822	108356	2773.44	123.463	colocalized
SW130_TR1_200311	200313_SW130_TR1_slide12_04	SW130	mad2WTymEGFP	ymEGFP_red	mad2WTymEGFP	Cell_350	11783.8	124973	3683.66	3806.29	unpaired
SW642_TR1_200325	200327_SW642_TR1_slide03_04	SW642	mad1WTymEGFP	ymEGFP_red	mad1WTymEGFP	Cell_68	117835	100885	3570.4	141.692	colocalized
SW130_TR1_200311	200313_SW130_TR1_slide12_02	SW130	mad2WTymEGFP	ymEGFP_red	mad2WTymEGFP	Cell_186	11784	100950	3583.27	3735.71	unpaired
SW642_TR1_200325	200327_SW642_TR1_slide03_04	SW642	mad1WTymEGFP	mad1_gs_gold	mad1WTymEGFP	Cell_68	117848	100810	3689.91	141.692	colocalized
SW642_TR1_200325	200327_SW642_TR1_slide05_02	SW642	mad1WTymEGFP	mad1_gs_gold	mad1WTymEGFP	Cell_108	117855	127547	3447	121.635	colocalized
SW130_TR1_200311	200313_SW130_TR1_slide11_05	SW130	mad2WTymEGFP	mad1_gs_gold	mad1endog	Cell_197	117860	82034	4352.73	3168.27	unpaired
SW130_TR1_200311	200313_SW130_TR1_slide12_02	SW130	mad2WTymEGFP	ymEGFP_red	mad2WTymEGFP	Cell_68	117915	35459.4	3465.74	594.667	unpaired
SW130_TR1_200311	200313_SW130_TR1_slide12_04	SW130	mad2WTymEGFP	ymEGFP_red	mad2WTymEGFP	Cell_126	117926	44427.7	2678.47	4045.6	unpaired
SW130_TR1_200311	200313_SW130_TR1_slide11_05	SW130	mad2WTymEGFP	ymEGFP_red	mad2WTymEGFP	Cell_104	117945	49071.5	3606.76	7879.47	unpaired
SW642_TR1_200325	200326_SW642_TR1_slide02_01	SW642	mad1WTymEGFP	mad1_gs_gold	mad1WTymEGFP	Cell_58	11797.8	63004.8	2333.95	101.201	colocalized
SW130_TR1_200311	200313_SW130_TR1_slide12_04	SW130	mad2WTymEGFP	mad1_gs_gold	mad1endog	Cell_352	118020	126264	2419.72	1051.33	unpaired
SW130_TR1_200311	200313_SW130_TR1_slide12_02	SW130	mad2WTymEGFP	ymEGFP_red	mad2WTymEGFP	Cell_227	118044	119362	2714.01	1306.5	unpaired
SW130_TR1_200311	200313_SW130_TR1_slide11_05	SW130	mad2WTymEGFP	mad1_gs_gold	mad1endog	Cell_125	118113	59263.3	2367.97	1302.83	unpaired
SW130_TR1_200311	200313_SW130_TR1_slide11_05	SW130	mad2WTymEGFP	mad1_gs_gold	mad1endog	Cell_197	118194	88094.6	3386.94	633.688	unpaired
SW130_TR1_200311	200313_SW130_TR1_slide12_02	SW130	mad2WTymEGFP	mad1_gs_gold	mad1endog	Cell_68	118199	35953.9	3634.39	594.667	unpaired
SW130_TR1_200311	200313_SW130_TR1_slide12_04	SW130	mad2WTymEGFP	mad1_gs_gold	mad1endog	Cell_139	118220	46515	2509.07	1101.6	unpaired
SW130_TR1_200311	200313_SW130_TR1_slide12_04	SW130	mad2WTymEGFP	mad1_gs_gold	mad1endog	Cell_287	118287	104990	2766.36	864.603	unpaired
SW642_TR1_200325	200327_SW642_TR1_slide07_02	SW642	mad1WTymEGFP	ymEGFP_red	mad1WTymEGFP	Cell_67	118355	91478.3	3904.44	1647.86	unpaired
SW642_TR1_200325	200327_SW642_TR1_slide03_04	SW642	mad1WTymEGFP	ymEGFP_red	mad1WTymEGFP	Cell_68	118389	102757	3607.51	141.333	colocalized
SW642_TR1_200325	200327_SW642_TR1_slide03_04	SW642	mad1WTymEGFP	mad1_gs_gold	mad1WTymEGFP	Cell_68	118442	102627	3623.82	141.333	colocalized
SW642_TR1_200325	200327_SW642_TR1_slide05_06	SW642	mad1WTymEGFP	mad1_gs_gold	mad1WTymEGFP	Cell_126	118463	106638	4079.03	88.128	colocalized
SW130_TR1_200311	200313_SW130_TR1_slide12_02	SW130	mad2WTymEGFP	ymEGFP_red	mad2WTymEGFP	Cell_144	118475	75700.9	2956.12	1824.31	unpaired
SW642_TR1_200325	200327_SW642_TR1_slide05_06	SW642	mad1WTymEGFP	ymEGFP_red	mad1WTymEGFP	Cell_126	118480	106724	4088.06	88.128	colocalized
SW130_TR1_200311	200313_SW130_TR1_slide12_04	SW130	mad2WTymEGFP	mad1_gs_gold	mad1endog	Cell_319	118555	120152	3387.36	2247.31	unpaired
SW130_TR1_200311	200313_SW130_TR1_slide12_02	SW130	mad2WTymEGFP	mad1_gs_gold	mad1endog	Cell_152	118569	79853.6	3908.17	4001.9	unpaired
SW642_TR1_200325	200327_SW642_TR1_slide06_02	SW642	mad1WTymEGFP	mad1_gs_gold	mad1WTymEGFP	Cell_90	118601	56390.6	3596.14	187.298	colocalized
SW642_TR1_200325	200327_SW642_TR1_slide03_04	SW642	mad1WTymEGFP	ymEGFP_red	mad1WTymEGFP	Cell_62	118608	94441.2	3745.44	95.1732	colocalized
SW642_TR1_200325	200327_SW642_TR1_slide03_04	SW642	mad1WTymEGFP	mad1_gs_gold	mad1WTymEGFP	Cell_62	118621	94377.7	3815.13	95.1732	colocalized
SW130_TR1_200311	200313_SW130_TR1_slide12_04	SW130	mad2WTymEGFP	ymEGFP_red	mad2WTymEGFP	Cell_248	118639	91729.5	3004.17	6319.83	unpaired
SW642_TR1_200325	200327_SW642_TR1_slide07_02	SW642	mad1WTymEGFP	mad1_gs_gold	mad1WTymEGFP	Cell_5	118655	5918.36	3674.96	148.407	colocalized
SW642_TR1_200325	200327_SW642_TR1_slide03_04	SW642	mad1WTymEGFP	mad1_gs_gold	mad1WTymEGFP	Cell_44	118664	67536.8	3676.48	62.1061	colocalized
SW642_TR1_200325	200327_SW642_TR1_slide07_02	SW642	mad1WTymEGFP	ymEGFP_red	mad1WTymEGFP	Cell_5	118669	5952.4	3531.19	148.407	colocalized
SW642_TR1_200325	200327_SW642_TR1_slide03_04	SW642	mad1WTymEGFP	ymEGFP_red	mad1WTymEGFP	Cell_44	118690	67508.4	3627.75	62.1061	colocalized
SW130_TR1_200311	200313_SW130_TR1_slide12_04	SW130	mad2WTymEGFP	ymEGFP_red	mad2WTymEGFP	Cell_352	118697	126502	3188.04	1051.33	unpaired
SW642_TR1_200325	200327_SW642_TR1_slide06_02	SW642	mad1WTymEGFP	ymEGFP_red	mad1WTymEGFP	Cell_90	118713	56443	3455.46	187.298	colocalized
SW642_TR1_200325	200327_SW642_TR1_slide05_02	SW642	mad1WTymEGFP	mad1_gs_gold	mad1WTymEGFP	Cell_88	118717	100366	2667.77	54.3082	colocalized
SW642_TR1_200325	200327_SW642_TR1_slide07_02	SW642	mad1WTymEGFP	mad1_gs_gold	mad1WTymEGFP	Cell_80	118721	104716	3619.7	5165.99	unpaired
SW642_TR1_200325	200327_SW642_TR1_slide05_02	SW642	mad1WTymEGFP	ymEGFP_red	mad1WTymEGFP	Cell_88	118762	100392	2683.53	54.3082	colocalized
SW130_TR1_200311	200313_SW130_TR1_slide12_04	SW130	mad2WTymEGFP	ymEGFP_red	mad2WTymEGFP	Cell_227	118910	77580	2539.28	2752.75	unpaired
SW642_TR1_200325	200326_SW642_TR1_slide02_01	SW642	mad1WTymEGFP	mad1_gs_gold	mad1WTymEGFP	Cell_100	118952	100327	2435.46	3574.84	unpaired
SW642_TR1_200325	200327_SW642_TR1_slide05_06	SW642	mad1WTymEGFP	mad1_gs_gold	mad1WTymEGFP	Cell_126	118962	107015	4292.36	121.791	colocalized
SW642_TR1_200325	200327_SW642_TR1_slide06_02	SW642	mad1WTymEGFP	ymEGFP_red	mad1WTymEGFP	Cell_197	118977	127678	3050.93	114.728	colocalized
SW642_TR1_200325	200327_SW642_TR1_slide06_02	SW642	mad1WTymEGFP	mad1_gs_gold	mad1WTymEGFP	Cell_197	118982	127618	3148.59	114.728	colocalized
SW642_TR1_200325	200327_SW642_TR1_slide05_06	SW642	mad1WTymEGFP	ymEGFP_red	mad1WTymEGFP	Cell_126	118996	107099	4373.73	121.791	colocalized
SW642_TR1_200325	200327_SW642_TR1_slide05_06	SW642	mad1WTymEGFP	mad1_gs_gold	mad1WTymEGFP	Cell_101	119114	87430.5	3187.33	158.754	colocalized
SW130_TR1_200311	200313_SW130_TR1_slide12_04	SW130	mad2WTymEGFP	ymEGFP_red	mad2WTymEGFP	Cell_287	119148	104915	2790.71	864.603	unpaired
SW642_TR1_200325	200327_SW642_TR1_slide05_06	SW642	mad1WTymEGFP	ymEGFP_red	mad1WTymEGFP	Cell_101	119216	87538.5	3131.34	158.754	colocalized
SW130_TR1_200311	200313_SW130_TR1_slide12_04	SW130	mad2WTymEGFP	ymEGFP_red	mad2WTymEGFP	Cell_209	11923.7	73819.8	3251.2	2458.99	unpaired
SW642_TR1_200325	200327_SW642_TR1_slide06_02	SW642	mad1WTymEGFP	mad1_gs_gold	mad1WTymEGFP	Cell_197	119234	128744	3391.36	95.52	colocalized
SW642_TR1_200325	200327_SW642_TR1_slide06_02	SW642	mad1WTymEGFP	ymEGFP_red	mad1WTymEGFP	Cell_197	119247	128774	3301.61	95.52	colocalized
SW642_TR1_200325	200327_SW642_TR1_slide05_06	SW642	mad1WTymEGFP	mad1_gs_gold	mad1WTymEGFP	Cell_86	119267	73686.7	2817.64	98.1566	colocalized
SW642_TR1_200325	200327_SW642_TR1_slide05_06	SW642	mad1WTymEGFP	ymEGFP_red	mad1WTymEGFP	Cell_86	119274	73781.3	2792.41	98.1566	colocalized
SW642_TR1_200325	200327_SW642_TR1_slide07_02	SW642	mad1WTymEGFP	mad1_gs_gold	mad1WTymEGFP	Cell_5	119300	10451.8	3339.5	54.8155	colocalized
SW642_TR1_200325	200327_SW642_TR1_slide07_02	SW642	mad1WTymEGFP	ymEGFP_red	mad1WTymEGFP	Cell_5	119301	10471.3	3288.28	54.8155	colocalized
SW130_TR1_200311	200313_SW130_TR1_slide11_05	SW130	mad2WTymEGFP	ymEGFP_red	mad2WTymEGFP	Cell_125	119343	59024.3	2724.82	1302.83	unpaired
SW130_TR1_200311	200313_SW130_TR1_slide12_04	SW130	mad2WTymEGFP	mad1_gs_gold	mad1endog	Cell_270	119392	95650.6	3900.28	4175.06	unpaired
SW642_TR1_200325	200327_SW642_TR1_slide05_06	SW642	mad1WTymEGFP	mad1_gs_gold	mad1WTymEGFP	Cell_80	119399	71836.2	4022.67	125.234	colocalized
SW130_TR1_200311	200313_SW130_TR1_slide12_04	SW130	mad2WTymEGFP	ymEGFP_red	mad2WTymEGFP	Cell_139	119400	46597.5	2610.62	1187.23	unpaired
SW130_TR1_200311	200313_SW130_TR1_slide12_02	SW130	mad2WTymEGFP	ymEGFP_red	mad2WTymEGFP	Cell_144	119405	76386.3	2884.67	2931.05	unpaired
SW642_TR1_200325	200327_SW642_TR1_slide05_06	SW642	mad1WTymEGFP	ymEGFP_red	mad1WTymEGFP	Cell_10	119422	13259.4	2414.71	135.268	colocalized
SW642_TR1_200325	200327_SW642_TR1_slide05_06	SW642	mad1WTymEGFP	mad1_gs_gold	mad1WTymEGFP	Cell_10	119434	13124.7	2411.65	135.268	colocalized
SW130_TR1_200311	200313_SW130_TR1_slide12_04	SW130	mad2WTymEGFP	mad1_gs_gold	mad1endog	Cell_199	119439	69289.2	2496.04	1596.17	unpaired
SW642_TR1_200325	200327_SW642_TR1_slide05_06	SW642	mad1WTymEGFP	ymEGFP_red	mad1WTymEGFP	Cell_104	119439	92275.9	3398.98	6011.79	unpaired
SW642_TR1_200325	200327_SW642_TR1_slide05_06	SW642	mad1WTymEGFP	ymEGFP_red	mad1WTymEGFP	Cell_80	119448	71944.1	3982.17	125.234	colocalized
SW642_TR1_200325	200327_SW642_TR1_slide07_02	SW642	mad1WTymEGFP	mad1_gs_gold	mad1WTymEGFP	Cell_5	119583	9335.06	2823.69	127.945	colocalized
SW130_TR1_200311	200313_SW130_TR1_slide12_02	SW130	mad2WTymEGFP	ymEGFP_red	mad2WTymEGFP	Cell_160	119594	87649.9	3646.81	1413.93	unpaired
SW642_TR1_200325	200327_SW642_TR1_slide05_06	SW642	mad1WTymEGFP	mad1_gs_gold	mad1WTymEGFP	Cell_10	119622	11300	2504.25	77.3742	colocalized
SW642_TR1_200325	200327_SW642_TR1_slide07_02	SW642	mad1WTymEGFP	ymEGFP_red	mad1WTymEGFP	Cell_5	119623	9348.37	2702.89	127.945	colocalized
SW642_TR1_200325	200327_SW642_TR1_slide05_06	SW642	mad1WTymEGFP	ymEGFP_red	mad1WTymEGFP	Cell_10	119672	11357.6	2517.25	77.3742	colocalized
SW642_TR1_200325	200327_SW642_TR1_slide05_06	SW642	mad1WTymEGFP	ymEGFP_red	mad1WTymEGFP	Cell_111	119692	94676.1	3156.04	111.052	colocalized
SW130_TR1_200311	200313_SW130_TR1_slide11_05	SW130	mad2WTymEGFP	mad1_gs_gold	mad1endog	Cell_125	119707	55682.2	3267.88	3405.44	unpaired
SW642_TR1_200325	200327_SW642_TR1_slide05_02	SW642	mad1WTymEGFP	ymEGFP_red	mad1WTymEGFP	Cell_108	119734	127384	3727.35	164.639	colocalized
SW130_TR1_200311	200313_SW130_TR1_slide12_04	SW130	mad2WTymEGFP	ymEGFP_red	mad2WTymEGFP	Cell_287	119751	102439	2795.78	2941.39	unpaired
SW642_TR1_200325	200327_SW642_TR1_slide05_06	SW642	mad1WTymEGFP	mad1_gs_gold	mad1WTymEGFP	Cell_111	119752	94582.8	3161.3	111.052	colocalized
SW642_TR1_200325	200327_SW642_TR1_slide05_02	SW642	mad1WTymEGFP	mad1_gs_gold	mad1WTymEGFP	Cell_108	119758	127286	3857.45	164.639	colocalized
SW642_TR1_200325	200327_SW642_TR1_slide05_06	SW642	mad1WTymEGFP	ymEGFP_red	mad1WTymEGFP	Cell_116	119824	97008	2179.7	65.6978	colocalized
SW130_TR1_200311	200313_SW130_TR1_slide12_04	SW130	mad2WTymEGFP	ymEGFP_red	mad2WTymEGFP	Cell_139	119851	47453.9	3673.23	1622.51	unpaired
SW130_TR1_200311	200313_SW130_TR1_slide12_02	SW130	mad2WTymEGFP	mad1_gs_gold	mad1endog	Cell_233	119864	123677	2888.98	2537.43	unpaired
SW642_TR1_200325	200327_SW642_TR1_slide05_06	SW642	mad1WTymEGFP	mad1_gs_gold	mad1WTymEGFP	Cell_116	119871	96967.3	2200.93	65.6978	colocalized
SW642_TR1_200325	200327_SW642_TR1_slide05_06	SW642	mad1WTymEGFP	ymEGFP_red	mad1WTymEGFP	Cell_10	119949	12851.6	4039.5	59.9975	colocalized
SW642_TR1_200325	200327_SW642_TR1_slide05_06	SW642	mad1WTymEGFP	mad1_gs_gold	mad1WTymEGFP	Cell_10	119950	12792.5	4029.21	59.9975	colocalized
SW642_TR1_200325	200327_SW642_TR1_slide03_04	SW642	mad1WTymEGFP	ymEGFP_red	mad1WTymEGFP	Cell_62	119956	92313.4	3250.71	39.5705	colocalized
SW642_TR1_200325	200327_SW642_TR1_slide03_04	SW642	mad1WTymEGFP	mad1_gs_gold	mad1WTymEGFP	Cell_62	119962	92280.7	3272.17	39.5705	colocalized
SW130_TR1_200311	200313_SW130_TR1_slide12_02	SW130	mad2WTymEGFP	ymEGFP_red	mad2WTymEGFP	Cell_160	120005	86977.3	4385.33	1181.7	unpaired
SW642_TR1_200325	200327_SW642_TR1_slide05_06	SW642	mad1WTymEGFP	ymEGFP_red	mad1WTymEGFP	Cell_90	120042	78964.9	2433.26	138.154	colocalized
SW130_TR1_200311	200313_SW130_TR1_slide12_04	SW130	mad2WTymEGFP	mad1_gs_gold	mad1endog	Cell_326	120068	115246	4088.65	5291.72	unpaired
SW642_TR1_200325	200327_SW642_TR1_slide05_06	SW642	mad1WTymEGFP	mad1_gs_gold	mad1WTymEGFP	Cell_90	120103	78866.1	2508.12	138.154	colocalized
SW642_TR1_200325	200327_SW642_TR1_slide06_02	SW642	mad1WTymEGFP	mad1_gs_gold	mad1WTymEGFP	Cell_84	120127	55151.9	3767.42	56.8219	colocalized
SW642_TR1_200325	200327_SW642_TR1_slide06_02	SW642	mad1WTymEGFP	ymEGFP_red	mad1WTymEGFP	Cell_84	120130	55203.1	3742.96	56.8219	colocalized
SW130_TR1_200311	200313_SW130_TR1_slide12_04	SW130	mad2WTymEGFP	mad1_gs_gold	mad1endog	Cell_22	120214	6129.21	4129.76	3316.69	unpaired
SW642_TR1_200325	200327_SW642_TR1_slide05_06	SW642	mad1WTymEGFP	ymEGFP_red	mad1WTymEGFP	Cell_90	120247	77631.2	4069.64	138.189	colocalized
SW642_TR1_200325	200327_SW642_TR1_slide05_06	SW642	mad1WTymEGFP	mad1_gs_gold	mad1WTymEGFP	Cell_90	120248	77523.8	4156.59	138.189	colocalized
SW130_TR1_200311	200313_SW130_TR1_slide12_02	SW130	mad2WTymEGFP	mad1_gs_gold	mad1endog	Cell_86	120272	48050.7	2774.17	2725.61	unpaired
SW130_TR1_200311	200313_SW130_TR1_slide12_02	SW130	mad2WTymEGFP	mad1_gs_gold	mad1endog	Cell_68	120281	37053.5	2877.03	2913.02	unpaired
SW130_TR1_200311	200313_SW130_TR1_slide12_02	SW130	mad2WTymEGFP	ymEGFP_red	mad2WTymEGFP	Cell_68	120312	40257.6	3020.11	3207.44	unpaired
SW130_TR1_200311	200313_SW130_TR1_slide12_04	SW130	mad2WTymEGFP	ymEGFP_red	mad2WTymEGFP	Cell_199	120320	68910.2	3771.95	1596.17	unpaired
SW642_TR1_200325	200326_SW642_TR1_slide02_01	SW642	mad1WTymEGFP	ymEGFP_red	mad1WTymEGFP	Cell_112	120341	119834	2597.06	6444.79	unpaired
SW642_TR1_200325	200327_SW642_TR1_slide06_02	SW642	mad1WTymEGFP	ymEGFP_red	mad1WTymEGFP	Cell_201	120402	130541	4027.11	117.461	colocalized
SW642_TR1_200325	200326_SW642_TR1_slide02_01	SW642	mad1WTymEGFP	ymEGFP_red	mad1WTymEGFP	Cell_10	120410	16360.2	2017.4	1724.72	unpaired
SW130_TR1_200311	200313_SW130_TR1_slide12_04	SW130	mad2WTymEGFP	ymEGFP_red	mad2WTymEGFP	Cell_276	12044.7	96846.8	4111.78	1161.42	unpaired
SW642_TR1_200325	200327_SW642_TR1_slide06_02	SW642	mad1WTymEGFP	mad1_gs_gold	mad1WTymEGFP	Cell_201	120461	130494	4117.15	117.461	colocalized
SW130_TR1_200311	200313_SW130_TR1_slide12_04	SW130	mad2WTymEGFP	ymEGFP_red	mad2WTymEGFP	Cell_96	120488	36447.5	3473.89	2429.67	unpaired
SW130_TR1_200311	200313_SW130_TR1_slide12_02	SW130	mad2WTymEGFP	ymEGFP_red	mad2WTymEGFP	Cell_227	120515	120304	3794.95	1077.41	unpaired
SW130_TR1_200311	200313_SW130_TR1_slide12_04	SW130	mad2WTymEGFP	ymEGFP_red	mad2WTymEGFP	Cell_343	120543	123662	3145.38	5106.47	unpaired
SW642_TR1_200325	200327_SW642_TR1_slide06_02	SW642	mad1WTymEGFP	mad1_gs_gold	mad1WTymEGFP	Cell_160	12057.6	105538	3901.35	59.3768	colocalized
SW130_TR1_200311	200313_SW130_TR1_slide12_04	SW130	mad2WTymEGFP	ymEGFP_red	mad2WTymEGFP	Cell_319	120578	120441	2452.28	708.142	unpaired
SW130_TR1_200311	200313_SW130_TR1_slide12_02	SW130	mad2WTymEGFP	ymEGFP_red	mad2WTymEGFP	Cell_227	120638	121040	3146.59	1487.1	unpaired
SW130_TR1_200311	200313_SW130_TR1_slide12_04	SW130	mad2WTymEGFP	mad1_gs_gold	mad1endog	Cell_32	120653	10111.2	4302.06	2209.87	unpaired
SW130_TR1_200311	200313_SW130_TR1_slide12_04	SW130	mad2WTymEGFP	ymEGFP_red	mad2WTymEGFP	Cell_221	12067	75956.8	3136.25	1091.74	unpaired
SW130_TR1_200311	200313_SW130_TR1_slide12_04	SW130	mad2WTymEGFP	mad1_gs_gold	mad1endog	Cell_139	120673	46376.6	2780.89	1303.2	unpaired
SW642_TR1_200325	200327_SW642_TR1_slide06_02	SW642	mad1WTymEGFP	mad1_gs_gold	mad1WTymEGFP	Cell_180	120727	115923	3178.7	117.786	colocalized
SW130_TR1_200311	200313_SW130_TR1_slide12_04	SW130	mad2WTymEGFP	ymEGFP_red	mad2WTymEGFP	Cell_96	120762	38077.9	2716.63	3743.64	unpaired
SW642_TR1_200325	200327_SW642_TR1_slide06_02	SW642	mad1WTymEGFP	ymEGFP_red	mad1WTymEGFP	Cell_180	120783	115988	3098	117.786	colocalized
SW642_TR1_200325	200326_SW642_TR1_slide02_01	SW642	mad1WTymEGFP	ymEGFP_red	mad1WTymEGFP	Cell_10	120821	16628.8	3640.44	38.0033	colocalized
SW642_TR1_200325	200326_SW642_TR1_slide02_01	SW642	mad1WTymEGFP	mad1_gs_gold	mad1WTymEGFP	Cell_10	120842	16652.6	3661.34	38.0033	colocalized
SW642_TR1_200325	200327_SW642_TR1_slide03_04	SW642	mad1WTymEGFP	mad1_gs_gold	mad1WTymEGFP	Cell_74	120935	109085	3079.76	86.6557	colocalized
SW642_TR1_200325	200327_SW642_TR1_slide05_02	SW642	mad1WTymEGFP	ymEGFP_red	mad1WTymEGFP	Cell_108	120948	129747	2921.29	2889.47	unpaired
SW642_TR1_200325	200327_SW642_TR1_slide05_02	SW642	mad1WTymEGFP	mad1_gs_gold	mad1WTymEGFP	Cell_88	120956	96490.3	4578.73	242.495	unpaired
SW642_TR1_200325	200327_SW642_TR1_slide03_04	SW642	mad1WTymEGFP	ymEGFP_red	mad1WTymEGFP	Cell_74	120963	109141	3019.85	86.6557	colocalized
SW130_TR1_200311	200313_SW130_TR1_slide12_04	SW130	mad2WTymEGFP	mad1_gs_gold	mad1endog	Cell_319	120966	120572	3030	708.142	unpaired
SW642_TR1_200325	200327_SW642_TR1_slide06_02	SW642	mad1WTymEGFP	mad1_gs_gold	mad1WTymEGFP	Cell_84	120968	54137.3	3764.89	73.2988	colocalized
SW130_TR1_200311	200313_SW130_TR1_slide12_02	SW130	mad2WTymEGFP	mad1_gs_gold	mad1endog	Cell_160	120968	87365.3	3820.98	1181.7	unpaired
SW642_TR1_200325	200327_SW642_TR1_slide06_02	SW642	mad1WTymEGFP	ymEGFP_red	mad1WTymEGFP	Cell_160	12098.8	105580	3893.34	59.3768	colocalized
SW642_TR1_200325	200327_SW642_TR1_slide06_02	SW642	mad1WTymEGFP	ymEGFP_red	mad1WTymEGFP	Cell_84	120994	54199	3735.06	73.2988	colocalized
SW642_TR1_200325	200327_SW642_TR1_slide05_02	SW642	mad1WTymEGFP	ymEGFP_red	mad1WTymEGFP	Cell_88	121000	96576.9	4356.54	242.495	unpaired
SW642_TR1_200325	200327_SW642_TR1_slide06_02	SW642	mad1WTymEGFP	mad1_gs_gold	mad1WTymEGFP	Cell_90	121052	56957.9	3602.03	2399.48	unpaired
SW642_TR1_200325	200327_SW642_TR1_slide03_04	SW642	mad1WTymEGFP	ymEGFP_red	mad1WTymEGFP	Cell_5	121064	19227	4189.28	1129.41	unpaired
SW642_TR1_200325	200327_SW642_TR1_slide05_06	SW642	mad1WTymEGFP	ymEGFP_red	mad1WTymEGFP	Cell_10	121066	14124.4	3098.43	46.3774	colocalized
SW130_TR1_200311	200313_SW130_TR1_slide12_04	SW130	mad2WTymEGFP	mad1_gs_gold	mad1endog	Cell_236	121070	80687.1	3860.47	3546.47	unpaired
SW642_TR1_200325	200327_SW642_TR1_slide05_06	SW642	mad1WTymEGFP	mad1_gs_gold	mad1WTymEGFP	Cell_10	121076	14111.2	3055.11	46.3774	colocalized
SW130_TR1_200311	200313_SW130_TR1_slide12_04	SW130	mad2WTymEGFP	mad1_gs_gold	mad1endog	Cell_22	121092	5953.62	4291.34	4174.85	unpaired
SW130_TR1_200311	200313_SW130_TR1_slide12_04	SW130	mad2WTymEGFP	ymEGFP_red	mad2WTymEGFP	Cell_126	121180	43403.6	3496.1	593.748	unpaired
SW642_TR1_200325	200327_SW642_TR1_slide03_04	SW642	mad1WTymEGFP	ymEGFP_red	mad1WTymEGFP	Cell_5	121186	19303.5	2791.59	104.881	colocalized
SW130_TR1_200311	200313_SW130_TR1_slide12_04	SW130	mad2WTymEGFP	mad1_gs_gold	mad1endog	Cell_326	121209	116124	2436.28	4199.97	unpaired
SW642_TR1_200325	200327_SW642_TR1_slide03_04	SW642	mad1WTymEGFP	ymEGFP_red	mad1WTymEGFP	Cell_5	121216	15785	4093.68	75.757	colocalized
SW642_TR1_200325	200327_SW642_TR1_slide03_04	SW642	mad1WTymEGFP	mad1_gs_gold	mad1WTymEGFP	Cell_5	121219	15771.7	4168.2	75.757	colocalized
SW642_TR1_200325	200327_SW642_TR1_slide03_04	SW642	mad1WTymEGFP	mad1_gs_gold	mad1WTymEGFP	Cell_5	121220	19267.9	2884.2	104.881	colocalized
SW642_TR1_200325	200327_SW642_TR1_slide06_02	SW642	mad1WTymEGFP	ymEGFP_red	mad1WTymEGFP	Cell_84	121389	54908.3	2707.03	1375.05	unpaired
SW642_TR1_200325	200327_SW642_TR1_slide06_02	SW642	mad1WTymEGFP	ymEGFP_red	mad1WTymEGFP	Cell_68	121391	36897.2	2744.29	62.4105	colocalized
SW642_TR1_200325	200327_SW642_TR1_slide06_02	SW642	mad1WTymEGFP	mad1_gs_gold	mad1WTymEGFP	Cell_68	121398	36835.4	2749.47	62.4105	colocalized
SW130_TR1_200311	200313_SW130_TR1_slide12_04	SW130	mad2WTymEGFP	mad1_gs_gold	mad1endog	Cell_236	121431	82705.5	2555	1713.85	unpaired
SW642_TR1_200325	200326_SW642_TR1_slide02_01	SW642	mad1WTymEGFP	mad1_gs_gold	mad1WTymEGFP	Cell_10	121449	15228.4	3068.09	129.329	colocalized
SW642_TR1_200325	200326_SW642_TR1_slide02_01	SW642	mad1WTymEGFP	ymEGFP_red	mad1WTymEGFP	Cell_10	121449	15237.9	2939.11	129.329	colocalized
SW642_TR1_200325	200327_SW642_TR1_slide05_06	SW642	mad1WTymEGFP	ymEGFP_red	mad1WTymEGFP	Cell_80	121506	72998.3	3087.68	2581.5	unpaired
SW130_TR1_200311	200313_SW130_TR1_slide12_02	SW130	mad2WTymEGFP	mad1_gs_gold	mad1endog	Cell_155	12154.1	81052	3263.79	1152.99	unpaired
SW130_TR1_200311	200313_SW130_TR1_slide12_02	SW130	mad2WTymEGFP	mad1_gs_gold	mad1endog	Cell_227	121578	120203	3938.61	1077.41	unpaired
SW642_TR1_200325	200327_SW642_TR1_slide05_06	SW642	mad1WTymEGFP	ymEGFP_red	mad1WTymEGFP	Cell_94	121596	81363.1	3232.09	86.4414	colocalized
SW130_TR1_200311	200313_SW130_TR1_slide12_04	SW130	mad2WTymEGFP	mad1_gs_gold	mad1endog	Cell_126	121609	43264.4	3882.26	593.748	unpaired
SW642_TR1_200325	200327_SW642_TR1_slide05_06	SW642	mad1WTymEGFP	mad1_gs_gold	mad1WTymEGFP	Cell_94	121610	81281.4	3256.61	86.4414	colocalized
SW130_TR1_200311	200313_SW130_TR1_slide11_05	SW130	mad2WTymEGFP	ymEGFP_red	mad2WTymEGFP	Cell_242	12163.7	101509	3233.16	1990.62	unpaired
SW642_TR1_200325	200327_SW642_TR1_slide06_02	SW642	mad1WTymEGFP	ymEGFP_red	mad1WTymEGFP	Cell_155	121661	104464	2783.27	93.2484	colocalized
SW642_TR1_200325	200327_SW642_TR1_slide06_02	SW642	mad1WTymEGFP	mad1_gs_gold	mad1WTymEGFP	Cell_155	121721	104419	2727.86	93.2484	colocalized
SW130_TR1_200311	200313_SW130_TR1_slide12_02	SW130	mad2WTymEGFP	ymEGFP_red	mad2WTymEGFP	Cell_169	121773	91464.4	4194.86	6660.39	unpaired
SW642_TR1_200325	200327_SW642_TR1_slide05_06	SW642	mad1WTymEGFP	mad1_gs_gold	mad1WTymEGFP	Cell_116	121821	96981.1	3992.46	2697.19	unpaired
SW130_TR1_200311	200313_SW130_TR1_slide12_02	SW130	mad2WTymEGFP	mad1_gs_gold	mad1endog	Cell_160	121843	86166.6	4243.32	2013.86	unpaired
SW130_TR1_200311	200313_SW130_TR1_slide12_04	SW130	mad2WTymEGFP	mad1_gs_gold	mad1endog	Cell_323	12185.2	116216	3464.47	3523.63	unpaired
SW642_TR1_200325	200327_SW642_TR1_slide03_04	SW642	mad1WTymEGFP	mad1_gs_gold	mad1WTymEGFP	Cell_5	121901	18563.2	3822.72	484.382	unpaired
SW130_TR1_200311	200313_SW130_TR1_slide12_04	SW130	mad2WTymEGFP	ymEGFP_red	mad2WTymEGFP	Cell_96	121924	35168.8	2714.89	1544.64	unpaired
SW642_TR1_200325	200327_SW642_TR1_slide05_06	SW642	mad1WTymEGFP	mad1_gs_gold	mad1WTymEGFP	Cell_86	121967	76258.6	2863.58	62.3279	colocalized
SW130_TR1_200311	200313_SW130_TR1_slide12_02	SW130	mad2WTymEGFP	ymEGFP_red	mad2WTymEGFP	Cell_194	121991	104231	2508.78	2168.58	unpaired
SW642_TR1_200325	200327_SW642_TR1_slide05_06	SW642	mad1WTymEGFP	ymEGFP_red	mad1WTymEGFP	Cell_86	121997	76288.4	2909.37	62.3279	colocalized
SW130_TR1_200311	200313_SW130_TR1_slide12_02	SW130	mad2WTymEGFP	ymEGFP_red	mad2WTymEGFP	Cell_194	122029	104473	2790.91	1818.13	unpaired
SW642_TR1_200325	200326_SW642_TR1_slide02_01	SW642	mad1WTymEGFP	mad1_gs_gold	mad1WTymEGFP	Cell_112	122084	112311	2843.45	39.4453	colocalized
SW642_TR1_200325	200326_SW642_TR1_slide02_01	SW642	mad1WTymEGFP	ymEGFP_red	mad1WTymEGFP	Cell_112	122084	112350	2849.36	39.4453	colocalized
SW130_TR1_200311	200313_SW130_TR1_slide12_04	SW130	mad2WTymEGFP	mad1_gs_gold	mad1endog	Cell_241	122101	88203.5	3195.49	6060.74	unpaired
SW130_TR1_200311	200313_SW130_TR1_slide12_04	SW130	mad2WTymEGFP	mad1_gs_gold	mad1endog	Cell_264	122111	93839.1	2917.2	4923.03	unpaired
SW130_TR1_200311	200313_SW130_TR1_slide12_02	SW130	mad2WTymEGFP	mad1_gs_gold	mad1endog	Cell_191	12223.5	102224	3534.53	1477.55	unpaired
SW642_TR1_200325	200327_SW642_TR1_slide03_04	SW642	mad1WTymEGFP	ymEGFP_red	mad1WTymEGFP	Cell_5	122236	18343.1	4094.67	127.063	colocalized
SW642_TR1_200325	200327_SW642_TR1_slide05_06	SW642	mad1WTymEGFP	mad1_gs_gold	mad1WTymEGFP	Cell_86	122246	76303.6	4006.28	116.936	colocalized
SW642_TR1_200325	200327_SW642_TR1_slide06_02	SW642	mad1WTymEGFP	ymEGFP_red	mad1WTymEGFP	Cell_201	122283	130739	2286.02	2594.75	unpaired
SW642_TR1_200325	200327_SW642_TR1_slide05_06	SW642	mad1WTymEGFP	ymEGFP_red	mad1WTymEGFP	Cell_86	122286	76398.5	3950.89	116.936	colocalized
SW130_TR1_200311	200313_SW130_TR1_slide12_04	SW130	mad2WTymEGFP	mad1_gs_gold	mad1endog	Cell_96	122304	35007.6	4203.35	1544.64	unpaired
SW642_TR1_200325	200327_SW642_TR1_slide03_04	SW642	mad1WTymEGFP	mad1_gs_gold	mad1WTymEGFP	Cell_5	122320	18295.6	4177.33	127.063	colocalized
SW642_TR1_200325	200327_SW642_TR1_slide03_04	SW642	mad1WTymEGFP	mad1_gs_gold	mad1WTymEGFP	Cell_5	122336	13289.6	3523.5	101.688	colocalized
SW130_TR1_200311	200313_SW130_TR1_slide12_02	SW130	mad2WTymEGFP	ymEGFP_red	mad2WTymEGFP	Cell_227	122405	119736	3001.02	1334.58	unpaired
SW642_TR1_200325	200327_SW642_TR1_slide03_04	SW642	mad1WTymEGFP	ymEGFP_red	mad1WTymEGFP	Cell_5	122418	13342.1	3494.17	101.688	colocalized
SW130_TR1_200311	200313_SW130_TR1_slide12_04	SW130	mad2WTymEGFP	ymEGFP_red	mad2WTymEGFP	Cell_236	122497	83870.3	3221.45	1713.85	unpaired
SW130_TR1_200311	200313_SW130_TR1_slide12_04	SW130	mad2WTymEGFP	ymEGFP_red	mad2WTymEGFP	Cell_32	122622	10727	3510	2209.87	unpaired
SW130_TR1_200311	200313_SW130_TR1_slide12_02	SW130	mad2WTymEGFP	ymEGFP_red	mad2WTymEGFP	Cell_194	122656	104638	3240.53	1199.84	unpaired
SW642_TR1_200325	200327_SW642_TR1_slide03_04	SW642	mad1WTymEGFP	mad1_gs_gold	mad1WTymEGFP	Cell_5	122662	13416.5	3830.3	115.196	colocalized
SW642_TR1_200325	200327_SW642_TR1_slide03_04	SW642	mad1WTymEGFP	ymEGFP_red	mad1WTymEGFP	Cell_5	122681	13431.6	3717.69	115.196	colocalized
SW642_TR1_200325	200327_SW642_TR1_slide06_02	SW642	mad1WTymEGFP	mad1_gs_gold	mad1WTymEGFP	Cell_84	122718	54797.3	4271.1	128.153	colocalized
SW642_TR1_200325	200327_SW642_TR1_slide06_02	SW642	mad1WTymEGFP	ymEGFP_red	mad1WTymEGFP	Cell_84	122723	54827.8	4146.73	128.153	colocalized
SW642_TR1_200325	200326_SW642_TR1_slide02_01	SW642	mad1WTymEGFP	mad1_gs_gold	mad1WTymEGFP	Cell_112	122745	113998	3899.81	30.677	colocalized
SW642_TR1_200325	200326_SW642_TR1_slide02_01	SW642	mad1WTymEGFP	ymEGFP_red	mad1WTymEGFP	Cell_112	122767	114019	3895.8	30.677	colocalized
SW642_TR1_200325	200326_SW642_TR1_slide02_01	SW642	mad1WTymEGFP	mad1_gs_gold	mad1WTymEGFP	Cell_5	122773	13072.6	4139.53	46.8362	colocalized
SW642_TR1_200325	200326_SW642_TR1_slide02_01	SW642	mad1WTymEGFP	ymEGFP_red	mad1WTymEGFP	Cell_5	122794	13112.1	4125.66	46.8362	colocalized
SW130_TR1_200311	200313_SW130_TR1_slide12_02	SW130	mad2WTymEGFP	mad1_gs_gold	mad1endog	Cell_194	122882	105565	3968	1199.84	unpaired
SW130_TR1_200311	200313_SW130_TR1_slide12_02	SW130	mad2WTymEGFP	ymEGFP_red	mad2WTymEGFP	Cell_125	122883	65423.5	3814.55	1155.68	unpaired
SW642_TR1_200325	200327_SW642_TR1_slide06_02	SW642	mad1WTymEGFP	mad1_gs_gold	mad1WTymEGFP	Cell_68	122890	39036.5	2423.6	95.6239	colocalized
SW642_TR1_200325	200326_SW642_TR1_slide02_01	SW642	mad1WTymEGFP	mad1_gs_gold	mad1WTymEGFP	Cell_100	122895	99071.8	3281.59	90.3644	colocalized
SW642_TR1_200325	200326_SW642_TR1_slide02_01	SW642	mad1WTymEGFP	ymEGFP_red	mad1WTymEGFP	Cell_100	122916	99152.7	3247.24	90.3644	colocalized
SW642_TR1_200325	200327_SW642_TR1_slide06_02	SW642	mad1WTymEGFP	ymEGFP_red	mad1WTymEGFP	Cell_68	122917	39110.8	2369.8	95.6239	colocalized
SW130_TR1_200311	200313_SW130_TR1_slide12_02	SW130	mad2WTymEGFP	ymEGFP_red	mad2WTymEGFP	Cell_227	122926	120868	3710	1465.55	unpaired
SW642_TR1_200325	200326_SW642_TR1_slide02_01	SW642	mad1WTymEGFP	ymEGFP_red	mad1WTymEGFP	Cell_125	122936	126273	3960.43	3881.11	unpaired
SW130_TR1_200311	200313_SW130_TR1_slide12_02	SW130	mad2WTymEGFP	mad1_gs_gold	mad1endog	Cell_14	12318.5	9099.48	4313.39	1664.06	unpaired
SW130_TR1_200311	200313_SW130_TR1_slide12_02	SW130	mad2WTymEGFP	mad1_gs_gold	mad1endog	Cell_227	123217	119501	4166.83	1440.03	unpaired
SW130_TR1_200311	200313_SW130_TR1_slide12_04	SW130	mad2WTymEGFP	ymEGFP_red	mad2WTymEGFP	Cell_32	123247	10638.9	3832.33	2688.48	unpaired
SW130_TR1_200311	200313_SW130_TR1_slide12_04	SW130	mad2WTymEGFP	ymEGFP_red	mad2WTymEGFP	Cell_270	123428	96718.6	3934.44	4175.06	unpaired
SW642_TR1_200325	200327_SW642_TR1_slide06_02	SW642	mad1WTymEGFP	ymEGFP_red	mad1WTymEGFP	Cell_180	123449	117605	3955.43	3292.68	unpaired
SW642_TR1_200325	200327_SW642_TR1_slide06_02	SW642	mad1WTymEGFP	mad1_gs_gold	mad1WTymEGFP	Cell_167	123454	110096	3783.34	128.904	colocalized
SW130_TR1_200311	200313_SW130_TR1_slide12_02	SW130	mad2WTymEGFP	ymEGFP_red	mad2WTymEGFP	Cell_176	123500	99115.1	2653.54	1809.24	unpaired
SW642_TR1_200325	200327_SW642_TR1_slide06_02	SW642	mad1WTymEGFP	ymEGFP_red	mad1WTymEGFP	Cell_167	123544	110162	3718.84	128.904	colocalized
SW130_TR1_200311	200313_SW130_TR1_slide12_04	SW130	mad2WTymEGFP	ymEGFP_red	mad2WTymEGFP	Cell_20	123771	4027.2	3727.37	2106.49	unpaired
SW130_TR1_200311	200313_SW130_TR1_slide12_02	SW130	mad2WTymEGFP	ymEGFP_red	mad2WTymEGFP	Cell_125	123795	65285.2	4049.05	609.116	unpaired
SW642_TR1_200325	200327_SW642_TR1_slide06_02	SW642	mad1WTymEGFP	mad1_gs_gold	mad1WTymEGFP	Cell_68	123838	39552	2392	90.0924	colocalized
SW642_TR1_200325	200326_SW642_TR1_slide02_01	SW642	mad1WTymEGFP	ymEGFP_red	mad1WTymEGFP	Cell_112	123876	113759	2437.79	1863.81	unpaired
SW130_TR1_200311	200313_SW130_TR1_slide12_02	SW130	mad2WTymEGFP	mad1_gs_gold	mad1endog	Cell_227	123879	121248	2663.47	1259.11	unpaired
SW642_TR1_200325	200327_SW642_TR1_slide06_02	SW642	mad1WTymEGFP	ymEGFP_red	mad1WTymEGFP	Cell_68	123894	39621.7	2380.93	90.0924	colocalized
SW130_TR1_200311	200313_SW130_TR1_slide12_02	SW130	mad2WTymEGFP	mad1_gs_gold	mad1endog	Cell_125	123914	65882.4	4063.65	609.116	unpaired
SW130_TR1_200311	200313_SW130_TR1_slide12_04	SW130	mad2WTymEGFP	mad1_gs_gold	mad1endog	Cell_20	123925	5825.55	2641.32	1686.4	unpaired
SW130_TR1_200311	200313_SW130_TR1_slide12_02	SW130	mad2WTymEGFP	mad1_gs_gold	mad1endog	Cell_176	123955	99996.5	4166.64	1809.24	unpaired
SW130_TR1_200311	200313_SW130_TR1_slide12_02	SW130	mad2WTymEGFP	mad1_gs_gold	mad1endog	Cell_180	123955	99996.5	4166.64	2531.14	unpaired
SW642_TR1_200325	200327_SW642_TR1_slide06_02	SW642	mad1WTymEGFP	mad1_gs_gold	mad1WTymEGFP	Cell_89	12399.3	62513.7	2853.99	56.1327	colocalized
SW130_TR1_200311	200313_SW130_TR1_slide12_04	SW130	mad2WTymEGFP	mad1_gs_gold	mad1endog	Cell_77	124005	27513.2	3218.3	1011.88	unpaired
SW130_TR1_200311	200313_SW130_TR1_slide12_04	SW130	mad2WTymEGFP	mad1_gs_gold	mad1endog	Cell_89	12403.4	35571.9	3341.55	1795.16	unpaired
SW130_TR1_200311	200313_SW130_TR1_slide12_04	SW130	mad2WTymEGFP	ymEGFP_red	mad2WTymEGFP	Cell_99	124092	39480.2	2636	1541.62	unpaired
SW130_TR1_200311	200313_SW130_TR1_slide12_04	SW130	mad2WTymEGFP	ymEGFP_red	mad2WTymEGFP	Cell_89	12417.8	30792	3540.64	3097.03	unpaired
SW130_TR1_200311	200313_SW130_TR1_slide12_04	SW130	mad2WTymEGFP	ymEGFP_red	mad2WTymEGFP	Cell_77	124200	28140.7	2448.81	1011.88	unpaired
SW130_TR1_200311	200313_SW130_TR1_slide12_04	SW130	mad2WTymEGFP	ymEGFP_red	mad2WTymEGFP	Cell_99	124226	38851.5	3284.33	857.609	unpaired
SW642_TR1_200325	200327_SW642_TR1_slide03_04	SW642	mad1WTymEGFP	ymEGFP_red	mad1WTymEGFP	Cell_74	124306	109639	3940.94	85.5327	colocalized
SW130_TR1_200311	200313_SW130_TR1_slide12_02	SW130	mad2WTymEGFP	ymEGFP_red	mad2WTymEGFP	Cell_227	124316	121593	3792.79	1259.11	unpaired
SW130_TR1_200311	200313_SW130_TR1_slide12_04	SW130	mad2WTymEGFP	ymEGFP_red	mad2WTymEGFP	Cell_303	124342	108984	3981.66	5669.94	unpaired
SW642_TR1_200325	200327_SW642_TR1_slide06_02	SW642	mad1WTymEGFP	ymEGFP_red	mad1WTymEGFP	Cell_180	124343	117441	4039.53	3058.29	unpaired
SW642_TR1_200325	200327_SW642_TR1_slide03_04	SW642	mad1WTymEGFP	mad1_gs_gold	mad1WTymEGFP	Cell_74	124368	109588	3911.43	85.5327	colocalized
SW130_TR1_200311	200313_SW130_TR1_slide12_02	SW130	mad2WTymEGFP	mad1_gs_gold	mad1endog	Cell_194	124376	105977	2827.22	2218.59	unpaired
SW130_TR1_200311	200313_SW130_TR1_slide12_04	SW130	mad2WTymEGFP	mad1_gs_gold	mad1endog	Cell_99	124382	37523.7	4324.48	1693.9	unpaired
SW642_TR1_200325	200327_SW642_TR1_slide06_02	SW642	mad1WTymEGFP	ymEGFP_red	mad1WTymEGFP	Cell_155	124399	104282	3952.65	2947.98	unpaired
SW130_TR1_200311	200313_SW130_TR1_slide12_02	SW130	mad2WTymEGFP	ymEGFP_red	mad2WTymEGFP	Cell_180	124403	101875	2530.43	1997.09	unpaired
SW130_TR1_200311	200313_SW130_TR1_slide12_04	SW130	mad2WTymEGFP	ymEGFP_red	mad2WTymEGFP	Cell_77	124410	29904.6	2431.92	2549.75	unpaired
SW642_TR1_200325	200327_SW642_TR1_slide06_02	SW642	mad1WTymEGFP	ymEGFP_red	mad1WTymEGFP	Cell_89	12446.1	62523.3	2883.46	56.1327	colocalized
SW642_TR1_200325	200327_SW642_TR1_slide06_02	SW642	mad1WTymEGFP	ymEGFP_red	mad1WTymEGFP	Cell_23	12448.9	10368.8	4081.54	55.1048	colocalized
SW130_TR1_200311	200313_SW130_TR1_slide12_04	SW130	mad2WTymEGFP	ymEGFP_red	mad2WTymEGFP	Cell_343	124512	125642	3345.32	698.068	unpaired
SW130_TR1_200311	200313_SW130_TR1_slide12_04	SW130	mad2WTymEGFP	ymEGFP_red	mad2WTymEGFP	Cell_126	124545	41391.6	2718.49	3671.76	unpaired
SW642_TR1_200325	200327_SW642_TR1_slide06_02	SW642	mad1WTymEGFP	mad1_gs_gold	mad1WTymEGFP	Cell_190	124565	120728	3585.27	177.975	colocalized
SW130_TR1_200311	200313_SW130_TR1_slide12_04	SW130	mad2WTymEGFP	mad1_gs_gold	mad1endog	Cell_146	12457.2	49274.1	2733.15	1213.82	unpaired
SW642_TR1_200325	200327_SW642_TR1_slide06_02	SW642	mad1WTymEGFP	ymEGFP_red	mad1WTymEGFP	Cell_190	124610	120818	3438.47	177.975	colocalized
SW642_TR1_200325	200326_SW642_TR1_slide02_01	SW642	mad1WTymEGFP	mad1_gs_gold	mad1WTymEGFP	Cell_125	124618	123109	2469.47	94.4525	colocalized
SW130_TR1_200311	200313_SW130_TR1_slide12_04	SW130	mad2WTymEGFP	mad1_gs_gold	mad1endog	Cell_99	124625	38113	3108.52	857.609	unpaired
SW642_TR1_200325	200326_SW642_TR1_slide02_01	SW642	mad1WTymEGFP	ymEGFP_red	mad1WTymEGFP	Cell_125	124627	123202	2483.3	94.4525	colocalized
SW642_TR1_200325	200327_SW642_TR1_slide06_02	SW642	mad1WTymEGFP	mad1_gs_gold	mad1WTymEGFP	Cell_201	124645	128824	2840.17	93.1445	colocalized
SW642_TR1_200325	200326_SW642_TR1_slide02_01	SW642	mad1WTymEGFP	mad1_gs_gold	mad1WTymEGFP	Cell_10	124645	15146.1	3295.74	84.7429	colocalized
SW642_TR1_200325	200327_SW642_TR1_slide06_02	SW642	mad1WTymEGFP	ymEGFP_red	mad1WTymEGFP	Cell_201	124655	128884	2769.63	93.1445	colocalized
SW130_TR1_200311	200313_SW130_TR1_slide12_04	SW130	mad2WTymEGFP	ymEGFP_red	mad2WTymEGFP	Cell_236	124661	88159.2	3739.84	6448.22	unpaired
SW642_TR1_200325	200326_SW642_TR1_slide02_01	SW642	mad1WTymEGFP	ymEGFP_red	mad1WTymEGFP	Cell_10	124693	15114.5	3233.46	84.7429	colocalized
SW642_TR1_200325	200327_SW642_TR1_slide06_02	SW642	mad1WTymEGFP	mad1_gs_gold	mad1WTymEGFP	Cell_23	12471.3	10352.9	4033.77	55.1048	colocalized
SW642_TR1_200325	200327_SW642_TR1_slide03_04	SW642	mad1WTymEGFP	mad1_gs_gold	mad1WTymEGFP	Cell_74	124778	109652	2850.61	1188.18	unpaired
SW642_TR1_200325	200327_SW642_TR1_slide06_02	SW642	mad1WTymEGFP	ymEGFP_red	mad1WTymEGFP	Cell_50	12486.6	30768.9	3846.6	2162.62	unpaired
SW642_TR1_200325	200326_SW642_TR1_slide02_01	SW642	mad1WTymEGFP	ymEGFP_red	mad1WTymEGFP	Cell_100	124878	99004.9	3027.46	2000.34	unpaired
SW130_TR1_200311	200313_SW130_TR1_slide12_04	SW130	mad2WTymEGFP	ymEGFP_red	mad2WTymEGFP	Cell_236	124903	85829	2687.09	4672.1	unpaired
SW130_TR1_200311	200313_SW130_TR1_slide12_04	SW130	mad2WTymEGFP	ymEGFP_red	mad2WTymEGFP	Cell_20	124916	4936.45	3676.38	1686.4	unpaired
SW642_TR1_200325	200327_SW642_TR1_slide03_04	SW642	mad1WTymEGFP	mad1_gs_gold	mad1WTymEGFP	Cell_15	124969	17932.9	3791.43	113.664	colocalized
SW130_TR1_200311	200313_SW130_TR1_slide11_05	SW130	mad2WTymEGFP	mad1_gs_gold	mad1endog	Cell_210	124999	90806.5	2899.67	1590.04	unpaired
SW130_TR1_200311	200313_SW130_TR1_slide12_04	SW130	mad2WTymEGFP	mad1_gs_gold	mad1endog	Cell_343	125008	126120	3458.45	698.068	unpaired
SW642_TR1_200325	200327_SW642_TR1_slide03_04	SW642	mad1WTymEGFP	ymEGFP_red	mad1WTymEGFP	Cell_15	125021	17906.6	3693.84	113.664	colocalized
SW130_TR1_200311	200313_SW130_TR1_slide11_05	SW130	mad2WTymEGFP	mad1_gs_gold	mad1endog	Cell_210	125080	88642.2	3511.99	1142.38	unpaired
SW130_TR1_200311	200313_SW130_TR1_slide12_04	SW130	mad2WTymEGFP	ymEGFP_red	mad2WTymEGFP	Cell_343	125084	126081	2427.72	1034.26	unpaired
SW642_TR1_200325	200326_SW642_TR1_slide02_01	SW642	mad1WTymEGFP	ymEGFP_red	mad1WTymEGFP	Cell_10	125181	15463.4	2661.22	37.0481	colocalized
SW642_TR1_200325	200327_SW642_TR1_slide07_02	SW642	mad1WTymEGFP	mad1_gs_gold	mad1WTymEGFP	Cell_47	125193	72719.2	3555.32	52.4466	colocalized
SW642_TR1_200325	200326_SW642_TR1_slide02_01	SW642	mad1WTymEGFP	mad1_gs_gold	mad1WTymEGFP	Cell_10	125194	15431.4	2647.82	37.0481	colocalized
SW642_TR1_200325	200327_SW642_TR1_slide07_02	SW642	mad1WTymEGFP	ymEGFP_red	mad1WTymEGFP	Cell_47	125218	72759.9	3533.66	52.4466	colocalized
SW130_TR1_200311	200313_SW130_TR1_slide12_04	SW130	mad2WTymEGFP	ymEGFP_red	mad2WTymEGFP	Cell_326	125282	115450	3208.4	4199.97	unpaired
SW642_TR1_200325	200326_SW642_TR1_slide02_01	SW642	mad1WTymEGFP	ymEGFP_red	mad1WTymEGFP	Cell_125	125306	123549	2163.68	50.0046	colocalized
SW642_TR1_200325	200326_SW642_TR1_slide02_01	SW642	mad1WTymEGFP	mad1_gs_gold	mad1WTymEGFP	Cell_125	125337	123524	2133.44	50.0046	colocalized
SW642_TR1_200325	200327_SW642_TR1_slide06_02	SW642	mad1WTymEGFP	mad1_gs_gold	mad1WTymEGFP	Cell_190	125370	124673	2482.33	116.863	colocalized
SW130_TR1_200311	200313_SW130_TR1_slide11_05	SW130	mad2WTymEGFP	mad1_gs_gold	mad1endog	Cell_210	125375	86413.8	3512.19	2384.42	unpaired
SW642_TR1_200325	200327_SW642_TR1_slide06_02	SW642	mad1WTymEGFP	ymEGFP_red	mad1WTymEGFP	Cell_190	125409	124748	2401.64	116.863	colocalized
SW130_TR1_200311	200313_SW130_TR1_slide12_02	SW130	mad2WTymEGFP	ymEGFP_red	mad2WTymEGFP	Cell_180	125473	102606	3211.7	1905.61	unpaired
SW130_TR1_200311	200313_SW130_TR1_slide12_04	SW130	mad2WTymEGFP	ymEGFP_red	mad2WTymEGFP	Cell_236	125498	85937	3297.65	5247.34	unpaired
SW130_TR1_200311	200313_SW130_TR1_slide11_05	SW130	mad2WTymEGFP	mad1_gs_gold	mad1endog	Cell_210	125518	94679.6	3055.72	4684.3	unpaired
SW642_TR1_200325	200326_SW642_TR1_slide02_01	SW642	mad1WTymEGFP	mad1_gs_gold	mad1WTymEGFP	Cell_17	125558	18395.4	2991.57	2034.13	unpaired
SW130_TR1_200311	200313_SW130_TR1_slide12_04	SW130	mad2WTymEGFP	ymEGFP_red	mad2WTymEGFP	Cell_187	12556.5	65411.5	3096.89	5198.55	unpaired
SW130_TR1_200311	200313_SW130_TR1_slide12_02	SW130	mad2WTymEGFP	mad1_gs_gold	mad1endog	Cell_227	125575	122217	2441.55	651.25	unpaired
SW642_TR1_200325	200327_SW642_TR1_slide06_02	SW642	mad1WTymEGFP	mad1_gs_gold	mad1WTymEGFP	Cell_180	125701	119909	2848.76	95.9665	colocalized
SW130_TR1_200311	200313_SW130_TR1_slide11_05	SW130	mad2WTymEGFP	ymEGFP_red	mad2WTymEGFP	Cell_210	125704	89495.8	3944.44	1142.38	unpaired
SW642_TR1_200325	200327_SW642_TR1_slide06_02	SW642	mad1WTymEGFP	ymEGFP_red	mad1WTymEGFP	Cell_180	125734	119979	2792.01	95.9665	colocalized
SW130_TR1_200311	200313_SW130_TR1_slide12_02	SW130	mad2WTymEGFP	ymEGFP_red	mad2WTymEGFP	Cell_155	12577.5	81682.6	4131.23	1152.99	unpaired
SW130_TR1_200311	200313_SW130_TR1_slide12_02	SW130	mad2WTymEGFP	mad1_gs_gold	mad1endog	Cell_180	125833	100739	3338.5	1905.61	unpaired
SW130_TR1_200311	200313_SW130_TR1_slide12_02	SW130	mad2WTymEGFP	mad1_gs_gold	mad1endog	Cell_125	125854	67626.5	2558.88	3455.69	unpaired
SW642_TR1_200325	200327_SW642_TR1_slide07_02	SW642	mad1WTymEGFP	mad1_gs_gold	mad1WTymEGFP	Cell_47	125861	71639.1	2874.77	140.653	colocalized
SW642_TR1_200325	200327_SW642_TR1_slide07_02	SW642	mad1WTymEGFP	ymEGFP_red	mad1WTymEGFP	Cell_47	125876	71754.5	2795.77	140.653	colocalized
SW130_TR1_200311	200313_SW130_TR1_slide12_04	SW130	mad2WTymEGFP	mad1_gs_gold	mad1endog	Cell_199	125880	67704.8	3564.8	1380.39	unpaired
SW130_TR1_200311	200313_SW130_TR1_slide12_02	SW130	mad2WTymEGFP	ymEGFP_red	mad2WTymEGFP	Cell_13	125888	5707.99	3772.69	1075.78	unpaired
SW130_TR1_200311	200313_SW130_TR1_slide12_04	SW130	mad2WTymEGFP	ymEGFP_red	mad2WTymEGFP	Cell_63	125914	26136.6	3748.17	681.825	unpaired
SW642_TR1_200325	200327_SW642_TR1_slide03_04	SW642	mad1WTymEGFP	ymEGFP_red	mad1WTymEGFP	Cell_74	125981	111076	3590.48	1781.07	unpaired
SW130_TR1_200311	200313_SW130_TR1_slide12_02	SW130	mad2WTymEGFP	ymEGFP_red	mad2WTymEGFP	Cell_180	125999	97645.2	3621.99	3111.19	unpaired
SW642_TR1_200325	200327_SW642_TR1_slide06_02	SW642	mad1WTymEGFP	mad1_gs_gold	mad1WTymEGFP	Cell_190	126054	122814	4171.28	134.319	colocalized
SW130_TR1_200311	200313_SW130_TR1_slide12_02	SW130	mad2WTymEGFP	mad1_gs_gold	mad1endog	Cell_13	126080	6646.09	3282.37	1075.78	unpaired
SW642_TR1_200325	200327_SW642_TR1_slide06_02	SW642	mad1WTymEGFP	ymEGFP_red	mad1WTymEGFP	Cell_190	126097	122862	4053.43	134.319	colocalized
SW130_TR1_200311	200313_SW130_TR1_slide12_02	SW130	mad2WTymEGFP	ymEGFP_red	mad2WTymEGFP	Cell_205	12610.1	115798	3321.1	3659.74	unpaired
SW642_TR1_200325	200327_SW642_TR1_slide06_02	SW642	mad1WTymEGFP	mad1_gs_gold	mad1WTymEGFP	Cell_178	126109	113637	3992.26	771.295	unpaired
SW130_TR1_200311	200313_SW130_TR1_slide12_02	SW130	mad2WTymEGFP	ymEGFP_red	mad2WTymEGFP	Cell_227	126162	122004	2626.45	651.25	unpaired
SW130_TR1_200311	200313_SW130_TR1_slide12_04	SW130	mad2WTymEGFP	ymEGFP_red	mad2WTymEGFP	Cell_99	126225	34995.5	2975.16	3407.21	unpaired
SW130_TR1_200311	200313_SW130_TR1_slide11_05	SW130	mad2WTymEGFP	ymEGFP_red	mad2WTymEGFP	Cell_210	126321	90119.9	2343.68	1590.04	unpaired
SW130_TR1_200311	200313_SW130_TR1_slide12_04	SW130	mad2WTymEGFP	ymEGFP_red	mad2WTymEGFP	Cell_264	126406	96205	3355.11	1497.1	unpaired
SW130_TR1_200311	200313_SW130_TR1_slide12_04	SW130	mad2WTymEGFP	ymEGFP_red	mad2WTymEGFP	Cell_199	126420	68830.7	4153.21	1380.39	unpaired
SW130_TR1_200311	200313_SW130_TR1_slide12_04	SW130	mad2WTymEGFP	mad1_gs_gold	mad1endog	Cell_63	126503	25809.9	3854.15	681.825	unpaired
SW642_TR1_200325	200326_SW642_TR1_slide02_01	SW642	mad1WTymEGFP	ymEGFP_red	mad1WTymEGFP	Cell_125	126508	123126	2417.61	75.6832	colocalized
SW642_TR1_200325	200326_SW642_TR1_slide02_01	SW642	mad1WTymEGFP	mad1_gs_gold	mad1WTymEGFP	Cell_125	126518	123054	2396.54	75.6832	colocalized
SW130_TR1_200311	200313_SW130_TR1_slide12_04	SW130	mad2WTymEGFP	mad1_gs_gold	mad1endog	Cell_343	126555	127638	3084.1	2240.3	unpaired
SW642_TR1_200325	200327_SW642_TR1_slide03_04	SW642	mad1WTymEGFP	mad1_gs_gold	mad1WTymEGFP	Cell_74	126581	109482	3069.54	41.7007	colocalized
SW642_TR1_200325	200327_SW642_TR1_slide03_04	SW642	mad1WTymEGFP	ymEGFP_red	mad1WTymEGFP	Cell_74	126583	109513	3041.72	41.7007	colocalized
SW642_TR1_200325	200327_SW642_TR1_slide03_04	SW642	mad1WTymEGFP	ymEGFP_red	mad1WTymEGFP	Cell_15	126624	19941.6	3396.72	109.581	colocalized
SW130_TR1_200311	200313_SW130_TR1_slide12_02	SW130	mad2WTymEGFP	ymEGFP_red	mad2WTymEGFP	Cell_180	126639	97387.6	3596.61	3456.61	unpaired
SW642_TR1_200325	200327_SW642_TR1_slide03_04	SW642	mad1WTymEGFP	mad1_gs_gold	mad1WTymEGFP	Cell_15	126645	19974.7	3499.05	109.581	colocalized
SW642_TR1_200325	200327_SW642_TR1_slide06_02	SW642	mad1WTymEGFP	mad1_gs_gold	mad1WTymEGFP	Cell_178	126660	113958	4335.85	194.017	colocalized
SW642_TR1_200325	200327_SW642_TR1_slide06_02	SW642	mad1WTymEGFP	ymEGFP_red	mad1WTymEGFP	Cell_178	126703	114085	4195.62	194.017	colocalized
SW642_TR1_200325	200327_SW642_TR1_slide03_04	SW642	mad1WTymEGFP	ymEGFP_red	mad1WTymEGFP	Cell_69	126718	100691	2433.56	73.1365	colocalized
SW642_TR1_200325	200327_SW642_TR1_slide03_04	SW642	mad1WTymEGFP	mad1_gs_gold	mad1WTymEGFP	Cell_69	126723	100621	2454.15	73.1365	colocalized
SW130_TR1_200311	200313_SW130_TR1_slide12_04	SW130	mad2WTymEGFP	ymEGFP_red	mad2WTymEGFP	Cell_126	126728	40655.9	3777.32	5746.25	unpaired
SW130_TR1_200311	200313_SW130_TR1_slide12_02	SW130	mad2WTymEGFP	ymEGFP_red	mad2WTymEGFP	Cell_194	126901	106675	3555.43	2719.03	unpaired
SW130_TR1_200311	200313_SW130_TR1_slide11_05	SW130	mad2WTymEGFP	ymEGFP_red	mad2WTymEGFP	Cell_210	126974	88079.3	4107.83	2063.76	unpaired
SW642_TR1_200325	200327_SW642_TR1_slide05_02	SW642	mad1WTymEGFP	mad1_gs_gold	mad1WTymEGFP	Cell_21	127009	46431.7	4108.22	127.239	colocalized
SW130_TR1_200311	200313_SW130_TR1_slide12_04	SW130	mad2WTymEGFP	ymEGFP_red	mad2WTymEGFP	Cell_126	127048	41803.5	3986.45	5632.74	unpaired
SW642_TR1_200325	200327_SW642_TR1_slide05_02	SW642	mad1WTymEGFP	ymEGFP_red	mad1WTymEGFP	Cell_21	127078	46453.3	4003.52	127.239	colocalized
SW642_TR1_200325	200326_SW642_TR1_slide02_01	SW642	mad1WTymEGFP	ymEGFP_red	mad1WTymEGFP	Cell_17	127216	19446.1	3525.18	204.563	colocalized
SW130_TR1_200311	200313_SW130_TR1_slide12_04	SW130	mad2WTymEGFP	mad1_gs_gold	mad1endog	Cell_264	127257	97518.9	3113.13	1584.01	unpaired
SW130_TR1_200311	200313_SW130_TR1_slide12_02	SW130	mad2WTymEGFP	mad1_gs_gold	mad1endog	Cell_174	12727	93495.7	3040.08	5611.3	unpaired
SW642_TR1_200325	200326_SW642_TR1_slide02_01	SW642	mad1WTymEGFP	mad1_gs_gold	mad1WTymEGFP	Cell_17	127283	19380.9	3707.13	204.563	unpaired
SW642_TR1_200325	200327_SW642_TR1_slide03_04	SW642	mad1WTymEGFP	mad1_gs_gold	mad1WTymEGFP	Cell_15	127291	20603.4	3164.55	62.3809	colocalized
SW642_TR1_200325	200327_SW642_TR1_slide03_04	SW642	mad1WTymEGFP	ymEGFP_red	mad1WTymEGFP	Cell_15	127340	20641.4	3171.36	62.3809	colocalized
SW642_TR1_200325	200327_SW642_TR1_slide06_02	SW642	mad1WTymEGFP	mad1_gs_gold	mad1WTymEGFP	Cell_178	127342	113975	2913.9	83.5447	colocalized
SW642_TR1_200325	200327_SW642_TR1_slide06_02	SW642	mad1WTymEGFP	ymEGFP_red	mad1WTymEGFP	Cell_178	127407	114023	2892.67	83.5447	colocalized
SW642_TR1_200325	200327_SW642_TR1_slide03_04	SW642	mad1WTymEGFP	mad1_gs_gold	mad1WTymEGFP	Cell_50	127449	85681.1	2514.8	94.8946	colocalized
SW642_TR1_200325	200327_SW642_TR1_slide03_04	SW642	mad1WTymEGFP	ymEGFP_red	mad1WTymEGFP	Cell_50	127492	85765.2	2505.68	94.8946	colocalized
SW642_TR1_200325	200327_SW642_TR1_slide06_02	SW642	mad1WTymEGFP	mad1_gs_gold	mad1WTymEGFP	Cell_180	127500	118881	4027.47	117.524	colocalized
SW642_TR1_200325	200327_SW642_TR1_slide06_02	SW642	mad1WTymEGFP	ymEGFP_red	mad1WTymEGFP	Cell_180	127530	118924	3922.29	117.524	colocalized
SW130_TR1_200311	200313_SW130_TR1_slide12_04	SW130	mad2WTymEGFP	ymEGFP_red	mad2WTymEGFP	Cell_252	127655	91556	2645.06	3805.68	unpaired
SW642_TR1_200325	200327_SW642_TR1_slide03_04	SW642	mad1WTymEGFP	ymEGFP_red	mad1WTymEGFP	Cell_15	127678	21106.1	4337.33	150.127	colocalized
SW642_TR1_200325	200327_SW642_TR1_slide03_04	SW642	mad1WTymEGFP	mad1_gs_gold	mad1WTymEGFP	Cell_15	127694	21106.9	4486.6	150.127	colocalized
SW130_TR1_200311	200313_SW130_TR1_slide12_04	SW130	mad2WTymEGFP	mad1_gs_gold	mad1endog	Cell_264	127706	96758.6	2860.3	1497.1	unpaired
SW642_TR1_200325	200327_SW642_TR1_slide05_02	SW642	mad1WTymEGFP	mad1_gs_gold	mad1WTymEGFP	Cell_21	127726	41407	4787.93	124.741	colocalized
SW130_TR1_200311	200313_SW130_TR1_slide12_04	SW130	mad2WTymEGFP	ymEGFP_red	mad2WTymEGFP	Cell_20	127729	3344.06	2755.01	1917.02	unpaired
SW642_TR1_200325	200327_SW642_TR1_slide05_02	SW642	mad1WTymEGFP	ymEGFP_red	mad1WTymEGFP	Cell_21	127733	41435.5	4666.69	124.741	colocalized
SW642_TR1_200325	200327_SW642_TR1_slide06_02	SW642	mad1WTymEGFP	ymEGFP_red	mad1WTymEGFP	Cell_192	127783	122613	2801.24	96.3145	colocalized
SW642_TR1_200325	200327_SW642_TR1_slide06_02	SW642	mad1WTymEGFP	mad1_gs_gold	mad1WTymEGFP	Cell_192	127784	122558	2880.3	96.3145	colocalized
SW642_TR1_200325	200327_SW642_TR1_slide05_02	SW642	mad1WTymEGFP	mad1_gs_gold	mad1WTymEGFP	Cell_21	127846	42507	3400.11	91.149	colocalized
SW642_TR1_200325	200327_SW642_TR1_slide05_02	SW642	mad1WTymEGFP	ymEGFP_red	mad1WTymEGFP	Cell_21	127856	42554.4	3322.9	91.149	colocalized
SW642_TR1_200325	200327_SW642_TR1_slide07_02	SW642	mad1WTymEGFP	mad1_gs_gold	mad1WTymEGFP	Cell_17	127956	25066.2	2270.32	73.5483	colocalized
SW642_TR1_200325	200327_SW642_TR1_slide07_02	SW642	mad1WTymEGFP	ymEGFP_red	mad1WTymEGFP	Cell_40	12797.7	58365.6	3419.49	116.195	colocalized
SW642_TR1_200325	200327_SW642_TR1_slide07_02	SW642	mad1WTymEGFP	ymEGFP_red	mad1WTymEGFP	Cell_17	127977	25134.5	2287.74	73.5483	colocalized
SW642_TR1_200325	200327_SW642_TR1_slide06_02	SW642	mad1WTymEGFP	ymEGFP_red	mad1WTymEGFP	Cell_23	12801.2	10415	4096.25	135.357	colocalized
SW642_TR1_200325	200327_SW642_TR1_slide06_02	SW642	mad1WTymEGFP	mad1_gs_gold	mad1WTymEGFP	Cell_180	128018	118920	2756.64	77.995	colocalized
SW642_TR1_200325	200327_SW642_TR1_slide06_02	SW642	mad1WTymEGFP	ymEGFP_red	mad1WTymEGFP	Cell_180	128038	118976	2706.17	77.995	colocalized
SW642_TR1_200325	200327_SW642_TR1_slide05_02	SW642	mad1WTymEGFP	mad1_gs_gold	mad1WTymEGFP	Cell_109	128114	123530	3942.25	217.931	unpaired
SW642_TR1_200325	200327_SW642_TR1_slide05_02	SW642	mad1WTymEGFP	mad1_gs_gold	mad1WTymEGFP	Cell_21	128152	42482.9	2987.64	89.97	colocalized
SW642_TR1_200325	200327_SW642_TR1_slide05_02	SW642	mad1WTymEGFP	ymEGFP_red	mad1WTymEGFP	Cell_109	128160	123597	3740.04	217.931	unpaired
SW642_TR1_200325	200327_SW642_TR1_slide05_02	SW642	mad1WTymEGFP	ymEGFP_red	mad1WTymEGFP	Cell_21	128185	42511.2	2908.87	89.97	colocalized
SW130_TR1_200311	200313_SW130_TR1_slide12_04	SW130	mad2WTymEGFP	mad1_gs_gold	mad1endog	Cell_252	128241	87810.2	2974.88	3805.68	unpaired
SW130_TR1_200311	200313_SW130_TR1_slide12_04	SW130	mad2WTymEGFP	mad1_gs_gold	mad1endog	Cell_343	128321	128734	3514.38	1461.84	unpaired
SW130_TR1_200311	200313_SW130_TR1_slide12_02	SW130	mad2WTymEGFP	ymEGFP_red	mad2WTymEGFP	Cell_23	12836.1	12401.7	3845.16	1176.81	unpaired
SW642_TR1_200325	200327_SW642_TR1_slide07_02	SW642	mad1WTymEGFP	ymEGFP_red	mad1WTymEGFP	Cell_17	128380	32846.3	3930.29	110.386	colocalized
SW642_TR1_200325	200327_SW642_TR1_slide07_02	SW642	mad1WTymEGFP	mad1_gs_gold	mad1WTymEGFP	Cell_17	128447	32766.6	3966.95	110.386	colocalized
SW130_TR1_200311	200313_SW130_TR1_slide11_05	SW130	mad2WTymEGFP	ymEGFP_red	mad2WTymEGFP	Cell_202	128514	89388.2	4069.97	1713.88	unpaired
SW642_TR1_200325	200327_SW642_TR1_slide06_02	SW642	mad1WTymEGFP	mad1_gs_gold	mad1WTymEGFP	Cell_23	12854.4	10321.2	4178.06	135.357	colocalized
SW642_TR1_200325	200327_SW642_TR1_slide07_02	SW642	mad1WTymEGFP	mad1_gs_gold	mad1WTymEGFP	Cell_17	128556	30913.6	4402.78	150.714	colocalized
SW642_TR1_200325	200327_SW642_TR1_slide03_04	SW642	mad1WTymEGFP	ymEGFP_red	mad1WTymEGFP	Cell_50	128581	83347.7	3241.99	161.975	colocalized
SW642_TR1_200325	200327_SW642_TR1_slide03_04	SW642	mad1WTymEGFP	mad1_gs_gold	mad1WTymEGFP	Cell_50	128582	83284	3390.91	161.975	colocalized
SW642_TR1_200325	200327_SW642_TR1_slide07_02	SW642	mad1WTymEGFP	ymEGFP_red	mad1WTymEGFP	Cell_17	128600	33409.3	3006.16	87.239	colocalized
SW642_TR1_200325	200327_SW642_TR1_slide07_02	SW642	mad1WTymEGFP	ymEGFP_red	mad1WTymEGFP	Cell_17	128604	30959	4267.32	150.714	colocalized
SW642_TR1_200325	200327_SW642_TR1_slide07_02	SW642	mad1WTymEGFP	mad1_gs_gold	mad1WTymEGFP	Cell_17	128606	33336.9	3054.46	87.239	colocalized
SW130_TR1_200311	200313_SW130_TR1_slide11_05	SW130	mad2WTymEGFP	ymEGFP_red	mad2WTymEGFP	Cell_202	128666	86028.8	2702.76	1793.63	unpaired
SW642_TR1_200325	200327_SW642_TR1_slide07_02	SW642	mad1WTymEGFP	mad1_gs_gold	mad1WTymEGFP	Cell_40	12874.5	58296.4	3472.54	116.195	colocalized
SW130_TR1_200311	200313_SW130_TR1_slide11_05	SW130	mad2WTymEGFP	mad1_gs_gold	mad1endog	Cell_202	128787	90701.3	3002.91	440.5	unpaired
SW642_TR1_200325	200327_SW642_TR1_slide05_02	SW642	mad1WTymEGFP	mad1_gs_gold	mad1WTymEGFP	Cell_21	128835	46720.2	4004.74	134.857	colocalized
SW642_TR1_200325	200327_SW642_TR1_slide05_02	SW642	mad1WTymEGFP	ymEGFP_red	mad1WTymEGFP	Cell_21	128880	46776.3	3890.66	134.857	colocalized
SW130_TR1_200311	200313_SW130_TR1_slide11_05	SW130	mad2WTymEGFP	ymEGFP_red	mad2WTymEGFP	Cell_202	128885	90764.8	3427.65	440.5	unpaired
SW642_TR1_200325	200327_SW642_TR1_slide05_02	SW642	mad1WTymEGFP	mad1_gs_gold	mad1WTymEGFP	Cell_109	128951	126764	3262.87	102.379	colocalized
SW642_TR1_200325	200327_SW642_TR1_slide05_02	SW642	mad1WTymEGFP	ymEGFP_red	mad1WTymEGFP	Cell_109	128963	126812	3173.24	102.379	colocalized
SW130_TR1_200311	200313_SW130_TR1_slide12_04	SW130	mad2WTymEGFP	mad1_gs_gold	mad1endog	Cell_20	128992	3105.99	4177.38	1061.4	unpaired
SW642_TR1_200325	200327_SW642_TR1_slide07_02	SW642	mad1WTymEGFP	ymEGFP_red	mad1WTymEGFP	Cell_17	129023	29306.5	2384.35	2622.01	unpaired
SW642_TR1_200325	200327_SW642_TR1_slide07_02	SW642	mad1WTymEGFP	ymEGFP_red	mad1WTymEGFP	Cell_34	12917.9	48342.2	4198.53	7135.37	unpaired
SW130_TR1_200311	200313_SW130_TR1_slide12_04	SW130	mad2WTymEGFP	ymEGFP_red	mad2WTymEGFP	Cell_343	129230	127613	3746.9	905.894	unpaired
SW130_TR1_200311	200313_SW130_TR1_slide11_05	SW130	mad2WTymEGFP	mad1_gs_gold	mad1endog	Cell_202	129343	86379.3	4434.23	1891.87	unpaired
SW130_TR1_200311	200313_SW130_TR1_slide12_02	SW130	mad2WTymEGFP	ymEGFP_red	mad2WTymEGFP	Cell_125	129371	69040.3	2683.38	1823.48	unpaired
SW642_TR1_200325	200327_SW642_TR1_slide03_04	SW642	mad1WTymEGFP	mad1_gs_gold	mad1WTymEGFP	Cell_50	129493	78078.4	4215.68	82.5662	colocalized
SW642_TR1_200325	200327_SW642_TR1_slide05_02	SW642	mad1WTymEGFP	ymEGFP_red	mad1WTymEGFP	Cell_64	12950.6	82159.6	2493.02	76.4298	colocalized
SW642_TR1_200325	200327_SW642_TR1_slide03_04	SW642	mad1WTymEGFP	ymEGFP_red	mad1WTymEGFP	Cell_50	129506	78107.7	4139.59	82.5662	colocalized
SW130_TR1_200311	200313_SW130_TR1_slide12_02	SW130	mad2WTymEGFP	mad1_gs_gold	mad1endog	Cell_197	12952.7	109546	4296.67	1258.74	unpaired
SW642_TR1_200325	200327_SW642_TR1_slide06_02	SW642	mad1WTymEGFP	mad1_gs_gold	mad1WTymEGFP	Cell_192	129611	121807	3683.69	98.2829	colocalized
SW130_TR1_200311	200313_SW130_TR1_slide12_02	SW130	mad2WTymEGFP	mad1_gs_gold	mad1endog	Cell_125	129615	67285.5	3114.93	1823.48	unpaired
SW642_TR1_200325	200327_SW642_TR1_slide06_02	SW642	mad1WTymEGFP	ymEGFP_red	mad1WTymEGFP	Cell_192	129629	121894	3641.66	98.2829	colocalized
SW642_TR1_200325	200327_SW642_TR1_slide06_02	SW642	mad1WTymEGFP	mad1_gs_gold	mad1WTymEGFP	Cell_192	129653	122186	2991.89	72.2181	colocalized
SW642_TR1_200325	200327_SW642_TR1_slide06_02	SW642	mad1WTymEGFP	ymEGFP_red	mad1WTymEGFP	Cell_192	129653	122221	2928.72	72.2181	colocalized
SW130_TR1_200311	200313_SW130_TR1_slide12_04	SW130	mad2WTymEGFP	mad1_gs_gold	mad1endog	Cell_303	129816	110407	3583.36	5669.94	unpaired
SW130_TR1_200311	200313_SW130_TR1_slide11_05	SW130	mad2WTymEGFP	mad1_gs_gold	mad1endog	Cell_202	129893	84999.4	3510.17	1793.63	unpaired
SW642_TR1_200325	200327_SW642_TR1_slide06_02	SW642	mad1WTymEGFP	mad1_gs_gold	mad1WTymEGFP	Cell_54	12990.8	33169.3	3624.96	111.895	colocalized
SW642_TR1_200325	200327_SW642_TR1_slide05_02	SW642	mad1WTymEGFP	mad1_gs_gold	mad1WTymEGFP	Cell_64	12992.3	82104.8	2526.18	76.4298	colocalized
SW130_TR1_200311	200313_SW130_TR1_slide12_04	SW130	mad2WTymEGFP	ymEGFP_red	mad2WTymEGFP	Cell_20	129933	3114.06	3686.44	1061.4	unpaired
SW130_TR1_200311	200313_SW130_TR1_slide12_02	SW130	mad2WTymEGFP	ymEGFP_red	mad2WTymEGFP	Cell_205	12998.9	111956	3760.68	1153.35	unpaired
SW130_TR1_200311	200313_SW130_TR1_slide12_04	SW130	mad2WTymEGFP	ymEGFP_red	mad2WTymEGFP	Cell_20	129990	3755.41	4477.81	1228.01	unpaired
SW130_TR1_200311	200313_SW130_TR1_slide12_04	SW130	mad2WTymEGFP	mad1_gs_gold	mad1endog	Cell_343	130109	127828	3789.07	905.894	unpaired
SW130_TR1_200311	200313_SW130_TR1_slide12_04	SW130	mad2WTymEGFP	ymEGFP_red	mad2WTymEGFP	Cell_221	13013.3	77324.2	3279.12	1511.93	unpaired
SW130_TR1_200311	200313_SW130_TR1_slide12_02	SW130	mad2WTymEGFP	ymEGFP_red	mad2WTymEGFP	Cell_197	13021.1	110105	2734.73	1660.37	unpaired
SW642_TR1_200325	200327_SW642_TR1_slide06_02	SW642	mad1WTymEGFP	ymEGFP_red	mad1WTymEGFP	Cell_54	13025.1	33247.5	3552.65	111.895	colocalized
SW130_TR1_200311	200313_SW130_TR1_slide12_04	SW130	mad2WTymEGFP	ymEGFP_red	mad2WTymEGFP	Cell_20	130267	4106.22	4073.69	1623.83	unpaired
SW130_TR1_200311	200313_SW130_TR1_slide12_04	SW130	mad2WTymEGFP	mad1_gs_gold	mad1endog	Cell_89	13053.6	36204.9	2793.48	2383.59	unpaired
SW130_TR1_200311	200313_SW130_TR1_slide12_02	SW130	mad2WTymEGFP	ymEGFP_red	mad2WTymEGFP	Cell_138	13110.9	75605.7	3397.51	6992.03	unpaired
SW642_TR1_200325	200327_SW642_TR1_slide07_02	SW642	mad1WTymEGFP	ymEGFP_red	mad1WTymEGFP	Cell_40	13139.1	59393.5	2553.76	127.799	colocalized
SW130_TR1_200311	200313_SW130_TR1_slide12_02	SW130	mad2WTymEGFP	mad1_gs_gold	mad1endog	Cell_23	13144.1	13530.2	3973.6	1176.81	unpaired
SW130_TR1_200311	200313_SW130_TR1_slide12_04	SW130	mad2WTymEGFP	ymEGFP_red	mad2WTymEGFP	Cell_81	13164.5	27464.4	2750.12	2223.35	unpaired
SW642_TR1_200325	200327_SW642_TR1_slide07_02	SW642	mad1WTymEGFP	mad1_gs_gold	mad1WTymEGFP	Cell_40	13193.3	59284	2516.28	127.799	colocalized
SW130_TR1_200311	200313_SW130_TR1_slide12_04	SW130	mad2WTymEGFP	ymEGFP_red	mad2WTymEGFP	Cell_89	13231.4	34037.8	3769.99	644.949	unpaired
SW130_TR1_200311	200313_SW130_TR1_slide12_04	SW130	mad2WTymEGFP	ymEGFP_red	mad2WTymEGFP	Cell_122	13237	40971.1	3647.43	3826.31	unpaired
SW642_TR1_200325	200327_SW642_TR1_slide06_02	SW642	mad1WTymEGFP	ymEGFP_red	mad1WTymEGFP	Cell_54	13240.1	32801.7	2335.6	74.4131	colocalized
SW130_TR1_200311	200313_SW130_TR1_slide11_05	SW130	mad2WTymEGFP	mad1_gs_gold	mad1endog	Cell_242	13257.5	103073	2667.4	1781.7	unpaired
SW642_TR1_200325	200327_SW642_TR1_slide06_02	SW642	mad1WTymEGFP	mad1_gs_gold	mad1WTymEGFP	Cell_54	13262.8	32765.8	2396.7	74.4131	colocalized
SW130_TR1_200311	200313_SW130_TR1_slide12_04	SW130	mad2WTymEGFP	ymEGFP_red	mad2WTymEGFP	Cell_89	13284.2	32524.4	4192.46	1413.22	unpaired
SW130_TR1_200311	200313_SW130_TR1_slide11_05	SW130	mad2WTymEGFP	mad1_gs_gold	mad1endog	Cell_237	13297.8	98701.4	2887.62	1164.53	unpaired
SW130_TR1_200311	200313_SW130_TR1_slide12_02	SW130	mad2WTymEGFP	ymEGFP_red	mad2WTymEGFP	Cell_197	13305.9	108338	4317.14	1258.74	unpaired
SW642_TR1_200325	200327_SW642_TR1_slide06_02	SW642	mad1WTymEGFP	mad1_gs_gold	mad1WTymEGFP	Cell_191	13305.9	124190	2417.3	76.1424	colocalized
SW130_TR1_200311	200313_SW130_TR1_slide12_02	SW130	mad2WTymEGFP	ymEGFP_red	mad2WTymEGFP	Cell_14	13307.4	7761.16	4320.87	1664.06	unpaired
SW130_TR1_200311	200313_SW130_TR1_slide12_04	SW130	mad2WTymEGFP	ymEGFP_red	mad2WTymEGFP	Cell_146	13334.2	50879.1	3511.95	1987.88	unpaired
SW642_TR1_200325	200327_SW642_TR1_slide06_02	SW642	mad1WTymEGFP	ymEGFP_red	mad1WTymEGFP	Cell_191	13359.4	124223	2374.33	76.1424	colocalized
SW642_TR1_200325	200327_SW642_TR1_slide06_02	SW642	mad1WTymEGFP	ymEGFP_red	mad1WTymEGFP	Cell_54	13369.2	32562.8	2758.23	428.058	unpaired
SW130_TR1_200311	200313_SW130_TR1_slide12_04	SW130	mad2WTymEGFP	mad1_gs_gold	mad1endog	Cell_209	13397.6	71852.4	3191.16	2294.61	unpaired
SW130_TR1_200311	200313_SW130_TR1_slide11_05	SW130	mad2WTymEGFP	ymEGFP_red	mad2WTymEGFP	Cell_253	13477.8	108694	4080.92	2487.69	unpaired
SW642_TR1_200325	200327_SW642_TR1_slide06_02	SW642	mad1WTymEGFP	ymEGFP_red	mad1WTymEGFP	Cell_75	13496.6	42784.5	4083.82	89.3971	colocalized
SW130_TR1_200311	200313_SW130_TR1_slide12_04	SW130	mad2WTymEGFP	mad1_gs_gold	mad1endog	Cell_276	13527	99960.3	2609.42	3761.41	unpaired
SW642_TR1_200325	200326_SW642_TR1_slide02_01	SW642	mad1WTymEGFP	ymEGFP_red	mad1WTymEGFP	Cell_61	13532.6	68258.6	3392.35	74.8538	colocalized
SW642_TR1_200325	200327_SW642_TR1_slide06_02	SW642	mad1WTymEGFP	mad1_gs_gold	mad1WTymEGFP	Cell_75	13540.9	42724.6	4133.23	89.3971	colocalized
SW130_TR1_200311	200313_SW130_TR1_slide12_04	SW130	mad2WTymEGFP	mad1_gs_gold	mad1endog	Cell_89	13594.7	33653.3	3401.03	644.949	unpaired
SW130_TR1_200311	200313_SW130_TR1_slide11_05	SW130	mad2WTymEGFP	mad1_gs_gold	mad1endog	Cell_274	13598.8	116074	2334.95	4693.16	unpaired
SW642_TR1_200325	200326_SW642_TR1_slide02_01	SW642	mad1WTymEGFP	mad1_gs_gold	mad1WTymEGFP	Cell_61	13599	68225.7	3402.92	74.8538	colocalized
SW642_TR1_200325	200327_SW642_TR1_slide07_02	SW642	mad1WTymEGFP	mad1_gs_gold	mad1WTymEGFP	Cell_63	13618.3	85808.7	3562.73	140.508	colocalized
SW642_TR1_200325	200327_SW642_TR1_slide07_02	SW642	mad1WTymEGFP	ymEGFP_red	mad1WTymEGFP	Cell_63	13619.8	85949.2	3562.59	140.508	colocalized
SW130_TR1_200311	200313_SW130_TR1_slide11_05	SW130	mad2WTymEGFP	mad1_gs_gold	mad1endog	Cell_165	13640.8	70730.8	2893.35	5346.89	unpaired
SW130_TR1_200311	200313_SW130_TR1_slide12_02	SW130	mad2WTymEGFP	ymEGFP_red	mad2WTymEGFP	Cell_191	13653.6	102510	3297.51	358.3	unpaired
SW130_TR1_200311	200313_SW130_TR1_slide12_02	SW130	mad2WTymEGFP	mad1_gs_gold	mad1endog	Cell_155	13663.9	82244.8	3451.84	1399.25	unpaired
SW130_TR1_200311	200313_SW130_TR1_slide12_02	SW130	mad2WTymEGFP	mad1_gs_gold	mad1endog	Cell_191	13685.8	102461	2944.04	358.3	unpaired
SW130_TR1_200311	200313_SW130_TR1_slide12_04	SW130	mad2WTymEGFP	mad1_gs_gold	mad1endog	Cell_320	13710.8	117926	4072.43	2680.03	unpaired
SW130_TR1_200311	200313_SW130_TR1_slide11_05	SW130	mad2WTymEGFP	mad1_gs_gold	mad1endog	Cell_274	13715.2	115947	4031.15	4528.67	unpaired
SW642_TR1_200325	200327_SW642_TR1_slide05_06	SW642	mad1WTymEGFP	ymEGFP_red	mad1WTymEGFP	Cell_9	13819.9	12107.3	3411.52	117.525	colocalized
SW642_TR1_200325	200327_SW642_TR1_slide06_02	SW642	mad1WTymEGFP	mad1_gs_gold	mad1WTymEGFP	Cell_23	13842.2	10957.9	2430.92	88.8896	colocalized
SW642_TR1_200325	200327_SW642_TR1_slide06_02	SW642	mad1WTymEGFP	ymEGFP_red	mad1WTymEGFP	Cell_23	13845.1	11014.8	2362.69	88.8896	colocalized
SW642_TR1_200325	200327_SW642_TR1_slide05_06	SW642	mad1WTymEGFP	mad1_gs_gold	mad1WTymEGFP	Cell_9	13870.9	12096.5	3516.85	117.525	colocalized
SW642_TR1_200325	200327_SW642_TR1_slide06_02	SW642	mad1WTymEGFP	ymEGFP_red	mad1WTymEGFP	Cell_191	13897	123900	3669.57	140.365	colocalized
SW642_TR1_200325	200327_SW642_TR1_slide05_06	SW642	mad1WTymEGFP	ymEGFP_red	mad1WTymEGFP	Cell_43	13904.5	55561	2838.42	9592.06	unpaired
SW130_TR1_200311	200313_SW130_TR1_slide12_02	SW130	mad2WTymEGFP	mad1_gs_gold	mad1endog	Cell_11	13929.5	3622.16	2804.28	2935.36	unpaired
SW642_TR1_200325	200327_SW642_TR1_slide06_02	SW642	mad1WTymEGFP	mad1_gs_gold	mad1WTymEGFP	Cell_191	13932.1	123819	3778.7	140.365	colocalized
SW642_TR1_200325	200327_SW642_TR1_slide07_02	SW642	mad1WTymEGFP	ymEGFP_red	mad1WTymEGFP	Cell_87	13977.1	117134	3099.48	121.61	colocalized
SW130_TR1_200311	200313_SW130_TR1_slide12_04	SW130	mad2WTymEGFP	mad1_gs_gold	mad1endog	Cell_89	13993.2	38163.1	3517.49	4202.64	unpaired
SW642_TR1_200325	200327_SW642_TR1_slide06_02	SW642	mad1WTymEGFP	ymEGFP_red	mad1WTymEGFP	Cell_199	13993.3	129282	2039.49	87.6967	colocalized
SW130_TR1_200311	200313_SW130_TR1_slide12_02	SW130	mad2WTymEGFP	mad1_gs_gold	mad1endog	Cell_205	13996.4	112412	3403.93	1153.35	unpaired
SW642_TR1_200325	200327_SW642_TR1_slide07_02	SW642	mad1WTymEGFP	mad1_gs_gold	mad1WTymEGFP	Cell_87	14004.8	117057	3189.44	121.61	colocalized
SW642_TR1_200325	200327_SW642_TR1_slide06_02	SW642	mad1WTymEGFP	mad1_gs_gold	mad1WTymEGFP	Cell_199	14024.3	129200	2037.1	87.6967	colocalized
SW642_TR1_200325	200327_SW642_TR1_slide07_02	SW642	mad1WTymEGFP	ymEGFP_red	mad1WTymEGFP	Cell_43	14039.7	67347	3945.35	61.1953	colocalized
SW642_TR1_200325	200327_SW642_TR1_slide07_02	SW642	mad1WTymEGFP	mad1_gs_gold	mad1WTymEGFP	Cell_43	14053.1	67328.1	4001.99	61.1953	colocalized
SW642_TR1_200325	200327_SW642_TR1_slide03_04	SW642	mad1WTymEGFP	ymEGFP_red	mad1WTymEGFP	Cell_18	14063.5	29681.8	3995.03	113.025	colocalized
SW642_TR1_200325	200327_SW642_TR1_slide03_04	SW642	mad1WTymEGFP	mad1_gs_gold	mad1WTymEGFP	Cell_18	14084.9	29691.9	4105.55	113.025	colocalized
SW642_TR1_200325	200326_SW642_TR1_slide02_01	SW642	mad1WTymEGFP	ymEGFP_red	mad1WTymEGFP	Cell_58	14216.7	59091.5	3439.79	82.7491	colocalized
SW130_TR1_200311	200313_SW130_TR1_slide12_02	SW130	mad2WTymEGFP	mad1_gs_gold	mad1endog	Cell_132	1423.95	66515.3	3715.97	5528.71	unpaired
SW130_TR1_200311	200313_SW130_TR1_slide11_05	SW130	mad2WTymEGFP	ymEGFP_red	mad2WTymEGFP	Cell_237	14258.5	99051.1	3445.21	1164.53	unpaired
SW642_TR1_200325	200326_SW642_TR1_slide02_01	SW642	mad1WTymEGFP	mad1_gs_gold	mad1WTymEGFP	Cell_58	14267.8	59035.4	3472.79	82.7491	colocalized
SW642_TR1_200325	200327_SW642_TR1_slide06_02	SW642	mad1WTymEGFP	ymEGFP_red	mad1WTymEGFP	Cell_137	14297.4	90183.1	2288.62	31.2375	colocalized
SW642_TR1_200325	200327_SW642_TR1_slide03_04	SW642	mad1WTymEGFP	ymEGFP_red	mad1WTymEGFP	Cell_18	14308.6	30513.6	2545.39	1777.45	unpaired
SW642_TR1_200325	200327_SW642_TR1_slide06_02	SW642	mad1WTymEGFP	mad1_gs_gold	mad1WTymEGFP	Cell_137	14315.8	90176.9	2264.15	31.2375	colocalized
SW642_TR1_200325	200327_SW642_TR1_slide03_04	SW642	mad1WTymEGFP	ymEGFP_red	mad1WTymEGFP	Cell_66	14323.3	103723	2828.72	108.741	colocalized
SW642_TR1_200325	200327_SW642_TR1_slide03_04	SW642	mad1WTymEGFP	mad1_gs_gold	mad1WTymEGFP	Cell_66	14349.3	103620	2805.49	108.741	colocalized
SW130_TR1_200311	200313_SW130_TR1_slide12_04	SW130	mad2WTymEGFP	ymEGFP_red	mad2WTymEGFP	Cell_221	14362.6	78483	2867.8	675.381	unpaired
SW130_TR1_200311	200313_SW130_TR1_slide12_04	SW130	mad2WTymEGFP	mad1_gs_gold	mad1endog	Cell_221	14395.7	77809.5	2905.76	675.381	unpaired
SW642_TR1_200325	200327_SW642_TR1_slide03_04	SW642	mad1WTymEGFP	ymEGFP_red	mad1WTymEGFP	Cell_38	14452.5	59854.2	2927.31	74.8337	colocalized
SW130_TR1_200311	200313_SW130_TR1_slide12_04	SW130	mad2WTymEGFP	ymEGFP_red	mad2WTymEGFP	Cell_209	14462.7	73832.2	2731.63	2294.61	unpaired
SW642_TR1_200325	200327_SW642_TR1_slide03_04	SW642	mad1WTymEGFP	mad1_gs_gold	mad1WTymEGFP	Cell_38	14514.6	59853	2969.05	74.8337	colocalized
SW642_TR1_200325	200327_SW642_TR1_slide05_06	SW642	mad1WTymEGFP	ymEGFP_red	mad1WTymEGFP	Cell_9	14619.1	11748.6	3368.86	54.1617	colocalized
SW642_TR1_200325	200327_SW642_TR1_slide05_06	SW642	mad1WTymEGFP	mad1_gs_gold	mad1WTymEGFP	Cell_9	14625.3	11694.9	3372.23	54.1617	colocalized
SW642_TR1_200325	200327_SW642_TR1_slide07_02	SW642	mad1WTymEGFP	ymEGFP_red	mad1WTymEGFP	Cell_87	14641.9	121479	3001.05	130.66	colocalized
SW642_TR1_200325	200327_SW642_TR1_slide05_02	SW642	mad1WTymEGFP	ymEGFP_red	mad1WTymEGFP	Cell_69	14731.8	85573.7	4170.79	89.3412	colocalized
SW642_TR1_200325	200327_SW642_TR1_slide05_02	SW642	mad1WTymEGFP	mad1_gs_gold	mad1WTymEGFP	Cell_69	14732.1	85504.6	4227.42	89.3412	colocalized
SW642_TR1_200325	200327_SW642_TR1_slide07_02	SW642	mad1WTymEGFP	mad1_gs_gold	mad1WTymEGFP	Cell_87	14745.6	121404	2974.72	130.66	colocalized
SW642_TR1_200325	200327_SW642_TR1_slide06_02	SW642	mad1WTymEGFP	ymEGFP_red	mad1WTymEGFP	Cell_54	14807.4	31569.3	4771.77	57.7122	colocalized
SW642_TR1_200325	200327_SW642_TR1_slide06_02	SW642	mad1WTymEGFP	mad1_gs_gold	mad1WTymEGFP	Cell_54	14823	31564.1	4827.09	57.7122	colocalized
SW642_TR1_200325	200327_SW642_TR1_slide07_02	SW642	mad1WTymEGFP	ymEGFP_red	mad1WTymEGFP	Cell_63	14824.2	89828	3869.26	99.4702	colocalized
SW642_TR1_200325	200327_SW642_TR1_slide06_02	SW642	mad1WTymEGFP	ymEGFP_red	mad1WTymEGFP	Cell_54	14825.1	28317.1	3554.28	71.2814	colocalized
SW130_TR1_200311	200313_SW130_TR1_slide12_04	SW130	mad2WTymEGFP	mad1_gs_gold	mad1endog	Cell_81	14825.6	26151.1	3427.81	2223.35	unpaired
SW642_TR1_200325	200327_SW642_TR1_slide06_02	SW642	mad1WTymEGFP	mad1_gs_gold	mad1WTymEGFP	Cell_54	14833.4	28265.8	3603.07	71.2814	colocalized
SW642_TR1_200325	200327_SW642_TR1_slide07_02	SW642	mad1WTymEGFP	mad1_gs_gold	mad1WTymEGFP	Cell_63	14845.2	89756	3934.6	99.4702	colocalized
SW130_TR1_200311	200313_SW130_TR1_slide11_05	SW130	mad2WTymEGFP	ymEGFP_red	mad2WTymEGFP	Cell_242	14911.9	103016	3326.3	1781.7	unpaired
SW642_TR1_200325	200327_SW642_TR1_slide05_06	SW642	mad1WTymEGFP	ymEGFP_red	mad1WTymEGFP	Cell_9	14935.5	14443.9	3561.36	29.3896	colocalized
SW642_TR1_200325	200327_SW642_TR1_slide03_04	SW642	mad1WTymEGFP	ymEGFP_red	mad1WTymEGFP	Cell_61	14943	99122.6	4166.23	102.154	colocalized
SW642_TR1_200325	200327_SW642_TR1_slide06_02	SW642	mad1WTymEGFP	ymEGFP_red	mad1WTymEGFP	Cell_191	14950.4	125924	3766.19	183.502	colocalized
SW642_TR1_200325	200327_SW642_TR1_slide05_06	SW642	mad1WTymEGFP	mad1_gs_gold	mad1WTymEGFP	Cell_9	14950.9	14444.2	3536.33	29.3896	colocalized
SW642_TR1_200325	200327_SW642_TR1_slide06_02	SW642	mad1WTymEGFP	mad1_gs_gold	mad1WTymEGFP	Cell_191	14951.5	125776	3874.67	183.502	colocalized
SW642_TR1_200325	200327_SW642_TR1_slide03_04	SW642	mad1WTymEGFP	mad1_gs_gold	mad1WTymEGFP	Cell_61	14964.2	99029.2	4201.76	102.154	colocalized
SW642_TR1_200325	200327_SW642_TR1_slide06_02	SW642	mad1WTymEGFP	mad1_gs_gold	mad1WTymEGFP	Cell_191	15032.7	123755	3060.23	141.554	colocalized
SW642_TR1_200325	200327_SW642_TR1_slide06_02	SW642	mad1WTymEGFP	ymEGFP_red	mad1WTymEGFP	Cell_191	15039.8	123831	2941.02	141.554	colocalized
SW642_TR1_200325	200327_SW642_TR1_slide06_02	SW642	mad1WTymEGFP	mad1_gs_gold	mad1WTymEGFP	Cell_75	15050.3	42034.8	3999.51	106.121	colocalized
SW642_TR1_200325	200327_SW642_TR1_slide03_04	SW642	mad1WTymEGFP	mad1_gs_gold	mad1WTymEGFP	Cell_10	15051.8	17472.4	3929.28	17.5331	colocalized
SW642_TR1_200325	200327_SW642_TR1_slide06_02	SW642	mad1WTymEGFP	ymEGFP_red	mad1WTymEGFP	Cell_75	15062	42012.5	3896.42	106.121	colocalized
SW130_TR1_200311	200313_SW130_TR1_slide11_05	SW130	mad2WTymEGFP	ymEGFP_red	mad2WTymEGFP	Cell_264	15063.2	112515	3486.12	2103.93	unpaired
SW642_TR1_200325	200327_SW642_TR1_slide03_04	SW642	mad1WTymEGFP	ymEGFP_red	mad1WTymEGFP	Cell_10	15065.6	17479.7	3937.26	17.5331	colocalized
SW130_TR1_200311	200313_SW130_TR1_slide12_02	SW130	mad2WTymEGFP	mad1_gs_gold	mad1endog	Cell_237	15074.9	124978	4005.16	1093.16	unpaired
SW642_TR1_200325	200327_SW642_TR1_slide03_04	SW642	mad1WTymEGFP	ymEGFP_red	mad1WTymEGFP	Cell_18	15090.6	28413.9	4259.53	221.203	unpaired
SW130_TR1_200311	200313_SW130_TR1_slide12_02	SW130	mad2WTymEGFP	ymEGFP_red	mad2WTymEGFP	Cell_155	15108.2	82444.6	3077.29	1505.39	unpaired
SW642_TR1_200325	200327_SW642_TR1_slide03_04	SW642	mad1WTymEGFP	mad1_gs_gold	mad1WTymEGFP	Cell_18	15117.4	28357.1	4471.63	221.203	unpaired
SW642_TR1_200325	200327_SW642_TR1_slide07_02	SW642	mad1WTymEGFP	ymEGFP_red	mad1WTymEGFP	Cell_34	15122	51216.6	3871.24	3531.21	unpaired
SW642_TR1_200325	200327_SW642_TR1_slide05_02	SW642	mad1WTymEGFP	mad1_gs_gold	mad1WTymEGFP	Cell_9	15132.2	17834.9	3693.88	132.283	colocalized
SW642_TR1_200325	200327_SW642_TR1_slide05_02	SW642	mad1WTymEGFP	ymEGFP_red	mad1WTymEGFP	Cell_9	15156.8	17858.2	3566.01	132.283	colocalized
SW130_TR1_200311	200313_SW130_TR1_slide11_05	SW130	mad2WTymEGFP	mad1_gs_gold	mad1endog	Cell_93	15162.9	44917	3702.21	5154.87	unpaired
SW642_TR1_200325	200327_SW642_TR1_slide05_02	SW642	mad1WTymEGFP	ymEGFP_red	mad1WTymEGFP	Cell_9	15167	18701.8	4565.37	216.265	unpaired
SW130_TR1_200311	200313_SW130_TR1_slide11_05	SW130	mad2WTymEGFP	ymEGFP_red	mad2WTymEGFP	Cell_253	15174.1	105821	3268.3	5456.88	unpaired
SW642_TR1_200325	200327_SW642_TR1_slide03_04	SW642	mad1WTymEGFP	mad1_gs_gold	mad1WTymEGFP	Cell_18	15174.5	21084.6	3855.57	1024.27	unpaired
SW642_TR1_200325	200327_SW642_TR1_slide05_02	SW642	mad1WTymEGFP	ymEGFP_red	mad1WTymEGFP	Cell_10	15179.2	21377.1	3742.54	111.407	colocalized
SW130_TR1_200311	200313_SW130_TR1_slide12_02	SW130	mad2WTymEGFP	ymEGFP_red	mad2WTymEGFP	Cell_237	15183.3	126061	3903.33	1093.16	unpaired
SW642_TR1_200325	200327_SW642_TR1_slide05_02	SW642	mad1WTymEGFP	mad1_gs_gold	mad1WTymEGFP	Cell_9	15194.3	18615.7	4761.87	216.265	unpaired
SW642_TR1_200325	200327_SW642_TR1_slide05_02	SW642	mad1WTymEGFP	mad1_gs_gold	mad1WTymEGFP	Cell_10	15207.4	21323.7	3836.16	111.407	colocalized
SW642_TR1_200325	200327_SW642_TR1_slide03_04	SW642	mad1WTymEGFP	ymEGFP_red	mad1WTymEGFP	Cell_61	15212.6	98395.9	3605.46	94.8147	colocalized
SW130_TR1_200311	200313_SW130_TR1_slide12_04	SW130	mad2WTymEGFP	mad1_gs_gold	mad1endog	Cell_146	15261.5	51437.7	3516.02	651.496	unpaired
SW642_TR1_200325	200327_SW642_TR1_slide03_04	SW642	mad1WTymEGFP	mad1_gs_gold	mad1WTymEGFP	Cell_61	15294.5	98413.2	3649.99	94.8147	colocalized
SW130_TR1_200311	200313_SW130_TR1_slide11_05	SW130	mad2WTymEGFP	mad1_gs_gold	mad1endog	Cell_264	15297.4	110427	3376.81	1548.91	unpaired
SW130_TR1_200311	200313_SW130_TR1_slide12_04	SW130	mad2WTymEGFP	mad1_gs_gold	mad1endog	Cell_221	15323.4	76494.1	3110.93	2222.15	unpaired
SW642_TR1_200325	200327_SW642_TR1_slide07_02	SW642	mad1WTymEGFP	ymEGFP_red	mad1WTymEGFP	Cell_43	15355.8	66507.5	2652.21	2047.52	unpaired
SW130_TR1_200311	200313_SW130_TR1_slide12_04	SW130	mad2WTymEGFP	ymEGFP_red	mad2WTymEGFP	Cell_320	15358.9	114092	3620.09	4197.67	unpaired
SW130_TR1_200311	200313_SW130_TR1_slide11_05	SW130	mad2WTymEGFP	ymEGFP_red	mad2WTymEGFP	Cell_264	15482.9	111645	2438.09	1548.91	unpaired
SW642_TR1_200325	200327_SW642_TR1_slide06_02	SW642	mad1WTymEGFP	ymEGFP_red	mad1WTymEGFP	Cell_137	15596.7	90060.2	2574.03	106.171	colocalized
SW642_TR1_200325	200327_SW642_TR1_slide06_02	SW642	mad1WTymEGFP	mad1_gs_gold	mad1WTymEGFP	Cell_137	15625.2	89961.2	2548.36	106.171	colocalized
SW130_TR1_200311	200313_SW130_TR1_slide12_04	SW130	mad2WTymEGFP	ymEGFP_red	mad2WTymEGFP	Cell_146	15651.7	50976	3273.07	651.496	unpaired
SW642_TR1_200325	200327_SW642_TR1_slide03_04	SW642	mad1WTymEGFP	ymEGFP_red	mad1WTymEGFP	Cell_18	15670.2	28346.3	3159.71	1423.67	unpaired
SW642_TR1_200325	200327_SW642_TR1_slide03_04	SW642	mad1WTymEGFP	ymEGFP_red	mad1WTymEGFP	Cell_10	15677.7	16987.8	2906.64	1293.21	unpaired
SW130_TR1_200311	200313_SW130_TR1_slide11_05	SW130	mad2WTymEGFP	ymEGFP_red	mad2WTymEGFP	Cell_242	15691	103131	4340.27	2953.6	unpaired
SW642_TR1_200325	200327_SW642_TR1_slide03_04	SW642	mad1WTymEGFP	ymEGFP_red	mad1WTymEGFP	Cell_18	15705.2	20381.7	3332.68	1024.27	unpaired
SW130_TR1_200311	200313_SW130_TR1_slide11_05	SW130	mad2WTymEGFP	ymEGFP_red	mad2WTymEGFP	Cell_253	15752.5	106723	2907.26	5394.37	unpaired
SW642_TR1_200325	200327_SW642_TR1_slide06_02	SW642	mad1WTymEGFP	ymEGFP_red	mad1WTymEGFP	Cell_191	15828.2	126658	2693.87	97.7788	colocalized
SW642_TR1_200325	200327_SW642_TR1_slide06_02	SW642	mad1WTymEGFP	mad1_gs_gold	mad1WTymEGFP	Cell_191	15875.3	126595	2751.95	97.7788	colocalized
SW642_TR1_200325	200327_SW642_TR1_slide03_04	SW642	mad1WTymEGFP	ymEGFP_red	mad1WTymEGFP	Cell_61	15881.4	98064.2	3276.71	97.0378	colocalized
SW642_TR1_200325	200327_SW642_TR1_slide03_04	SW642	mad1WTymEGFP	mad1_gs_gold	mad1WTymEGFP	Cell_18	15914.8	24911.6	3082.14	1757.07	unpaired
SW642_TR1_200325	200327_SW642_TR1_slide03_04	SW642	mad1WTymEGFP	mad1_gs_gold	mad1WTymEGFP	Cell_61	15977.7	98064.5	3264.77	97.0378	colocalized
SW642_TR1_200325	200326_SW642_TR1_slide02_01	SW642	mad1WTymEGFP	ymEGFP_red	mad1WTymEGFP	Cell_61	15983.6	65719.1	3726.56	108.33	colocalized
SW130_TR1_200311	200313_SW130_TR1_slide12_02	SW130	mad2WTymEGFP	ymEGFP_red	mad2WTymEGFP	Cell_63	15991.1	33708.8	3889.39	4985.82	unpaired
SW130_TR1_200311	200313_SW130_TR1_slide12_04	SW130	mad2WTymEGFP	ymEGFP_red	mad2WTymEGFP	Cell_320	16032.9	116630	3739.59	2680.03	unpaired
SW130_TR1_200311	200313_SW130_TR1_slide12_04	SW130	mad2WTymEGFP	mad1_gs_gold	mad1endog	Cell_60	16034.3	18031.3	3718.36	1248.37	unpaired
SW642_TR1_200325	200327_SW642_TR1_slide06_02	SW642	mad1WTymEGFP	mad1_gs_gold	mad1WTymEGFP	Cell_110	16040.5	76705.5	3785.94	114.877	colocalized
SW642_TR1_200325	200326_SW642_TR1_slide02_01	SW642	mad1WTymEGFP	mad1_gs_gold	mad1WTymEGFP	Cell_61	16046.2	65705.5	3813.92	108.33	colocalized
SW642_TR1_200325	200327_SW642_TR1_slide06_02	SW642	mad1WTymEGFP	ymEGFP_red	mad1WTymEGFP	Cell_110	16083.7	76730.9	3682.57	114.877	colocalized
SW642_TR1_200325	200327_SW642_TR1_slide06_02	SW642	mad1WTymEGFP	mad1_gs_gold	mad1WTymEGFP	Cell_58	16085.9	35406	2328.96	87.3549	colocalized
SW642_TR1_200325	200327_SW642_TR1_slide06_02	SW642	mad1WTymEGFP	ymEGFP_red	mad1WTymEGFP	Cell_58	16107.1	35485.8	2357.48	87.3549	colocalized
SW642_TR1_200325	200327_SW642_TR1_slide03_04	SW642	mad1WTymEGFP	ymEGFP_red	mad1WTymEGFP	Cell_18	16152.5	30548.3	3666.44	2280.62	unpaired
SW130_TR1_200311	200313_SW130_TR1_slide12_02	SW130	mad2WTymEGFP	ymEGFP_red	mad2WTymEGFP	Cell_76	16181.5	43987.4	4072.33	1403.82	unpaired
SW642_TR1_200325	200327_SW642_TR1_slide06_02	SW642	mad1WTymEGFP	ymEGFP_red	mad1WTymEGFP	Cell_137	16189.2	91530	3872.06	2128.71	unpaired
SW130_TR1_200311	200313_SW130_TR1_slide12_04	SW130	mad2WTymEGFP	ymEGFP_red	mad2WTymEGFP	Cell_221	16222.5	78729.9	2536.92	2078.55	unpaired
SW642_TR1_200325	200327_SW642_TR1_slide06_02	SW642	mad1WTymEGFP	mad1_gs_gold	mad1WTymEGFP	Cell_87	16301.3	55693.3	3020.9	77.2875	colocalized
SW642_TR1_200325	200327_SW642_TR1_slide06_02	SW642	mad1WTymEGFP	ymEGFP_red	mad1WTymEGFP	Cell_87	16302.6	55743.1	2961.81	77.2875	colocalized
SW642_TR1_200325	200327_SW642_TR1_slide05_02	SW642	mad1WTymEGFP	ymEGFP_red	mad1WTymEGFP	Cell_48	16386.3	66978.9	3192.49	94.7443	colocalized
SW130_TR1_200311	200313_SW130_TR1_slide11_05	SW130	mad2WTymEGFP	ymEGFP_red	mad2WTymEGFP	Cell_131	16412.2	59622.3	2455.94	4215.93	unpaired
SW642_TR1_200325	200327_SW642_TR1_slide05_02	SW642	mad1WTymEGFP	mad1_gs_gold	mad1WTymEGFP	Cell_48	16425.1	66893.1	3202.95	94.7443	colocalized
SW130_TR1_200311	200313_SW130_TR1_slide12_04	SW130	mad2WTymEGFP	mad1_gs_gold	mad1endog	Cell_280	16470.5	100437	2758.28	746.564	unpaired
SW642_TR1_200325	200327_SW642_TR1_slide03_04	SW642	mad1WTymEGFP	ymEGFP_red	mad1WTymEGFP	Cell_18	16483.4	23445.9	3866.81	1757.07	unpaired
SW642_TR1_200325	200327_SW642_TR1_slide07_02	SW642	mad1WTymEGFP	mad1_gs_gold	mad1WTymEGFP	Cell_45	16547.4	68668.6	3034.53	77.0577	colocalized
SW642_TR1_200325	200327_SW642_TR1_slide03_04	SW642	mad1WTymEGFP	ymEGFP_red	mad1WTymEGFP	Cell_66	16582.6	102523	3744.96	80.6846	colocalized
SW642_TR1_200325	200327_SW642_TR1_slide07_02	SW642	mad1WTymEGFP	ymEGFP_red	mad1WTymEGFP	Cell_45	16584.2	68736.3	3033.93	77.0577	colocalized
SW642_TR1_200325	200327_SW642_TR1_slide03_04	SW642	mad1WTymEGFP	mad1_gs_gold	mad1WTymEGFP	Cell_66	16587.5	102458	3792.51	80.6846	colocalized
SW130_TR1_200311	200313_SW130_TR1_slide12_02	SW130	mad2WTymEGFP	ymEGFP_red	mad2WTymEGFP	Cell_76	16757.7	42261.1	3903.83	1247.97	unpaired
SW642_TR1_200325	200327_SW642_TR1_slide06_02	SW642	mad1WTymEGFP	ymEGFP_red	mad1WTymEGFP	Cell_191	16767.5	127256	3764.69	69.1132	colocalized
SW642_TR1_200325	200327_SW642_TR1_slide07_02	SW642	mad1WTymEGFP	mad1_gs_gold	mad1WTymEGFP	Cell_29	16776.4	43703.4	4156.02	64.2235	colocalized
SW642_TR1_200325	200327_SW642_TR1_slide07_02	SW642	mad1WTymEGFP	ymEGFP_red	mad1WTymEGFP	Cell_29	16784.9	43765.2	4140.75	64.2235	colocalized
SW642_TR1_200325	200327_SW642_TR1_slide06_02	SW642	mad1WTymEGFP	mad1_gs_gold	mad1WTymEGFP	Cell_191	16802.8	127202	3789.48	69.1132	colocalized
SW130_TR1_200311	200313_SW130_TR1_slide12_02	SW130	mad2WTymEGFP	mad1_gs_gold	mad1endog	Cell_76	16807.9	43205.2	3089.23	857.529	unpaired
SW130_TR1_200311	200313_SW130_TR1_slide12_02	SW130	mad2WTymEGFP	ymEGFP_red	mad2WTymEGFP	Cell_106	16857.8	61550.1	3102.44	2061.95	unpaired
SW130_TR1_200311	200313_SW130_TR1_slide11_05	SW130	mad2WTymEGFP	mad1_gs_gold	mad1endog	Cell_165	16999.1	72816.7	4454.24	2374.4	unpaired
SW130_TR1_200311	200313_SW130_TR1_slide12_04	SW130	mad2WTymEGFP	mad1_gs_gold	mad1endog	Cell_146	17030.5	49834.7	3776.42	433.209	unpaired
SW130_TR1_200311	200313_SW130_TR1_slide12_04	SW130	mad2WTymEGFP	ymEGFP_red	mad2WTymEGFP	Cell_164	17031.5	57059.6	3607.35	801.32	unpaired
SW130_TR1_200311	200313_SW130_TR1_slide12_04	SW130	mad2WTymEGFP	ymEGFP_red	mad2WTymEGFP	Cell_47	17091	12376.5	3406.85	1223.99	unpaired
SW642_TR1_200325	200327_SW642_TR1_slide06_02	SW642	mad1WTymEGFP	ymEGFP_red	mad1WTymEGFP	Cell_110	17092.8	74711.3	2839.14	62.3225	colocalized
SW642_TR1_200325	200327_SW642_TR1_slide06_02	SW642	mad1WTymEGFP	mad1_gs_gold	mad1WTymEGFP	Cell_110	17112.2	74652.1	2840.9	62.3225	colocalized
SW130_TR1_200311	200313_SW130_TR1_slide12_04	SW130	mad2WTymEGFP	ymEGFP_red	mad2WTymEGFP	Cell_137	17150.9	46961.4	3649.63	935.405	unpaired
SW642_TR1_200325	200327_SW642_TR1_slide06_02	SW642	mad1WTymEGFP	mad1_gs_gold	mad1WTymEGFP	Cell_110	17186.7	75805.3	2743.78	110.911	colocalized
SW130_TR1_200311	200313_SW130_TR1_slide12_04	SW130	mad2WTymEGFP	ymEGFP_red	mad2WTymEGFP	Cell_146	17194.1	50231.7	3833.83	433.209	unpaired
SW642_TR1_200325	200327_SW642_TR1_slide06_02	SW642	mad1WTymEGFP	ymEGFP_red	mad1WTymEGFP	Cell_110	17195.3	75873	2656.35	110.911	colocalized
SW130_TR1_200311	200313_SW130_TR1_slide12_04	SW130	mad2WTymEGFP	ymEGFP_red	mad2WTymEGFP	Cell_60	17200.6	18432.6	3525.67	1248.37	unpaired
SW130_TR1_200311	200313_SW130_TR1_slide12_04	SW130	mad2WTymEGFP	ymEGFP_red	mad2WTymEGFP	Cell_280	17202.7	100566	2826.1	746.564	unpaired
SW642_TR1_200325	200327_SW642_TR1_slide05_02	SW642	mad1WTymEGFP	ymEGFP_red	mad1WTymEGFP	Cell_72	17214.4	86814.7	3048.36	137.571	colocalized
SW130_TR1_200311	200313_SW130_TR1_slide12_02	SW130	mad2WTymEGFP	ymEGFP_red	mad2WTymEGFP	Cell_106	17247.3	60646.8	3642.7	2426.55	unpaired
SW130_TR1_200311	200313_SW130_TR1_slide11_05	SW130	mad2WTymEGFP	mad1_gs_gold	mad1endog	Cell_160	17257	71001.8	3371.62	5122.35	unpaired
SW130_TR1_200311	200313_SW130_TR1_slide11_05	SW130	mad2WTymEGFP	mad1_gs_gold	mad1endog	Cell_165	17258.5	71006.9	3366.52	2336.71	unpaired
SW642_TR1_200325	200326_SW642_TR1_slide02_01	SW642	mad1WTymEGFP	ymEGFP_red	mad1WTymEGFP	Cell_61	17277.9	62538.1	2937.79	62.0609	colocalized
SW642_TR1_200325	200326_SW642_TR1_slide02_01	SW642	mad1WTymEGFP	mad1_gs_gold	mad1WTymEGFP	Cell_61	17309	62485.1	2929.11	62.0609	colocalized
SW642_TR1_200325	200327_SW642_TR1_slide05_02	SW642	mad1WTymEGFP	mad1_gs_gold	mad1WTymEGFP	Cell_72	17310.7	86734.2	3104.68	137.571	colocalized
SW130_TR1_200311	200313_SW130_TR1_slide12_02	SW130	mad2WTymEGFP	mad1_gs_gold	mad1endog	Cell_237	17322.4	124958	3596.6	2426.2	unpaired
SW130_TR1_200311	200313_SW130_TR1_slide12_02	SW130	mad2WTymEGFP	ymEGFP_red	mad2WTymEGFP	Cell_76	17328	43875.3	2963.46	857.529	unpaired
SW130_TR1_200311	200313_SW130_TR1_slide12_04	SW130	mad2WTymEGFP	mad1_gs_gold	mad1endog	Cell_235	17373.7	82852.3	3077.49	1787.99	unpaired
SW130_TR1_200311	200313_SW130_TR1_slide12_04	SW130	mad2WTymEGFP	mad1_gs_gold	mad1endog	Cell_137	17376.6	46660.2	2616.68	1099.39	unpaired
SW642_TR1_200325	200327_SW642_TR1_slide03_04	SW642	mad1WTymEGFP	mad1_gs_gold	mad1WTymEGFP	Cell_38	17385.4	63588.9	3077.82	85.9484	colocalized
SW642_TR1_200325	200327_SW642_TR1_slide06_02	SW642	mad1WTymEGFP	mad1_gs_gold	mad1WTymEGFP	Cell_110	17389.4	77493.4	3572.31	64.4146	colocalized
SW642_TR1_200325	200327_SW642_TR1_slide06_02	SW642	mad1WTymEGFP	ymEGFP_red	mad1WTymEGFP	Cell_110	17410.3	77533.8	3617.92	64.4146	colocalized
SW642_TR1_200325	200327_SW642_TR1_slide03_04	SW642	mad1WTymEGFP	ymEGFP_red	mad1WTymEGFP	Cell_38	17438.8	63655.5	3067.82	85.9484	colocalized
SW130_TR1_200311	200313_SW130_TR1_slide12_04	SW130	mad2WTymEGFP	ymEGFP_red	mad2WTymEGFP	Cell_137	17445.7	45637.5	3482.47	825.689	unpaired
SW642_TR1_200325	200327_SW642_TR1_slide06_02	SW642	mad1WTymEGFP	ymEGFP_red	mad1WTymEGFP	Cell_110	17493.6	75548	2854.72	100.745	colocalized
SW130_TR1_200311	200313_SW130_TR1_slide12_04	SW130	mad2WTymEGFP	mad1_gs_gold	mad1endog	Cell_164	17496.9	56927.5	2968.55	801.32	unpaired
SW130_TR1_200311	200313_SW130_TR1_slide12_02	SW130	mad2WTymEGFP	ymEGFP_red	mad2WTymEGFP	Cell_35	17507.7	20182.2	4198.58	1755.5	unpaired
SW130_TR1_200311	200313_SW130_TR1_slide12_04	SW130	mad2WTymEGFP	mad1_gs_gold	mad1endog	Cell_137	17530.9	46342.1	3060.52	825.689	unpaired
SW642_TR1_200325	200327_SW642_TR1_slide06_02	SW642	mad1WTymEGFP	ymEGFP_red	mad1WTymEGFP	Cell_58	17546.9	31888	3744.49	120.046	colocalized
SW642_TR1_200325	200327_SW642_TR1_slide06_02	SW642	mad1WTymEGFP	mad1_gs_gold	mad1WTymEGFP	Cell_58	17548.3	31790.2	3814.09	120.046	colocalized
SW642_TR1_200325	200327_SW642_TR1_slide07_02	SW642	mad1WTymEGFP	mad1_gs_gold	mad1WTymEGFP	Cell_29	17555.3	43618.6	3708.89	141.123	colocalized
SW642_TR1_200325	200327_SW642_TR1_slide07_02	SW642	mad1WTymEGFP	ymEGFP_red	mad1WTymEGFP	Cell_29	17559.3	43696.6	3591.35	141.123	colocalized
SW642_TR1_200325	200327_SW642_TR1_slide06_02	SW642	mad1WTymEGFP	ymEGFP_red	mad1WTymEGFP	Cell_58	17560	34861.6	2802.61	1641.25	unpaired
SW642_TR1_200325	200327_SW642_TR1_slide06_02	SW642	mad1WTymEGFP	mad1_gs_gold	mad1WTymEGFP	Cell_110	17560	75506.9	2918.37	100.745	colocalized
SW130_TR1_200311	200313_SW130_TR1_slide12_04	SW130	mad2WTymEGFP	mad1_gs_gold	mad1endog	Cell_119	17578.5	41945.1	3491.08	708.966	unpaired
SW130_TR1_200311	200313_SW130_TR1_slide12_04	SW130	mad2WTymEGFP	ymEGFP_red	mad2WTymEGFP	Cell_119	17597.9	41854.3	2788.22	708.966	unpaired
SW130_TR1_200311	200313_SW130_TR1_slide12_04	SW130	mad2WTymEGFP	mad1_gs_gold	mad1endog	Cell_187	17678.2	65161.8	3951.72	1624.89	unpaired
SW130_TR1_200311	200313_SW130_TR1_slide12_02	SW130	mad2WTymEGFP	mad1_gs_gold	mad1endog	Cell_14	17700.6	7761.68	4324.63	4393.2	unpaired
SW642_TR1_200325	200327_SW642_TR1_slide07_02	SW642	mad1WTymEGFP	ymEGFP_red	mad1WTymEGFP	Cell_34	17706.9	53612.6	3626.26	76.8166	colocalized
SW642_TR1_200325	200327_SW642_TR1_slide07_02	SW642	mad1WTymEGFP	ymEGFP_red	mad1WTymEGFP	Cell_34	17722.6	52529.7	3331.41	1066.31	unpaired
SW642_TR1_200325	200327_SW642_TR1_slide06_02	SW642	mad1WTymEGFP	ymEGFP_red	mad1WTymEGFP	Cell_58	17733.5	29257.5	3979.3	62.9545	colocalized
SW642_TR1_200325	200327_SW642_TR1_slide07_02	SW642	mad1WTymEGFP	mad1_gs_gold	mad1WTymEGFP	Cell_34	17757	53554.4	3624.38	76.8166	colocalized
SW130_TR1_200311	200313_SW130_TR1_slide12_02	SW130	mad2WTymEGFP	ymEGFP_red	mad2WTymEGFP	Cell_106	17762.2	59311.3	2899.46	3775.21	unpaired
SW130_TR1_200311	200313_SW130_TR1_slide11_05	SW130	mad2WTymEGFP	mad1_gs_gold	mad1endog	Cell_93	17768.4	43621	3122.69	2251.31	unpaired
SW642_TR1_200325	200327_SW642_TR1_slide06_02	SW642	mad1WTymEGFP	mad1_gs_gold	mad1WTymEGFP	Cell_58	17772.6	29241.2	4025.87	62.9545	colocalized
SW130_TR1_200311	200313_SW130_TR1_slide12_02	SW130	mad2WTymEGFP	ymEGFP_red	mad2WTymEGFP	Cell_155	17859.2	83802.2	3143.62	4485.65	unpaired
SW642_TR1_200325	200327_SW642_TR1_slide06_02	SW642	mad1WTymEGFP	mad1_gs_gold	mad1WTymEGFP	Cell_61	17865.9	38115.2	3538.03	132.353	colocalized
SW130_TR1_200311	200313_SW130_TR1_slide12_04	SW130	mad2WTymEGFP	ymEGFP_red	mad2WTymEGFP	Cell_221	17867.8	77159.8	2938.14	2635.71	unpaired
SW642_TR1_200325	200327_SW642_TR1_slide07_02	SW642	mad1WTymEGFP	mad1_gs_gold	mad1WTymEGFP	Cell_29	17873.7	43555.2	2999.05	60.1376	colocalized
SW130_TR1_200311	200313_SW130_TR1_slide12_04	SW130	mad2WTymEGFP	mad1_gs_gold	mad1endog	Cell_235	17878.3	82284.6	2904.97	1496.8	unpaired
SW642_TR1_200325	200327_SW642_TR1_slide06_02	SW642	mad1WTymEGFP	ymEGFP_red	mad1WTymEGFP	Cell_61	17880.8	38227.5	3469.59	132.353	colocalized
SW130_TR1_200311	200313_SW130_TR1_slide11_05	SW130	mad2WTymEGFP	mad1_gs_gold	mad1endog	Cell_160	17882.3	69569.3	3051.41	5100.98	unpaired
SW642_TR1_200325	200327_SW642_TR1_slide07_02	SW642	mad1WTymEGFP	ymEGFP_red	mad1WTymEGFP	Cell_54	17882.8	82723	2555.79	67.6668	colocalized
SW642_TR1_200325	200327_SW642_TR1_slide07_02	SW642	mad1WTymEGFP	ymEGFP_red	mad1WTymEGFP	Cell_29	17885.7	43606.8	2970.59	60.1376	colocalized
SW642_TR1_200325	200327_SW642_TR1_slide07_02	SW642	mad1WTymEGFP	mad1_gs_gold	mad1WTymEGFP	Cell_54	17889.4	82661.9	2584.11	67.6668	colocalized
SW642_TR1_200325	200327_SW642_TR1_slide03_04	SW642	mad1WTymEGFP	ymEGFP_red	mad1WTymEGFP	Cell_38	17909.4	64313.8	2997.39	65.025	colocalized
SW642_TR1_200325	200327_SW642_TR1_slide03_04	SW642	mad1WTymEGFP	mad1_gs_gold	mad1WTymEGFP	Cell_10	17930.4	18970.9	2906.57	85.9686	colocalized
SW642_TR1_200325	200327_SW642_TR1_slide03_04	SW642	mad1WTymEGFP	mad1_gs_gold	mad1WTymEGFP	Cell_38	17957	64269.5	2997.32	65.025	colocalized
SW642_TR1_200325	200327_SW642_TR1_slide03_04	SW642	mad1WTymEGFP	ymEGFP_red	mad1WTymEGFP	Cell_10	17986.6	19006.5	2852.12	85.9686	colocalized
SW642_TR1_200325	200326_SW642_TR1_slide02_01	SW642	mad1WTymEGFP	ymEGFP_red	mad1WTymEGFP	Cell_61	18055.6	60745.6	2905.38	1688.03	unpaired
SW130_TR1_200311	200313_SW130_TR1_slide12_02	SW130	mad2WTymEGFP	mad1_gs_gold	mad1endog	Cell_106	18086.7	62879.2	4089.83	2061.95	unpaired
SW642_TR1_200325	200327_SW642_TR1_slide05_02	SW642	mad1WTymEGFP	ymEGFP_red	mad1WTymEGFP	Cell_18	18135.6	39615.9	4654.09	154.729	colocalized
SW642_TR1_200325	200327_SW642_TR1_slide05_02	SW642	mad1WTymEGFP	mad1_gs_gold	mad1WTymEGFP	Cell_18	18179.1	39518.8	4766.43	154.729	colocalized
SW642_TR1_200325	200327_SW642_TR1_slide05_02	SW642	mad1WTymEGFP	mad1_gs_gold	mad1WTymEGFP	Cell_72	18189.7	87335.5	3506.03	124.388	colocalized
SW130_TR1_200311	200313_SW130_TR1_slide11_05	SW130	mad2WTymEGFP	mad1_gs_gold	mad1endog	Cell_256	18210.5	105980	3747.3	6353.33	unpaired
SW642_TR1_200325	200327_SW642_TR1_slide07_02	SW642	mad1WTymEGFP	ymEGFP_red	mad1WTymEGFP	Cell_29	18212.3	43894.4	3429.22	644.013	unpaired
SW642_TR1_200325	200327_SW642_TR1_slide05_02	SW642	mad1WTymEGFP	ymEGFP_red	mad1WTymEGFP	Cell_72	18217.4	87433.9	3435.16	124.388	colocalized
SW642_TR1_200325	200327_SW642_TR1_slide07_02	SW642	mad1WTymEGFP	ymEGFP_red	mad1WTymEGFP	Cell_54	18266.1	79947.1	4476.89	171.367	colocalized
SW642_TR1_200325	200327_SW642_TR1_slide07_02	SW642	mad1WTymEGFP	mad1_gs_gold	mad1WTymEGFP	Cell_54	18281.3	79945.1	4647.57	171.367	colocalized
SW130_TR1_200311	200313_SW130_TR1_slide12_04	SW130	mad2WTymEGFP	mad1_gs_gold	mad1endog	Cell_47	18309.2	12482.8	3460.21	1223.99	unpaired
SW130_TR1_200311	200313_SW130_TR1_slide12_04	SW130	mad2WTymEGFP	ymEGFP_red	mad2WTymEGFP	Cell_235	18370.8	81993.9	4288.21	1496.8	unpaired
SW642_TR1_200325	200326_SW642_TR1_slide02_01	SW642	mad1WTymEGFP	mad1_gs_gold	mad1WTymEGFP	Cell_58	18383.3	58183.3	2350.84	1273.03	unpaired
SW130_TR1_200311	200313_SW130_TR1_slide12_04	SW130	mad2WTymEGFP	mad1_gs_gold	mad1endog	Cell_47	18455.6	13159.8	4057.44	1212.68	unpaired
SW642_TR1_200325	200327_SW642_TR1_slide06_02	SW642	mad1WTymEGFP	ymEGFP_red	mad1WTymEGFP	Cell_58	18458.8	32070.4	2986.11	178.479	colocalized
SW642_TR1_200325	200326_SW642_TR1_slide02_01	SW642	mad1WTymEGFP	ymEGFP_red	mad1WTymEGFP	Cell_58	18473.3	58048.3	3613.49	157.176	colocalized
SW130_TR1_200311	200313_SW130_TR1_slide12_04	SW130	mad2WTymEGFP	mad1_gs_gold	mad1endog	Cell_187	18520	65356.9	3092.52	725.037	unpaired
SW642_TR1_200325	200326_SW642_TR1_slide02_01	SW642	mad1WTymEGFP	mad1_gs_gold	mad1WTymEGFP	Cell_58	18525	58013.2	3757.71	157.176	colocalized
SW130_TR1_200311	200313_SW130_TR1_slide11_05	SW130	mad2WTymEGFP	ymEGFP_red	mad2WTymEGFP	Cell_165	18558.6	72816.9	2663.78	2336.71	unpaired
SW642_TR1_200325	200327_SW642_TR1_slide06_02	SW642	mad1WTymEGFP	mad1_gs_gold	mad1WTymEGFP	Cell_58	18560.4	32000.5	3115.13	178.479	colocalized
SW642_TR1_200325	200327_SW642_TR1_slide07_02	SW642	mad1WTymEGFP	ymEGFP_red	mad1WTymEGFP	Cell_54	18562.8	78706.2	2084.84	108.208	colocalized
SW642_TR1_200325	200327_SW642_TR1_slide07_02	SW642	mad1WTymEGFP	mad1_gs_gold	mad1WTymEGFP	Cell_54	18622.4	78615.9	2083.16	108.208	colocalized
SW642_TR1_200325	200326_SW642_TR1_slide02_01	SW642	mad1WTymEGFP	ymEGFP_red	mad1WTymEGFP	Cell_58	18676.7	56111.2	3080.43	86.1412	colocalized
SW130_TR1_200311	200313_SW130_TR1_slide12_04	SW130	mad2WTymEGFP	ymEGFP_red	mad2WTymEGFP	Cell_235	18726.2	81747.1	4029.49	1507.44	unpaired
SW642_TR1_200325	200327_SW642_TR1_slide07_02	SW642	mad1WTymEGFP	ymEGFP_red	mad1WTymEGFP	Cell_45	18737.6	68160.1	4084.18	204.142	colocalized
SW642_TR1_200325	200326_SW642_TR1_slide02_01	SW642	mad1WTymEGFP	mad1_gs_gold	mad1WTymEGFP	Cell_58	18753.1	56075	3096.95	86.1412	colocalized
SW642_TR1_200325	200327_SW642_TR1_slide05_02	SW642	mad1WTymEGFP	ymEGFP_red	mad1WTymEGFP	Cell_9	18766.5	13164.5	2741.52	66.9167	colocalized
SW642_TR1_200325	200327_SW642_TR1_slide07_02	SW642	mad1WTymEGFP	mad1_gs_gold	mad1WTymEGFP	Cell_45	18772.6	68038.1	4244.07	204.142	unpaired
SW130_TR1_200311	200313_SW130_TR1_slide12_02	SW130	mad2WTymEGFP	ymEGFP_red	mad2WTymEGFP	Cell_35	18777.9	20357.2	3037.74	959.271	unpaired
SW642_TR1_200325	200327_SW642_TR1_slide05_02	SW642	mad1WTymEGFP	mad1_gs_gold	mad1WTymEGFP	Cell_9	18795.7	13121.3	2783.46	66.9167	colocalized
SW642_TR1_200325	200327_SW642_TR1_slide03_04	SW642	mad1WTymEGFP	ymEGFP_red	mad1WTymEGFP	Cell_25	18801	46029.2	3989.4	48.3642	colocalized
SW642_TR1_200325	200327_SW642_TR1_slide06_02	SW642	mad1WTymEGFP	ymEGFP_red	mad1WTymEGFP	Cell_43	18802.1	24579.9	3589.21	54.1145	colocalized
SW642_TR1_200325	200327_SW642_TR1_slide06_02	SW642	mad1WTymEGFP	mad1_gs_gold	mad1WTymEGFP	Cell_43	18840.6	24550.5	3565.09	54.1145	colocalized
SW642_TR1_200325	200327_SW642_TR1_slide03_04	SW642	mad1WTymEGFP	mad1_gs_gold	mad1WTymEGFP	Cell_25	18847.5	46020.9	3979.01	48.3642	colocalized
SW642_TR1_200325	200327_SW642_TR1_slide05_02	SW642	mad1WTymEGFP	ymEGFP_red	mad1WTymEGFP	Cell_10	18909.3	30434.7	3559.66	77.413	colocalized
SW130_TR1_200311	200313_SW130_TR1_slide12_04	SW130	mad2WTymEGFP	mad1_gs_gold	mad1endog	Cell_235	18970.4	83491.5	3687.65	1232.66	unpaired
SW642_TR1_200325	200327_SW642_TR1_slide05_02	SW642	mad1WTymEGFP	mad1_gs_gold	mad1WTymEGFP	Cell_10	18972.4	30389.9	3557.63	77.413	colocalized
SW130_TR1_200311	200313_SW130_TR1_slide12_02	SW130	mad2WTymEGFP	mad1_gs_gold	mad1endog	Cell_106	19023.6	55637.4	4281.83	1154.34	unpaired
SW130_TR1_200311	200313_SW130_TR1_slide12_04	SW130	mad2WTymEGFP	ymEGFP_red	mad2WTymEGFP	Cell_187	19028.3	65816.9	3328.55	725.037	unpaired
SW642_TR1_200325	200327_SW642_TR1_slide05_02	SW642	mad1WTymEGFP	ymEGFP_red	mad1WTymEGFP	Cell_18	19054.1	37668.2	3967.61	75.4778	colocalized
SW130_TR1_200311	200313_SW130_TR1_slide12_04	SW130	mad2WTymEGFP	mad1_gs_gold	mad1endog	Cell_187	19072.6	64565.8	2597.16	1449.88	unpaired
SW642_TR1_200325	200327_SW642_TR1_slide05_02	SW642	mad1WTymEGFP	mad1_gs_gold	mad1WTymEGFP	Cell_18	19076.5	37622.2	4023.1	75.4778	colocalized
SW130_TR1_200311	200313_SW130_TR1_slide12_02	SW130	mad2WTymEGFP	ymEGFP_red	mad2WTymEGFP	Cell_106	19124.9	55734.1	3136.02	1154.34	unpaired
SW642_TR1_200325	200327_SW642_TR1_slide06_02	SW642	mad1WTymEGFP	mad1_gs_gold	mad1WTymEGFP	Cell_15	19143.1	6990.94	2942.48	13.5297	colocalized
SW642_TR1_200325	200327_SW642_TR1_slide06_02	SW642	mad1WTymEGFP	ymEGFP_red	mad1WTymEGFP	Cell_15	19143.9	6988.59	2929.18	13.5297	colocalized
SW642_TR1_200325	200327_SW642_TR1_slide03_04	SW642	mad1WTymEGFP	ymEGFP_red	mad1WTymEGFP	Cell_7	19152	16590.5	3849.03	59.9579	colocalized
SW130_TR1_200311	200313_SW130_TR1_slide12_04	SW130	mad2WTymEGFP	mad1_gs_gold	mad1endog	Cell_81	19153.5	28679.9	3851.82	1371.7	unpaired
SW130_TR1_200311	200313_SW130_TR1_slide12_02	SW130	mad2WTymEGFP	mad1_gs_gold	mad1endog	Cell_35	19163.9	20657.7	3862.91	959.271	unpaired
SW642_TR1_200325	200327_SW642_TR1_slide03_04	SW642	mad1WTymEGFP	mad1_gs_gold	mad1WTymEGFP	Cell_7	19187.9	16578.7	3895.58	59.9579	colocalized
SW130_TR1_200311	200313_SW130_TR1_slide12_02	SW130	mad2WTymEGFP	ymEGFP_red	mad2WTymEGFP	Cell_91	19228	48063.5	3846.13	4458.97	unpaired
SW130_TR1_200311	200313_SW130_TR1_slide12_02	SW130	mad2WTymEGFP	mad1_gs_gold	mad1endog	Cell_27	19236.5	17375.2	3557.12	4378.24	unpaired
SW642_TR1_200325	200327_SW642_TR1_slide06_02	SW642	mad1WTymEGFP	ymEGFP_red	mad1WTymEGFP	Cell_43	19266.9	24484.1	3235.43	542.97	unpaired
SW130_TR1_200311	200313_SW130_TR1_slide12_02	SW130	mad2WTymEGFP	mad1_gs_gold	mad1endog	Cell_76	19291.9	41591.7	3632.65	2635.11	unpaired
SW642_TR1_200325	200327_SW642_TR1_slide06_02	SW642	mad1WTymEGFP	ymEGFP_red	mad1WTymEGFP	Cell_15	19311.9	6525.39	4188.72	119.929	colocalized
SW642_TR1_200325	200327_SW642_TR1_slide06_02	SW642	mad1WTymEGFP	mad1_gs_gold	mad1WTymEGFP	Cell_15	19315.2	6515.2	4308.17	119.929	colocalized
SW130_TR1_200311	200313_SW130_TR1_slide11_05	SW130	mad2WTymEGFP	ymEGFP_red	mad2WTymEGFP	Cell_131	19334.3	60933.5	3461.79	1573.53	unpaired
SW130_TR1_200311	200313_SW130_TR1_slide12_04	SW130	mad2WTymEGFP	ymEGFP_red	mad2WTymEGFP	Cell_47	19392.3	13569.8	3405.45	1212.68	unpaired
SW642_TR1_200325	200327_SW642_TR1_slide06_02	SW642	mad1WTymEGFP	mad1_gs_gold	mad1WTymEGFP	Cell_61	19406.2	36475.6	4345.66	100.311	colocalized
SW642_TR1_200325	200327_SW642_TR1_slide06_02	SW642	mad1WTymEGFP	ymEGFP_red	mad1WTymEGFP	Cell_61	19431.6	36534.7	4268.69	100.311	colocalized
SW642_TR1_200325	200327_SW642_TR1_slide06_02	SW642	mad1WTymEGFP	ymEGFP_red	mad1WTymEGFP	Cell_43	19432.5	24485.1	2888.81	186.354	colocalized
SW642_TR1_200325	200327_SW642_TR1_slide06_02	SW642	mad1WTymEGFP	mad1_gs_gold	mad1WTymEGFP	Cell_43	19542.4	24467.2	2739.38	186.354	colocalized
SW642_TR1_200325	200327_SW642_TR1_slide05_02	SW642	mad1WTymEGFP	ymEGFP_red	mad1WTymEGFP	Cell_31	19560.7	54569.3	3008.23	156.85	colocalized
SW642_TR1_200325	200327_SW642_TR1_slide06_02	SW642	mad1WTymEGFP	ymEGFP_red	mad1WTymEGFP	Cell_87	19576.6	55169.6	3926.72	215.572	unpaired
SW642_TR1_200325	200327_SW642_TR1_slide05_02	SW642	mad1WTymEGFP	ymEGFP_red	mad1WTymEGFP	Cell_9	19608.8	12851.7	2547.65	104.658	colocalized
SW642_TR1_200325	200326_SW642_TR1_slide02_01	SW642	mad1WTymEGFP	mad1_gs_gold	mad1WTymEGFP	Cell_61	19611.7	61370.6	2712.09	43.5698	colocalized
SW130_TR1_200311	200313_SW130_TR1_slide12_04	SW130	mad2WTymEGFP	ymEGFP_red	mad2WTymEGFP	Cell_235	19614.2	82688.6	3009.17	1232.66	unpaired
SW642_TR1_200325	200326_SW642_TR1_slide02_01	SW642	mad1WTymEGFP	ymEGFP_red	mad1WTymEGFP	Cell_61	19617	61358	2670.72	43.5698	colocalized
SW642_TR1_200325	200327_SW642_TR1_slide05_02	SW642	mad1WTymEGFP	mad1_gs_gold	mad1WTymEGFP	Cell_31	19623	54490.1	3128.43	156.85	colocalized
SW642_TR1_200325	200327_SW642_TR1_slide06_02	SW642	mad1WTymEGFP	ymEGFP_red	mad1WTymEGFP	Cell_168	19625.1	110014	3175.54	59.3545	colocalized
SW642_TR1_200325	200327_SW642_TR1_slide06_02	SW642	mad1WTymEGFP	mad1_gs_gold	mad1WTymEGFP	Cell_87	19632.4	55066.1	4107.4	215.572	unpaired
SW642_TR1_200325	200327_SW642_TR1_slide06_02	SW642	mad1WTymEGFP	mad1_gs_gold	mad1WTymEGFP	Cell_168	19653.4	109976	3211.29	59.3545	colocalized
SW642_TR1_200325	200327_SW642_TR1_slide05_02	SW642	mad1WTymEGFP	mad1_gs_gold	mad1WTymEGFP	Cell_9	19654.1	12763.9	2582.18	104.658	colocalized
SW642_TR1_200325	200327_SW642_TR1_slide06_02	SW642	mad1WTymEGFP	ymEGFP_red	mad1WTymEGFP	Cell_75	19681	43807.8	4219.68	26.5037	colocalized
SW642_TR1_200325	200327_SW642_TR1_slide06_02	SW642	mad1WTymEGFP	mad1_gs_gold	mad1WTymEGFP	Cell_75	19682.2	43802.4	4245.6	26.5037	colocalized
SW130_TR1_200311	200313_SW130_TR1_slide12_04	SW130	mad2WTymEGFP	ymEGFP_red	mad2WTymEGFP	Cell_200	19696	75089.5	3526.48	1619.5	unpaired
SW642_TR1_200325	200327_SW642_TR1_slide05_02	SW642	mad1WTymEGFP	ymEGFP_red	mad1WTymEGFP	Cell_18	19719.4	39351.5	3578.3	55.1718	colocalized
SW130_TR1_200311	200313_SW130_TR1_slide12_04	SW130	mad2WTymEGFP	ymEGFP_red	mad2WTymEGFP	Cell_81	19726.9	27439.8	3729.63	1371.7	unpaired
SW642_TR1_200325	200327_SW642_TR1_slide05_02	SW642	mad1WTymEGFP	ymEGFP_red	mad1WTymEGFP	Cell_9	19752.5	12847.1	3029.21	280.373	unpaired
SW642_TR1_200325	200327_SW642_TR1_slide07_02	SW642	mad1WTymEGFP	mad1_gs_gold	mad1WTymEGFP	Cell_34	19756.9	56235.3	4726.13	103.432	colocalized
SW642_TR1_200325	200327_SW642_TR1_slide05_02	SW642	mad1WTymEGFP	mad1_gs_gold	mad1WTymEGFP	Cell_18	19764.7	39327.8	3599.04	55.1718	colocalized
SW642_TR1_200325	200327_SW642_TR1_slide07_02	SW642	mad1WTymEGFP	ymEGFP_red	mad1WTymEGFP	Cell_34	19765.2	56279.4	4632.94	103.432	colocalized
SW642_TR1_200325	200327_SW642_TR1_slide05_02	SW642	mad1WTymEGFP	ymEGFP_red	mad1WTymEGFP	Cell_18	19770	36842.1	2836.37	81.8955	colocalized
SW642_TR1_200325	200327_SW642_TR1_slide03_04	SW642	mad1WTymEGFP	mad1_gs_gold	mad1WTymEGFP	Cell_25	19817.6	46957.7	3294.25	1542.34	unpaired
SW642_TR1_200325	200327_SW642_TR1_slide05_02	SW642	mad1WTymEGFP	mad1_gs_gold	mad1WTymEGFP	Cell_18	19823.4	36787.6	2806.62	81.8955	colocalized
SW130_TR1_200311	200313_SW130_TR1_slide12_04	SW130	mad2WTymEGFP	ymEGFP_red	mad2WTymEGFP	Cell_47	19838.5	14420.6	3653.29	1553.11	unpaired
SW642_TR1_200325	200327_SW642_TR1_slide06_02	SW642	mad1WTymEGFP	mad1_gs_gold	mad1WTymEGFP	Cell_75	19864	43754.7	4153.09	56.8204	colocalized
SW130_TR1_200311	200313_SW130_TR1_slide12_04	SW130	mad2WTymEGFP	ymEGFP_red	mad2WTymEGFP	Cell_137	19865.9	48950.3	3722.35	3558.61	unpaired
SW642_TR1_200325	200327_SW642_TR1_slide06_02	SW642	mad1WTymEGFP	ymEGFP_red	mad1WTymEGFP	Cell_75	19891.9	43752.5	4103.64	56.8204	colocalized
SW642_TR1_200325	200327_SW642_TR1_slide05_02	SW642	mad1WTymEGFP	mad1_gs_gold	mad1WTymEGFP	Cell_9	19906.9	12820.3	3261.7	280.373	unpaired
SW130_TR1_200311	200313_SW130_TR1_slide12_04	SW130	mad2WTymEGFP	ymEGFP_red	mad2WTymEGFP	Cell_33	19933.8	10600.4	4144.15	953.314	unpaired
SW130_TR1_200311	200313_SW130_TR1_slide11_05	SW130	mad2WTymEGFP	ymEGFP_red	mad2WTymEGFP	Cell_93	19940.5	43314.5	2616.3	2251.31	unpaired
SW130_TR1_200311	200313_SW130_TR1_slide12_04	SW130	mad2WTymEGFP	ymEGFP_red	mad2WTymEGFP	Cell_200	19988.5	70375.9	3140.47	1469.85	unpaired
SW130_TR1_200311	200313_SW130_TR1_slide12_04	SW130	mad2WTymEGFP	ymEGFP_red	mad2WTymEGFP	Cell_60	20001.4	19758.4	4208.83	1528.65	unpaired
SW130_TR1_200311	200313_SW130_TR1_slide12_04	SW130	mad2WTymEGFP	mad1_gs_gold	mad1endog	Cell_155	20010.4	52712.7	4152.55	1833.97	unpaired
SW642_TR1_200325	200327_SW642_TR1_slide06_02	SW642	mad1WTymEGFP	ymEGFP_red	mad1WTymEGFP	Cell_126	20020.2	88217.5	3732.02	126.284	colocalized
SW130_TR1_200311	200313_SW130_TR1_slide12_04	SW130	mad2WTymEGFP	ymEGFP_red	mad2WTymEGFP	Cell_108	20037	36239.9	3715.85	1932.33	unpaired
SW130_TR1_200311	200313_SW130_TR1_slide12_04	SW130	mad2WTymEGFP	ymEGFP_red	mad2WTymEGFP	Cell_108	20046.3	38121.3	2652.6	1257.99	unpaired
SW130_TR1_200311	200313_SW130_TR1_slide11_05	SW130	mad2WTymEGFP	mad1_gs_gold	mad1endog	Cell_148	20048.3	64677.6	3840.84	4115.86	unpaired
SW642_TR1_200325	200327_SW642_TR1_slide06_02	SW642	mad1WTymEGFP	mad1_gs_gold	mad1WTymEGFP	Cell_126	20083	88147.1	3815.97	126.284	colocalized
SW130_TR1_200311	200313_SW130_TR1_slide12_04	SW130	mad2WTymEGFP	ymEGFP_red	mad2WTymEGFP	Cell_221	20087.1	78951.6	4168.28	5463.53	unpaired
SW642_TR1_200325	200327_SW642_TR1_slide06_02	SW642	mad1WTymEGFP	ymEGFP_red	mad1WTymEGFP	Cell_61	20104	35433.2	3673.37	90.6575	colocalized
SW642_TR1_200325	200327_SW642_TR1_slide06_02	SW642	mad1WTymEGFP	ymEGFP_red	mad1WTymEGFP	Cell_61	20104.7	36880.2	3533.17	89.8652	colocalized
SW642_TR1_200325	200327_SW642_TR1_slide06_02	SW642	mad1WTymEGFP	mad1_gs_gold	mad1WTymEGFP	Cell_61	20142	35357.7	3706.15	90.6575	colocalized
SW642_TR1_200325	200327_SW642_TR1_slide06_02	SW642	mad1WTymEGFP	mad1_gs_gold	mad1WTymEGFP	Cell_61	20162.7	36826.8	3576.3	89.8652	colocalized
SW130_TR1_200311	200313_SW130_TR1_slide12_02	SW130	mad2WTymEGFP	mad1_gs_gold	mad1endog	Cell_119	20189.9	64744.4	3182.27	851.757	unpaired
SW130_TR1_200311	200313_SW130_TR1_slide12_04	SW130	mad2WTymEGFP	mad1_gs_gold	mad1endog	Cell_200	20205.9	73669.4	4114.78	1619.5	unpaired
SW642_TR1_200325	200327_SW642_TR1_slide07_02	SW642	mad1WTymEGFP	ymEGFP_red	mad1WTymEGFP	Cell_45	20221.2	62566.1	3019.25	76.771	colocalized
SW130_TR1_200311	200313_SW130_TR1_slide12_02	SW130	mad2WTymEGFP	ymEGFP_red	mad2WTymEGFP	Cell_35	20233	21488.6	2666.5	1806.87	unpaired
SW130_TR1_200311	200313_SW130_TR1_slide12_04	SW130	mad2WTymEGFP	ymEGFP_red	mad2WTymEGFP	Cell_245	20252.4	89459.8	2480.38	4926	unpaired
SW642_TR1_200325	200327_SW642_TR1_slide07_02	SW642	mad1WTymEGFP	mad1_gs_gold	mad1WTymEGFP	Cell_45	20259	62506.1	2989.84	76.771	colocalized
SW642_TR1_200325	200327_SW642_TR1_slide06_02	SW642	mad1WTymEGFP	ymEGFP_red	mad1WTymEGFP	Cell_75	20272.9	44068.1	3490.41	48.5898	colocalized
SW642_TR1_200325	200327_SW642_TR1_slide06_02	SW642	mad1WTymEGFP	ymEGFP_red	mad1WTymEGFP	Cell_168	20289.1	110430	2781.64	891.532	unpaired
SW130_TR1_200311	200313_SW130_TR1_slide12_04	SW130	mad2WTymEGFP	mad1_gs_gold	mad1endog	Cell_108	20295	38147.4	3885.49	1257.99	unpaired
SW130_TR1_200311	200313_SW130_TR1_slide12_02	SW130	mad2WTymEGFP	mad1_gs_gold	mad1endog	Cell_106	20298.5	56369.6	4167.81	1686.95	unpaired
SW642_TR1_200325	200327_SW642_TR1_slide06_02	SW642	mad1WTymEGFP	ymEGFP_red	mad1WTymEGFP	Cell_43	20300.3	26155.1	2743.33	87.5481	colocalized
SW642_TR1_200325	200327_SW642_TR1_slide06_02	SW642	mad1WTymEGFP	mad1_gs_gold	mad1WTymEGFP	Cell_75	20303.6	44038.4	3513.57	48.5898	colocalized
SW642_TR1_200325	200327_SW642_TR1_slide06_02	SW642	mad1WTymEGFP	mad1_gs_gold	mad1WTymEGFP	Cell_43	20330.3	26074.4	2727.45	87.5481	colocalized
SW642_TR1_200325	200327_SW642_TR1_slide06_02	SW642	mad1WTymEGFP	ymEGFP_red	mad1WTymEGFP	Cell_131	20338.9	83957	2635.37	75.4052	colocalized
SW642_TR1_200325	200327_SW642_TR1_slide07_02	SW642	mad1WTymEGFP	ymEGFP_red	mad1WTymEGFP	Cell_45	20373	66009.7	3225.27	77.8201	colocalized
SW642_TR1_200325	200327_SW642_TR1_slide06_02	SW642	mad1WTymEGFP	mad1_gs_gold	mad1WTymEGFP	Cell_131	20373	83889.8	2632.67	75.4052	colocalized
SW642_TR1_200325	200327_SW642_TR1_slide07_02	SW642	mad1WTymEGFP	mad1_gs_gold	mad1WTymEGFP	Cell_45	20376.5	65942.7	3264.7	77.8201	colocalized
SW642_TR1_200325	200327_SW642_TR1_slide07_02	SW642	mad1WTymEGFP	ymEGFP_red	mad1WTymEGFP	Cell_34	20420.6	56607.1	2713.75	45.2867	colocalized
SW642_TR1_200325	200327_SW642_TR1_slide07_02	SW642	mad1WTymEGFP	mad1_gs_gold	mad1WTymEGFP	Cell_34	20437.3	56567.7	2698.93	45.2867	colocalized
SW130_TR1_200311	200313_SW130_TR1_slide11_05	SW130	mad2WTymEGFP	mad1_gs_gold	mad1endog	Cell_131	20442.4	60855.1	2347.35	1573.53	unpaired
SW130_TR1_200311	200313_SW130_TR1_slide12_04	SW130	mad2WTymEGFP	mad1_gs_gold	mad1endog	Cell_60	20514.8	20822.3	3238.62	1528.65	unpaired
SW642_TR1_200325	200327_SW642_TR1_slide06_02	SW642	mad1WTymEGFP	ymEGFP_red	mad1WTymEGFP	Cell_131	20544.5	83338.9	2959.76	663.243	unpaired
SW642_TR1_200325	200327_SW642_TR1_slide05_02	SW642	mad1WTymEGFP	mad1_gs_gold	mad1WTymEGFP	Cell_31	20552.3	54919.5	4658.82	173.256	colocalized
SW642_TR1_200325	200327_SW642_TR1_slide05_02	SW642	mad1WTymEGFP	ymEGFP_red	mad1WTymEGFP	Cell_31	20569	55024.9	4522.33	173.256	colocalized
SW130_TR1_200311	200313_SW130_TR1_slide12_04	SW130	mad2WTymEGFP	mad1_gs_gold	mad1endog	Cell_200	20570.9	71417.3	3998.81	1469.85	unpaired
SW130_TR1_200311	200313_SW130_TR1_slide12_02	SW130	mad2WTymEGFP	ymEGFP_red	mad2WTymEGFP	Cell_63	20585	34829.7	2917.82	1532.93	unpaired
SW130_TR1_200311	200313_SW130_TR1_slide12_04	SW130	mad2WTymEGFP	mad1_gs_gold	mad1endog	Cell_33	20658.3	10004.6	4314.24	953.314	unpaired
SW642_TR1_200325	200326_SW642_TR1_slide02_01	SW642	mad1WTymEGFP	ymEGFP_red	mad1WTymEGFP	Cell_96	2066.65	93814.6	2013.03	2006.75	unpaired
SW642_TR1_200325	200327_SW642_TR1_slide05_02	SW642	mad1WTymEGFP	ymEGFP_red	mad1WTymEGFP	Cell_31	20729.7	55227.9	3397.44	1310.6	unpaired
SW130_TR1_200311	200313_SW130_TR1_slide12_02	SW130	mad2WTymEGFP	ymEGFP_red	mad2WTymEGFP	Cell_119	20789.7	64525.4	2618.56	851.757	unpaired
SW130_TR1_200311	200313_SW130_TR1_slide12_02	SW130	mad2WTymEGFP	ymEGFP_red	mad2WTymEGFP	Cell_76	20879.8	38288	2639.8	3797.58	unpaired
SW130_TR1_200311	200313_SW130_TR1_slide12_02	SW130	mad2WTymEGFP	ymEGFP_red	mad2WTymEGFP	Cell_91	20883.8	48601.9	3126.74	2657.13	unpaired
SW130_TR1_200311	200313_SW130_TR1_slide12_02	SW130	mad2WTymEGFP	mad1_gs_gold	mad1endog	Cell_63	20932.6	33388.7	3308.41	1532.93	unpaired
SW642_TR1_200325	200327_SW642_TR1_slide05_02	SW642	mad1WTymEGFP	ymEGFP_red	mad1WTymEGFP	Cell_31	20933.4	56644.6	3507.93	162.302	colocalized
SW642_TR1_200325	200327_SW642_TR1_slide05_02	SW642	mad1WTymEGFP	mad1_gs_gold	mad1WTymEGFP	Cell_31	20935	56574.7	3654.4	162.302	colocalized
SW642_TR1_200325	200327_SW642_TR1_slide03_04	SW642	mad1WTymEGFP	mad1_gs_gold	mad1WTymEGFP	Cell_36	20947	56583	3806.41	1434.1	unpaired
SW130_TR1_200311	200313_SW130_TR1_slide11_05	SW130	mad2WTymEGFP	ymEGFP_red	mad2WTymEGFP	Cell_93	21024.5	44423.3	3002.29	2721.78	unpaired
SW642_TR1_200325	200327_SW642_TR1_slide06_02	SW642	mad1WTymEGFP	mad1_gs_gold	mad1WTymEGFP	Cell_43	21031.6	29171.9	3439.2	52.706	colocalized
SW642_TR1_200325	200327_SW642_TR1_slide06_02	SW642	mad1WTymEGFP	ymEGFP_red	mad1WTymEGFP	Cell_43	21053	29180	3391.72	52.706	colocalized
SW642_TR1_200325	200327_SW642_TR1_slide03_04	SW642	mad1WTymEGFP	ymEGFP_red	mad1WTymEGFP	Cell_56	21097.6	83773.9	3767.33	1258.63	unpaired
SW130_TR1_200311	200313_SW130_TR1_slide12_02	SW130	mad2WTymEGFP	ymEGFP_red	mad2WTymEGFP	Cell_119	21180.9	64387.8	2893.89	1091.97	unpaired
SW642_TR1_200325	200327_SW642_TR1_slide06_02	SW642	mad1WTymEGFP	ymEGFP_red	mad1WTymEGFP	Cell_75	21266.1	45510.5	3126.96	52.46	colocalized
SW130_TR1_200311	200313_SW130_TR1_slide12_04	SW130	mad2WTymEGFP	mad1_gs_gold	mad1endog	Cell_47	21311.8	13961.6	3828.96	1553.11	unpaired
SW642_TR1_200325	200327_SW642_TR1_slide06_02	SW642	mad1WTymEGFP	mad1_gs_gold	mad1WTymEGFP	Cell_75	21313	45512.6	3103.55	52.46	colocalized
SW130_TR1_200311	200313_SW130_TR1_slide12_04	SW130	mad2WTymEGFP	ymEGFP_red	mad2WTymEGFP	Cell_33	21378.3	10204.5	3104.49	1421.92	unpaired
SW130_TR1_200311	200313_SW130_TR1_slide12_02	SW130	mad2WTymEGFP	ymEGFP_red	mad2WTymEGFP	Cell_35	21405.6	20448.5	3239.58	2336.13	unpaired
SW130_TR1_200311	200313_SW130_TR1_slide12_02	SW130	mad2WTymEGFP	ymEGFP_red	mad2WTymEGFP	Cell_91	21483.5	46920	2917.13	3423.76	unpaired
SW642_TR1_200325	200327_SW642_TR1_slide06_02	SW642	mad1WTymEGFP	ymEGFP_red	mad1WTymEGFP	Cell_66	2149.48	43556.1	2589.76	1302.44	unpaired
SW130_TR1_200311	200313_SW130_TR1_slide12_02	SW130	mad2WTymEGFP	mad1_gs_gold	mad1endog	Cell_119	21493.1	65459.6	3439.05	1242.35	unpaired
SW130_TR1_200311	200313_SW130_TR1_slide11_05	SW130	mad2WTymEGFP	ymEGFP_red	mad2WTymEGFP	Cell_165	21496.5	75120.1	3616.13	5121.98	unpaired
SW642_TR1_200325	200327_SW642_TR1_slide03_04	SW642	mad1WTymEGFP	ymEGFP_red	mad1WTymEGFP	Cell_56	21528.3	83098	2858.17	119.389	colocalized
SW642_TR1_200325	200327_SW642_TR1_slide06_02	SW642	mad1WTymEGFP	ymEGFP_red	mad1WTymEGFP	Cell_168	21560.8	109575	3849.53	74.9929	colocalized
SW130_TR1_200311	200313_SW130_TR1_slide12_04	SW130	mad2WTymEGFP	ymEGFP_red	mad2WTymEGFP	Cell_155	21568.6	53576.6	3717.66	1833.97	unpaired
SW642_TR1_200325	200327_SW642_TR1_slide06_02	SW642	mad1WTymEGFP	ymEGFP_red	mad1WTymEGFP	Cell_168	21575.1	111477	3513.88	118.584	colocalized
SW130_TR1_200311	200313_SW130_TR1_slide12_04	SW130	mad2WTymEGFP	ymEGFP_red	mad2WTymEGFP	Cell_137	21580.5	50840.3	3141.89	5951.63	unpaired
SW642_TR1_200325	200327_SW642_TR1_slide03_04	SW642	mad1WTymEGFP	mad1_gs_gold	mad1WTymEGFP	Cell_56	21581.4	82999.9	2900.72	119.389	colocalized
SW642_TR1_200325	200327_SW642_TR1_slide06_02	SW642	mad1WTymEGFP	mad1_gs_gold	mad1WTymEGFP	Cell_168	21584.3	109549	3915.83	74.9929	colocalized
SW130_TR1_200311	200313_SW130_TR1_slide12_04	SW130	mad2WTymEGFP	ymEGFP_red	mad2WTymEGFP	Cell_245	21585.5	90030.3	3478.91	4011.19	unpaired
SW642_TR1_200325	200327_SW642_TR1_slide06_02	SW642	mad1WTymEGFP	mad1_gs_gold	mad1WTymEGFP	Cell_168	21596.3	111443	3625.49	118.584	colocalized
SW642_TR1_200325	200327_SW642_TR1_slide05_06	SW642	mad1WTymEGFP	ymEGFP_red	mad1WTymEGFP	Cell_61	21599.2	58804.6	2012.55	136.778	colocalized
SW642_TR1_200325	200327_SW642_TR1_slide03_04	SW642	mad1WTymEGFP	ymEGFP_red	mad1WTymEGFP	Cell_56	21611.4	84001.2	3403.15	1120.69	unpaired
SW642_TR1_200325	200327_SW642_TR1_slide06_02	SW642	mad1WTymEGFP	ymEGFP_red	mad1WTymEGFP	Cell_73	21631	40370.1	2469.33	56.3937	colocalized
SW642_TR1_200325	200327_SW642_TR1_slide06_02	SW642	mad1WTymEGFP	mad1_gs_gold	mad1WTymEGFP	Cell_73	21659.3	40330.6	2497.95	56.3937	colocalized
SW642_TR1_200325	200327_SW642_TR1_slide05_06	SW642	mad1WTymEGFP	mad1_gs_gold	mad1WTymEGFP	Cell_61	21664.5	58689.2	1978.98	136.778	colocalized
SW642_TR1_200325	200327_SW642_TR1_slide06_02	SW642	mad1WTymEGFP	mad1_gs_gold	mad1WTymEGFP	Cell_140	21665.9	98243.3	3221.68	76.5197	colocalized
SW130_TR1_200311	200313_SW130_TR1_slide12_02	SW130	mad2WTymEGFP	mad1_gs_gold	mad1endog	Cell_82	21688.7	42142.9	4155.43	4951.66	unpaired
SW642_TR1_200325	200327_SW642_TR1_slide06_02	SW642	mad1WTymEGFP	ymEGFP_red	mad1WTymEGFP	Cell_140	21719.1	98297.4	3211.77	76.5197	colocalized
SW642_TR1_200325	200327_SW642_TR1_slide06_02	SW642	mad1WTymEGFP	ymEGFP_red	mad1WTymEGFP	Cell_140	21767.9	90795	2524.55	7481.55	unpaired
SW642_TR1_200325	200327_SW642_TR1_slide03_04	SW642	mad1WTymEGFP	mad1_gs_gold	mad1WTymEGFP	Cell_7	21793	17045	4260.18	82.6768	colocalized
SW642_TR1_200325	200327_SW642_TR1_slide03_04	SW642	mad1WTymEGFP	ymEGFP_red	mad1WTymEGFP	Cell_7	21813.5	17119.5	4230.77	82.6768	colocalized
SW130_TR1_200311	200313_SW130_TR1_slide12_04	SW130	mad2WTymEGFP	mad1_gs_gold	mad1endog	Cell_200	21821.9	75975.4	2718.01	2440.88	unpaired
SW130_TR1_200311	200313_SW130_TR1_slide11_05	SW130	mad2WTymEGFP	mad1_gs_gold	mad1endog	Cell_267	2184.46	112413	2906.38	2840.64	unpaired
SW130_TR1_200311	200313_SW130_TR1_slide12_04	SW130	mad2WTymEGFP	ymEGFP_red	mad2WTymEGFP	Cell_164	21863.3	57714.1	2585.54	4453.19	unpaired
SW642_TR1_200325	200327_SW642_TR1_slide03_04	SW642	mad1WTymEGFP	ymEGFP_red	mad1WTymEGFP	Cell_25	21869.2	51455.1	3250.26	68.347	colocalized
SW642_TR1_200325	200327_SW642_TR1_slide05_06	SW642	mad1WTymEGFP	ymEGFP_red	mad1WTymEGFP	Cell_43	21885.7	50418.5	4085.21	31.1442	colocalized
SW642_TR1_200325	200327_SW642_TR1_slide05_06	SW642	mad1WTymEGFP	mad1_gs_gold	mad1WTymEGFP	Cell_43	21889.8	50391.4	4070.42	31.1442	colocalized
SW642_TR1_200325	200327_SW642_TR1_slide03_04	SW642	mad1WTymEGFP	mad1_gs_gold	mad1WTymEGFP	Cell_25	21922.9	51451.2	3208.16	68.347	colocalized
SW642_TR1_200325	200327_SW642_TR1_slide05_06	SW642	mad1WTymEGFP	ymEGFP_red	mad1WTymEGFP	Cell_61	22091.9	58764.9	4465.65	58.044	colocalized
SW642_TR1_200325	200327_SW642_TR1_slide05_06	SW642	mad1WTymEGFP	mad1_gs_gold	mad1WTymEGFP	Cell_61	22103.1	58722	4503.11	58.044	colocalized
SW130_TR1_200311	200313_SW130_TR1_slide11_05	SW130	mad2WTymEGFP	ymEGFP_red	mad2WTymEGFP	Cell_148	22108.1	68150.7	4637.75	4115.86	unpaired
SW130_TR1_200311	200313_SW130_TR1_slide12_04	SW130	mad2WTymEGFP	ymEGFP_red	mad2WTymEGFP	Cell_353	22122.5	126293	3671.35	2706.66	unpaired
SW642_TR1_200325	200327_SW642_TR1_slide07_02	SW642	mad1WTymEGFP	ymEGFP_red	mad1WTymEGFP	Cell_7	22139.2	15764.3	3120.15	1235.53	unpaired
SW642_TR1_200325	200327_SW642_TR1_slide06_02	SW642	mad1WTymEGFP	ymEGFP_red	mad1WTymEGFP	Cell_140	22154.2	98478.5	4506.39	107.056	colocalized
SW130_TR1_200311	200313_SW130_TR1_slide12_02	SW130	mad2WTymEGFP	ymEGFP_red	mad2WTymEGFP	Cell_63	22164.5	35001.2	3108.31	2039.06	unpaired
SW642_TR1_200325	200327_SW642_TR1_slide05_02	SW642	mad1WTymEGFP	ymEGFP_red	mad1WTymEGFP	Cell_18	22184.6	34404.5	2366.64	116.867	colocalized
SW642_TR1_200325	200327_SW642_TR1_slide05_02	SW642	mad1WTymEGFP	mad1_gs_gold	mad1WTymEGFP	Cell_18	22240.6	34303.8	2386.17	116.867	colocalized
SW130_TR1_200311	200313_SW130_TR1_slide11_05	SW130	mad2WTymEGFP	ymEGFP_red	mad2WTymEGFP	Cell_160	22240.6	72172.2	3551.58	5100.98	unpaired
SW642_TR1_200325	200327_SW642_TR1_slide06_02	SW642	mad1WTymEGFP	mad1_gs_gold	mad1WTymEGFP	Cell_140	22240.9	98430.2	4466.25	107.056	colocalized
SW130_TR1_200311	200313_SW130_TR1_slide11_05	SW130	mad2WTymEGFP	ymEGFP_red	mad2WTymEGFP	Cell_256	22312.3	110634	2376.04	6353.33	unpaired
SW642_TR1_200325	200327_SW642_TR1_slide03_04	SW642	mad1WTymEGFP	mad1_gs_gold	mad1WTymEGFP	Cell_36	22320.1	56413.2	4189.52	61.8084	colocalized
SW642_TR1_200325	200327_SW642_TR1_slide06_02	SW642	mad1WTymEGFP	mad1_gs_gold	mad1WTymEGFP	Cell_116	22331.7	76218.2	3206.09	67.7683	colocalized
SW642_TR1_200325	200327_SW642_TR1_slide03_04	SW642	mad1WTymEGFP	ymEGFP_red	mad1WTymEGFP	Cell_36	22335.1	56447.3	4140.2	61.8084	colocalized
SW642_TR1_200325	200327_SW642_TR1_slide06_02	SW642	mad1WTymEGFP	ymEGFP_red	mad1WTymEGFP	Cell_116	22341.1	76262.8	3155.94	67.7683	colocalized
SW642_TR1_200325	200327_SW642_TR1_slide05_02	SW642	mad1WTymEGFP	mad1_gs_gold	mad1WTymEGFP	Cell_68	22359.3	84566.4	3899.81	128.201	colocalized
SW642_TR1_200325	200327_SW642_TR1_slide05_02	SW642	mad1WTymEGFP	ymEGFP_red	mad1WTymEGFP	Cell_68	22360.9	84676.6	3834.32	128.201	colocalized
SW130_TR1_200311	200313_SW130_TR1_slide12_04	SW130	mad2WTymEGFP	ymEGFP_red	mad2WTymEGFP	Cell_137	22369.1	51787.8	3684.06	7235.79	unpaired
SW130_TR1_200311	200313_SW130_TR1_slide12_02	SW130	mad2WTymEGFP	mad1_gs_gold	mad1endog	Cell_82	22391.4	41038.6	3701.27	4911.8	unpaired
SW642_TR1_200325	200327_SW642_TR1_slide06_02	SW642	mad1WTymEGFP	ymEGFP_red	mad1WTymEGFP	Cell_140	22429.8	98506.2	4401.17	213.763	unpaired
SW642_TR1_200325	200327_SW642_TR1_slide06_02	SW642	mad1WTymEGFP	mad1_gs_gold	mad1WTymEGFP	Cell_63	22433.1	37191.5	3400.31	81.255	colocalized
SW642_TR1_200325	200327_SW642_TR1_slide07_02	SW642	mad1WTymEGFP	mad1_gs_gold	mad1WTymEGFP	Cell_7	22434.1	15417.2	4268.67	1235.53	unpaired
SW642_TR1_200325	200327_SW642_TR1_slide06_02	SW642	mad1WTymEGFP	ymEGFP_red	mad1WTymEGFP	Cell_63	22458.2	37255.9	3357.59	81.255	colocalized
SW130_TR1_200311	200313_SW130_TR1_slide11_05	SW130	mad2WTymEGFP	ymEGFP_red	mad2WTymEGFP	Cell_280	22465.4	127394	2955.01	3027.75	unpaired
SW130_TR1_200311	200313_SW130_TR1_slide11_05	SW130	mad2WTymEGFP	ymEGFP_red	mad2WTymEGFP	Cell_165	22469.7	75529.1	3245.59	6224.58	unpaired
SW130_TR1_200311	200313_SW130_TR1_slide11_05	SW130	mad2WTymEGFP	ymEGFP_red	mad2WTymEGFP	Cell_280	22487.3	127805	4307.89	3018.46	unpaired
SW130_TR1_200311	200313_SW130_TR1_slide12_02	SW130	mad2WTymEGFP	mad1_gs_gold	mad1endog	Cell_47	22491.3	25879.2	4423.17	762.505	unpaired
SW642_TR1_200325	200327_SW642_TR1_slide06_02	SW642	mad1WTymEGFP	ymEGFP_red	mad1WTymEGFP	Cell_15	22518.4	6248.8	4069.04	166.16	colocalized
SW642_TR1_200325	200327_SW642_TR1_slide06_02	SW642	mad1WTymEGFP	mad1_gs_gold	mad1WTymEGFP	Cell_15	22531.5	6149.77	4201.82	166.16	colocalized
SW130_TR1_200311	200313_SW130_TR1_slide12_04	SW130	mad2WTymEGFP	ymEGFP_red	mad2WTymEGFP	Cell_33	22537.3	10272.1	3022.69	2295.71	unpaired
SW642_TR1_200325	200327_SW642_TR1_slide06_02	SW642	mad1WTymEGFP	mad1_gs_gold	mad1WTymEGFP	Cell_63	22562.6	37681.2	4233.84	71.1713	colocalized
SW130_TR1_200311	200313_SW130_TR1_slide12_04	SW130	mad2WTymEGFP	ymEGFP_red	mad2WTymEGFP	Cell_164	22563.5	58308.9	3199.41	5256.61	unpaired
SW642_TR1_200325	200327_SW642_TR1_slide06_02	SW642	mad1WTymEGFP	ymEGFP_red	mad1WTymEGFP	Cell_63	22618.2	37705.6	4196.71	71.1713	colocalized
SW130_TR1_200311	200313_SW130_TR1_slide12_02	SW130	mad2WTymEGFP	ymEGFP_red	mad2WTymEGFP	Cell_47	22646.4	25758.3	3686.46	762.505	unpaired
SW642_TR1_200325	200327_SW642_TR1_slide03_04	SW642	mad1WTymEGFP	ymEGFP_red	mad1WTymEGFP	Cell_58	22648.9	84063.4	3140.33	107.23	colocalized
SW642_TR1_200325	200327_SW642_TR1_slide03_04	SW642	mad1WTymEGFP	mad1_gs_gold	mad1WTymEGFP	Cell_58	22754.9	84062.9	3156.52	107.23	colocalized
SW642_TR1_200325	200327_SW642_TR1_slide06_02	SW642	mad1WTymEGFP	ymEGFP_red	mad1WTymEGFP	Cell_168	22762.6	111524	2758.25	71.8956	colocalized
SW130_TR1_200311	200313_SW130_TR1_slide12_02	SW130	mad2WTymEGFP	ymEGFP_red	mad2WTymEGFP	Cell_218	22794	122298	3729.42	590.461	unpaired
SW642_TR1_200325	200327_SW642_TR1_slide06_02	SW642	mad1WTymEGFP	mad1_gs_gold	mad1WTymEGFP	Cell_168	22804.1	111499	2811.37	71.8956	colocalized
SW130_TR1_200311	200313_SW130_TR1_slide12_02	SW130	mad2WTymEGFP	mad1_gs_gold	mad1endog	Cell_132	2288.4	68682.8	3396.49	3882.89	unpaired
SW642_TR1_200325	200327_SW642_TR1_slide05_02	SW642	mad1WTymEGFP	ymEGFP_red	mad1WTymEGFP	Cell_36	22896	68085.2	2496.01	103.938	colocalized
SW642_TR1_200325	200327_SW642_TR1_slide05_02	SW642	mad1WTymEGFP	mad1_gs_gold	mad1WTymEGFP	Cell_36	22903	68008	2565.25	103.938	colocalized
SW642_TR1_200325	200327_SW642_TR1_slide05_02	SW642	mad1WTymEGFP	mad1_gs_gold	mad1WTymEGFP	Cell_36	22981.4	64315.1	3365.37	60.6856	colocalized
SW130_TR1_200311	200313_SW130_TR1_slide12_04	SW130	mad2WTymEGFP	ymEGFP_red	mad2WTymEGFP	Cell_137	22981.5	51708.5	2657.59	7543.34	unpaired
SW642_TR1_200325	200327_SW642_TR1_slide06_02	SW642	mad1WTymEGFP	ymEGFP_red	mad1WTymEGFP	Cell_105	22983.4	69672.6	2089.18	51.3994	colocalized
SW642_TR1_200325	200327_SW642_TR1_slide05_02	SW642	mad1WTymEGFP	ymEGFP_red	mad1WTymEGFP	Cell_36	23000.4	64370.6	3349.83	60.6856	colocalized
SW642_TR1_200325	200327_SW642_TR1_slide06_02	SW642	mad1WTymEGFP	mad1_gs_gold	mad1WTymEGFP	Cell_105	23006	69627.7	2078.45	51.3994	colocalized
SW130_TR1_200311	200313_SW130_TR1_slide11_05	SW130	mad2WTymEGFP	ymEGFP_red	mad2WTymEGFP	Cell_256	23055.7	110329	2286.75	6672.55	unpaired
SW130_TR1_200311	200313_SW130_TR1_slide12_02	SW130	mad2WTymEGFP	mad1_gs_gold	mad1endog	Cell_218	23083.5	121991	4142.44	590.461	unpaired
SW642_TR1_200325	200327_SW642_TR1_slide05_02	SW642	mad1WTymEGFP	ymEGFP_red	mad1WTymEGFP	Cell_68	23086.8	85739.2	3174.66	92.0046	colocalized
SW642_TR1_200325	200327_SW642_TR1_slide05_02	SW642	mad1WTymEGFP	mad1_gs_gold	mad1WTymEGFP	Cell_68	23103.4	85701.9	3257.11	92.0046	colocalized
SW642_TR1_200325	200327_SW642_TR1_slide03_04	SW642	mad1WTymEGFP	ymEGFP_red	mad1WTymEGFP	Cell_36	23109.1	57322.2	4215.1	131.833	colocalized
SW642_TR1_200325	200327_SW642_TR1_slide03_04	SW642	mad1WTymEGFP	ymEGFP_red	mad1WTymEGFP	Cell_58	23112.9	88715	2828.38	53.3479	colocalized
SW642_TR1_200325	200327_SW642_TR1_slide03_04	SW642	mad1WTymEGFP	mad1_gs_gold	mad1WTymEGFP	Cell_58	23115.7	88662.4	2819.93	53.3479	colocalized
SW642_TR1_200325	200327_SW642_TR1_slide03_04	SW642	mad1WTymEGFP	mad1_gs_gold	mad1WTymEGFP	Cell_36	23177.7	57260.6	4309.33	131.833	colocalized
SW130_TR1_200311	200313_SW130_TR1_slide12_02	SW130	mad2WTymEGFP	mad1_gs_gold	mad1endog	Cell_136	23178.8	71165.3	3161.6	1847.42	unpaired
SW130_TR1_200311	200313_SW130_TR1_slide12_02	SW130	mad2WTymEGFP	mad1_gs_gold	mad1endog	Cell_91	23213	49873.8	2994.65	2558	unpaired
SW642_TR1_200325	200327_SW642_TR1_slide03_04	SW642	mad1WTymEGFP	ymEGFP_red	mad1WTymEGFP	Cell_19	23286.7	24550.3	3682.87	104.495	colocalized
SW130_TR1_200311	200313_SW130_TR1_slide12_02	SW130	mad2WTymEGFP	ymEGFP_red	mad2WTymEGFP	Cell_50	23315.3	27695.5	3569.17	7124.05	unpaired
SW642_TR1_200325	200327_SW642_TR1_slide03_04	SW642	mad1WTymEGFP	mad1_gs_gold	mad1WTymEGFP	Cell_19	23315.4	24501	3770.42	104.495	colocalized
SW642_TR1_200325	200327_SW642_TR1_slide05_06	SW642	mad1WTymEGFP	ymEGFP_red	mad1WTymEGFP	Cell_43	23342.6	52207.2	4180.73	145.707	colocalized
SW642_TR1_200325	200327_SW642_TR1_slide06_02	SW642	mad1WTymEGFP	ymEGFP_red	mad1WTymEGFP	Cell_73	23407.5	41559.5	3807.04	122.518	colocalized
SW130_TR1_200311	200313_SW130_TR1_slide11_05	SW130	mad2WTymEGFP	mad1_gs_gold	mad1endog	Cell_93	23412.2	43271.3	2385.95	2721.78	unpaired
SW642_TR1_200325	200327_SW642_TR1_slide05_06	SW642	mad1WTymEGFP	ymEGFP_red	mad1WTymEGFP	Cell_68	23428.9	62470.1	3336.22	82.4191	colocalized
SW642_TR1_200325	200327_SW642_TR1_slide05_06	SW642	mad1WTymEGFP	mad1_gs_gold	mad1WTymEGFP	Cell_43	23460	52120.9	4180.4	145.707	colocalized
SW642_TR1_200325	200327_SW642_TR1_slide05_06	SW642	mad1WTymEGFP	mad1_gs_gold	mad1WTymEGFP	Cell_68	23466.2	62404.5	3303.08	82.4191	colocalized
SW642_TR1_200325	200327_SW642_TR1_slide06_02	SW642	mad1WTymEGFP	mad1_gs_gold	mad1WTymEGFP	Cell_73	23491.4	41577.5	3894.49	122.518	colocalized
SW130_TR1_200311	200313_SW130_TR1_slide12_02	SW130	mad2WTymEGFP	ymEGFP_red	mad2WTymEGFP	Cell_27	23558.4	16896.1	3046.6	4378.24	unpaired
SW130_TR1_200311	200313_SW130_TR1_slide12_02	SW130	mad2WTymEGFP	ymEGFP_red	mad2WTymEGFP	Cell_27	23659.5	17210.8	3174.33	4442.58	unpaired
SW642_TR1_200325	200327_SW642_TR1_slide06_02	SW642	mad1WTymEGFP	ymEGFP_red	mad1WTymEGFP	Cell_57	2367.01	29086.2	3308.63	231.018	unpaired
SW130_TR1_200311	200313_SW130_TR1_slide12_02	SW130	mad2WTymEGFP	ymEGFP_red	mad2WTymEGFP	Cell_50	23675.7	29331	4111.42	6758.61	unpaired
SW130_TR1_200311	200313_SW130_TR1_slide11_05	SW130	mad2WTymEGFP	ymEGFP_red	mad2WTymEGFP	Cell_103	23691.7	47949.7	2439.94	2078.25	unpaired
SW642_TR1_200325	200327_SW642_TR1_slide05_02	SW642	mad1WTymEGFP	ymEGFP_red	mad1WTymEGFP	Cell_36	23726.5	63057.7	3486.89	1466.63	unpaired
SW642_TR1_200325	200327_SW642_TR1_slide05_02	SW642	mad1WTymEGFP	ymEGFP_red	mad1WTymEGFP	Cell_63	23809.4	82009.4	2417.15	161.375	colocalized
SW642_TR1_200325	200327_SW642_TR1_slide06_02	SW642	mad1WTymEGFP	mad1_gs_gold	mad1WTymEGFP	Cell_73	23823.8	42403	3390.12	107.261	colocalized
SW642_TR1_200325	200327_SW642_TR1_slide05_02	SW642	mad1WTymEGFP	ymEGFP_red	mad1WTymEGFP	Cell_63	23870.1	83352.8	3080.77	135.079	colocalized
SW642_TR1_200325	200327_SW642_TR1_slide06_02	SW642	mad1WTymEGFP	ymEGFP_red	mad1WTymEGFP	Cell_73	23883.6	42465.3	3326.5	107.261	colocalized
SW642_TR1_200325	200327_SW642_TR1_slide05_02	SW642	mad1WTymEGFP	mad1_gs_gold	mad1WTymEGFP	Cell_63	23903.9	81879.6	2433.39	161.375	colocalized
SW642_TR1_200325	200327_SW642_TR1_slide05_02	SW642	mad1WTymEGFP	mad1_gs_gold	mad1WTymEGFP	Cell_63	23960.9	83279.2	3148.48	135.079	colocalized
SW130_TR1_200311	200313_SW130_TR1_slide12_04	SW130	mad2WTymEGFP	ymEGFP_red	mad2WTymEGFP	Cell_314	2398.6	115710	3083.15	1334.13	unpaired
SW642_TR1_200325	200327_SW642_TR1_slide06_02	SW642	mad1WTymEGFP	ymEGFP_red	mad1WTymEGFP	Cell_18	23989.4	9598.05	3769.4	120.619	colocalized
SW130_TR1_200311	200313_SW130_TR1_slide11_05	SW130	mad2WTymEGFP	mad1_gs_gold	mad1endog	Cell_84	23998.8	41842.6	3711.02	212.142	unpaired
SW130_TR1_200311	200313_SW130_TR1_slide11_05	SW130	mad2WTymEGFP	ymEGFP_red	mad2WTymEGFP	Cell_84	24010.6	41632.2	3686.59	212.142	unpaired
SW642_TR1_200325	200327_SW642_TR1_slide06_02	SW642	mad1WTymEGFP	mad1_gs_gold	mad1WTymEGFP	Cell_18	24041.1	9508.18	3831.04	120.619	colocalized
SW130_TR1_200311	200313_SW130_TR1_slide12_04	SW130	mad2WTymEGFP	mad1_gs_gold	mad1endog	Cell_353	24128.7	128105	3804.91	1815.47	unpaired
SW642_TR1_200325	200327_SW642_TR1_slide05_02	SW642	mad1WTymEGFP	mad1_gs_gold	mad1WTymEGFP	Cell_68	24164.1	86285.9	2402.14	43.5288	colocalized
SW642_TR1_200325	200327_SW642_TR1_slide05_02	SW642	mad1WTymEGFP	ymEGFP_red	mad1WTymEGFP	Cell_68	24167.9	86784.1	2679.01	569.978	unpaired
SW130_TR1_200311	200313_SW130_TR1_slide11_05	SW130	mad2WTymEGFP	ymEGFP_red	mad2WTymEGFP	Cell_160	24176.3	71498.8	2738.68	6590.54	unpaired
SW642_TR1_200325	200327_SW642_TR1_slide07_02	SW642	mad1WTymEGFP	mad1_gs_gold	mad1WTymEGFP	Cell_7	24177.8	9929.57	2708.02	6194.34	unpaired
SW642_TR1_200325	200327_SW642_TR1_slide05_02	SW642	mad1WTymEGFP	ymEGFP_red	mad1WTymEGFP	Cell_68	24195.7	86308.7	2421.54	43.5288	colocalized
SW130_TR1_200311	200313_SW130_TR1_slide11_05	SW130	mad2WTymEGFP	mad1_gs_gold	mad1endog	Cell_90	2422.28	46557.4	3035.51	802.062	unpaired
SW642_TR1_200325	200327_SW642_TR1_slide03_04	SW642	mad1WTymEGFP	ymEGFP_red	mad1WTymEGFP	Cell_36	24237.3	59789.3	2684.58	50.7691	colocalized
SW642_TR1_200325	200327_SW642_TR1_slide03_04	SW642	mad1WTymEGFP	mad1_gs_gold	mad1WTymEGFP	Cell_36	24246.3	59742	2700.68	50.7691	colocalized
SW642_TR1_200325	200327_SW642_TR1_slide06_02	SW642	mad1WTymEGFP	ymEGFP_red	mad1WTymEGFP	Cell_15	24276.8	6791.3	3573.9	55.467	colocalized
SW130_TR1_200311	200313_SW130_TR1_slide12_02	SW130	mad2WTymEGFP	mad1_gs_gold	mad1endog	Cell_136	24276.8	71667.7	3755.77	1613.18	unpaired
SW642_TR1_200325	200327_SW642_TR1_slide06_02	SW642	mad1WTymEGFP	ymEGFP_red	mad1WTymEGFP	Cell_73	24290.8	42677.3	3675.09	52.3842	colocalized
SW642_TR1_200325	200327_SW642_TR1_slide06_02	SW642	mad1WTymEGFP	mad1_gs_gold	mad1WTymEGFP	Cell_73	24309	42692.5	3721.8	52.3842	colocalized
SW642_TR1_200325	200327_SW642_TR1_slide06_02	SW642	mad1WTymEGFP	mad1_gs_gold	mad1WTymEGFP	Cell_15	24313.5	6769.07	3609.05	55.467	colocalized
SW642_TR1_200325	200327_SW642_TR1_slide06_02	SW642	mad1WTymEGFP	mad1_gs_gold	mad1WTymEGFP	Cell_66	2442.23	41113.3	4639.42	215.73	unpaired
SW642_TR1_200325	200327_SW642_TR1_slide05_02	SW642	mad1WTymEGFP	ymEGFP_red	mad1WTymEGFP	Cell_81	24483	92930.2	4470.42	134.307	colocalized
SW130_TR1_200311	200313_SW130_TR1_slide11_05	SW130	mad2WTymEGFP	ymEGFP_red	mad2WTymEGFP	Cell_84	24517.9	41442.2	4277.95	866.715	unpaired
SW130_TR1_200311	200313_SW130_TR1_slide12_02	SW130	mad2WTymEGFP	ymEGFP_red	mad2WTymEGFP	Cell_136	24521.7	70074.1	3808.8	1613.18	unpaired
SW130_TR1_200311	200313_SW130_TR1_slide11_05	SW130	mad2WTymEGFP	mad1_gs_gold	mad1endog	Cell_280	24530	129608	3008.78	3018.46	unpaired
SW130_TR1_200311	200313_SW130_TR1_slide12_02	SW130	mad2WTymEGFP	ymEGFP_red	mad2WTymEGFP	Cell_47	24531	24504.5	3354.64	2681.78	unpaired
SW642_TR1_200325	200327_SW642_TR1_slide05_02	SW642	mad1WTymEGFP	mad1_gs_gold	mad1WTymEGFP	Cell_81	24582.9	92868.9	4536	134.307	colocalized
SW642_TR1_200325	200327_SW642_TR1_slide06_02	SW642	mad1WTymEGFP	mad1_gs_gold	mad1WTymEGFP	Cell_57	2464.96	29220.3	3469.23	231.018	unpaired
SW130_TR1_200311	200313_SW130_TR1_slide12_04	SW130	mad2WTymEGFP	mad1_gs_gold	mad1endog	Cell_245	24654.7	87449	3397.95	2213.38	unpaired
SW642_TR1_200325	200327_SW642_TR1_slide06_02	SW642	mad1WTymEGFP	ymEGFP_red	mad1WTymEGFP	Cell_66	2466.84	42310.7	2428.35	77.2079	colocalized
SW642_TR1_200325	200327_SW642_TR1_slide06_02	SW642	mad1WTymEGFP	mad1_gs_gold	mad1WTymEGFP	Cell_61	24684.3	32831.4	4096.04	125.149	colocalized
SW642_TR1_200325	200327_SW642_TR1_slide06_02	SW642	mad1WTymEGFP	ymEGFP_red	mad1WTymEGFP	Cell_61	24709.5	32941	4041.13	125.149	colocalized
SW130_TR1_200311	200313_SW130_TR1_slide12_04	SW130	mad2WTymEGFP	ymEGFP_red	mad2WTymEGFP	Cell_307	24740.2	112714	3380.54	1871.9	unpaired
SW642_TR1_200325	200327_SW642_TR1_slide06_02	SW642	mad1WTymEGFP	ymEGFP_red	mad1WTymEGFP	Cell_128	24793.9	87210.5	4159.79	139.663	colocalized
SW130_TR1_200311	200313_SW130_TR1_slide12_04	SW130	mad2WTymEGFP	ymEGFP_red	mad2WTymEGFP	Cell_281	24798.2	101210	2721.14	4773.26	unpaired
SW642_TR1_200325	200327_SW642_TR1_slide05_06	SW642	mad1WTymEGFP	mad1_gs_gold	mad1WTymEGFP	Cell_53	24807.8	63418.7	3257.72	93.6099	colocalized
SW642_TR1_200325	200327_SW642_TR1_slide05_06	SW642	mad1WTymEGFP	mad1_gs_gold	mad1WTymEGFP	Cell_68	24808.5	63418.1	3260.21	95.9236	colocalized
SW642_TR1_200325	200327_SW642_TR1_slide06_02	SW642	mad1WTymEGFP	mad1_gs_gold	mad1WTymEGFP	Cell_128	24826	87081.6	4202.92	139.663	colocalized
SW642_TR1_200325	200327_SW642_TR1_slide05_06	SW642	mad1WTymEGFP	ymEGFP_red	mad1WTymEGFP	Cell_53	24830	63502.8	3292.32	93.6099	colocalized
SW642_TR1_200325	200327_SW642_TR1_slide05_06	SW642	mad1WTymEGFP	ymEGFP_red	mad1WTymEGFP	Cell_68	24830.6	63502.3	3300.5	95.9236	colocalized
SW130_TR1_200311	200313_SW130_TR1_slide12_04	SW130	mad2WTymEGFP	mad1_gs_gold	mad1endog	Cell_185	24830.7	68718.5	3120.58	4679.11	unpaired
SW642_TR1_200325	200327_SW642_TR1_slide03_04	SW642	mad1WTymEGFP	ymEGFP_red	mad1WTymEGFP	Cell_19	24839.8	24920.1	3253.48	68.7271	colocalized
SW642_TR1_200325	200327_SW642_TR1_slide06_02	SW642	mad1WTymEGFP	ymEGFP_red	mad1WTymEGFP	Cell_66	2485.46	41150.3	4431.33	215.73	unpaired
SW642_TR1_200325	200327_SW642_TR1_slide06_02	SW642	mad1WTymEGFP	ymEGFP_red	mad1WTymEGFP	Cell_134	24869	92641.3	3277.72	66.5922	colocalized
SW642_TR1_200325	200327_SW642_TR1_slide06_02	SW642	mad1WTymEGFP	ymEGFP_red	mad1WTymEGFP	Cell_158	24887.4	106988	3906.34	83.9888	colocalized
SW642_TR1_200325	200327_SW642_TR1_slide03_04	SW642	mad1WTymEGFP	mad1_gs_gold	mad1WTymEGFP	Cell_19	24890.7	25521.4	4321.31	1226.55	unpaired
SW642_TR1_200325	200327_SW642_TR1_slide03_04	SW642	mad1WTymEGFP	mad1_gs_gold	mad1WTymEGFP	Cell_19	24891.5	24891.9	3288.91	68.7271	colocalized
SW130_TR1_200311	200313_SW130_TR1_slide12_02	SW130	mad2WTymEGFP	ymEGFP_red	mad2WTymEGFP	Cell_35	24892.3	22600.3	3590.92	2477.66	unpaired
SW642_TR1_200325	200327_SW642_TR1_slide06_02	SW642	mad1WTymEGFP	mad1_gs_gold	mad1WTymEGFP	Cell_134	24900.2	92609.6	3327.28	66.5922	colocalized
SW642_TR1_200325	200327_SW642_TR1_slide06_02	SW642	mad1WTymEGFP	mad1_gs_gold	mad1WTymEGFP	Cell_158	24911.8	106954	3979.16	83.9888	colocalized
SW130_TR1_200311	200313_SW130_TR1_slide12_02	SW130	mad2WTymEGFP	mad1_gs_gold	mad1endog	Cell_60	24932.1	32139.5	4145.46	2822.82	unpaired
SW642_TR1_200325	200327_SW642_TR1_slide03_04	SW642	mad1WTymEGFP	ymEGFP_red	mad1WTymEGFP	Cell_33	24942.6	49904	2410.31	1344.05	unpaired
SW130_TR1_200311	200313_SW130_TR1_slide11_05	SW130	mad2WTymEGFP	ymEGFP_red	mad2WTymEGFP	Cell_146	24962.5	67930.7	4313.36	3255.78	unpaired
SW642_TR1_200325	200327_SW642_TR1_slide03_04	SW642	mad1WTymEGFP	ymEGFP_red	mad1WTymEGFP	Cell_53	25038.9	81859.9	3290.61	70.1266	colocalized
SW642_TR1_200325	200327_SW642_TR1_slide03_04	SW642	mad1WTymEGFP	mad1_gs_gold	mad1WTymEGFP	Cell_53	25071.9	81830.6	3345.11	70.1266	colocalized
SW642_TR1_200325	200327_SW642_TR1_slide06_02	SW642	mad1WTymEGFP	mad1_gs_gold	mad1WTymEGFP	Cell_66	2510.65	42247.3	2423.64	77.2079	colocalized
SW642_TR1_200325	200327_SW642_TR1_slide03_04	SW642	mad1WTymEGFP	mad1_gs_gold	mad1WTymEGFP	Cell_36	25108.6	59900.8	2758.95	83.6053	colocalized
SW642_TR1_200325	200327_SW642_TR1_slide03_04	SW642	mad1WTymEGFP	mad1_gs_gold	mad1WTymEGFP	Cell_33	25115.7	49894.5	3743.13	135.401	colocalized
SW642_TR1_200325	200327_SW642_TR1_slide03_04	SW642	mad1WTymEGFP	ymEGFP_red	mad1WTymEGFP	Cell_36	25127.9	59898.7	2677.63	83.6053	colocalized
SW642_TR1_200325	200327_SW642_TR1_slide03_04	SW642	mad1WTymEGFP	ymEGFP_red	mad1WTymEGFP	Cell_33	25148.6	49971.3	3636.58	135.401	colocalized
SW642_TR1_200325	200327_SW642_TR1_slide06_02	SW642	mad1WTymEGFP	ymEGFP_red	mad1WTymEGFP	Cell_128	25173.7	84755.7	2160.32	77.7514	colocalized
SW642_TR1_200325	200327_SW642_TR1_slide05_02	SW642	mad1WTymEGFP	ymEGFP_red	mad1WTymEGFP	Cell_68	25188.8	86634.7	4047.86	157.165	colocalized
SW642_TR1_200325	200327_SW642_TR1_slide05_02	SW642	mad1WTymEGFP	mad1_gs_gold	mad1WTymEGFP	Cell_68	25197.5	86580.4	4195.09	157.165	colocalized
SW642_TR1_200325	200327_SW642_TR1_slide03_04	SW642	mad1WTymEGFP	ymEGFP_red	mad1WTymEGFP	Cell_33	25209.7	50182.8	4193.95	133.358	colocalized
SW642_TR1_200325	200327_SW642_TR1_slide06_02	SW642	mad1WTymEGFP	mad1_gs_gold	mad1WTymEGFP	Cell_128	25213.2	84688.8	2157.25	77.7514	colocalized
SW130_TR1_200311	200313_SW130_TR1_slide11_05	SW130	mad2WTymEGFP	mad1_gs_gold	mad1endog	Cell_103	25231.6	48365.7	3772.14	2078.25	unpaired
SW642_TR1_200325	200327_SW642_TR1_slide03_04	SW642	mad1WTymEGFP	ymEGFP_red	mad1WTymEGFP	Cell_36	25247.9	60517.7	2517.26	71.6689	colocalized
SW642_TR1_200325	200327_SW642_TR1_slide03_04	SW642	mad1WTymEGFP	mad1_gs_gold	mad1WTymEGFP	Cell_33	25249.6	50134.9	4311.84	133.358	colocalized
SW642_TR1_200325	200327_SW642_TR1_slide06_02	SW642	mad1WTymEGFP	ymEGFP_red	mad1WTymEGFP	Cell_158	25258.4	108114	2728.42	1740.71	unpaired
SW642_TR1_200325	200327_SW642_TR1_slide03_04	SW642	mad1WTymEGFP	mad1_gs_gold	mad1WTymEGFP	Cell_36	25278.6	60453.4	2509.55	71.6689	colocalized
SW130_TR1_200311	200313_SW130_TR1_slide11_05	SW130	mad2WTymEGFP	ymEGFP_red	mad2WTymEGFP	Cell_90	2529.72	45894.7	2596.66	802.062	unpaired
SW642_TR1_200325	200327_SW642_TR1_slide03_04	SW642	mad1WTymEGFP	ymEGFP_red	mad1WTymEGFP	Cell_53	25300.6	82361.5	4100.86	182.229	colocalized
SW642_TR1_200325	200327_SW642_TR1_slide06_02	SW642	mad1WTymEGFP	mad1_gs_gold	mad1WTymEGFP	Cell_128	25306.1	84236.2	3055.73	101.256	colocalized
SW642_TR1_200325	200327_SW642_TR1_slide06_02	SW642	mad1WTymEGFP	ymEGFP_red	mad1WTymEGFP	Cell_128	25312.9	84239.9	2954.77	101.256	colocalized
SW130_TR1_200311	200313_SW130_TR1_slide12_04	SW130	mad2WTymEGFP	mad1_gs_gold	mad1endog	Cell_79	25357.4	30869.6	3211.12	1290.75	unpaired
SW642_TR1_200325	200327_SW642_TR1_slide05_02	SW642	mad1WTymEGFP	mad1_gs_gold	mad1WTymEGFP	Cell_68	25373.7	88144.7	3904.97	190.852	colocalized
SW130_TR1_200311	200313_SW130_TR1_slide12_04	SW130	mad2WTymEGFP	mad1_gs_gold	mad1endog	Cell_33	25379.8	13660.2	3415.76	1211.08	unpaired
SW642_TR1_200325	200327_SW642_TR1_slide03_04	SW642	mad1WTymEGFP	mad1_gs_gold	mad1WTymEGFP	Cell_53	25384.6	82294.3	4247.95	182.229	colocalized
SW642_TR1_200325	200327_SW642_TR1_slide05_02	SW642	mad1WTymEGFP	ymEGFP_red	mad1WTymEGFP	Cell_68	25389.6	88308.6	3808.49	190.852	colocalized
SW130_TR1_200311	200313_SW130_TR1_slide11_05	SW130	mad2WTymEGFP	mad1_gs_gold	mad1endog	Cell_84	25400.2	41392.2	3220.09	980.799	unpaired
SW130_TR1_200311	200313_SW130_TR1_slide11_05	SW130	mad2WTymEGFP	ymEGFP_red	mad2WTymEGFP	Cell_160	25406.9	71847.3	2629.82	7873.16	unpaired
SW642_TR1_200325	200327_SW642_TR1_slide06_02	SW642	mad1WTymEGFP	ymEGFP_red	mad1WTymEGFP	Cell_18	25474.6	8249.57	3152.7	81.3539	colocalized
SW642_TR1_200325	200327_SW642_TR1_slide06_02	SW642	mad1WTymEGFP	mad1_gs_gold	mad1WTymEGFP	Cell_18	25481.8	8247.57	3233.71	81.3539	colocalized
SW130_TR1_200311	200313_SW130_TR1_slide12_02	SW130	mad2WTymEGFP	ymEGFP_red	mad2WTymEGFP	Cell_91	25536.8	50934.6	2860.48	1689.15	unpaired
SW642_TR1_200325	200327_SW642_TR1_slide03_04	SW642	mad1WTymEGFP	mad1_gs_gold	mad1WTymEGFP	Cell_58	25593.7	91718	3318.27	316.926	unpaired
SW642_TR1_200325	200327_SW642_TR1_slide03_04	SW642	mad1WTymEGFP	ymEGFP_red	mad1WTymEGFP	Cell_58	25594.3	91863.6	3599.77	316.926	unpaired
SW130_TR1_200311	200313_SW130_TR1_slide11_05	SW130	mad2WTymEGFP	mad1_gs_gold	mad1endog	Cell_194	25618.8	81677.8	4191.17	1075.05	unpaired
SW642_TR1_200325	200327_SW642_TR1_slide05_02	SW642	mad1WTymEGFP	ymEGFP_red	mad1WTymEGFP	Cell_31	25659.4	51136.1	3374.8	72.0114	colocalized
SW130_TR1_200311	200313_SW130_TR1_slide12_04	SW130	mad2WTymEGFP	ymEGFP_red	mad2WTymEGFP	Cell_106	25672.7	40222.4	3662.32	1279.68	unpaired
SW642_TR1_200325	200327_SW642_TR1_slide05_02	SW642	mad1WTymEGFP	mad1_gs_gold	mad1WTymEGFP	Cell_31	25674.2	51077	3336.41	72.0114	colocalized
SW130_TR1_200311	200313_SW130_TR1_slide12_04	SW130	mad2WTymEGFP	ymEGFP_red	mad2WTymEGFP	Cell_33	25680.3	12780.7	2639.29	1211.08	unpaired
SW130_TR1_200311	200313_SW130_TR1_slide12_04	SW130	mad2WTymEGFP	mad1_gs_gold	mad1endog	Cell_245	25713.4	85671.4	4283.69	1106.21	unpaired
SW130_TR1_200311	200313_SW130_TR1_slide12_04	SW130	mad2WTymEGFP	ymEGFP_red	mad2WTymEGFP	Cell_353	25744.7	127316	3555.98	1815.47	unpaired
SW642_TR1_200325	200327_SW642_TR1_slide05_02	SW642	mad1WTymEGFP	ymEGFP_red	mad1WTymEGFP	Cell_15	25763.1	33095.6	2226.68	3970.81	unpaired
SW130_TR1_200311	200313_SW130_TR1_slide12_04	SW130	mad2WTymEGFP	mad1_gs_gold	mad1endog	Cell_47	25796.8	18576.7	3478.89	7266.7	unpaired
SW130_TR1_200311	200313_SW130_TR1_slide12_04	SW130	mad2WTymEGFP	mad1_gs_gold	mad1endog	Cell_185	25844.4	67313.6	3218.86	3120.63	unpaired
SW130_TR1_200311	200313_SW130_TR1_slide11_05	SW130	mad2WTymEGFP	ymEGFP_red	mad2WTymEGFP	Cell_194	25879.8	81618.9	3149.95	1075.05	unpaired
SW130_TR1_200311	200313_SW130_TR1_slide12_04	SW130	mad2WTymEGFP	mad1_gs_gold	mad1endog	Cell_185	25916.6	68044.5	3914.7	3473.74	unpaired
SW130_TR1_200311	200313_SW130_TR1_slide11_05	SW130	mad2WTymEGFP	ymEGFP_red	mad2WTymEGFP	Cell_84	25937.9	40994.1	2502.9	980.799	unpaired
SW642_TR1_200325	200327_SW642_TR1_slide06_02	SW642	mad1WTymEGFP	ymEGFP_red	mad1WTymEGFP	Cell_15	25955.7	6474.16	3795.29	77.7237	colocalized
SW130_TR1_200311	200313_SW130_TR1_slide12_04	SW130	mad2WTymEGFP	ymEGFP_red	mad2WTymEGFP	Cell_79	25969.1	27579.5	3370.02	1407.85	unpaired
SW642_TR1_200325	200327_SW642_TR1_slide06_02	SW642	mad1WTymEGFP	mad1_gs_gold	mad1WTymEGFP	Cell_15	26003.6	6454.66	3853.31	77.7237	colocalized
SW642_TR1_200325	200327_SW642_TR1_slide05_02	SW642	mad1WTymEGFP	ymEGFP_red	mad1WTymEGFP	Cell_45	26007	65235.4	4233.78	161.021	colocalized
SW642_TR1_200325	200327_SW642_TR1_slide05_02	SW642	mad1WTymEGFP	mad1_gs_gold	mad1WTymEGFP	Cell_45	26014.3	65172.2	4381.7	161.021	colocalized
SW130_TR1_200311	200313_SW130_TR1_slide12_02	SW130	mad2WTymEGFP	ymEGFP_red	mad2WTymEGFP	Cell_82	26032.1	44284.5	3122.32	4911.8	unpaired
SW642_TR1_200325	200327_SW642_TR1_slide06_02	SW642	mad1WTymEGFP	ymEGFP_red	mad1WTymEGFP	Cell_66	2604.05	42775.9	3400.55	117.061	colocalized
SW642_TR1_200325	200327_SW642_TR1_slide05_06	SW642	mad1WTymEGFP	mad1_gs_gold	mad1WTymEGFP	Cell_61	26049.4	55839	2466.53	91.7455	colocalized
SW642_TR1_200325	200327_SW642_TR1_slide05_06	SW642	mad1WTymEGFP	ymEGFP_red	mad1WTymEGFP	Cell_61	26050.7	55930.5	2459.95	91.7455	colocalized
SW642_TR1_200325	200327_SW642_TR1_slide06_02	SW642	mad1WTymEGFP	mad1_gs_gold	mad1WTymEGFP	Cell_66	2610.02	42765.9	3517.03	117.061	colocalized
SW642_TR1_200325	200327_SW642_TR1_slide06_02	SW642	mad1WTymEGFP	mad1_gs_gold	mad1WTymEGFP	Cell_138	26107.2	97209.9	2471.28	44.4522	colocalized
SW642_TR1_200325	200327_SW642_TR1_slide06_02	SW642	mad1WTymEGFP	ymEGFP_red	mad1WTymEGFP	Cell_114	26124.6	72939.5	3487.23	67.051	colocalized
SW642_TR1_200325	200327_SW642_TR1_slide06_02	SW642	mad1WTymEGFP	ymEGFP_red	mad1WTymEGFP	Cell_138	26129.7	97234.3	2441.71	44.4522	colocalized
SW642_TR1_200325	200327_SW642_TR1_slide06_02	SW642	mad1WTymEGFP	mad1_gs_gold	mad1WTymEGFP	Cell_114	26134.8	72939.8	3553.5	67.051	colocalized
SW642_TR1_200325	200327_SW642_TR1_slide05_06	SW642	mad1WTymEGFP	ymEGFP_red	mad1WTymEGFP	Cell_53	26151.8	65048.9	2723.01	2179.4	unpaired
SW642_TR1_200325	200327_SW642_TR1_slide06_02	SW642	mad1WTymEGFP	ymEGFP_red	mad1WTymEGFP	Cell_168	26187.4	112761	2674.74	81.0235	colocalized
SW642_TR1_200325	200327_SW642_TR1_slide06_02	SW642	mad1WTymEGFP	ymEGFP_red	mad1WTymEGFP	Cell_61	26198.5	32132.2	2356.15	42.6645	colocalized
SW130_TR1_200311	200313_SW130_TR1_slide12_04	SW130	mad2WTymEGFP	ymEGFP_red	mad2WTymEGFP	Cell_79	26199.4	31255.4	4110.13	1290.75	unpaired
SW642_TR1_200325	200327_SW642_TR1_slide06_02	SW642	mad1WTymEGFP	mad1_gs_gold	mad1WTymEGFP	Cell_61	26230.4	32105.7	2346.13	42.6645	colocalized
SW642_TR1_200325	200327_SW642_TR1_slide06_02	SW642	mad1WTymEGFP	mad1_gs_gold	mad1WTymEGFP	Cell_168	26245.1	112725	2630.7	81.0235	colocalized
SW642_TR1_200325	200327_SW642_TR1_slide03_04	SW642	mad1WTymEGFP	mad1_gs_gold	mad1WTymEGFP	Cell_53	26265.3	82817.3	3988.62	72.4898	colocalized
SW642_TR1_200325	200327_SW642_TR1_slide03_04	SW642	mad1WTymEGFP	ymEGFP_red	mad1WTymEGFP	Cell_53	26299.3	82880.7	3979.72	72.4898	colocalized
SW130_TR1_200311	200313_SW130_TR1_slide12_04	SW130	mad2WTymEGFP	ymEGFP_red	mad2WTymEGFP	Cell_245	26359.4	86038.8	3464.3	1106.21	unpaired
SW642_TR1_200325	200327_SW642_TR1_slide03_04	SW642	mad1WTymEGFP	ymEGFP_red	mad1WTymEGFP	Cell_33	26378.1	53740.5	2504.08	110.417	colocalized
SW130_TR1_200311	200313_SW130_TR1_slide12_04	SW130	mad2WTymEGFP	mad1_gs_gold	mad1endog	Cell_307	26380.6	111781	3936.88	1967.46	unpaired
SW642_TR1_200325	200327_SW642_TR1_slide05_02	SW642	mad1WTymEGFP	ymEGFP_red	mad1WTymEGFP	Cell_45	26433.3	62169	3723.25	174.434	colocalized
SW130_TR1_200311	200313_SW130_TR1_slide12_02	SW130	mad2WTymEGFP	ymEGFP_red	mad2WTymEGFP	Cell_60	26436.2	34229	2987.89	1851.73	unpaired
SW642_TR1_200325	200327_SW642_TR1_slide05_02	SW642	mad1WTymEGFP	mad1_gs_gold	mad1WTymEGFP	Cell_45	26436.2	62073.5	3869.19	174.434	colocalized
SW642_TR1_200325	200327_SW642_TR1_slide03_04	SW642	mad1WTymEGFP	mad1_gs_gold	mad1WTymEGFP	Cell_33	26438.2	53662.5	2454.12	110.417	colocalized
SW642_TR1_200325	200327_SW642_TR1_slide06_02	SW642	mad1WTymEGFP	mad1_gs_gold	mad1WTymEGFP	Cell_128	26492.6	85622.8	2498.38	58.97	colocalized
SW642_TR1_200325	200327_SW642_TR1_slide06_02	SW642	mad1WTymEGFP	ymEGFP_red	mad1WTymEGFP	Cell_134	26508.5	89263.7	4375.34	99.4338	colocalized
SW642_TR1_200325	200327_SW642_TR1_slide06_02	SW642	mad1WTymEGFP	mad1_gs_gold	mad1WTymEGFP	Cell_134	26516.5	89165.9	4359.27	99.4338	colocalized
SW642_TR1_200325	200327_SW642_TR1_slide06_02	SW642	mad1WTymEGFP	ymEGFP_red	mad1WTymEGFP	Cell_128	26522.1	85654	2457.96	58.97	colocalized
[truncated: 4,125 more rows]

## Sheet: summary
ExperimentID	Strain	StrainGenotype	FISHprobes	Genotype	ColocalizedRNA	UnpairedRNA	TotalRNA	ProportionColocalized	nCells
SW130_TR1_200311	SW130	mad2WTymEGFP	mad1_gs_gold	mad1endog	3	1104	1107	0.00271003	571
SW130_TR1_200311	SW130	mad2WTymEGFP	ymEGFP_red	mad2WTymEGFP	3	1534	1537	0.00195185	571
SW642_TR1_200325	SW642	mad1WTymEGFP	mad1_gs_gold	mad1WTymEGFP	1517	124	1641	0.924436	544
SW642_TR1_200325	SW642	mad1WTymEGFP	ymEGFP_red	mad1WTymEGFP	1521	318	1839	0.82708	544
