# Supplementary material for: Mitotic checkpoint gene expression is tuned by codon usage bias
Source: EMBO J. 2022 Jul 11;41(15):e107896. doi: 10.15252/embj.2021107896 (PMC9340482; doi:10.15252/embj.2021107896)
Supplement: Supplementary file 5 — Source Data for Figure 2 [file EMBJ-41-e107896-s007.zip]

Archive with 10 entries (9 files):
- source_data_fig2/
- __MACOSX/._source_data_fig2
- source_data_fig2/SourceData_Fig_2A.xlsx
- __MACOSX/source_data_fig2/._SourceData_Fig_2A.xlsx
- source_data_fig2/SourceData_Fig_2C.xlsx
- __MACOSX/source_data_fig2/._SourceData_Fig_2C.xlsx
- source_data_fig2/SourceData_Fig_2D.xlsx
- __MACOSX/source_data_fig2/._SourceData_Fig_2D.xlsx
- source_data_fig2/SourceData_Fig_2E.xlsx
- __MACOSX/source_data_fig2/._SourceData_Fig_2E.xlsx
