# Supplementary material for: Mitotic checkpoint gene expression is tuned by codon usage bias
Source: EMBO J. 2022 Jul 11;41(15):e107896. doi: 10.15252/embj.2021107896 (PMC9340482; doi:10.15252/embj.2021107896)
Supplement: Supplementary file 5 — Source Data for Figure 2 [file EMBJ-41-e107896-s007.zip › source_data_fig2/SourceData_Fig_2A.xlsx]

## Sheet: Sheet1
Source Data for Fig 2A
Protein noise in images of Nmt1-, Mad1-, Mad2-, Mad3-GFP
Tab: data
Variable	Description
Genotype	Protein analyzed
Strain	Strain ID
Dataset	ID for experiments on different days
Image	Image ID within the dataset
Data_Type	Cellular region that was quantified
imgMean	Mean of cellular protein concentration in the image
imgSD	Standard deviation of cellular protein concentration in the image
imgCV	Coefficient of variation of cellular protein concentration in the image
nCells	Number of GFP-positive cells in the image
Tab: summary
Variable	Description
Genotype	Protein analyzed
Dataset	ID for experiments on different days
nImages	Number of images used in the quantification
Tab: raw_data
Variable	Description
Genotype	Protein analyzed
Strain	Strain ID
Dataset	ID for experiments on different days
Image	Image ID within the dataset
Data_Type	Cellular region that was quantified
Object_ID	Cell ID
Volume_microns3	Volume of the cell in micrometer^3
Intensity_per_Vol_minusBG	Protein concentration (intensity per volume) with background (no GFP) subtracted

## Sheet: data
Genotype	Strain	Dataset	Image	Data_Type	imgMean	imgSD	imgCV	nCells
nmt1ymEGFP	SW200	R1	7	Whole_Cell	142447	46815.5	0.328653	60
nmt1ymEGFP	SW200	R1	11	Whole_Cell	47346.3	20153.7	0.425665	32
nmt1ymEGFP	SW200p	R2	1	Whole_Cell	178815	85295.7	0.477005	55
nmt1ymEGFP	SW200p	R2	3	Whole_Cell	117357	25532.4	0.217562	47
nmt1ymEGFP	SW200p	R2	8	Whole_Cell	131388	108594	0.826512	40
nmt1ymEGFP	SW200p	R2	10	Whole_Cell	138969	103857	0.747344	57
nmt1ymEGFP	SW200p	R2	14	Whole_Cell	27409.6	29794.8	1.08702	74
mad1WTymEGFP	SW178	R1	6	Whole_Cell	1846.09	284.745	0.154242	29
mad1WTymEGFP	SW178	R1	7	Whole_Cell	2145.59	484.617	0.225867	44
mad1WTymEGFP	SW178	R1	8	Whole_Cell	2248.87	401.283	0.178437	45
mad1WTymEGFP	SW178	R1	11	Whole_Cell	1792.98	298.122	0.166272	16
mad1WTymEGFP	SW178	R1	13	Whole_Cell	1614.94	395.538	0.244924	63
mad1WTymEGFP	SW178	R2	6	Whole_Cell	2028.68	389.674	0.192083	16
mad1WTymEGFP	SW178	R2	8	Whole_Cell	2138.21	453.379	0.212037	36
mad1WTymEGFP	SW178	R2	10	Whole_Cell	2008.19	477.121	0.237587	36
mad1WTymEGFP	SW178	R2	11	Whole_Cell	1372.31	405.102	0.295197	52
mad1WTymEGFP	SW178	R2	13	Whole_Cell	2315.25	360.735	0.155809	33
mad1WTymEGFP	SW178	R2	15	Whole_Cell	2002.89	395.154	0.197292	51
mad2WTymEGFP	SW180	R2	4	Whole_Cell	2288.8	447.661	0.195588	45
mad2WTymEGFP	SW180	R2	6	Whole_Cell	2310.78	392.659	0.169925	58
mad2WTymEGFP	SW180	R2	7	Whole_Cell	2334.37	525.881	0.225277	68
mad2WTymEGFP	SW180	R2	8	Whole_Cell	2353.02	506.898	0.215424	25
mad2WTymEGFP	SW180	R2	9	Whole_Cell	2355.73	521.591	0.221414	19
mad2WTymEGFP	SW180	R2	10	Whole_Cell	2361.64	486.589	0.206039	43
mad2WTymEGFP	SW180	R2	11	Whole_Cell	2646.75	513.391	0.19397	45
mad2WTymEGFP	SW180	R2	12	Whole_Cell	2374.5	414.006	0.174355	28
mad2WTymEGFP	SW180	R2	13	Whole_Cell	3375.61	632.132	0.187264	58
mad2WTymEGFP	SW180	R2	16	Whole_Cell	2566.51	532.766	0.207584	79
mad2WTymEGFP	SW180	R4	1	Whole_Cell	2190.28	476.002	0.217324	41
mad2WTymEGFP	SW180	R4	2	Whole_Cell	2160.23	458.008	0.212018	55
mad2WTymEGFP	SW180	R4	3	Whole_Cell	2599.13	571.939	0.22005	69
mad2WTymEGFP	SW180	R4	4	Whole_Cell	2214.42	548.248	0.247581	25
mad2WTymEGFP	SW180	R4	5	Whole_Cell	2465.59	556.202	0.225586	50
mad2WTymEGFP	SW180	R4	6	Whole_Cell	2305.64	333.834	0.14479	17
mad2WTymEGFP	SW180	R4	7	Whole_Cell	2354.85	503.504	0.213815	71
mad2WTymEGFP	SW180	R4	8	Whole_Cell	2471.45	290.298	0.117461	23
mad2WTymEGFP	SW180	R4	9	Whole_Cell	2340.15	454.007	0.194007	62
mad3WTymEGFP	SW182	R1	1	Whole_Cell	1791.94	386.937	0.215932	37
mad3WTymEGFP	SW182	R1	2	Whole_Cell	1857.97	429.294	0.231056	27
mad3WTymEGFP	SW182	R1	3	Whole_Cell	1893.9	298.389	0.157553	41
mad3WTymEGFP	SW182	R1	4	Whole_Cell	1895.78	301.577	0.159078	18
mad3WTymEGFP	SW182	R1	5	Whole_Cell	1786.52	359.853	0.201427	33
mad3WTymEGFP	SW182	R1	6	Whole_Cell	1931.67	313.122	0.162099	35
mad3WTymEGFP	SW182	R1	8	Whole_Cell	1763.16	230.19	0.130555	33
mad3WTymEGFP	SW182	R2	1	Whole_Cell	2091.04	314.346	0.15033	32
mad3WTymEGFP	SW182	R2	4	Whole_Cell	1655.77	414.671	0.250439	32
mad3WTymEGFP	SW182	R2	6	Whole_Cell	2055.91	420.933	0.204743	63

## Sheet: summary
Genotype	Dataset	nImages
nmt1	R1	2
nmt1	R2	5
mad1WTymEGFP	R1	5
mad1WTymEGFP	R2	6
mad2WTymEGFP	R2	10
mad2WTymEGFP	R4	9
mad3WTymEGFP	R1	7
mad3WTymEGFP	R2	3

## Sheet: raw_data
Genotype	Strain	Dataset	Image	Data_Type	Object_ID	Volume_microns3	Intensity_per_Vol_minusBG
nmt1	SW200	R1	7	Whole_Cell	OID20127154232	91.0953	147019
nmt1	SW200	R1	7	Whole_Cell	OID20127154162	68.1142	115703
nmt1	SW200	R1	7	Whole_Cell	OID20127154191	86.7865	142205
nmt1	SW200	R1	7	Whole_Cell	OID2012715422	81.6811	156979
nmt1	SW200	R1	7	Whole_Cell	OID20127154167	80.8623	211918
nmt1	SW200	R1	7	Whole_Cell	OID20127154234	67.5508	130470
nmt1	SW200	R1	7	Whole_Cell	OID20127154182	48.6415	264836
nmt1	SW200	R1	7	Whole_Cell	OID2012715483	107.462	216691
nmt1	SW200	R1	7	Whole_Cell	OID2012715427	87.3677	80972.7
nmt1	SW200	R1	7	Whole_Cell	OID20127154150	65.4018	195003
nmt1	SW200	R1	7	Whole_Cell	OID2012715428	68.5873	226395
nmt1	SW200	R1	7	Whole_Cell	OID20127154156	71.8356	104309
nmt1	SW200	R1	7	Whole_Cell	OID20127154134	99.8063	187668
nmt1	SW200	R1	7	Whole_Cell	OID20127154135	85.0329	104139
nmt1	SW200	R1	7	Whole_Cell	OID20127154185	82.6813	126756
nmt1	SW200	R1	7	Whole_Cell	OID2012715461	93.902	123329
nmt1	SW200	R1	7	Whole_Cell	OID20127154219	65.1112	96033.4
nmt1	SW200	R1	7	Whole_Cell	OID20127154221	68.9311	124914
nmt1	SW200	R1	7	Whole_Cell	OID20127154218	63.2635	237229
nmt1	SW200	R1	7	Whole_Cell	OID20127154227	57.4322	132229
nmt1	SW200	R1	7	Whole_Cell	OID20127154175	76.3465	132887
nmt1	SW200	R1	7	Whole_Cell	OID2012715490	102.5	116573
nmt1	SW200	R1	7	Whole_Cell	OID20127154124	87.3909	127236
nmt1	SW200	R1	7	Whole_Cell	OID2012715454	70.196	104188
nmt1	SW200	R1	7	Whole_Cell	OID2012715496	101.393	114208
nmt1	SW200	R1	7	Whole_Cell	OID20127154140	65.5092	121403
nmt1	SW200	R1	7	Whole_Cell	OID2012715498	89.9477	126815
nmt1	SW200	R1	7	Whole_Cell	OID20127154104	99.7061	274120
nmt1	SW200	R1	7	Whole_Cell	OID20127154121	83.8082	123892
nmt1	SW200	R1	7	Whole_Cell	OID20127154253	74.7282	121703
nmt1	SW200	R1	7	Whole_Cell	OID20127154204	43.9123	236609
nmt1	SW200	R1	7	Whole_Cell	OID2012715465	99.9362	101811
nmt1	SW200	R1	7	Whole_Cell	OID2012715459	124.29	120930
nmt1	SW200	R1	7	Whole_Cell	OID20127154118	76.096	109032
nmt1	SW200	R1	7	Whole_Cell	OID20127154174	93.2043	81652.5
nmt1	SW200	R1	7	Whole_Cell	OID2012715482	87.7513	172192
nmt1	SW200	R1	7	Whole_Cell	OID20127154137	75.8902	166338
nmt1	SW200	R1	7	Whole_Cell	OID20127154213	67.0037	104535
nmt1	SW200	R1	7	Whole_Cell	OID2012715438	86.3534	123864
nmt1	SW200	R1	7	Whole_Cell	OID2012715493	59.2567	214173
nmt1	SW200	R1	7	Whole_Cell	OID20127154177	85.6694	119946
nmt1	SW200	R1	7	Whole_Cell	OID20127154229	61.9587	209096
nmt1	SW200	R1	7	Whole_Cell	OID2012715430	83.2399	167247
nmt1	SW200	R1	7	Whole_Cell	OID20127154141	57.8669	128007
nmt1	SW200	R1	7	Whole_Cell	OID2012715487	101.589	110703
nmt1	SW200	R1	7	Whole_Cell	OID20127154120	75.9113	100451
nmt1	SW200	R1	7	Whole_Cell	OID20127154200	97.581	136623
nmt1	SW200	R1	7	Whole_Cell	OID20127154161	68.3691	111210
nmt1	SW200	R1	7	Whole_Cell	OID20127154176	76.8219	142952
nmt1	SW200	R1	7	Whole_Cell	OID2012715426	118.181	114204
nmt1	SW200	R1	7	Whole_Cell	OID20127154123	102.36	117122
nmt1	SW200	R1	7	Whole_Cell	OID20127154166	97.7758	91681.2
nmt1	SW200	R1	7	Whole_Cell	OID20127154212	68.1636	124197
nmt1	SW200	R1	7	Whole_Cell	OID20127154236	67.6298	154163
nmt1	SW200	R1	7	Whole_Cell	OID2012715452	96.9368	111445
nmt1	SW200	R1	7	Whole_Cell	OID20127154142	85.9669	223660
nmt1	SW200	R1	7	Whole_Cell	OID2012715453	82.4931	138892
nmt1	SW200	R1	7	Whole_Cell	OID20127154113	69.4073	123260
nmt1	SW200	R1	7	Whole_Cell	OID20127154228	91.9385	119147
nmt1	SW200	R1	7	Whole_Cell	OID20127154126	113.871	83832.6
nmt1	SW200	R1	11	Whole_Cell	OID20128939246	90.9336	39549.3
nmt1	SW200	R1	11	Whole_Cell	OID2012893983	94.3582	39288.6
nmt1	SW200	R1	11	Whole_Cell	OID20128939122	101.089	48274.9
nmt1	SW200	R1	11	Whole_Cell	OID2012893965	98.8167	36390.2
nmt1	SW200	R1	11	Whole_Cell	OID2012893972	91.089	42523.7
nmt1	SW200	R1	11	Whole_Cell	OID20128939125	76.7813	36851.8
nmt1	SW200	R1	11	Whole_Cell	OID20128939120	60.3927	35254.9
nmt1	SW200	R1	11	Whole_Cell	OID20128939127	111.776	80007.7
nmt1	SW200	R1	11	Whole_Cell	OID2012893963	125.518	47154.2
nmt1	SW200	R1	11	Whole_Cell	OID20128939161	92.1457	32844.4
nmt1	SW200	R1	11	Whole_Cell	OID20128939226	92.8912	38977.4
nmt1	SW200	R1	11	Whole_Cell	OID20128939108	99.4569	92444.1
nmt1	SW200	R1	11	Whole_Cell	OID2012893946	113.813	31651.9
nmt1	SW200	R1	11	Whole_Cell	OID20128939239	70.6398	37486.6
nmt1	SW200	R1	11	Whole_Cell	OID20128939240	66.9041	37623.2
nmt1	SW200	R1	11	Whole_Cell	OID2012893954	66.4058	40029.7
nmt1	SW200	R1	11	Whole_Cell	OID20128939203	55.9544	88099.8
nmt1	SW200	R1	11	Whole_Cell	OID2012893962	75.4625	41106.7
nmt1	SW200	R1	11	Whole_Cell	OID2012893966	111.748	40588.8
nmt1	SW200	R1	11	Whole_Cell	OID20128939135	115.341	35534
nmt1	SW200	R1	11	Whole_Cell	OID20128939139	69.2382	39290
nmt1	SW200	R1	11	Whole_Cell	OID20128939124	110.333	47839.6
nmt1	SW200	R1	11	Whole_Cell	OID20128939199	87.7843	37123
nmt1	SW200	R1	11	Whole_Cell	OID20128939103	88.3026	38317
nmt1	SW200	R1	11	Whole_Cell	OID20128939111	69.858	48141.2
nmt1	SW200	R1	11	Whole_Cell	OID20128939192	56.1879	95222.9
nmt1	SW200	R1	11	Whole_Cell	OID20128939279	119.257	35626.3
nmt1	SW200	R1	11	Whole_Cell	OID2012893945	108.123	31920
nmt1	SW200	R1	11	Whole_Cell	OID20128939266	64.9377	38560.8
nmt1	SW200	R1	11	Whole_Cell	OID20128939134	61.48	40305
nmt1	SW200	R1	11	Whole_Cell	OID2012893947	59.1377	37461.2
nmt1	SW200	R1	11	Whole_Cell	OID20128939140	82.9126	103594
nmt1	SW200p	R2	1	Whole_Cell	OID201281410244	83.4185	111657
nmt1	SW200p	R2	1	Whole_Cell	OID201281410194	95.0951	274509
nmt1	SW200p	R2	1	Whole_Cell	OID201281410191	56.8655	175994
nmt1	SW200p	R2	1	Whole_Cell	OID201281410186	65.6356	247775
nmt1	SW200p	R2	1	Whole_Cell	OID201281410130	105.863	297774
nmt1	SW200p	R2	1	Whole_Cell	OID20128141081	50.2516	117006
nmt1	SW200p	R2	1	Whole_Cell	OID201281410142	53.7756	146833
nmt1	SW200p	R2	1	Whole_Cell	OID201281410121	124.577	86919.3
nmt1	SW200p	R2	1	Whole_Cell	OID201281410209	103.017	323736
nmt1	SW200p	R2	1	Whole_Cell	OID201281410198	112.798	93184.5
nmt1	SW200p	R2	1	Whole_Cell	OID201281410229	60.0888	114201
nmt1	SW200p	R2	1	Whole_Cell	OID201281410143	121.115	108977
nmt1	SW200p	R2	1	Whole_Cell	OID201281410120	97.0506	113788
nmt1	SW200p	R2	1	Whole_Cell	OID20128141048	79.0904	117108
nmt1	SW200p	R2	1	Whole_Cell	OID201281410215	89.7825	104438
nmt1	SW200p	R2	1	Whole_Cell	OID201281410101	90.5053	282317
nmt1	SW200p	R2	1	Whole_Cell	OID201281410248	61.3906	196302
nmt1	SW200p	R2	1	Whole_Cell	OID201281410204	111.596	153560
nmt1	SW200p	R2	1	Whole_Cell	OID201281410118	94.2124	99675.3
nmt1	SW200p	R2	1	Whole_Cell	OID201281410200	66.9612	270179
nmt1	SW200p	R2	1	Whole_Cell	OID201281410163	85.9056	102781
nmt1	SW200p	R2	1	Whole_Cell	OID201281410177	113.485	137766
nmt1	SW200p	R2	1	Whole_Cell	OID20128141099	105.913	144359
nmt1	SW200p	R2	1	Whole_Cell	OID201281410132	104.818	284589
nmt1	SW200p	R2	1	Whole_Cell	OID201281410180	100.827	92851.2
nmt1	SW200p	R2	1	Whole_Cell	OID201281410146	73.8032	128238
nmt1	SW200p	R2	1	Whole_Cell	OID201281410133	65.9724	327197
nmt1	SW200p	R2	1	Whole_Cell	OID201281410188	58.3895	350373
nmt1	SW200p	R2	1	Whole_Cell	OID201281410230	98.853	86436.2
nmt1	SW200p	R2	1	Whole_Cell	OID20128141055	92.0042	296722
nmt1	SW200p	R2	1	Whole_Cell	OID201281410207	108.782	192186
nmt1	SW200p	R2	1	Whole_Cell	OID201281410199	52.7508	122870
nmt1	SW200p	R2	1	Whole_Cell	OID201281410112	109.104	265977
nmt1	SW200p	R2	1	Whole_Cell	OID201281410113	119.231	120143
nmt1	SW200p	R2	1	Whole_Cell	OID201281410156	106.782	168416
nmt1	SW200p	R2	1	Whole_Cell	OID201281410114	102.651	112648
nmt1	SW200p	R2	1	Whole_Cell	OID201281410102	100.751	92940.1
nmt1	SW200p	R2	1	Whole_Cell	OID20128141097	69.0473	132511
nmt1	SW200p	R2	1	Whole_Cell	OID201281410187	73.4734	250003
nmt1	SW200p	R2	1	Whole_Cell	OID201281410260	69.4102	108197
nmt1	SW200p	R2	1	Whole_Cell	OID201281410122	73.8317	117707
nmt1	SW200p	R2	1	Whole_Cell	OID201281410178	110.688	100930
nmt1	SW200p	R2	1	Whole_Cell	OID201281410264	77.6583	137083
nmt1	SW200p	R2	1	Whole_Cell	OID201281410203	71.3293	312390
nmt1	SW200p	R2	1	Whole_Cell	OID201281410237	54.8675	184143
nmt1	SW200p	R2	1	Whole_Cell	OID201281410162	113.219	112108
nmt1	SW200p	R2	1	Whole_Cell	OID201281410208	62.0937	264956
nmt1	SW200p	R2	1	Whole_Cell	OID201281410119	82.8414	170994
nmt1	SW200p	R2	1	Whole_Cell	OID201281410247	72.0152	122194
nmt1	SW200p	R2	1	Whole_Cell	OID201281410202	68.6606	136279
nmt1	SW200p	R2	1	Whole_Cell	OID201281410116	64.1763	316070
nmt1	SW200p	R2	1	Whole_Cell	OID20128141054	92.8774	317583
nmt1	SW200p	R2	1	Whole_Cell	OID201281410218	90.5359	111378
nmt1	SW200p	R2	1	Whole_Cell	OID201281410249	54.9735	113511
nmt1	SW200p	R2	1	Whole_Cell	OID20128141077	69.0824	364361
nmt1	SW200p	R2	3	Whole_Cell	OID201281452156	63.0084	160085
nmt1	SW200p	R2	3	Whole_Cell	OID201281452173	58.1448	119252
nmt1	SW200p	R2	3	Whole_Cell	OID201281452147	70.0358	117204
nmt1	SW200p	R2	3	Whole_Cell	OID20128145286	64.2217	107387
nmt1	SW200p	R2	3	Whole_Cell	OID20128145272	73.8205	84130.8
nmt1	SW200p	R2	3	Whole_Cell	OID20128145299	77.6138	162992
nmt1	SW200p	R2	3	Whole_Cell	OID201281452127	55.1588	185985
nmt1	SW200p	R2	3	Whole_Cell	OID201281452111	58.373	131079
nmt1	SW200p	R2	3	Whole_Cell	OID20128145275	73.2591	120528
nmt1	SW200p	R2	3	Whole_Cell	OID201281452103	44.4371	118511
nmt1	SW200p	R2	3	Whole_Cell	OID201281452137	56.6687	132400
nmt1	SW200p	R2	3	Whole_Cell	OID201281452162	83.5497	84950.9
nmt1	SW200p	R2	3	Whole_Cell	OID20128145294	60.7663	124036
nmt1	SW200p	R2	3	Whole_Cell	OID20128145266	70.2136	98864.6
nmt1	SW200p	R2	3	Whole_Cell	OID201281452176	90.7738	95293
nmt1	SW200p	R2	3	Whole_Cell	OID201281452194	70.6188	114708
nmt1	SW200p	R2	3	Whole_Cell	OID201281452192	72.579	87275.2
nmt1	SW200p	R2	3	Whole_Cell	OID20128145282	68.5187	84673.4
nmt1	SW200p	R2	3	Whole_Cell	OID201281452172	65.6921	123191
nmt1	SW200p	R2	3	Whole_Cell	OID201281452183	64.0951	106910
nmt1	SW200p	R2	3	Whole_Cell	OID201281452207	71.3242	98292.9
nmt1	SW200p	R2	3	Whole_Cell	OID201281452209	52.3949	121997
nmt1	SW200p	R2	3	Whole_Cell	OID201281452122	145.043	149694
nmt1	SW200p	R2	3	Whole_Cell	OID201281452145	54.2394	117639
nmt1	SW200p	R2	3	Whole_Cell	OID201281452124	89.0488	95305.2
nmt1	SW200p	R2	3	Whole_Cell	OID201281452110	93.1829	107487
nmt1	SW200p	R2	3	Whole_Cell	OID20128145280	79.3246	132905
nmt1	SW200p	R2	3	Whole_Cell	OID20128145252	75.1123	101014
nmt1	SW200p	R2	3	Whole_Cell	OID201281452101	86.0784	152646
nmt1	SW200p	R2	3	Whole_Cell	OID20128145255	58.2359	137102
nmt1	SW200p	R2	3	Whole_Cell	OID20128145276	66.3925	108780
nmt1	SW200p	R2	3	Whole_Cell	OID201281452175	83.1425	93642.9
nmt1	SW200p	R2	3	Whole_Cell	OID201281452166	96.8149	113716
nmt1	SW200p	R2	3	Whole_Cell	OID20128145246	60.5195	172909
nmt1	SW200p	R2	3	Whole_Cell	OID201281452126	48.2072	112239
nmt1	SW200p	R2	3	Whole_Cell	OID201281452170	56.615	113183
nmt1	SW200p	R2	3	Whole_Cell	OID201281452133	83.486	90673.3
nmt1	SW200p	R2	3	Whole_Cell	OID20128145273	85.933	82146.4
nmt1	SW200p	R2	3	Whole_Cell	OID201281452150	104.702	109047
nmt1	SW200p	R2	3	Whole_Cell	OID201281452123	60.0478	106901
nmt1	SW200p	R2	3	Whole_Cell	OID201281452104	86.1652	90685.3
nmt1	SW200p	R2	3	Whole_Cell	OID20128145277	75.4193	103921
nmt1	SW200p	R2	3	Whole_Cell	OID201281452106	65.1597	124021
nmt1	SW200p	R2	3	Whole_Cell	OID20128145291	107.781	115616
nmt1	SW200p	R2	3	Whole_Cell	OID20128145267	93.146	184650
nmt1	SW200p	R2	3	Whole_Cell	OID20128145284	67.1811	105157
nmt1	SW200p	R2	3	Whole_Cell	OID201281452120	60.5464	114965
nmt1	SW200p	R2	8	Whole_Cell	OID2022914149	100.037	303866
nmt1	SW200p	R2	8	Whole_Cell	OID2022914215	62.7047	47275.5
nmt1	SW200p	R2	8	Whole_Cell	OID202291496	48.6317	383837
nmt1	SW200p	R2	8	Whole_Cell	OID2022914153	75.5018	204454
nmt1	SW200p	R2	8	Whole_Cell	OID2022914256	55.2713	68546.4
nmt1	SW200p	R2	8	Whole_Cell	OID202291464	92.3621	37812.8
nmt1	SW200p	R2	8	Whole_Cell	OID2022914171	68.9197	230489
nmt1	SW200p	R2	8	Whole_Cell	OID2022914109	53.8974	67158.6
nmt1	SW200p	R2	8	Whole_Cell	OID2022914106	65.7008	78665.2
nmt1	SW200p	R2	8	Whole_Cell	OID2022914209	39.888	370773
nmt1	SW200p	R2	8	Whole_Cell	OID2022914141	89.7406	230322
nmt1	SW200p	R2	8	Whole_Cell	OID2022914199	113.522	50451.8
nmt1	SW200p	R2	8	Whole_Cell	OID202291420	68.9513	52112.3
nmt1	SW200p	R2	8	Whole_Cell	OID2022914250	67.0417	57275.8
nmt1	SW200p	R2	8	Whole_Cell	OID2022914169	62.601	56123.1
nmt1	SW200p	R2	8	Whole_Cell	OID2022914266	67.1176	55064.8
nmt1	SW200p	R2	8	Whole_Cell	OID2022914122	77.3912	374903
nmt1	SW200p	R2	8	Whole_Cell	OID2022914220	76.1429	221244
nmt1	SW200p	R2	8	Whole_Cell	OID2022914100	51.4267	68464.3
nmt1	SW200p	R2	8	Whole_Cell	OID2022914164	106.282	39895.3
nmt1	SW200p	R2	8	Whole_Cell	OID2022914102	101.136	34620.9
nmt1	SW200p	R2	8	Whole_Cell	OID202291492	82.9585	239329
nmt1	SW200p	R2	8	Whole_Cell	OID202291457	67.7028	77477.1
nmt1	SW200p	R2	8	Whole_Cell	OID202291493	62.6894	298100
nmt1	SW200p	R2	8	Whole_Cell	OID2022914213	54.9744	64833.3
nmt1	SW200p	R2	8	Whole_Cell	OID202291427	130.592	114205
nmt1	SW200p	R2	8	Whole_Cell	OID2022914212	50.7193	56618.5
nmt1	SW200p	R2	8	Whole_Cell	OID2022914129	128.761	46803.2
nmt1	SW200p	R2	8	Whole_Cell	OID2022914216	76.7624	203778
nmt1	SW200p	R2	8	Whole_Cell	OID2022914196	62.4497	79343.5
nmt1	SW200p	R2	8	Whole_Cell	OID2022914121	51.2972	312959
nmt1	SW200p	R2	8	Whole_Cell	OID202291446	69.207	39832.3
nmt1	SW200p	R2	8	Whole_Cell	OID2022914144	41.1791	70927.9
nmt1	SW200p	R2	8	Whole_Cell	OID202291468	65.0672	46616.1
nmt1	SW200p	R2	8	Whole_Cell	OID202291470	66.6331	170291
nmt1	SW200p	R2	8	Whole_Cell	OID2022914116	46.4345	59629.6
nmt1	SW200p	R2	8	Whole_Cell	OID2022914197	67.7942	46333.2
nmt1	SW200p	R2	8	Whole_Cell	OID202291473	56.5945	71769.8
nmt1	SW200p	R2	8	Whole_Cell	OID2022914202	96.8012	97198
nmt1	SW200p	R2	8	Whole_Cell	OID202291433	77.2985	126128
nmt1	SW200p	R2	10	Whole_Cell	OID2022946165	76.4478	85851.2
nmt1	SW200p	R2	10	Whole_Cell	OID2022946106	117.688	250152
nmt1	SW200p	R2	10	Whole_Cell	OID2022946210	65.9523	139019
nmt1	SW200p	R2	10	Whole_Cell	OID2022946205	54.4229	311827
nmt1	SW200p	R2	10	Whole_Cell	OID2022946157	65.9801	149416
nmt1	SW200p	R2	10	Whole_Cell	OID2022946103	67.9822	116229
nmt1	SW200p	R2	10	Whole_Cell	OID2022946175	92.364	334826
nmt1	SW200p	R2	10	Whole_Cell	OID202294648	92.0802	223728
nmt1	SW200p	R2	10	Whole_Cell	OID202294699	41.0861	64887.7
nmt1	SW200p	R2	10	Whole_Cell	OID2022946123	96.3051	37270.9
nmt1	SW200p	R2	10	Whole_Cell	OID2022946100	79.4616	252321
nmt1	SW200p	R2	10	Whole_Cell	OID202294676	91.6522	51491.5
nmt1	SW200p	R2	10	Whole_Cell	OID2022946259	70.1267	63517.9
nmt1	SW200p	R2	10	Whole_Cell	OID2022946244	91.3542	52305.3
nmt1	SW200p	R2	10	Whole_Cell	OID202294653	88.0244	78928.7
nmt1	SW200p	R2	10	Whole_Cell	OID2022946245	65.83	189704
nmt1	SW200p	R2	10	Whole_Cell	OID2022946249	111.374	67470.2
nmt1	SW200p	R2	10	Whole_Cell	OID2022946236	93.3247	48786.5
nmt1	SW200p	R2	10	Whole_Cell	OID2022946194	65.9157	44631.1
nmt1	SW200p	R2	10	Whole_Cell	OID2022946199	72.0277	399142
nmt1	SW200p	R2	10	Whole_Cell	OID2022946253	75.4597	55792.8
nmt1	SW200p	R2	10	Whole_Cell	OID202294674	82.2343	31899.1
nmt1	SW200p	R2	10	Whole_Cell	OID2022946131	78.1357	43611.8
nmt1	SW200p	R2	10	Whole_Cell	OID2022946148	114.696	100648
nmt1	SW200p	R2	10	Whole_Cell	OID2022946115	129.251	38633.6
nmt1	SW200p	R2	10	Whole_Cell	OID2022946206	57.9223	307991
nmt1	SW200p	R2	10	Whole_Cell	OID202294631	85.6767	284343
nmt1	SW200p	R2	10	Whole_Cell	OID202294635	80.3647	191987
nmt1	SW200p	R2	10	Whole_Cell	OID2022946128	82.0727	259658
nmt1	SW200p	R2	10	Whole_Cell	OID2022946228	70.6761	57190.4
nmt1	SW200p	R2	10	Whole_Cell	OID2022946200	73.5962	75424
nmt1	SW200p	R2	10	Whole_Cell	OID2022946113	80.6992	81066.7
nmt1	SW200p	R2	10	Whole_Cell	OID2022946232	80.6603	241864
nmt1	SW200p	R2	10	Whole_Cell	OID202294644	78.4576	49656.5
nmt1	SW200p	R2	10	Whole_Cell	OID2022946136	84.7073	133970
nmt1	SW200p	R2	10	Whole_Cell	OID202294645	97.578	282507
nmt1	SW200p	R2	10	Whole_Cell	OID202294665	61.0501	149429
nmt1	SW200p	R2	10	Whole_Cell	OID2022946238	93.2426	53337
nmt1	SW200p	R2	10	Whole_Cell	OID202294647	85.6186	105004
nmt1	SW200p	R2	10	Whole_Cell	OID2022946241	58.8569	112335
nmt1	SW200p	R2	10	Whole_Cell	OID202294686	57.8522	72804.3
nmt1	SW200p	R2	10	Whole_Cell	OID2022946191	72.7214	213150
nmt1	SW200p	R2	10	Whole_Cell	OID2022946193	104.661	162000
nmt1	SW200p	R2	10	Whole_Cell	OID202294689	105.805	67485.7
nmt1	SW200p	R2	10	Whole_Cell	OID2022946269	77.38	48689
nmt1	SW200p	R2	10	Whole_Cell	OID202294625	94.7558	81846.5
nmt1	SW200p	R2	10	Whole_Cell	OID202294637	61.1069	432908
nmt1	SW200p	R2	10	Whole_Cell	OID2022946257	91.5026	89174.6
nmt1	SW200p	R2	10	Whole_Cell	OID2022946178	73.714	153469
nmt1	SW200p	R2	10	Whole_Cell	OID2022946121	109.631	333304
nmt1	SW200p	R2	10	Whole_Cell	OID2022946180	101.316	47369.2
nmt1	SW200p	R2	10	Whole_Cell	OID202294691	81.6295	106732
nmt1	SW200p	R2	10	Whole_Cell	OID202294687	127.214	36779.2
nmt1	SW200p	R2	10	Whole_Cell	OID2022946177	60.3454	62393.7
nmt1	SW200p	R2	10	Whole_Cell	OID2022946189	91.9716	243352
nmt1	SW200p	R2	10	Whole_Cell	OID2022946160	60.6417	86518.6
nmt1	SW200p	R2	10	Whole_Cell	OID2022946231	56.64	65381.3
nmt1	SW200p	R2	14	Whole_Cell	OID20221132195	82.8076	35696
nmt1	SW200p	R2	14	Whole_Cell	OID20221132170	93.1779	11312.8
nmt1	SW200p	R2	14	Whole_Cell	OID20221132197	71.654	50507.2
nmt1	SW200p	R2	14	Whole_Cell	OID20221132146	58.4573	19574
nmt1	SW200p	R2	14	Whole_Cell	OID20221132150	76.4043	7925.09
nmt1	SW200p	R2	14	Whole_Cell	OID20221132180	109.403	6888.36
nmt1	SW200p	R2	14	Whole_Cell	OID20221132190	50.8915	107867
nmt1	SW200p	R2	14	Whole_Cell	OID20221132244	77.7754	35106
nmt1	SW200p	R2	14	Whole_Cell	OID20221132189	82.0141	20358.9
nmt1	SW200p	R2	14	Whole_Cell	OID20221132119	73.8627	21937.7
nmt1	SW200p	R2	14	Whole_Cell	OID20221132193	101.552	6769.01
nmt1	SW200p	R2	14	Whole_Cell	OID20221132243	57.4332	6862.85
nmt1	SW200p	R2	14	Whole_Cell	OID20221132248	102.162	8645.15
nmt1	SW200p	R2	14	Whole_Cell	OID20221132183	85.861	57895.9
nmt1	SW200p	R2	14	Whole_Cell	OID20221132110	84.2829	7562.52
nmt1	SW200p	R2	14	Whole_Cell	OID20221132238	55.6547	131367
nmt1	SW200p	R2	14	Whole_Cell	OID20221132254	116.932	10135.3
nmt1	SW200p	R2	14	Whole_Cell	OID20221132111	79.8194	6731.44
nmt1	SW200p	R2	14	Whole_Cell	OID20221132174	84.6288	10174.5
nmt1	SW200p	R2	14	Whole_Cell	OID20221132264	67.6492	9116.62
nmt1	SW200p	R2	14	Whole_Cell	OID20221132258	96.9444	9394.64
nmt1	SW200p	R2	14	Whole_Cell	OID20221132192	110.742	3318.01
nmt1	SW200p	R2	14	Whole_Cell	OID20221132253	64.2595	12484.4
nmt1	SW200p	R2	14	Whole_Cell	OID20221132134	77.4589	65145.2
nmt1	SW200p	R2	14	Whole_Cell	OID20221132137	79.0497	23179.1
nmt1	SW200p	R2	14	Whole_Cell	OID20221132278	74.3269	11991.9
nmt1	SW200p	R2	14	Whole_Cell	OID20221132255	91.7685	6951.06
nmt1	SW200p	R2	14	Whole_Cell	OID20221132188	57.8149	11582.7
nmt1	SW200p	R2	14	Whole_Cell	OID20221132198	72.1362	13914.7
nmt1	SW200p	R2	14	Whole_Cell	OID20221132282	66.7311	10411.5
nmt1	SW200p	R2	14	Whole_Cell	OID20221132259	89.1966	23492.8
nmt1	SW200p	R2	14	Whole_Cell	OID20221132286	121.43	8595.15
nmt1	SW200p	R2	14	Whole_Cell	OID20221132287	55.1186	6547.26
nmt1	SW200p	R2	14	Whole_Cell	OID20221132215	86.4563	7384.55
nmt1	SW200p	R2	14	Whole_Cell	OID20221132288	90.5303	13709.9
nmt1	SW200p	R2	14	Whole_Cell	OID20221132227	84.9813	29004.3
nmt1	SW200p	R2	14	Whole_Cell	OID20221132159	83.3246	48220.4
nmt1	SW200p	R2	14	Whole_Cell	OID20221132301	74.131	10217.1
nmt1	SW200p	R2	14	Whole_Cell	OID20221132166	75.885	6922.99
nmt1	SW200p	R2	14	Whole_Cell	OID20221132279	64.5081	12531.5
nmt1	SW200p	R2	14	Whole_Cell	OID20221132312	83.6023	6987.03
nmt1	SW200p	R2	14	Whole_Cell	OID20221132313	77.9666	129976
nmt1	SW200p	R2	14	Whole_Cell	OID20221132171	45.1455	51293.9
nmt1	SW200p	R2	14	Whole_Cell	OID20221132176	57.923	9566.38
nmt1	SW200p	R2	14	Whole_Cell	OID20221132325	62.2222	17277.7
nmt1	SW200p	R2	14	Whole_Cell	OID20221132277	100.626	9177.13
nmt1	SW200p	R2	14	Whole_Cell	OID20221132182	103.174	7498.21
nmt1	SW200p	R2	14	Whole_Cell	OID2022113257	85.6888	12533.3
nmt1	SW200p	R2	14	Whole_Cell	OID20221132122	51.0243	6656.03
nmt1	SW200p	R2	14	Whole_Cell	OID20221132101	77.4018	65474.4
nmt1	SW200p	R2	14	Whole_Cell	OID20221132123	95.6583	41351.7
nmt1	SW200p	R2	14	Whole_Cell	OID2022113262	58.3308	13451.9
nmt1	SW200p	R2	14	Whole_Cell	OID20221132124	96.4852	6756.56
nmt1	SW200p	R2	14	Whole_Cell	OID2022113267	79.6989	39955
nmt1	SW200p	R2	14	Whole_Cell	OID20221132125	116.161	42476.4
nmt1	SW200p	R2	14	Whole_Cell	OID2022113268	55.0175	95027.1
nmt1	SW200p	R2	14	Whole_Cell	OID20221132127	51.552	12985.8
nmt1	SW200p	R2	14	Whole_Cell	OID2022113272	47.5472	6415.07
nmt1	SW200p	R2	14	Whole_Cell	OID20221132327	56.1618	5441.94
nmt1	SW200p	R2	14	Whole_Cell	OID2022113275	94.1488	8885.4
nmt1	SW200p	R2	14	Whole_Cell	OID20221132136	71.0358	10626.6
nmt1	SW200p	R2	14	Whole_Cell	OID2022113278	83.2337	76766.5
nmt1	SW200p	R2	14	Whole_Cell	OID2022113261	48.8973	11655.2
nmt1	SW200p	R2	14	Whole_Cell	OID2022113286	66.7805	32212.6
nmt1	SW200p	R2	14	Whole_Cell	OID20221132143	104.532	89432.2
nmt1	SW200p	R2	14	Whole_Cell	OID2022113290	74.5943	12600.3
nmt1	SW200p	R2	14	Whole_Cell	OID20221132204	106.773	48242
nmt1	SW200p	R2	14	Whole_Cell	OID2022113292	107.717	33454.7
nmt1	SW200p	R2	14	Whole_Cell	OID20221132147	102.706	6235.64
nmt1	SW200p	R2	14	Whole_Cell	OID2022113295	104.503	12822
nmt1	SW200p	R2	14	Whole_Cell	OID20221132148	90.4499	7299.16
nmt1	SW200p	R2	14	Whole_Cell	OID2022113296	68.2058	45076.3
nmt1	SW200p	R2	14	Whole_Cell	OID20221132231	81.0567	66793
nmt1	SW200p	R2	14	Whole_Cell	OID2022113297	66.7686	78476
mad1WTymEGFP	SW178	R1	6	Whole_Cell	OID2011222134	54.5279	2133.07
mad1WTymEGFP	SW178	R1	6	Whole_Cell	OID2011222174	101.482	1688.52
mad1WTymEGFP	SW178	R1	6	Whole_Cell	OID2011222176	82.205	1493.78
mad1WTymEGFP	SW178	R1	6	Whole_Cell	OID2011222157	91.2287	1989.9
mad1WTymEGFP	SW178	R1	6	Whole_Cell	OID2011222125	68.2097	2265.38
mad1WTymEGFP	SW178	R1	6	Whole_Cell	OID201122218	106.05	1628.35
mad1WTymEGFP	SW178	R1	6	Whole_Cell	OID2011222158	73.2363	2374.36
mad1WTymEGFP	SW178	R1	6	Whole_Cell	OID2011222170	93.761	1868.39
mad1WTymEGFP	SW178	R1	6	Whole_Cell	OID2011222154	105.626	2025.45
mad1WTymEGFP	SW178	R1	6	Whole_Cell	OID2011222147	90.7284	2063.37
mad1WTymEGFP	SW178	R1	6	Whole_Cell	OID2011222148	98.0707	1549.33
mad1WTymEGFP	SW178	R1	6	Whole_Cell	OID2011222146	88.3226	1661.18
mad1WTymEGFP	SW178	R1	6	Whole_Cell	OID2011222169	99.4568	1901.76
mad1WTymEGFP	SW178	R1	6	Whole_Cell	OID2011222149	87.4301	1453.27
mad1WTymEGFP	SW178	R1	6	Whole_Cell	OID2011222156	91.2872	1557.23
mad1WTymEGFP	SW178	R1	6	Whole_Cell	OID2011222172	84.4064	2062.84
mad1WTymEGFP	SW178	R1	6	Whole_Cell	OID2011222127	82.2357	1514.98
mad1WTymEGFP	SW178	R1	6	Whole_Cell	OID2011222116	77.6763	1296.19
mad1WTymEGFP	SW178	R1	6	Whole_Cell	OID2011222153	119.468	2219.77
mad1WTymEGFP	SW178	R1	6	Whole_Cell	OID2011222135	64.6051	1705.16
mad1WTymEGFP	SW178	R1	6	Whole_Cell	OID2011222155	116.11	1888.4
mad1WTymEGFP	SW178	R1	6	Whole_Cell	OID2011222115	68.9081	2019.14
mad1WTymEGFP	SW178	R1	6	Whole_Cell	OID2011222162	116.348	1507.8
mad1WTymEGFP	SW178	R1	6	Whole_Cell	OID2011222132	42.3154	2315.78
mad1WTymEGFP	SW178	R1	6	Whole_Cell	OID2011222175	85.0826	1964.41
mad1WTymEGFP	SW178	R1	6	Whole_Cell	OID2011222129	71.8962	1809.74
mad1WTymEGFP	SW178	R1	6	Whole_Cell	OID2011222133	58.167	2057.98
mad1WTymEGFP	SW178	R1	6	Whole_Cell	OID2011222136	120.693	1840.78
mad1WTymEGFP	SW178	R1	6	Whole_Cell	OID2011222113	104.741	1680.43
mad1WTymEGFP	SW178	R1	7	Whole_Cell	OID2012153685	78.1859	2305.62
mad1WTymEGFP	SW178	R1	7	Whole_Cell	OID2012153658	77.6516	1390.38
mad1WTymEGFP	SW178	R1	7	Whole_Cell	OID20121536153	83.2024	1954.8
mad1WTymEGFP	SW178	R1	7	Whole_Cell	OID20121536136	63.0442	2526.83
mad1WTymEGFP	SW178	R1	7	Whole_Cell	OID2012153645	95.9846	1964.85
mad1WTymEGFP	SW178	R1	7	Whole_Cell	OID20121536163	35.0517	2891.56
mad1WTymEGFP	SW178	R1	7	Whole_Cell	OID2012153690	61.623	1940.94
mad1WTymEGFP	SW178	R1	7	Whole_Cell	OID2012153647	68.2058	2159.4
mad1WTymEGFP	SW178	R1	7	Whole_Cell	OID20121536113	82.0837	2232.85
mad1WTymEGFP	SW178	R1	7	Whole_Cell	OID20121536128	55.0455	2672.64
mad1WTymEGFP	SW178	R1	7	Whole_Cell	OID2012153632	100.376	2277.47
mad1WTymEGFP	SW178	R1	7	Whole_Cell	OID20121536106	68.1393	3163.7
mad1WTymEGFP	SW178	R1	7	Whole_Cell	OID20121536145	65.9065	2317.86
mad1WTymEGFP	SW178	R1	7	Whole_Cell	OID2012153615	93.2746	2092.75
mad1WTymEGFP	SW178	R1	7	Whole_Cell	OID20121536109	67.2504	2741.4
mad1WTymEGFP	SW178	R1	7	Whole_Cell	OID20121536124	56.4287	1898.13
mad1WTymEGFP	SW178	R1	7	Whole_Cell	OID2012153672	75.6266	2009.56
mad1WTymEGFP	SW178	R1	7	Whole_Cell	OID20121536108	102.653	1905.08
mad1WTymEGFP	SW178	R1	7	Whole_Cell	OID20121536164	48.8973	2330.59
mad1WTymEGFP	SW178	R1	7	Whole_Cell	OID2012153611	91.1549	2364.17
mad1WTymEGFP	SW178	R1	7	Whole_Cell	OID2012153693	50.9918	3434.32
mad1WTymEGFP	SW178	R1	7	Whole_Cell	OID20121536133	117.127	1331.4
mad1WTymEGFP	SW178	R1	7	Whole_Cell	OID20121536118	65.9687	2094.79
mad1WTymEGFP	SW178	R1	7	Whole_Cell	OID2012153624	112.64	1525.7
mad1WTymEGFP	SW178	R1	7	Whole_Cell	OID2012153614	106.911	1586.74
mad1WTymEGFP	SW178	R1	7	Whole_Cell	OID2012153625	115.677	1644.91
mad1WTymEGFP	SW178	R1	7	Whole_Cell	OID2012153669	114.305	1732.68
mad1WTymEGFP	SW178	R1	7	Whole_Cell	OID2012153653	88.5106	2279.54
mad1WTymEGFP	SW178	R1	7	Whole_Cell	OID2012153660	75.094	2084.63
mad1WTymEGFP	SW178	R1	7	Whole_Cell	OID2012153691	60.9326	1903.72
mad1WTymEGFP	SW178	R1	7	Whole_Cell	OID20121536119	100.847	1453.06
mad1WTymEGFP	SW178	R1	7	Whole_Cell	OID2012153635	60.3755	2101.56
mad1WTymEGFP	SW178	R1	7	Whole_Cell	OID2012153648	103.72	1971.14
mad1WTymEGFP	SW178	R1	7	Whole_Cell	OID20121536129	71.2031	2169.83
mad1WTymEGFP	SW178	R1	7	Whole_Cell	OID2012153674	67.6126	2260.87
mad1WTymEGFP	SW178	R1	7	Whole_Cell	OID20121536116	78.2728	2361.4
mad1WTymEGFP	SW178	R1	7	Whole_Cell	OID20121536115	80.8303	1178.16
mad1WTymEGFP	SW178	R1	7	Whole_Cell	OID20121536117	43.8615	2986.12
mad1WTymEGFP	SW178	R1	7	Whole_Cell	OID20121536147	52.8848	1969.19
mad1WTymEGFP	SW178	R1	7	Whole_Cell	OID20121536152	67.1467	2818.05
mad1WTymEGFP	SW178	R1	7	Whole_Cell	OID2012153657	96.4416	1891.46
mad1WTymEGFP	SW178	R1	7	Whole_Cell	OID2012153662	78.9931	1679.91
mad1WTymEGFP	SW178	R1	7	Whole_Cell	OID2012153639	57.8999	2634.39
mad1WTymEGFP	SW178	R1	7	Whole_Cell	OID2012153663	59.406	2171.7
mad1WTymEGFP	SW178	R1	8	Whole_Cell	OID2012154714	90.2943	2501.13
mad1WTymEGFP	SW178	R1	8	Whole_Cell	OID20121547144	61.6804	2211.47
mad1WTymEGFP	SW178	R1	8	Whole_Cell	OID2012154736	54.7033	2924.78
mad1WTymEGFP	SW178	R1	8	Whole_Cell	OID2012154790	91.4684	2003.55
mad1WTymEGFP	SW178	R1	8	Whole_Cell	OID2012154722	129.359	1855.94
mad1WTymEGFP	SW178	R1	8	Whole_Cell	OID2012154719	127.366	1686.56
mad1WTymEGFP	SW178	R1	8	Whole_Cell	OID2012154717	81.435	2005.77
mad1WTymEGFP	SW178	R1	8	Whole_Cell	OID20121547108	58.0244	2417.65
mad1WTymEGFP	SW178	R1	8	Whole_Cell	OID20121547151	71.3366	2321.41
mad1WTymEGFP	SW178	R1	8	Whole_Cell	OID20121547122	60.1609	2571.84
mad1WTymEGFP	SW178	R1	8	Whole_Cell	OID2012154745	92.6358	1752.57
mad1WTymEGFP	SW178	R1	8	Whole_Cell	OID2012154753	66.111	2403.27
mad1WTymEGFP	SW178	R1	8	Whole_Cell	OID2012154741	80.928	2202.89
mad1WTymEGFP	SW178	R1	8	Whole_Cell	OID20121547165	63.3648	1591.57
mad1WTymEGFP	SW178	R1	8	Whole_Cell	OID20121547100	59.6067	3213.33
mad1WTymEGFP	SW178	R1	8	Whole_Cell	OID20121547128	65.7617	3184.23
mad1WTymEGFP	SW178	R1	8	Whole_Cell	OID20121547130	59.9666	1903.48
mad1WTymEGFP	SW178	R1	8	Whole_Cell	OID2012154778	77.614	2565.35
mad1WTymEGFP	SW178	R1	8	Whole_Cell	OID2012154765	63.3945	2367.51
mad1WTymEGFP	SW178	R1	8	Whole_Cell	OID2012154740	58.6616	2628.68
mad1WTymEGFP	SW178	R1	8	Whole_Cell	OID20121547116	56.4173	2206.48
mad1WTymEGFP	SW178	R1	8	Whole_Cell	OID2012154757	109.695	2070.26
mad1WTymEGFP	SW178	R1	8	Whole_Cell	OID2012154727	48.3572	2209.78
mad1WTymEGFP	SW178	R1	8	Whole_Cell	OID20121547114	51.1301	2365.57
mad1WTymEGFP	SW178	R1	8	Whole_Cell	OID20121547133	58.3409	2721.75
mad1WTymEGFP	SW178	R1	8	Whole_Cell	OID2012154723	50.1883	2716.2
mad1WTymEGFP	SW178	R1	8	Whole_Cell	OID20121547115	44.6403	2846.35
mad1WTymEGFP	SW178	R1	8	Whole_Cell	OID20121547141	90.0792	2143.8
mad1WTymEGFP	SW178	R1	8	Whole_Cell	OID2012154751	90.9989	2405.68
mad1WTymEGFP	SW178	R1	8	Whole_Cell	OID20121547127	70.246	1984.43
mad1WTymEGFP	SW178	R1	8	Whole_Cell	OID20121547159	64.8981	1854.11
mad1WTymEGFP	SW178	R1	8	Whole_Cell	OID2012154762	43.725	2285.77
mad1WTymEGFP	SW178	R1	8	Whole_Cell	OID2012154759	96.8086	1719.78
mad1WTymEGFP	SW178	R1	8	Whole_Cell	OID2012154764	65.5095	2058
mad1WTymEGFP	SW178	R1	8	Whole_Cell	OID2012154773	51.9399	2475.49
mad1WTymEGFP	SW178	R1	8	Whole_Cell	OID2012154779	85.2965	1681.44
mad1WTymEGFP	SW178	R1	8	Whole_Cell	OID20121547113	55.2571	2328.14
mad1WTymEGFP	SW178	R1	8	Whole_Cell	OID2012154752	73.309	2206.2
mad1WTymEGFP	SW178	R1	8	Whole_Cell	OID2012154756	62.6721	2484.92
mad1WTymEGFP	SW178	R1	8	Whole_Cell	OID2012154763	58.6455	2118.4
mad1WTymEGFP	SW178	R1	8	Whole_Cell	OID2012154731	77.4745	2038.07
mad1WTymEGFP	SW178	R1	8	Whole_Cell	OID2012154783	100.212	1705.99
mad1WTymEGFP	SW178	R1	8	Whole_Cell	OID2012154787	46.5317	2624.62
mad1WTymEGFP	SW178	R1	8	Whole_Cell	OID20121547129	57.8313	2145.19
mad1WTymEGFP	SW178	R1	8	Whole_Cell	OID20121547132	102.15	1489.93
mad1WTymEGFP	SW178	R1	11	Whole_Cell	OID20121622102	55.1693	2274.82
mad1WTymEGFP	SW178	R1	11	Whole_Cell	OID201216226	58.1528	2277.16
mad1WTymEGFP	SW178	R1	11	Whole_Cell	OID2012162285	69.8953	1693.43
mad1WTymEGFP	SW178	R1	11	Whole_Cell	OID2012162212	62.6432	1686.09
mad1WTymEGFP	SW178	R1	11	Whole_Cell	OID2012162259	72.953	1726.28
mad1WTymEGFP	SW178	R1	11	Whole_Cell	OID2012162258	68.0821	1690.34
mad1WTymEGFP	SW178	R1	11	Whole_Cell	OID20121622130	48.6832	1979.7
mad1WTymEGFP	SW178	R1	11	Whole_Cell	OID2012162263	92.507	1576.94
mad1WTymEGFP	SW178	R1	11	Whole_Cell	OID20121622133	76.0858	1336.27
mad1WTymEGFP	SW178	R1	11	Whole_Cell	OID20121622119	67.0289	1617.22
mad1WTymEGFP	SW178	R1	11	Whole_Cell	OID20121622124	41.6441	2069.74
mad1WTymEGFP	SW178	R1	11	Whole_Cell	OID2012162296	67.1314	1721.9
mad1WTymEGFP	SW178	R1	11	Whole_Cell	OID2012162256	123.088	1196.62
mad1WTymEGFP	SW178	R1	11	Whole_Cell	OID20121622103	51.5833	1942.15
mad1WTymEGFP	SW178	R1	11	Whole_Cell	OID2012162243	50.7909	1931.14
mad1WTymEGFP	SW178	R1	11	Whole_Cell	OID2012162276	59.0873	1967.87
mad1WTymEGFP	SW178	R1	13	Whole_Cell	OID2012164892	109.265	1281.53
mad1WTymEGFP	SW178	R1	13	Whole_Cell	OID2012164880	68.4775	2087.9
mad1WTymEGFP	SW178	R1	13	Whole_Cell	OID20121648103	92.1042	1087.42
mad1WTymEGFP	SW178	R1	13	Whole_Cell	OID20121648145	92.4549	1867.52
mad1WTymEGFP	SW178	R1	13	Whole_Cell	OID2012164837	98.6863	2346.35
mad1WTymEGFP	SW178	R1	13	Whole_Cell	OID2012164887	71.6912	1987.43
mad1WTymEGFP	SW178	R1	13	Whole_Cell	OID20121648173	99.5467	1519.38
mad1WTymEGFP	SW178	R1	13	Whole_Cell	OID2012164841	99.9837	1822.59
mad1WTymEGFP	SW178	R1	13	Whole_Cell	OID2012164845	116.197	1567.05
mad1WTymEGFP	SW178	R1	13	Whole_Cell	OID2012164888	86.6107	1461.55
mad1WTymEGFP	SW178	R1	13	Whole_Cell	OID20121648234	63.3549	1981.47
mad1WTymEGFP	SW178	R1	13	Whole_Cell	OID20121648202	58.4277	1773.41
mad1WTymEGFP	SW178	R1	13	Whole_Cell	OID20121648179	107.946	1253.94
mad1WTymEGFP	SW178	R1	13	Whole_Cell	OID2012164835	91.7648	1801.8
mad1WTymEGFP	SW178	R1	13	Whole_Cell	OID2012164896	60.2622	1670.88
mad1WTymEGFP	SW178	R1	13	Whole_Cell	OID2012164844	109.18	1279.85
mad1WTymEGFP	SW178	R1	13	Whole_Cell	OID20121648152	88.999	1159.71
mad1WTymEGFP	SW178	R1	13	Whole_Cell	OID2012164874	104.96	1836.24
mad1WTymEGFP	SW178	R1	13	Whole_Cell	OID2012164861	108.091	2415.43
mad1WTymEGFP	SW178	R1	13	Whole_Cell	OID2012164862	141.171	1058.48
mad1WTymEGFP	SW178	R1	13	Whole_Cell	OID2012164819	75.7994	1198.63
mad1WTymEGFP	SW178	R1	13	Whole_Cell	OID20121648111	68.5928	2046.92
mad1WTymEGFP	SW178	R1	13	Whole_Cell	OID2012164821	112.848	2059.25
mad1WTymEGFP	SW178	R1	13	Whole_Cell	OID20121648136	108.027	1114.33
mad1WTymEGFP	SW178	R1	13	Whole_Cell	OID20121648168	130.024	1419.14
mad1WTymEGFP	SW178	R1	13	Whole_Cell	OID2012164868	108.807	1646.42
mad1WTymEGFP	SW178	R1	13	Whole_Cell	OID2012164832	132.775	1544.79
mad1WTymEGFP	SW178	R1	13	Whole_Cell	OID20121648154	68.0653	1312.67
mad1WTymEGFP	SW178	R1	13	Whole_Cell	OID20121648197	83.23	1149.2
mad1WTymEGFP	SW178	R1	13	Whole_Cell	OID2012164857	86.4953	1387.5
mad1WTymEGFP	SW178	R1	13	Whole_Cell	OID20121648158	43.9504	2369.04
mad1WTymEGFP	SW178	R1	13	Whole_Cell	OID20121648141	119.632	1169.5
mad1WTymEGFP	SW178	R1	13	Whole_Cell	OID2012164884	92.4963	1441.99
mad1WTymEGFP	SW178	R1	13	Whole_Cell	OID2012164855	88.3918	1860.49
mad1WTymEGFP	SW178	R1	13	Whole_Cell	OID2012164842	104.707	1511.57
mad1WTymEGFP	SW178	R1	13	Whole_Cell	OID2012164849	131.055	1812.91
mad1WTymEGFP	SW178	R1	13	Whole_Cell	OID2012164818	128.629	1880.68
mad1WTymEGFP	SW178	R1	13	Whole_Cell	OID2012164816	63.4508	2196.96
mad1WTymEGFP	SW178	R1	13	Whole_Cell	OID20121648132	135.634	987.262
mad1WTymEGFP	SW178	R1	13	Whole_Cell	OID20121648139	136.245	872.868
mad1WTymEGFP	SW178	R1	13	Whole_Cell	OID2012164846	98.5696	1437.98
mad1WTymEGFP	SW178	R1	13	Whole_Cell	OID2012164826	97.8301	1844.78
mad1WTymEGFP	SW178	R1	13	Whole_Cell	OID20121648149	119.946	1777
mad1WTymEGFP	SW178	R1	13	Whole_Cell	OID20121648159	118.356	1425.94
mad1WTymEGFP	SW178	R1	13	Whole_Cell	OID20121648205	76.341	1695.76
mad1WTymEGFP	SW178	R1	13	Whole_Cell	OID20121648176	79.5524	1316.07
mad1WTymEGFP	SW178	R1	13	Whole_Cell	OID20121648216	56.497	2034.7
mad1WTymEGFP	SW178	R1	13	Whole_Cell	OID2012164822	71.9423	1539.26
mad1WTymEGFP	SW178	R1	13	Whole_Cell	OID20121648225	88.4341	1006.8
mad1WTymEGFP	SW178	R1	13	Whole_Cell	OID2012164881	114.727	1579.7
mad1WTymEGFP	SW178	R1	13	Whole_Cell	OID2012164890	92.6284	2366.69
mad1WTymEGFP	SW178	R1	13	Whole_Cell	OID2012164864	66.8134	2270.17
mad1WTymEGFP	SW178	R1	13	Whole_Cell	OID20121648101	109.985	1349.94
mad1WTymEGFP	SW178	R1	13	Whole_Cell	OID20121648180	51.51	1834.84
mad1WTymEGFP	SW178	R1	13	Whole_Cell	OID2012164886	80.1422	1907.52
mad1WTymEGFP	SW178	R1	13	Whole_Cell	OID20121648124	131.242	1548.19
mad1WTymEGFP	SW178	R1	13	Whole_Cell	OID20121648209	74.2171	1441.68
mad1WTymEGFP	SW178	R1	13	Whole_Cell	OID2012164838	86.4992	2044.44
mad1WTymEGFP	SW178	R1	13	Whole_Cell	OID20121648170	118.489	1356.18
mad1WTymEGFP	SW178	R1	13	Whole_Cell	OID20121648108	131.875	1478.95
mad1WTymEGFP	SW178	R1	13	Whole_Cell	OID20121648201	120.466	1062.34
mad1WTymEGFP	SW178	R1	13	Whole_Cell	OID20121648171	92.0662	1067.34
mad1WTymEGFP	SW178	R1	13	Whole_Cell	OID2012164877	134.582	2112.73
mad3WTymEGFP	SW182	R1	1	Whole_Cell	OID201381564	62.794	1598.48
mad3WTymEGFP	SW182	R1	1	Whole_Cell	OID201381572	119.882	1816.21
mad3WTymEGFP	SW182	R1	1	Whole_Cell	OID2013815107	62.345	2636.57
mad3WTymEGFP	SW182	R1	1	Whole_Cell	OID2013815145	69.4322	2347.21
mad3WTymEGFP	SW182	R1	1	Whole_Cell	OID201381598	68.5649	1658.3
mad3WTymEGFP	SW182	R1	1	Whole_Cell	OID2013815131	110.733	1306.38
mad3WTymEGFP	SW182	R1	1	Whole_Cell	OID201381562	67.3679	1612.9
mad3WTymEGFP	SW182	R1	1	Whole_Cell	OID201381535	96.2804	2068.51
mad3WTymEGFP	SW182	R1	1	Whole_Cell	OID201381552	72.0289	2331.83
mad3WTymEGFP	SW182	R1	1	Whole_Cell	OID201381545	67.3273	1612.5
mad3WTymEGFP	SW182	R1	1	Whole_Cell	OID2013815134	80.9755	1704.76
mad3WTymEGFP	SW182	R1	1	Whole_Cell	OID201381539	89.3287	1993.49
mad3WTymEGFP	SW182	R1	1	Whole_Cell	OID201381526	58.7101	1602.29
mad3WTymEGFP	SW182	R1	1	Whole_Cell	OID2013815157	50.127	2290.44
mad3WTymEGFP	SW182	R1	1	Whole_Cell	OID2013815143	63.7111	2505.76
mad3WTymEGFP	SW182	R1	1	Whole_Cell	OID2013815167	71.9542	1359.32
mad3WTymEGFP	SW182	R1	1	Whole_Cell	OID2013815103	62.7322	1390.21
mad3WTymEGFP	SW182	R1	1	Whole_Cell	OID2013815185	71.7364	1490.3
mad3WTymEGFP	SW182	R1	1	Whole_Cell	OID2013815122	65.0658	1493.58
mad3WTymEGFP	SW182	R1	1	Whole_Cell	OID201381590	103.527	2064.12
mad3WTymEGFP	SW182	R1	1	Whole_Cell	OID201381561	78.5245	1530.57
mad3WTymEGFP	SW182	R1	1	Whole_Cell	OID2013815158	76.7657	2225.87
mad3WTymEGFP	SW182	R1	1	Whole_Cell	OID201381541	90.7877	1749.46
mad3WTymEGFP	SW182	R1	1	Whole_Cell	OID201381527	102.089	1663.26
mad3WTymEGFP	SW182	R1	1	Whole_Cell	OID201381594	85.5422	2248.33
mad3WTymEGFP	SW182	R1	1	Whole_Cell	OID201381525	101.116	1456.51
mad3WTymEGFP	SW182	R1	1	Whole_Cell	OID201381578	73.0267	2517.6
mad3WTymEGFP	SW182	R1	1	Whole_Cell	OID2013815108	70.2224	1438.38
mad3WTymEGFP	SW182	R1	1	Whole_Cell	OID2013815138	74.8854	1510.24
mad3WTymEGFP	SW182	R1	1	Whole_Cell	OID201381569	93.2625	1228.35
mad3WTymEGFP	SW182	R1	1	Whole_Cell	OID2013815151	66.8258	2156.42
mad3WTymEGFP	SW182	R1	1	Whole_Cell	OID2013815115	59.2426	1686.25
mad3WTymEGFP	SW182	R1	1	Whole_Cell	OID2013815113	80.0471	1700.07
mad3WTymEGFP	SW182	R1	1	Whole_Cell	OID2013815114	117.828	1308.27
mad3WTymEGFP	SW182	R1	1	Whole_Cell	OID201381581	85.5686	1413
mad3WTymEGFP	SW182	R1	1	Whole_Cell	OID201381557	81.5476	1680.88
mad3WTymEGFP	SW182	R1	1	Whole_Cell	OID201381546	111.017	1904.98
mad3WTymEGFP	SW182	R1	2	Whole_Cell	OID2013826170	72.5492	1902.61
mad3WTymEGFP	SW182	R1	2	Whole_Cell	OID201382666	86.8084	2045.29
mad3WTymEGFP	SW182	R1	2	Whole_Cell	OID201382686	119.222	1144.64
mad3WTymEGFP	SW182	R1	2	Whole_Cell	OID2013826174	69.3115	1182.09
mad3WTymEGFP	SW182	R1	2	Whole_Cell	OID201382698	71.9762	1623.27
mad3WTymEGFP	SW182	R1	2	Whole_Cell	OID20138263	70.6302	2235.57
mad3WTymEGFP	SW182	R1	2	Whole_Cell	OID201382657	91.8509	1883.54
mad3WTymEGFP	SW182	R1	2	Whole_Cell	OID201382610	87.0014	2436.77
mad3WTymEGFP	SW182	R1	2	Whole_Cell	OID201382621	96.2864	1831.91
mad3WTymEGFP	SW182	R1	2	Whole_Cell	OID201382692	67.4305	1460.19
mad3WTymEGFP	SW182	R1	2	Whole_Cell	OID201382668	103.555	1496.98
mad3WTymEGFP	SW182	R1	2	Whole_Cell	OID201382680	76.5301	1448.64
mad3WTymEGFP	SW182	R1	2	Whole_Cell	OID201382671	71.9635	1525.38
mad3WTymEGFP	SW182	R1	2	Whole_Cell	OID2013826136	59.1802	2174.65
mad3WTymEGFP	SW182	R1	2	Whole_Cell	OID201382624	96.037	2017.12
mad3WTymEGFP	SW182	R1	2	Whole_Cell	OID2013826151	81.4696	1514.8
mad3WTymEGFP	SW182	R1	2	Whole_Cell	OID2013826177	79.7392	1665.57
mad3WTymEGFP	SW182	R1	2	Whole_Cell	OID201382654	97.6153	1935.86
mad3WTymEGFP	SW182	R1	2	Whole_Cell	OID2013826214	54.6814	1464.15
mad3WTymEGFP	SW182	R1	2	Whole_Cell	OID2013826157	76.6948	1697.9
mad3WTymEGFP	SW182	R1	2	Whole_Cell	OID201382625	66.3484	2097.96
mad3WTymEGFP	SW182	R1	2	Whole_Cell	OID2013826149	57.6065	2805.03
mad3WTymEGFP	SW182	R1	2	Whole_Cell	OID2013826107	101.069	2399.45
mad3WTymEGFP	SW182	R1	2	Whole_Cell	OID201382681	79.3326	2010.36
mad3WTymEGFP	SW182	R1	2	Whole_Cell	OID201382697	56.7653	1745.43
mad3WTymEGFP	SW182	R1	2	Whole_Cell	OID2013826110	53.0119	2797.15
mad3WTymEGFP	SW182	R1	2	Whole_Cell	OID2013826129	51.8962	1622.79
mad3WTymEGFP	SW182	R1	3	Whole_Cell	OID2013840115	67.8006	2400.27
mad3WTymEGFP	SW182	R1	3	Whole_Cell	OID2013840117	87.9616	2094.26
mad3WTymEGFP	SW182	R1	3	Whole_Cell	OID201384088	89.5006	2067.8
mad3WTymEGFP	SW182	R1	3	Whole_Cell	OID2013840146	69.5412	1488.2
mad3WTymEGFP	SW182	R1	3	Whole_Cell	OID2013840169	61.4423	1683.08
mad3WTymEGFP	SW182	R1	3	Whole_Cell	OID201384056	78.6147	2091.74
mad3WTymEGFP	SW182	R1	3	Whole_Cell	OID201384055	58.6067	2078.01
mad3WTymEGFP	SW182	R1	3	Whole_Cell	OID2013840116	55.4266	2206.54
mad3WTymEGFP	SW182	R1	3	Whole_Cell	OID2013840185	64.609	1541.95
mad3WTymEGFP	SW182	R1	3	Whole_Cell	OID2013840110	112.657	1794.36
mad3WTymEGFP	SW182	R1	3	Whole_Cell	OID2013840132	60.0802	1956.36
mad3WTymEGFP	SW182	R1	3	Whole_Cell	OID201384061	54.3417	1821.64
mad3WTymEGFP	SW182	R1	3	Whole_Cell	OID2013840157	70.197	2193.18
mad3WTymEGFP	SW182	R1	3	Whole_Cell	OID2013840149	66.0787	2096.51
mad3WTymEGFP	SW182	R1	3	Whole_Cell	OID2013840183	51.8724	1656.76
mad3WTymEGFP	SW182	R1	3	Whole_Cell	OID201384029	53.7405	2625.88
mad3WTymEGFP	SW182	R1	3	Whole_Cell	OID201384097	81.9536	1714.2
mad3WTymEGFP	SW182	R1	3	Whole_Cell	OID2013840140	55.0357	1864.52
mad3WTymEGFP	SW182	R1	3	Whole_Cell	OID2013840138	43.0436	1918.83
mad3WTymEGFP	SW182	R1	3	Whole_Cell	OID2013840158	57.7511	1754.56
mad3WTymEGFP	SW182	R1	3	Whole_Cell	OID2013840181	75.9557	1697.33
mad3WTymEGFP	SW182	R1	3	Whole_Cell	OID201384081	82.1404	1960.37
mad3WTymEGFP	SW182	R1	3	Whole_Cell	OID201384051	67.9463	2720.33
mad3WTymEGFP	SW182	R1	3	Whole_Cell	OID2013840177	81.8338	1991.72
mad3WTymEGFP	SW182	R1	3	Whole_Cell	OID2013840150	89.9752	1579.83
mad3WTymEGFP	SW182	R1	3	Whole_Cell	OID201384075	60.1669	1745.97
mad3WTymEGFP	SW182	R1	3	Whole_Cell	OID2013840108	58.8709	1444.72
mad3WTymEGFP	SW182	R1	3	Whole_Cell	OID201384037	90.5725	1931.98
mad3WTymEGFP	SW182	R1	3	Whole_Cell	OID201384091	62.5669	2046.73
mad3WTymEGFP	SW182	R1	3	Whole_Cell	OID201384043	73.1733	1822.16
mad3WTymEGFP	SW182	R1	3	Whole_Cell	OID201384050	86.7802	1907.64
mad3WTymEGFP	SW182	R1	3	Whole_Cell	OID201384087	82.2981	1809.69
mad3WTymEGFP	SW182	R1	3	Whole_Cell	OID201384065	92.4618	1960.67
mad3WTymEGFP	SW182	R1	3	Whole_Cell	OID2013840162	45.3895	2233.65
mad3WTymEGFP	SW182	R1	3	Whole_Cell	OID2013840130	91.8389	2031.41
mad3WTymEGFP	SW182	R1	3	Whole_Cell	OID2013840141	56.5657	1725.96
mad3WTymEGFP	SW182	R1	3	Whole_Cell	OID2013840126	62.395	1663.36
mad3WTymEGFP	SW182	R1	3	Whole_Cell	OID2013840109	73.119	1228.71
mad3WTymEGFP	SW182	R1	3	Whole_Cell	OID201384074	53.7196	1537.33
mad3WTymEGFP	SW182	R1	3	Whole_Cell	OID2013840102	91.0761	1667.67
mad3WTymEGFP	SW182	R1	3	Whole_Cell	OID201384058	79.8038	1894.08
mad3WTymEGFP	SW182	R1	4	Whole_Cell	OID2013855126	90.5523	1585.28
mad3WTymEGFP	SW182	R1	4	Whole_Cell	OID201385518	85.8527	2116.64
mad3WTymEGFP	SW182	R1	4	Whole_Cell	OID201385573	90.0156	1628.72
mad3WTymEGFP	SW182	R1	4	Whole_Cell	OID201385538	67.8742	2051.22
mad3WTymEGFP	SW182	R1	4	Whole_Cell	OID2013855110	88.9637	1695.28
mad3WTymEGFP	SW182	R1	4	Whole_Cell	OID201385596	72.0843	2221.96
mad3WTymEGFP	SW182	R1	4	Whole_Cell	OID201385536	94.9074	1703.42
mad3WTymEGFP	SW182	R1	4	Whole_Cell	OID201385590	87.5766	2019.04
mad3WTymEGFP	SW182	R1	4	Whole_Cell	OID201385580	84.5027	1799.67
mad3WTymEGFP	SW182	R1	4	Whole_Cell	OID201385562	57.8854	2623.4
mad3WTymEGFP	SW182	R1	4	Whole_Cell	OID2013855137	62.8772	1644.69
mad3WTymEGFP	SW182	R1	4	Whole_Cell	OID201385526	81.2972	2234.3
mad3WTymEGFP	SW182	R1	4	Whole_Cell	OID201385558	74.1849	1627.09
mad3WTymEGFP	SW182	R1	4	Whole_Cell	OID2013855148	51.4346	1642.47
mad3WTymEGFP	SW182	R1	4	Whole_Cell	OID201385520	74.182	1804.69
mad3WTymEGFP	SW182	R1	4	Whole_Cell	OID201385572	94.2582	2051.26
mad3WTymEGFP	SW182	R1	4	Whole_Cell	OID201385554	65.4796	2165.1
mad3WTymEGFP	SW182	R1	4	Whole_Cell	OID201385578	101.7	1509.78
mad3WTymEGFP	SW182	R1	5	Whole_Cell	OID201393129	82.6154	1837.5
mad3WTymEGFP	SW182	R1	5	Whole_Cell	OID201393123	53.9583	1726.58
mad3WTymEGFP	SW182	R1	5	Whole_Cell	OID20139340	79.857	1715.51
mad3WTymEGFP	SW182	R1	5	Whole_Cell	OID20139361	109.463	1496.28
mad3WTymEGFP	SW182	R1	5	Whole_Cell	OID20139389	79.9281	1841.67
mad3WTymEGFP	SW182	R1	5	Whole_Cell	OID201393140	82.7341	1474.62
mad3WTymEGFP	SW182	R1	5	Whole_Cell	OID20139364	91.5233	1906.44
mad3WTymEGFP	SW182	R1	5	Whole_Cell	OID201393162	84.0894	1236.67
mad3WTymEGFP	SW182	R1	5	Whole_Cell	OID20139374	68.0655	2048.75
mad3WTymEGFP	SW182	R1	5	Whole_Cell	OID20139375	91.6301	1816.63
mad3WTymEGFP	SW182	R1	5	Whole_Cell	OID20139319	62.2503	2438.55
mad3WTymEGFP	SW182	R1	5	Whole_Cell	OID20139317	106.916	2081.33
mad3WTymEGFP	SW182	R1	5	Whole_Cell	OID20139316	95.2603	1909.75
mad3WTymEGFP	SW182	R1	5	Whole_Cell	OID201393134	68.5405	1279.73
mad3WTymEGFP	SW182	R1	5	Whole_Cell	OID201393150	74.499	1411.93
mad3WTymEGFP	SW182	R1	5	Whole_Cell	OID20139351	65.6292	2239.2
mad3WTymEGFP	SW182	R1	5	Whole_Cell	OID20139339	87.0683	1965.53
mad3WTymEGFP	SW182	R1	5	Whole_Cell	OID201393149	76.7038	2148.28
mad3WTymEGFP	SW182	R1	5	Whole_Cell	OID20139369	81.9534	2083.41
mad3WTymEGFP	SW182	R1	5	Whole_Cell	OID201393151	70.7659	2016.56
mad3WTymEGFP	SW182	R1	5	Whole_Cell	OID20139353	85.1777	1822.41
mad3WTymEGFP	SW182	R1	5	Whole_Cell	OID20139368	74.466	2046.33
mad3WTymEGFP	SW182	R1	5	Whole_Cell	OID20139348	81.1467	1924.19
mad3WTymEGFP	SW182	R1	5	Whole_Cell	OID201393159	77.4887	1064.24
mad3WTymEGFP	SW182	R1	5	Whole_Cell	OID20139337	77.5815	1726.44
mad3WTymEGFP	SW182	R1	5	Whole_Cell	OID201393163	96.8723	1461.94
mad3WTymEGFP	SW182	R1	5	Whole_Cell	OID20139343	95.9903	1844.17
mad3WTymEGFP	SW182	R1	5	Whole_Cell	OID201393104	94.413	2014.24
mad3WTymEGFP	SW182	R1	5	Whole_Cell	OID201393127	80.8213	1530.26
mad3WTymEGFP	SW182	R1	5	Whole_Cell	OID201393133	59.3778	1335.54
mad3WTymEGFP	SW182	R1	5	Whole_Cell	OID201393112	58.0895	1215.92
mad3WTymEGFP	SW182	R1	5	Whole_Cell	OID20139383	70.3146	1647.24
mad3WTymEGFP	SW182	R1	5	Whole_Cell	OID20139388	75.1962	2647.17
mad3WTymEGFP	SW182	R1	6	Whole_Cell	OID2013915108	71.0712	1722.63
mad3WTymEGFP	SW182	R1	6	Whole_Cell	OID2013915122	68.3272	1381.6
mad3WTymEGFP	SW182	R1	6	Whole_Cell	OID201391555	94.6181	1810.69
mad3WTymEGFP	SW182	R1	6	Whole_Cell	OID201391553	74.847	1840.04
mad3WTymEGFP	SW182	R1	6	Whole_Cell	OID201391578	95.836	1947.02
mad3WTymEGFP	SW182	R1	6	Whole_Cell	OID2013915103	69.0563	1822.15
mad3WTymEGFP	SW182	R1	6	Whole_Cell	OID201391530	110.132	2117.53
mad3WTymEGFP	SW182	R1	6	Whole_Cell	OID2013915105	76.6997	1992.01
mad3WTymEGFP	SW182	R1	6	Whole_Cell	OID201391529	87.0905	1834.35
mad3WTymEGFP	SW182	R1	6	Whole_Cell	OID201391540	51.9297	1892.61
mad3WTymEGFP	SW182	R1	6	Whole_Cell	OID2013915125	69.5549	1264.47
mad3WTymEGFP	SW182	R1	6	Whole_Cell	OID201391556	67.7277	1844.58
mad3WTymEGFP	SW182	R1	6	Whole_Cell	OID201391592	56.3487	2360.54
mad3WTymEGFP	SW182	R1	6	Whole_Cell	OID201391581	74.6609	1311.96
mad3WTymEGFP	SW182	R1	6	Whole_Cell	OID2013915118	77.5215	2060.07
mad3WTymEGFP	SW182	R1	6	Whole_Cell	OID2013915113	86.8369	1775.41
mad3WTymEGFP	SW182	R1	6	Whole_Cell	OID201391536	74.9285	2221.22
mad3WTymEGFP	SW182	R1	6	Whole_Cell	OID201391594	53.3589	2480.93
mad3WTymEGFP	SW182	R1	6	Whole_Cell	OID201391599	85.0602	1703.96
mad3WTymEGFP	SW182	R1	6	Whole_Cell	OID201391526	74.1857	2030.29
mad3WTymEGFP	SW182	R1	6	Whole_Cell	OID201391533	85.2316	2368.19
mad3WTymEGFP	SW182	R1	6	Whole_Cell	OID201391575	51.2621	2364.57
mad3WTymEGFP	SW182	R1	6	Whole_Cell	OID201391595	68.4874	1967.94
mad3WTymEGFP	SW182	R1	6	Whole_Cell	OID2013915106	98.5679	1700.38
mad3WTymEGFP	SW182	R1	6	Whole_Cell	OID2013915102	96.2224	1528.35
mad3WTymEGFP	SW182	R1	6	Whole_Cell	OID201391528	87.7018	1718.46
mad3WTymEGFP	SW182	R1	6	Whole_Cell	OID201391554	77.0165	2020.25
mad3WTymEGFP	SW182	R1	6	Whole_Cell	OID201391543	94.0429	1778.23
mad3WTymEGFP	SW182	R1	6	Whole_Cell	OID201391537	100.838	2245.52
mad3WTymEGFP	SW182	R1	6	Whole_Cell	OID201391593	70.6343	2257.23
mad3WTymEGFP	SW182	R1	6	Whole_Cell	OID201391522	71.7836	2593.66
mad3WTymEGFP	SW182	R1	6	Whole_Cell	OID201391566	81.5347	1937.7
mad3WTymEGFP	SW182	R1	6	Whole_Cell	OID201391512	100.289	1949.21
mad3WTymEGFP	SW182	R1	6	Whole_Cell	OID201391574	73.2057	2074.57
mad3WTymEGFP	SW182	R1	6	Whole_Cell	OID201391586	73.0599	1690.12
mad3WTymEGFP	SW182	R1	8	Whole_Cell	OID201392576	91.5035	2319.71
mad3WTymEGFP	SW182	R1	8	Whole_Cell	OID201392543	104.12	1646.87
mad3WTymEGFP	SW182	R1	8	Whole_Cell	OID2013925139	109.066	1592.15
mad3WTymEGFP	SW182	R1	8	Whole_Cell	OID2013925168	93.8481	1762.39
mad3WTymEGFP	SW182	R1	8	Whole_Cell	OID2013925118	76.3347	2017.65
mad3WTymEGFP	SW182	R1	8	Whole_Cell	OID201392594	113.779	2075.29
mad3WTymEGFP	SW182	R1	8	Whole_Cell	OID201392560	94.7715	1591.29
mad3WTymEGFP	SW182	R1	8	Whole_Cell	OID201392555	62.0343	1835.01
mad3WTymEGFP	SW182	R1	8	Whole_Cell	OID201392585	95.3274	1807.23
mad3WTymEGFP	SW182	R1	8	Whole_Cell	OID2013925105	75.8651	1885.22
mad3WTymEGFP	SW182	R1	8	Whole_Cell	OID2013925132	70.1034	1668.38
mad3WTymEGFP	SW182	R1	8	Whole_Cell	OID201392568	96.2243	1838.22
mad3WTymEGFP	SW182	R1	8	Whole_Cell	OID2013925154	81.3601	1649.8
mad3WTymEGFP	SW182	R1	8	Whole_Cell	OID20139259	86.575	1915.91
mad3WTymEGFP	SW182	R1	8	Whole_Cell	OID201392566	78.4789	1899.58
mad3WTymEGFP	SW182	R1	8	Whole_Cell	OID201392545	94.8935	1673.97
mad3WTymEGFP	SW182	R1	8	Whole_Cell	OID201392533	81.123	1399.12
mad3WTymEGFP	SW182	R1	8	Whole_Cell	OID2013925142	42.0373	1971.22
mad3WTymEGFP	SW182	R1	8	Whole_Cell	OID201392599	106.647	1866.91
mad3WTymEGFP	SW182	R1	8	Whole_Cell	OID201392512	85.3075	1885.01
mad3WTymEGFP	SW182	R1	8	Whole_Cell	OID201392582	71.6271	1589.8
mad3WTymEGFP	SW182	R1	8	Whole_Cell	OID201392557	107.392	1761.89
mad3WTymEGFP	SW182	R1	8	Whole_Cell	OID2013925163	80.0328	1740.66
mad3WTymEGFP	SW182	R1	8	Whole_Cell	OID2013925165	92.0297	1631.85
mad3WTymEGFP	SW182	R1	8	Whole_Cell	OID2013925149	103.908	1801.19
mad3WTymEGFP	SW182	R1	8	Whole_Cell	OID2013925131	75.0339	1285.85
mad3WTymEGFP	SW182	R1	8	Whole_Cell	OID2013925155	71.8073	1711.81
mad3WTymEGFP	SW182	R1	8	Whole_Cell	OID201392587	59.3246	1433.04
mad3WTymEGFP	SW182	R1	8	Whole_Cell	OID201392515	91.7113	1935.76
mad3WTymEGFP	SW182	R1	8	Whole_Cell	OID2013925187	56.7552	1544.29
mad3WTymEGFP	SW182	R1	8	Whole_Cell	OID2013925119	69.9697	2295.46
mad3WTymEGFP	SW182	R1	8	Whole_Cell	OID2013925193	79.0076	1699.63
mad3WTymEGFP	SW182	R1	8	Whole_Cell	OID2013925137	75.8734	1452.04
mad1WTymEGFP	SW178	R2	6	Whole_Cell	OID2013141461	71.7621	1785.95
mad1WTymEGFP	SW178	R2	6	Whole_Cell	OID2013141455	62.3139	1611.94
mad1WTymEGFP	SW178	R2	6	Whole_Cell	OID2013141475	63.9879	2119.89
mad1WTymEGFP	SW178	R2	6	Whole_Cell	OID20131414148	66.0118	1831.67
mad1WTymEGFP	SW178	R2	6	Whole_Cell	OID2013141413	63.1426	2979.06
mad1WTymEGFP	SW178	R2	6	Whole_Cell	OID2013141424	80.0454	2036.41
mad1WTymEGFP	SW178	R2	6	Whole_Cell	OID20131414127	67.6587	2384.44
mad1WTymEGFP	SW178	R2	6	Whole_Cell	OID2013141473	70.3177	2328.03
mad1WTymEGFP	SW178	R2	6	Whole_Cell	OID20131414128	65.6151	2074.67
mad1WTymEGFP	SW178	R2	6	Whole_Cell	OID2013141496	81.8381	2093.4
mad1WTymEGFP	SW178	R2	6	Whole_Cell	OID20131414118	64.1521	1281.01
mad1WTymEGFP	SW178	R2	6	Whole_Cell	OID2013141420	112.69	1846.01
mad1WTymEGFP	SW178	R2	6	Whole_Cell	OID2013141480	73.3799	1778.25
mad1WTymEGFP	SW178	R2	6	Whole_Cell	OID20131414132	62.0344	2383.83
mad1WTymEGFP	SW178	R2	6	Whole_Cell	OID2013141464	75.4102	2164.76
mad1WTymEGFP	SW178	R2	6	Whole_Cell	OID20131414116	85.2606	1759.49
mad1WTymEGFP	SW178	R2	8	Whole_Cell	OID20131426141	50.3147	1678.37
mad1WTymEGFP	SW178	R2	8	Whole_Cell	OID2013142656	59.7851	2198.78
mad1WTymEGFP	SW178	R2	8	Whole_Cell	OID20131426162	65.2494	1885.53
mad1WTymEGFP	SW178	R2	8	Whole_Cell	OID2013142695	100.061	1893.36
mad1WTymEGFP	SW178	R2	8	Whole_Cell	OID20131426104	60.3295	1772.92
mad1WTymEGFP	SW178	R2	8	Whole_Cell	OID20131426146	58.3172	1773.79
mad1WTymEGFP	SW178	R2	8	Whole_Cell	OID20131426155	61.5482	2179.62
mad1WTymEGFP	SW178	R2	8	Whole_Cell	OID2013142634	69.2915	2078.76
mad1WTymEGFP	SW178	R2	8	Whole_Cell	OID20131426163	45.6849	2146.41
mad1WTymEGFP	SW178	R2	8	Whole_Cell	OID2013142685	53.3076	1780.1
mad1WTymEGFP	SW178	R2	8	Whole_Cell	OID2013142620	49.6139	2644
mad1WTymEGFP	SW178	R2	8	Whole_Cell	OID20131426128	63.9602	1899.77
mad1WTymEGFP	SW178	R2	8	Whole_Cell	OID20131426125	46.4946	2094.64
mad1WTymEGFP	SW178	R2	8	Whole_Cell	OID20131426143	60.264	2578.37
mad1WTymEGFP	SW178	R2	8	Whole_Cell	OID20131426116	59.3004	2494.05
mad1WTymEGFP	SW178	R2	8	Whole_Cell	OID2013142638	67.6812	2293.78
mad1WTymEGFP	SW178	R2	8	Whole_Cell	OID2013142655	96.7083	1814.09
mad1WTymEGFP	SW178	R2	8	Whole_Cell	OID20131426127	68.1703	2266.12
mad1WTymEGFP	SW178	R2	8	Whole_Cell	OID2013142641	63.8545	2622.04
mad1WTymEGFP	SW178	R2	8	Whole_Cell	OID2013142647	60.762	2999.23
mad1WTymEGFP	SW178	R2	8	Whole_Cell	OID20131426165	49.8161	2204.78
mad1WTymEGFP	SW178	R2	8	Whole_Cell	OID2013142666	62.8468	2309.3
mad1WTymEGFP	SW178	R2	8	Whole_Cell	OID2013142616	70.9135	2563.93
mad1WTymEGFP	SW178	R2	8	Whole_Cell	OID2013142625	73.646	1819.27
mad1WTymEGFP	SW178	R2	8	Whole_Cell	OID2013142630	59.0104	2589.56
mad1WTymEGFP	SW178	R2	8	Whole_Cell	OID20131426112	74.1907	1566.55
mad1WTymEGFP	SW178	R2	8	Whole_Cell	OID20131426139	62.1979	2746.64
mad1WTymEGFP	SW178	R2	8	Whole_Cell	OID20131426142	56.0367	1516.93
mad1WTymEGFP	SW178	R2	8	Whole_Cell	OID20131426121	58.4855	1715.15
mad1WTymEGFP	SW178	R2	8	Whole_Cell	OID20131426113	57.5486	1738.84
mad1WTymEGFP	SW178	R2	8	Whole_Cell	OID20131426111	48.3218	1617.56
mad1WTymEGFP	SW178	R2	8	Whole_Cell	OID2013142611	56.7586	3378.59
mad1WTymEGFP	SW178	R2	8	Whole_Cell	OID20131426107	55.7747	1900.62
mad1WTymEGFP	SW178	R2	8	Whole_Cell	OID20131426154	53.4913	1555.62
mad1WTymEGFP	SW178	R2	8	Whole_Cell	OID20131426132	42.2499	2818.83
mad1WTymEGFP	SW178	R2	8	Whole_Cell	OID2013142673	54.9137	1839.76
mad1WTymEGFP	SW178	R2	10	Whole_Cell	OID2013145094	62.6592	2149.43
mad1WTymEGFP	SW178	R2	10	Whole_Cell	OID20131450224	56.2669	2335.39
mad1WTymEGFP	SW178	R2	10	Whole_Cell	OID20131450271	88.1769	1475.97
mad1WTymEGFP	SW178	R2	10	Whole_Cell	OID20131450159	52.4808	2087.16
mad1WTymEGFP	SW178	R2	10	Whole_Cell	OID20131450158	81.9718	2033.46
mad1WTymEGFP	SW178	R2	10	Whole_Cell	OID20131450156	88.2584	1967.59
mad1WTymEGFP	SW178	R2	10	Whole_Cell	OID20131450108	63.6273	2149.48
mad1WTymEGFP	SW178	R2	10	Whole_Cell	OID20131450142	81.383	1605.03
mad1WTymEGFP	SW178	R2	10	Whole_Cell	OID2013145088	80.2126	2279
mad1WTymEGFP	SW178	R2	10	Whole_Cell	OID20131450122	69.0339	2289.55
mad1WTymEGFP	SW178	R2	10	Whole_Cell	OID20131450226	44.8477	2080.03
mad1WTymEGFP	SW178	R2	10	Whole_Cell	OID20131450210	48.9596	1432.24
mad1WTymEGFP	SW178	R2	10	Whole_Cell	OID2013145057	71.3077	2136.13
mad1WTymEGFP	SW178	R2	10	Whole_Cell	OID20131450178	60.6709	2299.98
mad1WTymEGFP	SW178	R2	10	Whole_Cell	OID20131450284	43.8876	1544.48
mad1WTymEGFP	SW178	R2	10	Whole_Cell	OID20131450212	71.8211	1683.14
mad1WTymEGFP	SW178	R2	10	Whole_Cell	OID2013145042	46.8308	2196.32
mad1WTymEGFP	SW178	R2	10	Whole_Cell	OID20131450111	77.1128	1904.13
mad1WTymEGFP	SW178	R2	10	Whole_Cell	OID20131450270	75.2488	1197.33
mad1WTymEGFP	SW178	R2	10	Whole_Cell	OID20131450239	70.039	1787.32
mad1WTymEGFP	SW178	R2	10	Whole_Cell	OID20131450206	76.5535	1624.58
mad1WTymEGFP	SW178	R2	10	Whole_Cell	OID20131450177	80.3763	3226.86
mad1WTymEGFP	SW178	R2	10	Whole_Cell	OID2013145097	93.3381	2720.99
mad1WTymEGFP	SW178	R2	10	Whole_Cell	OID20131450249	64.6511	1610.54
mad1WTymEGFP	SW178	R2	10	Whole_Cell	OID20131450100	86.287	1960.53
mad1WTymEGFP	SW178	R2	10	Whole_Cell	OID2013145023	43.955	2430.23
mad1WTymEGFP	SW178	R2	10	Whole_Cell	OID20131450209	70.8851	1496.02
mad1WTymEGFP	SW178	R2	10	Whole_Cell	OID2013145090	102.238	1675.91
mad1WTymEGFP	SW178	R2	10	Whole_Cell	OID2013145050	89.8662	2141.2
mad1WTymEGFP	SW178	R2	10	Whole_Cell	OID2013145073	108.57	3172.12
mad1WTymEGFP	SW178	R2	10	Whole_Cell	OID2013145099	104.274	1711.36
mad1WTymEGFP	SW178	R2	10	Whole_Cell	OID2013145041	97.822	1799.03
mad1WTymEGFP	SW178	R2	10	Whole_Cell	OID2013145081	69.4624	2925.69
mad1WTymEGFP	SW178	R2	10	Whole_Cell	OID20131450161	61.1858	1754.36
mad1WTymEGFP	SW178	R2	10	Whole_Cell	OID20131450221	67.3823	1347.28
mad1WTymEGFP	SW178	R2	10	Whole_Cell	OID20131450136	79.2249	2065.1
mad1WTymEGFP	SW178	R2	11	Whole_Cell	OID2013194890	66.7607	1654.74
mad1WTymEGFP	SW178	R2	11	Whole_Cell	OID20131948102	115.551	870.559
mad1WTymEGFP	SW178	R2	11	Whole_Cell	OID2013194841	64.436	2010.64
mad1WTymEGFP	SW178	R2	11	Whole_Cell	OID2013194873	65.9246	1626.68
mad1WTymEGFP	SW178	R2	11	Whole_Cell	OID2013194845	89.2811	1143.56
mad1WTymEGFP	SW178	R2	11	Whole_Cell	OID20131948240	85.2846	890.487
mad1WTymEGFP	SW178	R2	11	Whole_Cell	OID20131948210	82.8263	1074.63
mad1WTymEGFP	SW178	R2	11	Whole_Cell	OID2013194888	98.9154	1213.77
mad1WTymEGFP	SW178	R2	11	Whole_Cell	OID2013194867	60.4065	1725.76
mad1WTymEGFP	SW178	R2	11	Whole_Cell	OID20131948215	103.576	1335.32
mad1WTymEGFP	SW178	R2	11	Whole_Cell	OID2013194886	85.3591	1379.31
mad1WTymEGFP	SW178	R2	11	Whole_Cell	OID20131948109	111.965	1176.91
mad1WTymEGFP	SW178	R2	11	Whole_Cell	OID2013194862	59.7069	2357.14
mad1WTymEGFP	SW178	R2	11	Whole_Cell	OID2013194822	77.5468	1327.12
mad1WTymEGFP	SW178	R2	11	Whole_Cell	OID20131948138	75.3008	1886.13
mad1WTymEGFP	SW178	R2	11	Whole_Cell	OID20131948198	89.1143	1496.58
mad1WTymEGFP	SW178	R2	11	Whole_Cell	OID2013194878	64.8262	1809.12
mad1WTymEGFP	SW178	R2	11	Whole_Cell	OID20131948221	84.1353	848.459
mad1WTymEGFP	SW178	R2	11	Whole_Cell	OID2013194858	101.804	1669.89
mad1WTymEGFP	SW178	R2	11	Whole_Cell	OID2013194864	53.7345	2334.41
mad1WTymEGFP	SW178	R2	11	Whole_Cell	OID20131948141	83.8224	1038.67
mad1WTymEGFP	SW178	R2	11	Whole_Cell	OID2013194880	65.4877	1404.2
mad1WTymEGFP	SW178	R2	11	Whole_Cell	OID2013194882	91.7434	1968.23
mad1WTymEGFP	SW178	R2	11	Whole_Cell	OID20131948191	81.5092	1226.33
mad1WTymEGFP	SW178	R2	11	Whole_Cell	OID20131948158	68.924	728.86
mad1WTymEGFP	SW178	R2	11	Whole_Cell	OID20131948188	87.8979	958.101
mad1WTymEGFP	SW178	R2	11	Whole_Cell	OID2013194876	88.4768	1048.23
mad1WTymEGFP	SW178	R2	11	Whole_Cell	OID20131948142	79.823	913.357
mad1WTymEGFP	SW178	R2	11	Whole_Cell	OID20131948168	72.1111	1354.4
mad1WTymEGFP	SW178	R2	11	Whole_Cell	OID2013194839	100.226	1426.58
mad1WTymEGFP	SW178	R2	11	Whole_Cell	OID20131948163	64.5131	1366.88
mad1WTymEGFP	SW178	R2	11	Whole_Cell	OID2013194875	69.8239	1446.57
mad1WTymEGFP	SW178	R2	11	Whole_Cell	OID2013194884	88.7339	982.955
mad1WTymEGFP	SW178	R2	11	Whole_Cell	OID20131948177	84.771	1331.26
mad1WTymEGFP	SW178	R2	11	Whole_Cell	OID20131948175	74.706	1380.74
mad1WTymEGFP	SW178	R2	11	Whole_Cell	OID20131948217	80.7778	943.477
mad1WTymEGFP	SW178	R2	11	Whole_Cell	OID2013194866	65.3743	1892.64
mad1WTymEGFP	SW178	R2	11	Whole_Cell	OID20131948100	112.48	1025.38
mad1WTymEGFP	SW178	R2	11	Whole_Cell	OID2013194879	75.738	1576.18
mad1WTymEGFP	SW178	R2	11	Whole_Cell	OID2013194857	71.5404	1397.38
mad1WTymEGFP	SW178	R2	11	Whole_Cell	OID20131948101	72.3149	1616.33
mad1WTymEGFP	SW178	R2	11	Whole_Cell	OID20131948200	83.1031	1252.81
mad1WTymEGFP	SW178	R2	11	Whole_Cell	OID20131948189	98.1215	1077.18
mad1WTymEGFP	SW178	R2	11	Whole_Cell	OID2013194843	107.825	1106.23
mad1WTymEGFP	SW178	R2	11	Whole_Cell	OID20131948118	53.3041	2238.81
mad1WTymEGFP	SW178	R2	11	Whole_Cell	OID20131948164	74.0182	1403.04
mad1WTymEGFP	SW178	R2	11	Whole_Cell	OID20131948219	94.9624	1142.33
mad1WTymEGFP	SW178	R2	11	Whole_Cell	OID20131948154	112.508	937.59
mad1WTymEGFP	SW178	R2	11	Whole_Cell	OID2013194828	99.8343	1112.48
mad1WTymEGFP	SW178	R2	11	Whole_Cell	OID20131948226	63.0575	1006.06
mad1WTymEGFP	SW178	R2	11	Whole_Cell	OID20131948208	61.6394	1083.7
mad1WTymEGFP	SW178	R2	11	Whole_Cell	OID20131948173	59.6549	2142.1
mad1WTymEGFP	SW178	R2	13	Whole_Cell	OID2013201865	64.6647	2532.89
mad1WTymEGFP	SW178	R2	13	Whole_Cell	OID20132018166	61.5866	2450.84
mad1WTymEGFP	SW178	R2	13	Whole_Cell	OID2013201895	55.9821	2714.68
mad1WTymEGFP	SW178	R2	13	Whole_Cell	OID2013201880	89.289	1893.14
mad1WTymEGFP	SW178	R2	13	Whole_Cell	OID2013201820	60.7017	2906.03
mad1WTymEGFP	SW178	R2	13	Whole_Cell	OID20132018119	77.2501	2425.96
mad1WTymEGFP	SW178	R2	13	Whole_Cell	OID2013201871	70.3429	2427.87
mad1WTymEGFP	SW178	R2	13	Whole_Cell	OID2013201821	60.1443	2223.27
mad1WTymEGFP	SW178	R2	13	Whole_Cell	OID20132018129	72.9792	2569.63
mad1WTymEGFP	SW178	R2	13	Whole_Cell	OID20132018151	55.0388	1982.84
mad1WTymEGFP	SW178	R2	13	Whole_Cell	OID2013201854	67.737	2534.05
mad1WTymEGFP	SW178	R2	13	Whole_Cell	OID20132018145	52.4415	2533.1
mad1WTymEGFP	SW178	R2	13	Whole_Cell	OID2013201882	56.939	1896.63
mad1WTymEGFP	SW178	R2	13	Whole_Cell	OID2013201884	53.4597	2048.78
mad1WTymEGFP	SW178	R2	13	Whole_Cell	OID20132018155	52.8569	1873.23
mad1WTymEGFP	SW178	R2	13	Whole_Cell	OID20132018221	57.148	2685.42
mad1WTymEGFP	SW178	R2	13	Whole_Cell	OID2013201879	35.56	2751.35
mad1WTymEGFP	SW178	R2	13	Whole_Cell	OID20132018123	49.1222	2322.41
mad1WTymEGFP	SW178	R2	13	Whole_Cell	OID20132018197	49.4691	2041.41
mad1WTymEGFP	SW178	R2	13	Whole_Cell	OID20132018153	92.4203	1808
mad1WTymEGFP	SW178	R2	13	Whole_Cell	OID20132018138	44.0621	2764.49
mad1WTymEGFP	SW178	R2	13	Whole_Cell	OID20132018200	70.5953	1996.47
mad1WTymEGFP	SW178	R2	13	Whole_Cell	OID20132018100	56.931	2381.68
mad1WTymEGFP	SW178	R2	13	Whole_Cell	OID2013201878	76.0643	2264.97
mad1WTymEGFP	SW178	R2	13	Whole_Cell	OID20132018108	74.6834	1995.3
mad1WTymEGFP	SW178	R2	13	Whole_Cell	OID2013201843	101.297	1678.1
mad1WTymEGFP	SW178	R2	13	Whole_Cell	OID2013201896	88.0219	2060.7
mad1WTymEGFP	SW178	R2	13	Whole_Cell	OID2013201851	82.6878	2628.52
mad1WTymEGFP	SW178	R2	13	Whole_Cell	OID20132018191	67.4644	1956.12
mad1WTymEGFP	SW178	R2	13	Whole_Cell	OID20132018152	70.5563	1998.92
mad1WTymEGFP	SW178	R2	13	Whole_Cell	OID20132018218	48.786	2652.92
mad1WTymEGFP	SW178	R2	13	Whole_Cell	OID20132018107	53.8732	3139.39
mad1WTymEGFP	SW178	R2	13	Whole_Cell	OID20132018150	47.406	2263.99
mad1WTymEGFP	SW178	R2	15	Whole_Cell	OID20132043177	62.4717	1765.09
mad1WTymEGFP	SW178	R2	15	Whole_Cell	OID2013204325	95.3191	1543.35
mad1WTymEGFP	SW178	R2	15	Whole_Cell	OID2013204315	81.8751	2001.3
mad1WTymEGFP	SW178	R2	15	Whole_Cell	OID20132043153	66.6636	2051.99
mad1WTymEGFP	SW178	R2	15	Whole_Cell	OID20132043152	93.4857	2176.03
mad1WTymEGFP	SW178	R2	15	Whole_Cell	OID2013204354	75.3773	2202.27
mad1WTymEGFP	SW178	R2	15	Whole_Cell	OID2013204345	75.025	2164.7
mad1WTymEGFP	SW178	R2	15	Whole_Cell	OID20132043111	76.6613	1478.13
mad1WTymEGFP	SW178	R2	15	Whole_Cell	OID20132043225	65.1547	2302.59
mad1WTymEGFP	SW178	R2	15	Whole_Cell	OID20132043139	92.8345	1954.32
mad1WTymEGFP	SW178	R2	15	Whole_Cell	OID2013204342	66.1977	2430.93
mad1WTymEGFP	SW178	R2	15	Whole_Cell	OID20132043176	63.6951	2125.17
mad1WTymEGFP	SW178	R2	15	Whole_Cell	OID20132043159	83.747	2251.01
mad1WTymEGFP	SW178	R2	15	Whole_Cell	OID2013204346	95.6651	1716.69
mad1WTymEGFP	SW178	R2	15	Whole_Cell	OID201320436	90.7482	1837.77
mad1WTymEGFP	SW178	R2	15	Whole_Cell	OID20132043104	86.0575	1523.15
mad1WTymEGFP	SW178	R2	15	Whole_Cell	OID2013204399	55.9782	2133.81
mad1WTymEGFP	SW178	R2	15	Whole_Cell	OID20132043136	64.4113	2567.08
mad1WTymEGFP	SW178	R2	15	Whole_Cell	OID2013204358	89.7654	1697.11
mad1WTymEGFP	SW178	R2	15	Whole_Cell	OID2013204348	83.2065	1922.68
mad1WTymEGFP	SW178	R2	15	Whole_Cell	OID20132043158	57.1237	2815.73
mad1WTymEGFP	SW178	R2	15	Whole_Cell	OID20132043188	58.2283	1739.55
mad1WTymEGFP	SW178	R2	15	Whole_Cell	OID20132043155	87.2257	1667.17
mad1WTymEGFP	SW178	R2	15	Whole_Cell	OID2013204313	71.3548	2402.04
mad1WTymEGFP	SW178	R2	15	Whole_Cell	OID2013204398	63.7706	1495.87
mad1WTymEGFP	SW178	R2	15	Whole_Cell	OID2013204353	90.9397	1390.67
mad1WTymEGFP	SW178	R2	15	Whole_Cell	OID2013204360	97.7762	1804.95
mad1WTymEGFP	SW178	R2	15	Whole_Cell	OID20132043127	60.1187	1940.84
mad1WTymEGFP	SW178	R2	15	Whole_Cell	OID20132043105	95.5579	2164.64
mad1WTymEGFP	SW178	R2	15	Whole_Cell	OID2013204397	101.733	2066.24
mad1WTymEGFP	SW178	R2	15	Whole_Cell	OID20132043210	48.3664	2153.96
mad1WTymEGFP	SW178	R2	15	Whole_Cell	OID2013204374	83.8523	2101
mad1WTymEGFP	SW178	R2	15	Whole_Cell	OID20132043171	83.2122	1801.21
mad1WTymEGFP	SW178	R2	15	Whole_Cell	OID2013204375	101.927	1433.44
mad1WTymEGFP	SW178	R2	15	Whole_Cell	OID2013204312	58.48	2227.54
mad1WTymEGFP	SW178	R2	15	Whole_Cell	OID20132043100	68.3895	2287.64
mad1WTymEGFP	SW178	R2	15	Whole_Cell	OID20132043135	73.3217	1334.58
mad1WTymEGFP	SW178	R2	15	Whole_Cell	OID20132043115	80.1979	1538.07
mad1WTymEGFP	SW178	R2	15	Whole_Cell	OID20132043186	82.1358	2100.97
mad1WTymEGFP	SW178	R2	15	Whole_Cell	OID2013204326	86.1032	2655.09
mad1WTymEGFP	SW178	R2	15	Whole_Cell	OID20132043145	111.641	1737.61
mad1WTymEGFP	SW178	R2	15	Whole_Cell	OID20132043226	74.7634	1223.66
mad1WTymEGFP	SW178	R2	15	Whole_Cell	OID20132043106	88.3681	2268.9
mad1WTymEGFP	SW178	R2	15	Whole_Cell	OID2013204390	83.0383	1538
mad1WTymEGFP	SW178	R2	15	Whole_Cell	OID20132043161	64.2041	1592.52
mad1WTymEGFP	SW178	R2	15	Whole_Cell	OID20132043181	83.299	2336.41
mad1WTymEGFP	SW178	R2	15	Whole_Cell	OID2013204387	67.2333	2350.1
mad1WTymEGFP	SW178	R2	15	Whole_Cell	OID2013204377	78.8169	2153.31
mad1WTymEGFP	SW178	R2	15	Whole_Cell	OID20132043103	51.9869	2717.43
mad1WTymEGFP	SW178	R2	15	Whole_Cell	OID201320437	66.4119	2537.91
mad1WTymEGFP	SW178	R2	15	Whole_Cell	OID2013204371	55.2284	2724.95
mad2WTymEGFP	SW180	R2	4	Whole_Cell	OID2014114028	73.691	1725.05
mad2WTymEGFP	SW180	R2	4	Whole_Cell	OID2014114019	99.2377	2668.8
mad2WTymEGFP	SW180	R2	4	Whole_Cell	OID20141140162	50.2799	3434.16
mad2WTymEGFP	SW180	R2	4	Whole_Cell	OID20141140122	77.7231	2207.79
mad2WTymEGFP	SW180	R2	4	Whole_Cell	OID20141140112	61.1465	2420.25
mad2WTymEGFP	SW180	R2	4	Whole_Cell	OID20141140118	69.0254	2453.97
mad2WTymEGFP	SW180	R2	4	Whole_Cell	OID20141140145	54.0864	1916.7
mad2WTymEGFP	SW180	R2	4	Whole_Cell	OID20141140111	85.2028	2576.26
mad2WTymEGFP	SW180	R2	4	Whole_Cell	OID20141140160	56.1268	2202.81
mad2WTymEGFP	SW180	R2	4	Whole_Cell	OID2014114068	69.7277	1940.66
mad2WTymEGFP	SW180	R2	4	Whole_Cell	OID2014114067	74.3019	2122.27
mad2WTymEGFP	SW180	R2	4	Whole_Cell	OID2014114052	75.1166	2296.81
mad2WTymEGFP	SW180	R2	4	Whole_Cell	OID20141140165	48.4593	2345.36
mad2WTymEGFP	SW180	R2	4	Whole_Cell	OID20141140153	53.9499	1760.42
mad2WTymEGFP	SW180	R2	4	Whole_Cell	OID2014114091	67.1798	1935.99
mad2WTymEGFP	SW180	R2	4	Whole_Cell	OID2014114057	97.2836	1552.63
mad2WTymEGFP	SW180	R2	4	Whole_Cell	OID2014114055	86.3421	2533.94
mad2WTymEGFP	SW180	R2	4	Whole_Cell	OID2014114032	73.2025	3142.92
mad2WTymEGFP	SW180	R2	4	Whole_Cell	OID2014114017	97.478	2830.51
mad2WTymEGFP	SW180	R2	4	Whole_Cell	OID2014114012	49.5581	2461.67
mad2WTymEGFP	SW180	R2	4	Whole_Cell	OID2014114035	81.4533	1879.31
mad2WTymEGFP	SW180	R2	4	Whole_Cell	OID2014114044	79.2543	2727.29
mad2WTymEGFP	SW180	R2	4	Whole_Cell	OID2014114041	49.828	2460.09
mad2WTymEGFP	SW180	R2	4	Whole_Cell	OID20141140143	51.2777	1859.72
mad2WTymEGFP	SW180	R2	4	Whole_Cell	OID2014114010	92.2075	2012.48
mad2WTymEGFP	SW180	R2	4	Whole_Cell	OID2014114048	92.3548	2198.53
mad2WTymEGFP	SW180	R2	4	Whole_Cell	OID2014114079	59.6582	2248.59
mad2WTymEGFP	SW180	R2	4	Whole_Cell	OID2014114080	108	2111.85
mad2WTymEGFP	SW180	R2	4	Whole_Cell	OID2014114069	79.3039	2648.09
mad2WTymEGFP	SW180	R2	4	Whole_Cell	OID2014114040	89.4853	2328.05
mad2WTymEGFP	SW180	R2	4	Whole_Cell	OID2014114034	96.1223	2747.73
mad2WTymEGFP	SW180	R2	4	Whole_Cell	OID2014114024	78.719	2138.98
mad2WTymEGFP	SW180	R2	4	Whole_Cell	OID20141140150	62.3051	1953.52
mad2WTymEGFP	SW180	R2	4	Whole_Cell	OID20141140101	69.2485	2825.65
mad2WTymEGFP	SW180	R2	4	Whole_Cell	OID20141140136	43.2152	2786.59
mad2WTymEGFP	SW180	R2	4	Whole_Cell	OID20141140134	88.9176	1882.47
mad2WTymEGFP	SW180	R2	4	Whole_Cell	OID20141140102	91.8985	1586.95
mad2WTymEGFP	SW180	R2	4	Whole_Cell	OID2014114053	74.945	2345.24
mad2WTymEGFP	SW180	R2	4	Whole_Cell	OID20141140120	72.5214	2740.59
mad2WTymEGFP	SW180	R2	4	Whole_Cell	OID2014114097	68.4138	2482.64
mad2WTymEGFP	SW180	R2	4	Whole_Cell	OID2014114046	50.5773	1783.63
mad2WTymEGFP	SW180	R2	4	Whole_Cell	OID20141140116	96.766	1577.95
mad2WTymEGFP	SW180	R2	4	Whole_Cell	OID2014114045	85.8879	2068.82
mad2WTymEGFP	SW180	R2	4	Whole_Cell	OID2014114078	36.9557	3249.06
mad2WTymEGFP	SW180	R2	4	Whole_Cell	OID2014114060	99.3463	1823.29
mad2WTymEGFP	SW180	R2	6	Whole_Cell	OID2014115826	69.6471	2623.07
mad2WTymEGFP	SW180	R2	6	Whole_Cell	OID20141158204	42.8255	2567.8
mad2WTymEGFP	SW180	R2	6	Whole_Cell	OID2014115825	55.2942	2859.22
mad2WTymEGFP	SW180	R2	6	Whole_Cell	OID20141158153	65.2402	2072.09
mad2WTymEGFP	SW180	R2	6	Whole_Cell	OID20141158127	65.725	2016.84
mad2WTymEGFP	SW180	R2	6	Whole_Cell	OID20141158220	80.3561	1706.22
mad2WTymEGFP	SW180	R2	6	Whole_Cell	OID2014115887	66.0867	1849.79
mad2WTymEGFP	SW180	R2	6	Whole_Cell	OID20141158179	70.4878	1998.68
mad2WTymEGFP	SW180	R2	6	Whole_Cell	OID2014115896	99.0003	2441.7
mad2WTymEGFP	SW180	R2	6	Whole_Cell	OID20141158210	75.6016	2478.48
mad2WTymEGFP	SW180	R2	6	Whole_Cell	OID2014115841	87.423	2247.67
mad2WTymEGFP	SW180	R2	6	Whole_Cell	OID2014115854	73.699	2023.56
mad2WTymEGFP	SW180	R2	6	Whole_Cell	OID20141158239	64.0389	2516.1
mad2WTymEGFP	SW180	R2	6	Whole_Cell	OID2014115885	94.1288	2261.7
mad2WTymEGFP	SW180	R2	6	Whole_Cell	OID20141158230	97.3599	2033.43
mad2WTymEGFP	SW180	R2	6	Whole_Cell	OID20141158263	60.4551	1923.42
mad2WTymEGFP	SW180	R2	6	Whole_Cell	OID20141158100	107.702	1906.84
mad2WTymEGFP	SW180	R2	6	Whole_Cell	OID2014115853	79.8128	2693.74
mad2WTymEGFP	SW180	R2	6	Whole_Cell	OID20141158156	83.5928	2368.34
mad2WTymEGFP	SW180	R2	6	Whole_Cell	OID2014115860	48.512	2631.79
mad2WTymEGFP	SW180	R2	6	Whole_Cell	OID20141158151	50.2512	2321.34
mad2WTymEGFP	SW180	R2	6	Whole_Cell	OID20141158244	49.4421	1693.7
mad2WTymEGFP	SW180	R2	6	Whole_Cell	OID2014115874	95.0437	2222.41
mad2WTymEGFP	SW180	R2	6	Whole_Cell	OID20141158155	88.3126	1933.58
mad2WTymEGFP	SW180	R2	6	Whole_Cell	OID2014115827	66.5496	2951.62
mad2WTymEGFP	SW180	R2	6	Whole_Cell	OID20141158237	76.6574	2408.2
mad2WTymEGFP	SW180	R2	6	Whole_Cell	OID2014115844	99.3224	1833.73
mad2WTymEGFP	SW180	R2	6	Whole_Cell	OID2014115840	97.3395	3208.83
mad2WTymEGFP	SW180	R2	6	Whole_Cell	OID20141158209	78.9062	1915.57
mad2WTymEGFP	SW180	R2	6	Whole_Cell	OID20141158169	72.8882	1838.93
mad2WTymEGFP	SW180	R2	6	Whole_Cell	OID2014115883	77.3296	1852.42
mad2WTymEGFP	SW180	R2	6	Whole_Cell	OID2014115828	95.7667	2644.54
mad2WTymEGFP	SW180	R2	6	Whole_Cell	OID20141158148	87.9534	2308.66
mad2WTymEGFP	SW180	R2	6	Whole_Cell	OID2014115898	44.1164	2458.42
mad2WTymEGFP	SW180	R2	6	Whole_Cell	OID20141158164	85.6509	2000.54
mad2WTymEGFP	SW180	R2	6	Whole_Cell	OID20141158125	63.3446	2387.72
mad2WTymEGFP	SW180	R2	6	Whole_Cell	OID20141158212	106.436	1600.38
mad2WTymEGFP	SW180	R2	6	Whole_Cell	OID2014115869	70.43	2713.03
mad2WTymEGFP	SW180	R2	6	Whole_Cell	OID20141158180	93.1382	2273.32
mad2WTymEGFP	SW180	R2	6	Whole_Cell	OID2014115836	94.8654	2370.95
mad2WTymEGFP	SW180	R2	6	Whole_Cell	OID20141158176	43.2036	2962.21
mad2WTymEGFP	SW180	R2	6	Whole_Cell	OID20141158259	38.3317	2227.56
mad2WTymEGFP	SW180	R2	6	Whole_Cell	OID20141158102	66.8803	2359.29
mad2WTymEGFP	SW180	R2	6	Whole_Cell	OID20141158146	94.8534	2399.17
mad2WTymEGFP	SW180	R2	6	Whole_Cell	OID20141158228	46.1011	2182.02
mad2WTymEGFP	SW180	R2	6	Whole_Cell	OID2014115855	80.2174	2359.61
mad2WTymEGFP	SW180	R2	6	Whole_Cell	OID20141158121	55.2972	3479.7
mad2WTymEGFP	SW180	R2	6	Whole_Cell	OID2014115849	57.4275	2890.73
mad2WTymEGFP	SW180	R2	6	Whole_Cell	OID20141158190	45.0361	2709.62
mad2WTymEGFP	SW180	R2	6	Whole_Cell	OID20141158143	72.3067	2347.91
mad2WTymEGFP	SW180	R2	6	Whole_Cell	OID2014115870	54.8187	2132.19
mad2WTymEGFP	SW180	R2	6	Whole_Cell	OID20141158159	101.728	2746.1
mad2WTymEGFP	SW180	R2	6	Whole_Cell	OID2014115890	76.8957	2272.84
mad2WTymEGFP	SW180	R2	6	Whole_Cell	OID20141158158	80.6622	1783.43
mad2WTymEGFP	SW180	R2	6	Whole_Cell	OID20141158226	96.5984	1847.99
mad2WTymEGFP	SW180	R2	6	Whole_Cell	OID20141158157	52.0835	2387.03
mad2WTymEGFP	SW180	R2	6	Whole_Cell	OID20141158101	78.0672	2118.1
mad2WTymEGFP	SW180	R2	6	Whole_Cell	OID2014115875	65.7174	2661.54
mad2WTymEGFP	SW180	R2	7	Whole_Cell	OID2014131249	54.0311	2877.72
mad2WTymEGFP	SW180	R2	7	Whole_Cell	OID2014131187	71.5185	2175.46
mad2WTymEGFP	SW180	R2	7	Whole_Cell	OID2014131106	59.9996	2571.79
mad2WTymEGFP	SW180	R2	7	Whole_Cell	OID2014131173	67.743	2300.42
mad2WTymEGFP	SW180	R2	7	Whole_Cell	OID2014131153	56.9934	2194.41
mad2WTymEGFP	SW180	R2	7	Whole_Cell	OID2014131206	85.3575	1527.85
mad2WTymEGFP	SW180	R2	7	Whole_Cell	OID2014131161	85.3683	1865.51
mad2WTymEGFP	SW180	R2	7	Whole_Cell	OID201413161	97.4869	1965.79
mad2WTymEGFP	SW180	R2	7	Whole_Cell	OID2014131231	74.7877	2120.69
mad2WTymEGFP	SW180	R2	7	Whole_Cell	OID2014131133	59.5959	2698.36
mad2WTymEGFP	SW180	R2	7	Whole_Cell	OID2014131220	60.6859	2335.07
mad2WTymEGFP	SW180	R2	7	Whole_Cell	OID2014131171	86.4741	2769.23
mad2WTymEGFP	SW180	R2	7	Whole_Cell	OID2014131170	98.1697	2530.54
mad2WTymEGFP	SW180	R2	7	Whole_Cell	OID2014131115	73.3894	2671.05
mad2WTymEGFP	SW180	R2	7	Whole_Cell	OID2014131252	67.4707	1969.72
mad2WTymEGFP	SW180	R2	7	Whole_Cell	OID2014131180	89.3101	2252.91
mad2WTymEGFP	SW180	R2	7	Whole_Cell	OID2014131149	46.3589	2036.19
mad2WTymEGFP	SW180	R2	7	Whole_Cell	OID2014131237	47.631	1997.69
mad2WTymEGFP	SW180	R2	7	Whole_Cell	OID2014131227	70.0733	2267.72
mad2WTymEGFP	SW180	R2	7	Whole_Cell	OID201413144	54.2522	2961.24
mad2WTymEGFP	SW180	R2	7	Whole_Cell	OID2014131142	50.9793	2805.75
mad2WTymEGFP	SW180	R2	7	Whole_Cell	OID201413162	92.8732	2819.4
mad2WTymEGFP	SW180	R2	7	Whole_Cell	OID201413186	82.8662	2255.29
mad2WTymEGFP	SW180	R2	7	Whole_Cell	OID2014131163	63.9894	2032.52
mad2WTymEGFP	SW180	R2	7	Whole_Cell	OID2014131216	41.2019	3172.9
mad2WTymEGFP	SW180	R2	7	Whole_Cell	OID2014131238	68.6625	1686.29
mad2WTymEGFP	SW180	R2	7	Whole_Cell	OID2014131257	66.2622	1988.17
mad2WTymEGFP	SW180	R2	7	Whole_Cell	OID2014131165	51.4256	2200.09
mad2WTymEGFP	SW180	R2	7	Whole_Cell	OID201413166	41.5916	2904.37
mad2WTymEGFP	SW180	R2	7	Whole_Cell	OID2014131203	91.9741	1535.94
mad2WTymEGFP	SW180	R2	7	Whole_Cell	OID201413195	84.1009	1734.93
mad2WTymEGFP	SW180	R2	7	Whole_Cell	OID201413153	55.4272	2829.68
mad2WTymEGFP	SW180	R2	7	Whole_Cell	OID2014131202	52.5948	3138.08
mad2WTymEGFP	SW180	R2	7	Whole_Cell	OID2014131175	118.632	1293.04
mad2WTymEGFP	SW180	R2	7	Whole_Cell	OID2014131129	114.502	2107.43
mad2WTymEGFP	SW180	R2	7	Whole_Cell	OID2014131168	49.3296	2113.77
mad2WTymEGFP	SW180	R2	7	Whole_Cell	OID2014131194	71.5738	2075.53
mad2WTymEGFP	SW180	R2	7	Whole_Cell	OID2014131218	80.6039	1862.97
mad2WTymEGFP	SW180	R2	7	Whole_Cell	OID2014131109	54.5414	2409.04
mad2WTymEGFP	SW180	R2	7	Whole_Cell	OID201413156	90.1161	3014.22
mad2WTymEGFP	SW180	R2	7	Whole_Cell	OID2014131159	80.83	2969.18
mad2WTymEGFP	SW180	R2	7	Whole_Cell	OID201413170	62.5332	2438.63
mad2WTymEGFP	SW180	R2	7	Whole_Cell	OID2014131258	47.159	1745.57
mad2WTymEGFP	SW180	R2	7	Whole_Cell	OID2014131155	71.2144	2661.4
mad2WTymEGFP	SW180	R2	7	Whole_Cell	OID2014131183	72.612	1864.63
mad2WTymEGFP	SW180	R2	7	Whole_Cell	OID2014131243	93.4174	2244.69
mad2WTymEGFP	SW180	R2	7	Whole_Cell	OID2014131188	108.216	2047.98
mad2WTymEGFP	SW180	R2	7	Whole_Cell	OID2014131199	77.9938	2788.72
mad2WTymEGFP	SW180	R2	7	Whole_Cell	OID2014131242	59.1358	2650.61
mad2WTymEGFP	SW180	R2	7	Whole_Cell	OID2014131147	54.9494	2500.96
mad2WTymEGFP	SW180	R2	7	Whole_Cell	OID2014131150	36.0965	3796.26
mad2WTymEGFP	SW180	R2	7	Whole_Cell	OID201413147	58.2945	2802.02
mad2WTymEGFP	SW180	R2	7	Whole_Cell	OID2014131122	79.5181	1708.68
mad2WTymEGFP	SW180	R2	7	Whole_Cell	OID201413169	88.3206	2191.94
mad2WTymEGFP	SW180	R2	7	Whole_Cell	OID2014131241	79.6081	2115.45
mad2WTymEGFP	SW180	R2	7	Whole_Cell	OID2014131250	64.4681	1743.79
mad2WTymEGFP	SW180	R2	7	Whole_Cell	OID2014131156	48.4762	1940.7
mad2WTymEGFP	SW180	R2	7	Whole_Cell	OID2014131135	90.9201	2658.82
mad2WTymEGFP	SW180	R2	7	Whole_Cell	OID2014131215	69.336	2458.91
mad2WTymEGFP	SW180	R2	7	Whole_Cell	OID201413172	65.9846	3137.56
mad2WTymEGFP	SW180	R2	7	Whole_Cell	OID201413199	111.914	1338.23
mad2WTymEGFP	SW180	R2	7	Whole_Cell	OID201413165	73.295	2231.88
mad2WTymEGFP	SW180	R2	7	Whole_Cell	OID2014131140	58.4216	2728.73
mad2WTymEGFP	SW180	R2	7	Whole_Cell	OID2014131222	44.6088	2317.67
mad2WTymEGFP	SW180	R2	7	Whole_Cell	OID201413181	54.0914	3722.7
mad2WTymEGFP	SW180	R2	7	Whole_Cell	OID201413154	57.9749	2490.19
mad2WTymEGFP	SW180	R2	7	Whole_Cell	OID2014131131	104.883	1268.9
mad2WTymEGFP	SW180	R2	7	Whole_Cell	OID2014131233	93.5643	2103.57
mad2WTymEGFP	SW180	R2	8	Whole_Cell	OID2014132256	72.1977	2894.8
mad2WTymEGFP	SW180	R2	8	Whole_Cell	OID2014132280	76.2187	1988.18
mad2WTymEGFP	SW180	R2	8	Whole_Cell	OID20141322146	53.3412	3278
mad2WTymEGFP	SW180	R2	8	Whole_Cell	OID2014132272	61.0604	2529.94
mad2WTymEGFP	SW180	R2	8	Whole_Cell	OID2014132299	80.9895	2416.21
mad2WTymEGFP	SW180	R2	8	Whole_Cell	OID2014132252	70.8014	1920.07
mad2WTymEGFP	SW180	R2	8	Whole_Cell	OID20141322129	73.6679	2437.19
mad2WTymEGFP	SW180	R2	8	Whole_Cell	OID2014132286	90.045	1888.61
mad2WTymEGFP	SW180	R2	8	Whole_Cell	OID2014132260	82.6857	1995.97
mad2WTymEGFP	SW180	R2	8	Whole_Cell	OID20141322137	65.033	2317
mad2WTymEGFP	SW180	R2	8	Whole_Cell	OID20141322116	73.4992	2180.73
mad2WTymEGFP	SW180	R2	8	Whole_Cell	OID20141322138	81.7742	2194.97
mad2WTymEGFP	SW180	R2	8	Whole_Cell	OID2014132239	104.324	1775.07
mad2WTymEGFP	SW180	R2	8	Whole_Cell	OID2014132234	116.262	2134.56
mad2WTymEGFP	SW180	R2	8	Whole_Cell	OID2014132257	65.8858	2212.49
mad2WTymEGFP	SW180	R2	8	Whole_Cell	OID20141322117	104.566	1990.12
mad2WTymEGFP	SW180	R2	8	Whole_Cell	OID2014132211	79.9625	2696.89
mad2WTymEGFP	SW180	R2	8	Whole_Cell	OID2014132267	62.1728	2614.73
mad2WTymEGFP	SW180	R2	8	Whole_Cell	OID2014132277	38.5372	3786.35
mad2WTymEGFP	SW180	R2	8	Whole_Cell	OID2014132292	84.103	1830.4
mad2WTymEGFP	SW180	R2	8	Whole_Cell	OID2014132230	84.7763	2894.33
mad2WTymEGFP	SW180	R2	8	Whole_Cell	OID20141322135	80.9697	2962.55
mad2WTymEGFP	SW180	R2	8	Whole_Cell	OID2014132220	83.684	2199.05
mad2WTymEGFP	SW180	R2	8	Whole_Cell	OID2014132254	81.942	1865.29
mad2WTymEGFP	SW180	R2	8	Whole_Cell	OID2014132258	70.3296	1822.09
mad2WTymEGFP	SW180	R2	9	Whole_Cell	OID2014133289	75.193	2782.22
mad2WTymEGFP	SW180	R2	9	Whole_Cell	OID20141332138	84.3283	1930.64
mad2WTymEGFP	SW180	R2	9	Whole_Cell	OID2014133288	102.262	2415.13
mad2WTymEGFP	SW180	R2	9	Whole_Cell	OID2014133252	76.1487	1797.46
mad2WTymEGFP	SW180	R2	9	Whole_Cell	OID20141332146	62.4327	2199.6
mad2WTymEGFP	SW180	R2	9	Whole_Cell	OID20141332132	91.5057	1827.79
mad2WTymEGFP	SW180	R2	9	Whole_Cell	OID2014133224	126.421	3042.22
mad2WTymEGFP	SW180	R2	9	Whole_Cell	OID2014133232	104.958	2249.99
mad2WTymEGFP	SW180	R2	9	Whole_Cell	OID20141332145	70.71	1725.23
mad2WTymEGFP	SW180	R2	9	Whole_Cell	OID2014133249	77.149	3027.45
mad2WTymEGFP	SW180	R2	9	Whole_Cell	OID2014133290	113.335	2135.44
mad2WTymEGFP	SW180	R2	9	Whole_Cell	OID2014133292	94.143	1987.77
mad2WTymEGFP	SW180	R2	9	Whole_Cell	OID20141332122	101.243	2162.44
mad2WTymEGFP	SW180	R2	9	Whole_Cell	OID20141332108	77.4531	2300.79
mad2WTymEGFP	SW180	R2	9	Whole_Cell	OID2014133274	80.01	2185.76
mad2WTymEGFP	SW180	R2	9	Whole_Cell	OID2014133210	64.149	3388.59
mad2WTymEGFP	SW180	R2	9	Whole_Cell	OID2014133276	49.7592	2955.72
mad2WTymEGFP	SW180	R2	9	Whole_Cell	OID2014133211	65.2635	2994.16
mad2WTymEGFP	SW180	R2	9	Whole_Cell	OID20141332131	67.9997	1650.46
mad2WTymEGFP	SW180	R2	10	Whole_Cell	OID20141520210	49.9123	2516.92
mad2WTymEGFP	SW180	R2	10	Whole_Cell	OID20141520165	79.8592	2004.7
mad2WTymEGFP	SW180	R2	10	Whole_Cell	OID20141520144	67.1419	2208.99
mad2WTymEGFP	SW180	R2	10	Whole_Cell	OID2014152065	66.0598	2163.41
mad2WTymEGFP	SW180	R2	10	Whole_Cell	OID2014152032	95.9574	2544.04
mad2WTymEGFP	SW180	R2	10	Whole_Cell	OID20141520209	48.0909	1692.12
mad2WTymEGFP	SW180	R2	10	Whole_Cell	OID20141520222	59.2794	2308.82
mad2WTymEGFP	SW180	R2	10	Whole_Cell	OID20141520119	74.4644	2118.15
mad2WTymEGFP	SW180	R2	10	Whole_Cell	OID2014152097	62.2676	2134.38
mad2WTymEGFP	SW180	R2	10	Whole_Cell	OID20141520151	93.0056	2812.84
mad2WTymEGFP	SW180	R2	10	Whole_Cell	OID20141520227	77.4053	1901.62
mad2WTymEGFP	SW180	R2	10	Whole_Cell	OID20141520181	74.3706	1673.23
mad2WTymEGFP	SW180	R2	10	Whole_Cell	OID2014152055	69.1778	3195.59
mad2WTymEGFP	SW180	R2	10	Whole_Cell	OID20141520110	56.0934	2957.1
mad2WTymEGFP	SW180	R2	10	Whole_Cell	OID2014152022	69.5968	2853
mad2WTymEGFP	SW180	R2	10	Whole_Cell	OID20141520238	69.7631	2033.78
mad2WTymEGFP	SW180	R2	10	Whole_Cell	OID20141520237	48.6071	2680.18
mad2WTymEGFP	SW180	R2	10	Whole_Cell	OID20141520191	71.913	2125.33
mad2WTymEGFP	SW180	R2	10	Whole_Cell	OID20141520180	60.0884	2382.03
mad2WTymEGFP	SW180	R2	10	Whole_Cell	OID20141520162	53.5417	2423.89
mad2WTymEGFP	SW180	R2	10	Whole_Cell	OID2014152049	58.1799	2753.47
mad2WTymEGFP	SW180	R2	10	Whole_Cell	OID20141520224	61.3031	2081.13
mad2WTymEGFP	SW180	R2	10	Whole_Cell	OID20141520142	59.3221	2752.51
mad2WTymEGFP	SW180	R2	10	Whole_Cell	OID2014152089	64.9122	2106.1
mad2WTymEGFP	SW180	R2	10	Whole_Cell	OID20141520208	53.3493	2110.35
mad2WTymEGFP	SW180	R2	10	Whole_Cell	OID20141520204	60.7169	2519.42
mad2WTymEGFP	SW180	R2	10	Whole_Cell	OID20141520202	51.663	2331.04
mad2WTymEGFP	SW180	R2	10	Whole_Cell	OID2014152054	50.4689	3447.24
mad2WTymEGFP	SW180	R2	10	Whole_Cell	OID20141520143	96.9332	2695.6
mad2WTymEGFP	SW180	R2	10	Whole_Cell	OID2014152098	97.7338	1724.96
mad2WTymEGFP	SW180	R2	10	Whole_Cell	OID2014152061	58.9171	2005.27
mad2WTymEGFP	SW180	R2	10	Whole_Cell	OID20141520150	102.608	2121.56
mad2WTymEGFP	SW180	R2	10	Whole_Cell	OID20141520258	46.6467	3185.31
mad2WTymEGFP	SW180	R2	10	Whole_Cell	OID20141520198	88.1161	1642.4
mad2WTymEGFP	SW180	R2	10	Whole_Cell	OID2014152093	75.1497	2304.04
mad2WTymEGFP	SW180	R2	10	Whole_Cell	OID20141520220	72.5892	2016.2
mad2WTymEGFP	SW180	R2	10	Whole_Cell	OID20141520206	52.3274	2521.45
mad2WTymEGFP	SW180	R2	10	Whole_Cell	OID2014152056	44.8068	3588.49
mad2WTymEGFP	SW180	R2	10	Whole_Cell	OID20141520216	60.7558	1952.5
mad2WTymEGFP	SW180	R2	10	Whole_Cell	OID20141520105	59.7654	3036.94
mad2WTymEGFP	SW180	R2	10	Whole_Cell	OID20141520225	63.8794	1578.69
mad2WTymEGFP	SW180	R2	10	Whole_Cell	OID2014152068	97.0859	2406.49
mad2WTymEGFP	SW180	R2	10	Whole_Cell	OID20141520212	98.1024	1939.26
mad2WTymEGFP	SW180	R2	11	Whole_Cell	OID20141552198	60.0654	2245.15
mad2WTymEGFP	SW180	R2	11	Whole_Cell	OID20141552169	79.2264	2682.5
mad2WTymEGFP	SW180	R2	11	Whole_Cell	OID20141552201	61.949	2217.25
mad2WTymEGFP	SW180	R2	11	Whole_Cell	OID2014155287	76.6526	3590.95
mad2WTymEGFP	SW180	R2	11	Whole_Cell	OID20141552176	42.0047	3643.7
mad2WTymEGFP	SW180	R2	11	Whole_Cell	OID20141552144	57.0454	2821.17
mad2WTymEGFP	SW180	R2	11	Whole_Cell	OID20141552115	75.8084	2069.9
mad2WTymEGFP	SW180	R2	11	Whole_Cell	OID20141552202	79.1165	2144.73
mad2WTymEGFP	SW180	R2	11	Whole_Cell	OID20141552225	57.4714	2884.68
mad2WTymEGFP	SW180	R2	11	Whole_Cell	OID20141552166	70.0605	2627.71
mad2WTymEGFP	SW180	R2	11	Whole_Cell	OID20141552165	57.0924	2631.72
mad2WTymEGFP	SW180	R2	11	Whole_Cell	OID20141552196	71.2778	2742.76
mad2WTymEGFP	SW180	R2	11	Whole_Cell	OID20141552228	61.7793	2065.6
mad2WTymEGFP	SW180	R2	11	Whole_Cell	OID20141552136	77.3974	2304.03
mad2WTymEGFP	SW180	R2	11	Whole_Cell	OID2014155283	65.6141	3182.48
mad2WTymEGFP	SW180	R2	11	Whole_Cell	OID20141552126	45.3061	2714.5
mad2WTymEGFP	SW180	R2	11	Whole_Cell	OID20141552160	63.2958	2450.71
mad2WTymEGFP	SW180	R2	11	Whole_Cell	OID20141552197	65.5245	2805.47
mad2WTymEGFP	SW180	R2	11	Whole_Cell	OID20141552139	71.5244	1377.89
mad2WTymEGFP	SW180	R2	11	Whole_Cell	OID2014155228	63.0444	3360.91
mad2WTymEGFP	SW180	R2	11	Whole_Cell	OID20141552213	45.6672	2354.07
mad2WTymEGFP	SW180	R2	11	Whole_Cell	OID20141552148	56.9756	2056.11
mad2WTymEGFP	SW180	R2	11	Whole_Cell	OID20141552188	68.5243	2779.37
mad2WTymEGFP	SW180	R2	11	Whole_Cell	OID20141552223	49.3977	2684.8
mad2WTymEGFP	SW180	R2	11	Whole_Cell	OID20141552227	68.8129	1979.29
mad2WTymEGFP	SW180	R2	11	Whole_Cell	OID20141552175	55.6458	2521.85
mad2WTymEGFP	SW180	R2	11	Whole_Cell	OID20141552120	57.4697	1547.44
mad2WTymEGFP	SW180	R2	11	Whole_Cell	OID20141552181	64.5413	3124.76
mad2WTymEGFP	SW180	R2	11	Whole_Cell	OID20141552211	57.0817	3357.18
mad2WTymEGFP	SW180	R2	11	Whole_Cell	OID20141552131	46.2259	3283.69
mad2WTymEGFP	SW180	R2	11	Whole_Cell	OID2014155261	49.125	3415.26
mad2WTymEGFP	SW180	R2	11	Whole_Cell	OID20141552199	50.322	2292.69
mad2WTymEGFP	SW180	R2	11	Whole_Cell	OID2014155295	83.5626	3083.93
mad2WTymEGFP	SW180	R2	11	Whole_Cell	OID20141552172	76.5528	2275.82
mad2WTymEGFP	SW180	R2	11	Whole_Cell	OID20141552145	60.6382	2501.84
mad2WTymEGFP	SW180	R2	11	Whole_Cell	OID20141552212	52.3516	2599.79
mad2WTymEGFP	SW180	R2	11	Whole_Cell	OID2014155289	47.5785	2504.3
mad2WTymEGFP	SW180	R2	11	Whole_Cell	OID20141552164	75.5288	2602.01
mad2WTymEGFP	SW180	R2	11	Whole_Cell	OID2014155284	61.0637	3237.24
mad2WTymEGFP	SW180	R2	11	Whole_Cell	OID20141552180	61.4097	2494.84
mad2WTymEGFP	SW180	R2	11	Whole_Cell	OID2014155275	43.8413	2973.1
mad2WTymEGFP	SW180	R2	11	Whole_Cell	OID20141552187	55.1004	2845.48
mad2WTymEGFP	SW180	R2	11	Whole_Cell	OID20141552103	52.0199	3303.98
mad2WTymEGFP	SW180	R2	11	Whole_Cell	OID2014155233	89.949	1981.86
mad2WTymEGFP	SW180	R2	11	Whole_Cell	OID2014155267	61.7474	2739.28
mad2WTymEGFP	SW180	R2	12	Whole_Cell	OID20141664	97.665	2008.51
mad2WTymEGFP	SW180	R2	12	Whole_Cell	OID2014166137	81.6943	2271.13
mad2WTymEGFP	SW180	R2	12	Whole_Cell	OID201416627	52.4446	2555.89
mad2WTymEGFP	SW180	R2	12	Whole_Cell	OID201416668	91.8344	2081.34
mad2WTymEGFP	SW180	R2	12	Whole_Cell	OID201416645	50.1293	2584.77
mad2WTymEGFP	SW180	R2	12	Whole_Cell	OID201416685	74.0227	2114.68
mad2WTymEGFP	SW180	R2	12	Whole_Cell	OID201416689	65.3056	2287.85
mad2WTymEGFP	SW180	R2	12	Whole_Cell	OID2014166121	84.6661	2112.12
mad2WTymEGFP	SW180	R2	12	Whole_Cell	OID201416616	71.7003	2092.79
mad2WTymEGFP	SW180	R2	12	Whole_Cell	OID2014166117	37.7124	3085.95
mad2WTymEGFP	SW180	R2	12	Whole_Cell	OID201416670	82.2854	2355.58
mad2WTymEGFP	SW180	R2	12	Whole_Cell	OID2014166160	38.9213	1900.48
mad2WTymEGFP	SW180	R2	12	Whole_Cell	OID201416664	91.059	2304.61
mad2WTymEGFP	SW180	R2	12	Whole_Cell	OID2014166111	74.2358	1810.4
mad2WTymEGFP	SW180	R2	12	Whole_Cell	OID201416671	90.5158	2440.82
mad2WTymEGFP	SW180	R2	12	Whole_Cell	OID2014166146	48.9294	1630.38
mad2WTymEGFP	SW180	R2	12	Whole_Cell	OID201416638	57.0563	2688.6
mad2WTymEGFP	SW180	R2	12	Whole_Cell	OID201416641	75.4381	2879.67
mad2WTymEGFP	SW180	R2	12	Whole_Cell	OID2014166131	84.9835	2429.04
mad2WTymEGFP	SW180	R2	12	Whole_Cell	OID201416660	67.1467	3136.23
mad2WTymEGFP	SW180	R2	12	Whole_Cell	OID201416674	51.1682	2279.73
mad2WTymEGFP	SW180	R2	12	Whole_Cell	OID201416642	101.44	2951.47
mad2WTymEGFP	SW180	R2	12	Whole_Cell	OID201416640	75.6926	2604.87
mad2WTymEGFP	SW180	R2	12	Whole_Cell	OID201416649	50.1778	2321.38
mad2WTymEGFP	SW180	R2	12	Whole_Cell	OID2014166113	81.8138	1916.79
mad2WTymEGFP	SW180	R2	12	Whole_Cell	OID201416694	87.6895	2771.23
mad2WTymEGFP	SW180	R2	12	Whole_Cell	OID201416656	59.2771	3057.55
mad2WTymEGFP	SW180	R2	12	Whole_Cell	OID2014166140	64.2545	1812.15
mad2WTymEGFP	SW180	R2	13	Whole_Cell	OID20141619284	47.2417	2658.25
mad2WTymEGFP	SW180	R2	13	Whole_Cell	OID20141619262	37.177	2481.01
mad2WTymEGFP	SW180	R2	13	Whole_Cell	OID20141619116	39.2525	3677.07
mad2WTymEGFP	SW180	R2	13	Whole_Cell	OID20141619135	63.2018	3635.38
mad2WTymEGFP	SW180	R2	13	Whole_Cell	OID2014161958	81.7579	3390.22
mad2WTymEGFP	SW180	R2	13	Whole_Cell	OID20141619296	64.7337	2812.39
mad2WTymEGFP	SW180	R2	13	Whole_Cell	OID20141619291	62.3386	2112.7
mad2WTymEGFP	SW180	R2	13	Whole_Cell	OID20141619220	68.4017	2501.32
mad2WTymEGFP	SW180	R2	13	Whole_Cell	OID201416196	55.3032	4939.62
mad2WTymEGFP	SW180	R2	13	Whole_Cell	OID2014161972	47.1725	4013.1
mad2WTymEGFP	SW180	R2	13	Whole_Cell	OID20141619110	46.3315	4103.45
mad2WTymEGFP	SW180	R2	13	Whole_Cell	OID20141619272	81.5785	2515.61
mad2WTymEGFP	SW180	R2	13	Whole_Cell	OID2014161920	72.2025	3735.57
mad2WTymEGFP	SW180	R2	13	Whole_Cell	OID20141619138	49.1766	3276.29
mad2WTymEGFP	SW180	R2	13	Whole_Cell	OID20141619142	64.4723	2728.73
mad2WTymEGFP	SW180	R2	13	Whole_Cell	OID2014161994	81.9352	3078.57
mad2WTymEGFP	SW180	R2	13	Whole_Cell	OID2014161917	44.5859	4174.78
mad2WTymEGFP	SW180	R2	13	Whole_Cell	OID2014161971	70.1563	3266.32
mad2WTymEGFP	SW180	R2	13	Whole_Cell	OID20141619320	50.078	2677.41
mad2WTymEGFP	SW180	R2	13	Whole_Cell	OID2014161919	42.695	4103.66
mad2WTymEGFP	SW180	R2	13	Whole_Cell	OID20141619187	70.4679	2533.22
mad2WTymEGFP	SW180	R2	13	Whole_Cell	OID2014161939	55.8368	3943.95
mad2WTymEGFP	SW180	R2	13	Whole_Cell	OID2014161918	53.1443	3710.24
mad2WTymEGFP	SW180	R2	13	Whole_Cell	OID20141619165	58.1191	3517.96
mad2WTymEGFP	SW180	R2	13	Whole_Cell	OID20141619131	43.0848	3863.36
mad2WTymEGFP	SW180	R2	13	Whole_Cell	OID20141619273	57.1056	2975.7
mad2WTymEGFP	SW180	R2	13	Whole_Cell	OID20141619299	52.4219	2108.34
mad2WTymEGFP	SW180	R2	13	Whole_Cell	OID20141619218	49.1001	3130.86
mad2WTymEGFP	SW180	R2	13	Whole_Cell	OID20141619145	45.4421	3148.01
mad2WTymEGFP	SW180	R2	13	Whole_Cell	OID20141619111	57.2532	3930.51
mad2WTymEGFP	SW180	R2	13	Whole_Cell	OID20141619212	80.3244	2866.38
mad2WTymEGFP	SW180	R2	13	Whole_Cell	OID20141619126	67.7515	3763.77
mad2WTymEGFP	SW180	R2	13	Whole_Cell	OID2014161977	46.4384	3757.26
mad2WTymEGFP	SW180	R2	13	Whole_Cell	OID20141619234	68.6273	2978.39
mad2WTymEGFP	SW180	R2	13	Whole_Cell	OID20141619129	70.1807	3573.5
mad2WTymEGFP	SW180	R2	13	Whole_Cell	OID2014161929	84.0516	3745.23
mad2WTymEGFP	SW180	R2	13	Whole_Cell	OID20141619253	61.1968	2704.01
mad2WTymEGFP	SW180	R2	13	Whole_Cell	OID20141619271	80.5462	2875.39
mad2WTymEGFP	SW180	R2	13	Whole_Cell	OID20141619236	59.8575	2975.49
mad2WTymEGFP	SW180	R2	13	Whole_Cell	OID20141619210	48.8612	3426.98
mad2WTymEGFP	SW180	R2	13	Whole_Cell	OID20141619241	60.2646	3147.44
mad2WTymEGFP	SW180	R2	13	Whole_Cell	OID2014161951	41.1156	3620.56
mad2WTymEGFP	SW180	R2	13	Whole_Cell	OID20141619298	59.4481	3674.14
mad2WTymEGFP	SW180	R2	13	Whole_Cell	OID20141619102	71.7788	3378.98
mad2WTymEGFP	SW180	R2	13	Whole_Cell	OID20141619179	45.4747	3363.81
mad2WTymEGFP	SW180	R2	13	Whole_Cell	OID2014161959	63.4046	2603.46
mad2WTymEGFP	SW180	R2	13	Whole_Cell	OID20141619214	38.5255	4601.48
mad2WTymEGFP	SW180	R2	13	Whole_Cell	OID20141619121	49.0593	2784.38
mad2WTymEGFP	SW180	R2	13	Whole_Cell	OID20141619319	40.5723	3387.08
mad2WTymEGFP	SW180	R2	13	Whole_Cell	OID20141619164	56.8053	3033.01
mad2WTymEGFP	SW180	R2	13	Whole_Cell	OID20141619311	39.9697	3678.39
mad2WTymEGFP	SW180	R2	13	Whole_Cell	OID20141619148	48.2717	4450.45
mad2WTymEGFP	SW180	R2	13	Whole_Cell	OID20141619240	75.9534	2938.97
mad2WTymEGFP	SW180	R2	13	Whole_Cell	OID2014161914	73.0363	4102.93
mad2WTymEGFP	SW180	R2	13	Whole_Cell	OID2014161913	59.1772	4584.65
mad2WTymEGFP	SW180	R2	13	Whole_Cell	OID20141619176	55.9056	3228.24
mad2WTymEGFP	SW180	R2	13	Whole_Cell	OID20141619203	40.5667	3693.68
mad2WTymEGFP	SW180	R2	13	Whole_Cell	OID20141619259	46.5486	4103.89
mad2WTymEGFP	SW180	R2	16	Whole_Cell	OID20141650110	95.4793	2115.66
mad2WTymEGFP	SW180	R2	16	Whole_Cell	OID20141650201	77.8593	2120.74
mad2WTymEGFP	SW180	R2	16	Whole_Cell	OID20141650174	68.9472	2414.9
mad2WTymEGFP	SW180	R2	16	Whole_Cell	OID20141650123	50.7536	2806.91
mad2WTymEGFP	SW180	R2	16	Whole_Cell	OID20141650106	69.6767	2663.78
mad2WTymEGFP	SW180	R2	16	Whole_Cell	OID2014165028	83.3412	2371.71
mad2WTymEGFP	SW180	R2	16	Whole_Cell	OID2014165022	70.1686	3644.69
mad2WTymEGFP	SW180	R2	16	Whole_Cell	OID20141650139	50.2066	2693.84
mad2WTymEGFP	SW180	R2	16	Whole_Cell	OID20141650243	71.03	2762.74
mad2WTymEGFP	SW180	R2	16	Whole_Cell	OID20141650101	52.1886	2364.74
mad2WTymEGFP	SW180	R2	16	Whole_Cell	OID20141650157	72.6596	2227.08
mad2WTymEGFP	SW180	R2	16	Whole_Cell	OID2014165083	88.9727	2876.38
mad2WTymEGFP	SW180	R2	16	Whole_Cell	OID2014165069	104.76	2209.27
mad2WTymEGFP	SW180	R2	16	Whole_Cell	OID2014165085	68.2319	2205.72
mad2WTymEGFP	SW180	R2	16	Whole_Cell	OID20141650122	63.5019	3773.74
mad2WTymEGFP	SW180	R2	16	Whole_Cell	OID2014165087	79.2957	2158.36
mad2WTymEGFP	SW180	R2	16	Whole_Cell	OID20141650250	44.2692	3261.05
mad2WTymEGFP	SW180	R2	16	Whole_Cell	OID20141650248	46.8762	3140.62
mad2WTymEGFP	SW180	R2	16	Whole_Cell	OID20141650116	55.4487	2674.31
mad2WTymEGFP	SW180	R2	16	Whole_Cell	OID2014165034	68.2168	2400.83
mad2WTymEGFP	SW180	R2	16	Whole_Cell	OID2014165076	61.9161	3753.43
mad2WTymEGFP	SW180	R2	16	Whole_Cell	OID20141650211	89.554	1696.76
mad2WTymEGFP	SW180	R2	16	Whole_Cell	OID20141650210	81.1491	1796.95
mad2WTymEGFP	SW180	R2	16	Whole_Cell	OID2014165061	95.3185	2817.31
mad2WTymEGFP	SW180	R2	16	Whole_Cell	OID20141650180	57.5219	2032.45
mad2WTymEGFP	SW180	R2	16	Whole_Cell	OID20141650179	59.8433	2234
mad2WTymEGFP	SW180	R2	16	Whole_Cell	OID20141650114	98.062	1859.68
mad2WTymEGFP	SW180	R2	16	Whole_Cell	OID2014165033	67.6804	2940.48
mad2WTymEGFP	SW180	R2	16	Whole_Cell	OID20141650146	68.5202	2022.47
mad2WTymEGFP	SW180	R2	16	Whole_Cell	OID2014165037	106.096	2742.03
mad2WTymEGFP	SW180	R2	16	Whole_Cell	OID2014165047	87.4652	2777.33
mad2WTymEGFP	SW180	R2	16	Whole_Cell	OID2014165055	48.9953	2472.71
mad2WTymEGFP	SW180	R2	16	Whole_Cell	OID2014165013	66.6505	3962.36
mad2WTymEGFP	SW180	R2	16	Whole_Cell	OID20141650117	118.784	2418.23
mad2WTymEGFP	SW180	R2	16	Whole_Cell	OID20141650113	67.9264	3270.06
mad2WTymEGFP	SW180	R2	16	Whole_Cell	OID20141650228	55.1613	2472.74
mad2WTymEGFP	SW180	R2	16	Whole_Cell	OID2014165074	94.7958	2259.18
mad2WTymEGFP	SW180	R2	16	Whole_Cell	OID2014165072	83.9103	2186.83
mad2WTymEGFP	SW180	R2	16	Whole_Cell	OID20141650222	75.8456	1898.66
mad2WTymEGFP	SW180	R2	16	Whole_Cell	OID20141650218	88.7383	2361.84
mad2WTymEGFP	SW180	R2	16	Whole_Cell	OID2014165077	77.7589	2956.86
mad2WTymEGFP	SW180	R2	16	Whole_Cell	OID2014165027	88.2384	2699.89
mad2WTymEGFP	SW180	R2	16	Whole_Cell	OID2014165039	111.986	2810.98
mad2WTymEGFP	SW180	R2	16	Whole_Cell	OID20141650187	47.4715	2414.19
mad2WTymEGFP	SW180	R2	16	Whole_Cell	OID20141650105	128.917	1979.93
mad2WTymEGFP	SW180	R2	16	Whole_Cell	OID2014165020	113.377	2721.93
mad2WTymEGFP	SW180	R2	16	Whole_Cell	OID20141650138	59.7184	2465.52
mad2WTymEGFP	SW180	R2	16	Whole_Cell	OID20141650167	63.8085	2657.39
mad2WTymEGFP	SW180	R2	16	Whole_Cell	OID2014165045	62.1167	3631.56
mad2WTymEGFP	SW180	R2	16	Whole_Cell	OID2014165098	102.821	3095.43
mad2WTymEGFP	SW180	R2	16	Whole_Cell	OID2014165097	64.8816	2854.03
mad2WTymEGFP	SW180	R2	16	Whole_Cell	OID20141650175	77.1805	1706.41
mad2WTymEGFP	SW180	R2	16	Whole_Cell	OID20141650124	81.1966	2318.69
mad2WTymEGFP	SW180	R2	16	Whole_Cell	OID20141650131	95.4747	2332.97
mad2WTymEGFP	SW180	R2	16	Whole_Cell	OID2014165078	53.4284	3172.81
mad2WTymEGFP	SW180	R2	16	Whole_Cell	OID20141650154	104.68	1926.76
mad2WTymEGFP	SW180	R2	16	Whole_Cell	OID20141650266	58.3002	2578.77
mad2WTymEGFP	SW180	R2	16	Whole_Cell	OID20141650197	53.6734	3234.66
mad2WTymEGFP	SW180	R2	16	Whole_Cell	OID20141650103	96.8356	1947.04
mad2WTymEGFP	SW180	R2	16	Whole_Cell	OID20141650227	88.6051	1909
mad2WTymEGFP	SW180	R2	16	Whole_Cell	OID20141650207	75.5084	3009.43
mad2WTymEGFP	SW180	R2	16	Whole_Cell	OID2014165052	59.9848	2799.35
mad2WTymEGFP	SW180	R2	16	Whole_Cell	OID20141650128	51.9432	2755.42
mad2WTymEGFP	SW180	R2	16	Whole_Cell	OID20141650189	69.1661	2641.75
mad2WTymEGFP	SW180	R2	16	Whole_Cell	OID20141650287	42.7077	2684.68
mad2WTymEGFP	SW180	R2	16	Whole_Cell	OID20141650267	59.7688	2454.34
mad2WTymEGFP	SW180	R2	16	Whole_Cell	OID20141650257	58.5639	2707.58
mad2WTymEGFP	SW180	R2	16	Whole_Cell	OID2014165025	98.5094	2493.85
mad2WTymEGFP	SW180	R2	16	Whole_Cell	OID2014165010	76.7129	3337.61
mad2WTymEGFP	SW180	R2	16	Whole_Cell	OID2014165091	59.1155	2401.96
mad2WTymEGFP	SW180	R2	16	Whole_Cell	OID20141650249	85.0791	2807
mad2WTymEGFP	SW180	R2	16	Whole_Cell	OID20141650285	46.7571	3850.97
mad2WTymEGFP	SW180	R2	16	Whole_Cell	OID20141650170	95.1334	2242.48
mad2WTymEGFP	SW180	R2	16	Whole_Cell	OID20141650168	76.5002	1977.4
mad2WTymEGFP	SW180	R2	16	Whole_Cell	OID2014165051	82.1701	2399.43
mad2WTymEGFP	SW180	R2	16	Whole_Cell	OID2014165089	78.604	1946.44
mad2WTymEGFP	SW180	R2	16	Whole_Cell	OID20141650221	72.9313	1922.63
mad2WTymEGFP	SW180	R2	16	Whole_Cell	OID20141650303	63.2896	1577.87
mad2WTymEGFP	SW180	R2	16	Whole_Cell	OID20141650220	82.0244	2466.41
mad3WTymEGFP	SW182	R2	1	Whole_Cell	OID20141930115	82.5815	2505.41
mad3WTymEGFP	SW182	R2	1	Whole_Cell	OID2014193044	63.264	1859.46
mad3WTymEGFP	SW182	R2	1	Whole_Cell	OID20141930146	53.9907	1965.59
mad3WTymEGFP	SW182	R2	1	Whole_Cell	OID2014193068	66.3612	1574.53
mad3WTymEGFP	SW182	R2	1	Whole_Cell	OID2014193028	53.8632	2753.1
mad3WTymEGFP	SW182	R2	1	Whole_Cell	OID20141930135	41.9513	2158.58
mad3WTymEGFP	SW182	R2	1	Whole_Cell	OID20141930158	54.4609	2126.94
mad3WTymEGFP	SW182	R2	1	Whole_Cell	OID20141930124	45.7239	2564.16
mad3WTymEGFP	SW182	R2	1	Whole_Cell	OID2014193079	91.1086	2007.57
mad3WTymEGFP	SW182	R2	1	Whole_Cell	OID2014193045	63.3777	2159.73
mad3WTymEGFP	SW182	R2	1	Whole_Cell	OID20141930165	105.317	2539.25
mad3WTymEGFP	SW182	R2	1	Whole_Cell	OID20141930178	70.9404	1564.06
mad3WTymEGFP	SW182	R2	1	Whole_Cell	OID2014193048	88.0913	2186.34
mad3WTymEGFP	SW182	R2	1	Whole_Cell	OID2014193086	60.2818	2041.36
mad3WTymEGFP	SW182	R2	1	Whole_Cell	OID2014193030	63.9156	2047.5
mad3WTymEGFP	SW182	R2	1	Whole_Cell	OID20141930155	60.4125	1853.63
mad3WTymEGFP	SW182	R2	1	Whole_Cell	OID2014193099	74.8206	1748.57
mad3WTymEGFP	SW182	R2	1	Whole_Cell	OID20141930133	59.8565	1784.49
mad3WTymEGFP	SW182	R2	1	Whole_Cell	OID2014193015	76.2323	2216.24
mad3WTymEGFP	SW182	R2	1	Whole_Cell	OID2014193041	57.1478	1683.79
mad3WTymEGFP	SW182	R2	1	Whole_Cell	OID20141930138	78.7566	2070.81
mad3WTymEGFP	SW182	R2	1	Whole_Cell	OID2014193070	108.514	2514.36
mad3WTymEGFP	SW182	R2	1	Whole_Cell	OID2014193033	54.5041	1981.24
mad3WTymEGFP	SW182	R2	1	Whole_Cell	OID20141930145	61.1716	2110.28
mad3WTymEGFP	SW182	R2	1	Whole_Cell	OID20141930106	51.6167	1572.02
mad3WTymEGFP	SW182	R2	1	Whole_Cell	OID20141930177	49.5531	2221.34
mad3WTymEGFP	SW182	R2	1	Whole_Cell	OID2014193043	92.2992	1951.12
mad3WTymEGFP	SW182	R2	1	Whole_Cell	OID2014193076	51.2094	2184.06
mad3WTymEGFP	SW182	R2	1	Whole_Cell	OID2014193083	72.3358	2726.78
mad3WTymEGFP	SW182	R2	1	Whole_Cell	OID2014193038	76.8482	2021.04
mad3WTymEGFP	SW182	R2	1	Whole_Cell	OID2014193091	56.3942	2204.99
mad3WTymEGFP	SW182	R2	1	Whole_Cell	OID20141930110	68.2653	2014.99
mad3WTymEGFP	SW182	R2	4	Whole_Cell	OID2014195246	83.6734	1978.72
mad3WTymEGFP	SW182	R2	4	Whole_Cell	OID2014195255	75.0229	1528.19
mad3WTymEGFP	SW182	R2	4	Whole_Cell	OID2014195222	91.5	1183.97
mad3WTymEGFP	SW182	R2	4	Whole_Cell	OID2014195227	118.957	1795.85
mad3WTymEGFP	SW182	R2	4	Whole_Cell	OID20141952113	82.494	2435.79
mad3WTymEGFP	SW182	R2	4	Whole_Cell	OID2014195289	108.237	1559.13
mad3WTymEGFP	SW182	R2	4	Whole_Cell	OID2014195218	89.0666	1559.86
mad3WTymEGFP	SW182	R2	4	Whole_Cell	OID2014195297	77.6834	1418.76
mad3WTymEGFP	SW182	R2	4	Whole_Cell	OID20141952104	68.2292	1392.6
mad3WTymEGFP	SW182	R2	4	Whole_Cell	OID2014195296	100.391	1259.75
mad3WTymEGFP	SW182	R2	4	Whole_Cell	OID2014195214	72.7981	1516.44
mad3WTymEGFP	SW182	R2	4	Whole_Cell	OID2014195249	82.1142	2543.3
mad3WTymEGFP	SW182	R2	4	Whole_Cell	OID2014195234	77.6861	2312.9
mad3WTymEGFP	SW182	R2	4	Whole_Cell	OID20141952137	85.218	2311.26
mad3WTymEGFP	SW182	R2	4	Whole_Cell	OID201419529	113.914	2167.15
mad3WTymEGFP	SW182	R2	4	Whole_Cell	OID20141952103	66.4458	1098.9
mad3WTymEGFP	SW182	R2	4	Whole_Cell	OID2014195231	72.3533	2391.98
mad3WTymEGFP	SW182	R2	4	Whole_Cell	OID2014195283	80.2458	1523.74
mad3WTymEGFP	SW182	R2	4	Whole_Cell	OID20141952133	74.709	1188.1
mad3WTymEGFP	SW182	R2	4	Whole_Cell	OID2014195220	58.1775	1745.99
mad3WTymEGFP	SW182	R2	4	Whole_Cell	OID20141952101	79.0428	1395.65
mad3WTymEGFP	SW182	R2	4	Whole_Cell	OID20141952130	88.8759	1614.97
mad3WTymEGFP	SW182	R2	4	Whole_Cell	OID201419528	110.592	1932.2
mad3WTymEGFP	SW182	R2	4	Whole_Cell	OID2014195237	54.615	1725.38
mad3WTymEGFP	SW182	R2	4	Whole_Cell	OID2014195263	61.4865	1355.74
mad3WTymEGFP	SW182	R2	4	Whole_Cell	OID20141952111	62.0845	1138.16
mad3WTymEGFP	SW182	R2	4	Whole_Cell	OID2014195232	101.49	1289.11
mad3WTymEGFP	SW182	R2	4	Whole_Cell	OID2014195274	101.249	1425.21
mad3WTymEGFP	SW182	R2	4	Whole_Cell	OID2014195281	78.3017	1522.82
mad3WTymEGFP	SW182	R2	4	Whole_Cell	OID2014195293	66.9943	1124.81
mad3WTymEGFP	SW182	R2	4	Whole_Cell	OID2014195238	85.0916	1838.35
mad3WTymEGFP	SW182	R2	4	Whole_Cell	OID20141952140	74.0997	1709.96
mad3WTymEGFP	SW182	R2	6	Whole_Cell	OID20142011313	48.0552	2037.15
mad3WTymEGFP	SW182	R2	6	Whole_Cell	OID20142011130	116.786	1582.5
mad3WTymEGFP	SW182	R2	6	Whole_Cell	OID20142011282	48.9447	1831.21
mad3WTymEGFP	SW182	R2	6	Whole_Cell	OID2014201129	59.6693	2289.18
mad3WTymEGFP	SW182	R2	6	Whole_Cell	OID2014201191	74.8726	2130.43
mad3WTymEGFP	SW182	R2	6	Whole_Cell	OID2014201157	75.7226	2738.41
mad3WTymEGFP	SW182	R2	6	Whole_Cell	OID2014201167	50.9794	1857.88
mad3WTymEGFP	SW182	R2	6	Whole_Cell	OID20142011302	56.312	1676.27
mad3WTymEGFP	SW182	R2	6	Whole_Cell	OID20142011143	85.02	2064.16
mad3WTymEGFP	SW182	R2	6	Whole_Cell	OID20142011111	64.4165	2738.19
mad3WTymEGFP	SW182	R2	6	Whole_Cell	OID20142011246	44.7452	2360.47
mad3WTymEGFP	SW182	R2	6	Whole_Cell	OID20142011164	66.8262	1539.01
mad3WTymEGFP	SW182	R2	6	Whole_Cell	OID20142011128	64.0277	2385.07
mad3WTymEGFP	SW182	R2	6	Whole_Cell	OID20142011212	60.0017	2277.2
mad3WTymEGFP	SW182	R2	6	Whole_Cell	OID2014201156	50.7303	2189.05
mad3WTymEGFP	SW182	R2	6	Whole_Cell	OID20142011195	50.0553	2033.51
mad3WTymEGFP	SW182	R2	6	Whole_Cell	OID20142011298	50.5804	2650.75
mad3WTymEGFP	SW182	R2	6	Whole_Cell	OID20142011314	57.4574	1949.68
mad3WTymEGFP	SW182	R2	6	Whole_Cell	OID20142011210	64.7831	1235.88
mad3WTymEGFP	SW182	R2	6	Whole_Cell	OID2014201140	77.8945	2432.35
mad3WTymEGFP	SW182	R2	6	Whole_Cell	OID2014201168	64.949	3064.76
mad3WTymEGFP	SW182	R2	6	Whole_Cell	OID20142011222	59.4154	1711.43
mad3WTymEGFP	SW182	R2	6	Whole_Cell	OID20142011165	99.3923	1620.7
mad3WTymEGFP	SW182	R2	6	Whole_Cell	OID2014201136	83.6961	1935.45
mad3WTymEGFP	SW182	R2	6	Whole_Cell	OID20142011133	63.0621	1639.96
mad3WTymEGFP	SW182	R2	6	Whole_Cell	OID20142011217	78.2269	1546.6
mad3WTymEGFP	SW182	R2	6	Whole_Cell	OID20142011201	63.8307	1749.71
mad3WTymEGFP	SW182	R2	6	Whole_Cell	OID2014201149	96.8475	2655.86
mad3WTymEGFP	SW182	R2	6	Whole_Cell	OID20142011191	104.766	1820.35
mad3WTymEGFP	SW182	R2	6	Whole_Cell	OID20142011115	61.7956	2737.75
mad3WTymEGFP	SW182	R2	6	Whole_Cell	OID20142011152	64.9286	2000.54
mad3WTymEGFP	SW182	R2	6	Whole_Cell	OID2014201195	42.6341	2643.13
mad3WTymEGFP	SW182	R2	6	Whole_Cell	OID2014201128	73.3312	1974.37
mad3WTymEGFP	SW182	R2	6	Whole_Cell	OID20142011168	94.5223	2181.34
mad3WTymEGFP	SW182	R2	6	Whole_Cell	OID20142011278	48.6843	2367.52
mad3WTymEGFP	SW182	R2	6	Whole_Cell	OID20142011163	45.6375	2290.6
mad3WTymEGFP	SW182	R2	6	Whole_Cell	OID20142011181	72.6964	2316.17
mad3WTymEGFP	SW182	R2	6	Whole_Cell	OID20142011283	35.3588	1795.82
mad3WTymEGFP	SW182	R2	6	Whole_Cell	OID20142011180	46.5027	2121.96
mad3WTymEGFP	SW182	R2	6	Whole_Cell	OID2014201185	54.0425	2629.23
mad3WTymEGFP	SW182	R2	6	Whole_Cell	OID2014201117	65.6879	2480.04
mad3WTymEGFP	SW182	R2	6	Whole_Cell	OID2014201182	58.4245	2223.43
mad3WTymEGFP	SW182	R2	6	Whole_Cell	OID2014201158	57.5606	2034.07
mad3WTymEGFP	SW182	R2	6	Whole_Cell	OID20142011227	51.6381	2191.21
mad3WTymEGFP	SW182	R2	6	Whole_Cell	OID20142011219	61.7323	1919.14
mad3WTymEGFP	SW182	R2	6	Whole_Cell	OID20142011211	73.8288	1933.03
mad3WTymEGFP	SW182	R2	6	Whole_Cell	OID20142011146	69.6109	2159.91
mad3WTymEGFP	SW182	R2	6	Whole_Cell	OID20142011104	133.768	2140.15
mad3WTymEGFP	SW182	R2	6	Whole_Cell	OID20142011308	49.6609	1785.07
mad3WTymEGFP	SW182	R2	6	Whole_Cell	OID2014201169	49.9771	2942.73
mad3WTymEGFP	SW182	R2	6	Whole_Cell	OID2014201132	116.972	1886.7
mad3WTymEGFP	SW182	R2	6	Whole_Cell	OID20142011248	35.8493	1843.29
mad3WTymEGFP	SW182	R2	6	Whole_Cell	OID2014201188	97.2211	2084.98
mad3WTymEGFP	SW182	R2	6	Whole_Cell	OID20142011250	96.2652	1153.77
mad3WTymEGFP	SW182	R2	6	Whole_Cell	OID20142011236	56.8904	1890.76
mad3WTymEGFP	SW182	R2	6	Whole_Cell	OID2014201165	48.9599	2249.36
mad3WTymEGFP	SW182	R2	6	Whole_Cell	OID20142011204	81.0832	1380.31
mad3WTymEGFP	SW182	R2	6	Whole_Cell	OID20142011253	53.9061	1706.48
mad3WTymEGFP	SW182	R2	6	Whole_Cell	OID20142011113	64.2254	2003.04
mad3WTymEGFP	SW182	R2	6	Whole_Cell	OID2014201143	49.2635	2338.75
mad3WTymEGFP	SW182	R2	6	Whole_Cell	OID20142011276	58.0064	1192.66
mad3WTymEGFP	SW182	R2	6	Whole_Cell	OID20142011192	106.301	1867.22
mad3WTymEGFP	SW182	R2	6	Whole_Cell	OID20142011287	96.864	1314.53
mad2WTymEGFP	SW180	R4	1	Whole_Cell	OID20214114189	58.8421	2073.63
mad2WTymEGFP	SW180	R4	1	Whole_Cell	OID202141141165	77.0807	1658.24
mad2WTymEGFP	SW180	R4	1	Whole_Cell	OID202141141160	44.6498	3896.58
mad2WTymEGFP	SW180	R4	1	Whole_Cell	OID20214114187	76.5802	2177.67
mad2WTymEGFP	SW180	R4	1	Whole_Cell	OID202141141117	82.7477	2365.86
mad2WTymEGFP	SW180	R4	1	Whole_Cell	OID20214114139	82.3213	1860.27
mad2WTymEGFP	SW180	R4	1	Whole_Cell	OID20214114188	73.3859	2047.09
mad2WTymEGFP	SW180	R4	1	Whole_Cell	OID20214114135	51.4239	2796.91
mad2WTymEGFP	SW180	R4	1	Whole_Cell	OID20214114136	93.7339	2105.82
mad2WTymEGFP	SW180	R4	1	Whole_Cell	OID20214114152	55.5188	1693.99
mad2WTymEGFP	SW180	R4	1	Whole_Cell	OID202141141191	65.2602	2625.08
mad2WTymEGFP	SW180	R4	1	Whole_Cell	OID20214114172	51.7889	2162.98
mad2WTymEGFP	SW180	R4	1	Whole_Cell	OID202141141168	51.5132	2116.31
mad2WTymEGFP	SW180	R4	1	Whole_Cell	OID20214114177	68.9643	1846.03
mad2WTymEGFP	SW180	R4	1	Whole_Cell	OID202141141188	50.201	2604.46
mad2WTymEGFP	SW180	R4	1	Whole_Cell	OID202141141131	60.4051	1886.43
mad2WTymEGFP	SW180	R4	1	Whole_Cell	OID202141141128	69.6805	2084.26
mad2WTymEGFP	SW180	R4	1	Whole_Cell	OID20214114166	82.5684	1686.28
mad2WTymEGFP	SW180	R4	1	Whole_Cell	OID202141141130	78.9091	1950.74
mad2WTymEGFP	SW180	R4	1	Whole_Cell	OID20214114131	69.2848	1736.58
mad2WTymEGFP	SW180	R4	1	Whole_Cell	OID202141141163	65.9042	2753.54
mad2WTymEGFP	SW180	R4	1	Whole_Cell	OID202141141148	53.8543	2294.83
mad2WTymEGFP	SW180	R4	1	Whole_Cell	OID20214114175	66.4697	2215.31
mad2WTymEGFP	SW180	R4	1	Whole_Cell	OID202141141118	78.2665	2133.81
mad2WTymEGFP	SW180	R4	1	Whole_Cell	OID202141141177	61.7986	2519.71
mad2WTymEGFP	SW180	R4	1	Whole_Cell	OID202141141134	69.2215	1982.84
mad2WTymEGFP	SW180	R4	1	Whole_Cell	OID202141141190	70.9551	1542.69
mad2WTymEGFP	SW180	R4	1	Whole_Cell	OID202141141115	56.9657	2550.26
mad2WTymEGFP	SW180	R4	1	Whole_Cell	OID202141141230	126.569	2436.41
mad2WTymEGFP	SW180	R4	1	Whole_Cell	OID20214114170	47.2595	3236.95
mad2WTymEGFP	SW180	R4	1	Whole_Cell	OID20214114157	73.014	2253.24
mad2WTymEGFP	SW180	R4	1	Whole_Cell	OID20214114154	92.243	2140.21
mad2WTymEGFP	SW180	R4	1	Whole_Cell	OID202141141145	92.4429	1533.11
mad2WTymEGFP	SW180	R4	1	Whole_Cell	OID20214114155	45.0535	2600.39
mad2WTymEGFP	SW180	R4	1	Whole_Cell	OID202141141182	64.7817	1839.47
mad2WTymEGFP	SW180	R4	1	Whole_Cell	OID202141141162	42.5302	2447.62
mad2WTymEGFP	SW180	R4	1	Whole_Cell	OID202141141147	60.5964	2318.22
mad2WTymEGFP	SW180	R4	1	Whole_Cell	OID20214114193	76.0054	1510.82
mad2WTymEGFP	SW180	R4	1	Whole_Cell	OID2021411414	93.5601	2422.12
mad2WTymEGFP	SW180	R4	1	Whole_Cell	OID20214114126	49.057	2175.78
mad2WTymEGFP	SW180	R4	1	Whole_Cell	OID202141141146	60.5738	1519.01
mad2WTymEGFP	SW180	R4	2	Whole_Cell	OID2021412013	63.6789	2619.01
mad2WTymEGFP	SW180	R4	2	Whole_Cell	OID2021412084	79.5373	1683.69
mad2WTymEGFP	SW180	R4	2	Whole_Cell	OID20214120120	71.6844	1792.81
mad2WTymEGFP	SW180	R4	2	Whole_Cell	OID20214120160	50.8011	2493.96
mad2WTymEGFP	SW180	R4	2	Whole_Cell	OID2021412071	41.6964	2242.89
mad2WTymEGFP	SW180	R4	2	Whole_Cell	OID20214120144	54.2093	2346.01
mad2WTymEGFP	SW180	R4	2	Whole_Cell	OID20214120118	69.9028	1906.65
mad2WTymEGFP	SW180	R4	2	Whole_Cell	OID20214120204	51.2612	1403.77
mad2WTymEGFP	SW180	R4	2	Whole_Cell	OID20214120125	68.8532	2416.1
mad2WTymEGFP	SW180	R4	2	Whole_Cell	OID20214120124	62.5469	2020.96
mad2WTymEGFP	SW180	R4	2	Whole_Cell	OID20214120165	71.8234	1780.96
mad2WTymEGFP	SW180	R4	2	Whole_Cell	OID20214120198	50.3274	3417.75
mad2WTymEGFP	SW180	R4	2	Whole_Cell	OID20214120210	38.8111	2139.76
mad2WTymEGFP	SW180	R4	2	Whole_Cell	OID202141209	38.455	3266.75
mad2WTymEGFP	SW180	R4	2	Whole_Cell	OID2021412095	57.1391	2392.58
mad2WTymEGFP	SW180	R4	2	Whole_Cell	OID20214120211	46.288	1624.65
mad2WTymEGFP	SW180	R4	2	Whole_Cell	OID20214120108	64.2876	2152.94
mad2WTymEGFP	SW180	R4	2	Whole_Cell	OID2021412031	78.806	2702.62
mad2WTymEGFP	SW180	R4	2	Whole_Cell	OID2021412029	66.6498	1973.18
mad2WTymEGFP	SW180	R4	2	Whole_Cell	OID2021412066	70.9468	2483.01
mad2WTymEGFP	SW180	R4	2	Whole_Cell	OID20214120114	41.4062	2167.83
mad2WTymEGFP	SW180	R4	2	Whole_Cell	OID2021412081	72.3306	1712.41
mad2WTymEGFP	SW180	R4	2	Whole_Cell	OID20214120110	96.2109	1255.05
mad2WTymEGFP	SW180	R4	2	Whole_Cell	OID2021412015	56.6163	2529.34
mad2WTymEGFP	SW180	R4	2	Whole_Cell	OID20214120169	62.5236	2105.05
mad2WTymEGFP	SW180	R4	2	Whole_Cell	OID20214120146	77.4098	2311.33
mad2WTymEGFP	SW180	R4	2	Whole_Cell	OID20214120127	59.772	2545.72
mad2WTymEGFP	SW180	R4	2	Whole_Cell	OID2021412065	69.0811	1432.95
mad2WTymEGFP	SW180	R4	2	Whole_Cell	OID20214120180	50.1858	1943.45
mad2WTymEGFP	SW180	R4	2	Whole_Cell	OID20214120155	68.2489	2198.6
mad2WTymEGFP	SW180	R4	2	Whole_Cell	OID2021412062	86.7528	1561.26
mad2WTymEGFP	SW180	R4	2	Whole_Cell	OID2021412097	88.3082	2055.81
mad2WTymEGFP	SW180	R4	2	Whole_Cell	OID2021412038	81.354	2300.94
mad2WTymEGFP	SW180	R4	2	Whole_Cell	OID20214120156	64.5492	1565.81
mad2WTymEGFP	SW180	R4	2	Whole_Cell	OID2021412050	52.7943	2634.97
mad2WTymEGFP	SW180	R4	2	Whole_Cell	OID20214120153	72.3513	2311.55
mad2WTymEGFP	SW180	R4	2	Whole_Cell	OID2021412064	62.4171	1968.84
mad2WTymEGFP	SW180	R4	2	Whole_Cell	OID20214120130	63.0915	1535.3
mad2WTymEGFP	SW180	R4	2	Whole_Cell	OID20214120216	39.7096	1892.46
mad2WTymEGFP	SW180	R4	2	Whole_Cell	OID2021412030	60.7348	2406.61
mad2WTymEGFP	SW180	R4	2	Whole_Cell	OID20214120193	50.8049	2105.97
mad2WTymEGFP	SW180	R4	2	Whole_Cell	OID2021412037	52.4828	2172.37
mad2WTymEGFP	SW180	R4	2	Whole_Cell	OID2021412099	79.466	2195.54
mad2WTymEGFP	SW180	R4	2	Whole_Cell	OID20214120141	66.7442	2593.52
mad2WTymEGFP	SW180	R4	2	Whole_Cell	OID2021412059	80.4457	1721.75
mad2WTymEGFP	SW180	R4	2	Whole_Cell	OID2021412039	69.8443	1492.19
mad2WTymEGFP	SW180	R4	2	Whole_Cell	OID2021412098	69.9163	2197.78
mad2WTymEGFP	SW180	R4	2	Whole_Cell	OID20214120152	83.4237	1901.87
mad2WTymEGFP	SW180	R4	2	Whole_Cell	OID2021412060	76.0378	2106.18
mad2WTymEGFP	SW180	R4	2	Whole_Cell	OID20214120179	60.8687	2617.17
mad2WTymEGFP	SW180	R4	2	Whole_Cell	OID20214120151	72.2945	1880.46
mad2WTymEGFP	SW180	R4	2	Whole_Cell	OID20214120184	68.9874	2492.15
mad2WTymEGFP	SW180	R4	2	Whole_Cell	OID2021412055	35.4949	2703.19
mad2WTymEGFP	SW180	R4	2	Whole_Cell	OID2021412041	39.12	3210.52
mad2WTymEGFP	SW180	R4	2	Whole_Cell	OID20214120187	35.5474	2126.9
mad2WTymEGFP	SW180	R4	3	Whole_Cell	OID202141215193	66.3654	2132.77
mad2WTymEGFP	SW180	R4	3	Whole_Cell	OID20214121550	52.0383	2502.76
mad2WTymEGFP	SW180	R4	3	Whole_Cell	OID202141215123	64.1363	2290.96
mad2WTymEGFP	SW180	R4	3	Whole_Cell	OID202141215206	55.6061	1827.17
mad2WTymEGFP	SW180	R4	3	Whole_Cell	OID202141215137	48.1015	2921.36
mad2WTymEGFP	SW180	R4	3	Whole_Cell	OID202141215207	51.0369	2142.86
mad2WTymEGFP	SW180	R4	3	Whole_Cell	OID202141215138	52.6213	2376.44
mad2WTymEGFP	SW180	R4	3	Whole_Cell	OID202141215106	56.3426	2161.61
mad2WTymEGFP	SW180	R4	3	Whole_Cell	OID202141215178	65.6299	2497.73
mad2WTymEGFP	SW180	R4	3	Whole_Cell	OID20214121558	59.8303	3348.67
mad2WTymEGFP	SW180	R4	3	Whole_Cell	OID20214121555	43.3028	4034.71
mad2WTymEGFP	SW180	R4	3	Whole_Cell	OID202141215100	56.7214	2351.58
mad2WTymEGFP	SW180	R4	3	Whole_Cell	OID20214121573	56.8699	2267.99
mad2WTymEGFP	SW180	R4	3	Whole_Cell	OID202141215208	50.3069	2249.06
mad2WTymEGFP	SW180	R4	3	Whole_Cell	OID202141215122	43.9726	2993.37
mad2WTymEGFP	SW180	R4	3	Whole_Cell	OID202141215213	45.9951	3796.26
mad2WTymEGFP	SW180	R4	3	Whole_Cell	OID20214121568	54.5951	2378.63
mad2WTymEGFP	SW180	R4	3	Whole_Cell	OID20214121532	50.3442	3191.82
mad2WTymEGFP	SW180	R4	3	Whole_Cell	OID20214121580	67.5886	1754.7
mad2WTymEGFP	SW180	R4	3	Whole_Cell	OID202141215211	49.7302	1845.49
mad2WTymEGFP	SW180	R4	3	Whole_Cell	OID202141215225	57.3906	2367.25
mad2WTymEGFP	SW180	R4	3	Whole_Cell	OID202141215217	52.7831	2346.73
mad2WTymEGFP	SW180	R4	3	Whole_Cell	OID20214121564	69.7095	1724.25
mad2WTymEGFP	SW180	R4	3	Whole_Cell	OID202141215218	50.6469	1978.46
mad2WTymEGFP	SW180	R4	3	Whole_Cell	OID20214121533	76.8582	2389.62
mad2WTymEGFP	SW180	R4	3	Whole_Cell	OID20214121529	43.2256	3380.84
mad2WTymEGFP	SW180	R4	3	Whole_Cell	OID202141215105	45.2876	2992.95
mad2WTymEGFP	SW180	R4	3	Whole_Cell	OID202141215243	52.5947	3221.35
mad2WTymEGFP	SW180	R4	3	Whole_Cell	OID202141215104	42.7462	3151.8
mad2WTymEGFP	SW180	R4	3	Whole_Cell	OID202141215203	61.542	1710.79
mad2WTymEGFP	SW180	R4	3	Whole_Cell	OID20214121599	64.6464	2531.1
mad2WTymEGFP	SW180	R4	3	Whole_Cell	OID20214121590	57.9656	2722
mad2WTymEGFP	SW180	R4	3	Whole_Cell	OID20214121561	59.5487	2923.52
mad2WTymEGFP	SW180	R4	3	Whole_Cell	OID20214121578	59.974	2777.35
mad2WTymEGFP	SW180	R4	3	Whole_Cell	OID202141215187	59.4079	2335.78
mad2WTymEGFP	SW180	R4	3	Whole_Cell	OID202141215189	70.8302	1692.92
mad2WTymEGFP	SW180	R4	3	Whole_Cell	OID20214121548	47.8765	3112.16
mad2WTymEGFP	SW180	R4	3	Whole_Cell	OID202141215210	46.8041	2567.86
mad2WTymEGFP	SW180	R4	3	Whole_Cell	OID20214121523	58.5269	3115.18
mad2WTymEGFP	SW180	R4	3	Whole_Cell	OID202141215191	63.8158	2649.18
mad2WTymEGFP	SW180	R4	3	Whole_Cell	OID202141215169	78.3321	2743.21
mad2WTymEGFP	SW180	R4	3	Whole_Cell	OID202141215167	106.118	2494
mad2WTymEGFP	SW180	R4	3	Whole_Cell	OID202141215239	55.0778	2313.06
mad2WTymEGFP	SW180	R4	3	Whole_Cell	OID202141215237	50.3235	3021.35
mad2WTymEGFP	SW180	R4	3	Whole_Cell	OID202141215246	56.7532	3472.4
mad2WTymEGFP	SW180	R4	3	Whole_Cell	OID20214121576	48.2708	3154.91
mad2WTymEGFP	SW180	R4	3	Whole_Cell	OID20214121565	70.6435	2002.8
mad2WTymEGFP	SW180	R4	3	Whole_Cell	OID20214121566	50.602	3088
mad2WTymEGFP	SW180	R4	3	Whole_Cell	OID202141215146	56.7301	2821.32
mad2WTymEGFP	SW180	R4	3	Whole_Cell	OID202141215173	66.1464	1987.06
mad2WTymEGFP	SW180	R4	3	Whole_Cell	OID202141215139	54.5301	2009.11
mad2WTymEGFP	SW180	R4	3	Whole_Cell	OID20214121528	66.2036	2496.6
mad2WTymEGFP	SW180	R4	3	Whole_Cell	OID202141215129	48.6936	3617.97
mad2WTymEGFP	SW180	R4	3	Whole_Cell	OID20214121584	52.2776	3145.28
mad2WTymEGFP	SW180	R4	3	Whole_Cell	OID20214121594	52.872	2572.97
mad2WTymEGFP	SW180	R4	3	Whole_Cell	OID202141215116	50.3411	2897.58
mad2WTymEGFP	SW180	R4	3	Whole_Cell	OID202141215190	59.6239	1538.75
mad2WTymEGFP	SW180	R4	3	Whole_Cell	OID202141215216	65.8448	1741.52
mad2WTymEGFP	SW180	R4	3	Whole_Cell	OID202141215143	72.478	1757.6
mad2WTymEGFP	SW180	R4	3	Whole_Cell	OID202141215212	43.449	3002.61
mad2WTymEGFP	SW180	R4	3	Whole_Cell	OID20214121574	43.2631	3100.72
mad2WTymEGFP	SW180	R4	3	Whole_Cell	OID20214121513	46.8417	3900.68
mad2WTymEGFP	SW180	R4	3	Whole_Cell	OID202141215229	52.8706	2743.2
mad2WTymEGFP	SW180	R4	3	Whole_Cell	OID202141215223	38.0455	3075.63
mad2WTymEGFP	SW180	R4	3	Whole_Cell	OID202141215103	54.5251	2340.05
mad2WTymEGFP	SW180	R4	3	Whole_Cell	OID202141215188	83.8839	2593.55
mad2WTymEGFP	SW180	R4	3	Whole_Cell	OID202141215157	77.3267	2466.68
mad2WTymEGFP	SW180	R4	3	Whole_Cell	OID202141215124	54.9794	2298.93
mad2WTymEGFP	SW180	R4	3	Whole_Cell	OID202141215244	64.3552	2185.46
mad2WTymEGFP	SW180	R4	4	Whole_Cell	OID20214123268	94.5368	1703.63
mad2WTymEGFP	SW180	R4	4	Whole_Cell	OID20214123238	77.4711	2138.6
mad2WTymEGFP	SW180	R4	4	Whole_Cell	OID202141232159	65.6608	2305.42
mad2WTymEGFP	SW180	R4	4	Whole_Cell	OID202141232217	72.2288	1595.78
mad2WTymEGFP	SW180	R4	4	Whole_Cell	OID20214123295	75.0646	1757.59
mad2WTymEGFP	SW180	R4	4	Whole_Cell	OID202141232130	41.0011	2925.02
mad2WTymEGFP	SW180	R4	4	Whole_Cell	OID20214123297	84.0738	1566.72
mad2WTymEGFP	SW180	R4	4	Whole_Cell	OID20214123242	38.5158	2417.26
mad2WTymEGFP	SW180	R4	4	Whole_Cell	OID20214123290	63.2193	2093.89
mad2WTymEGFP	SW180	R4	4	Whole_Cell	OID202141232138	82.4175	1197.67
mad2WTymEGFP	SW180	R4	4	Whole_Cell	OID202141232224	56.0243	2472.21
mad2WTymEGFP	SW180	R4	4	Whole_Cell	OID20214123299	35.8138	2759.78
mad2WTymEGFP	SW180	R4	4	Whole_Cell	OID202141232202	52.0054	2432.51
mad2WTymEGFP	SW180	R4	4	Whole_Cell	OID202141232147	63.9348	2281.94
mad2WTymEGFP	SW180	R4	4	Whole_Cell	OID202141232174	43.9197	2904.08
mad2WTymEGFP	SW180	R4	4	Whole_Cell	OID202141232220	46.5701	2431.96
mad2WTymEGFP	SW180	R4	4	Whole_Cell	OID202141232210	40.9625	2910.58
mad2WTymEGFP	SW180	R4	4	Whole_Cell	OID20214123293	73.02	1891.48
mad2WTymEGFP	SW180	R4	4	Whole_Cell	OID20214123269	99.6607	1491.94
mad2WTymEGFP	SW180	R4	4	Whole_Cell	OID202141232118	66.808	1425.63
mad2WTymEGFP	SW180	R4	4	Whole_Cell	OID202141232177	35.4767	3305.1
mad2WTymEGFP	SW180	R4	4	Whole_Cell	OID202141232182	72.1458	1985.15
mad2WTymEGFP	SW180	R4	4	Whole_Cell	OID202141232117	31.3525	2327.41
mad2WTymEGFP	SW180	R4	4	Whole_Cell	OID20214123283	61.9477	2187.6
mad2WTymEGFP	SW180	R4	4	Whole_Cell	OID202141232199	47.7956	2851.48
mad2WTymEGFP	SW180	R4	5	Whole_Cell	OID202141247109	50.3023	1778.69
mad2WTymEGFP	SW180	R4	5	Whole_Cell	OID20214124749	74.0056	2657.72
mad2WTymEGFP	SW180	R4	5	Whole_Cell	OID202141247157	70.6899	1806.87
mad2WTymEGFP	SW180	R4	5	Whole_Cell	OID202141247217	37.4926	3042.36
mad2WTymEGFP	SW180	R4	5	Whole_Cell	OID202141247137	64.0129	2242.08
mad2WTymEGFP	SW180	R4	5	Whole_Cell	OID202141247166	83.7116	1927.56
mad2WTymEGFP	SW180	R4	5	Whole_Cell	OID202141247209	59.2305	2414.38
mad2WTymEGFP	SW180	R4	5	Whole_Cell	OID202141247176	57.3127	4038.74
mad2WTymEGFP	SW180	R4	5	Whole_Cell	OID202141247161	64.1539	2633.46
mad2WTymEGFP	SW180	R4	5	Whole_Cell	OID202141247123	82.3246	2774.84
mad2WTymEGFP	SW180	R4	5	Whole_Cell	OID202141247151	69.2127	2154.99
mad2WTymEGFP	SW180	R4	5	Whole_Cell	OID20214124777	51.3985	2868.15
mad2WTymEGFP	SW180	R4	5	Whole_Cell	OID202141247101	49.7692	2807.7
mad2WTymEGFP	SW180	R4	5	Whole_Cell	OID202141247140	52.0481	3107.03
mad2WTymEGFP	SW180	R4	5	Whole_Cell	OID202141247184	41.504	3053.28
mad2WTymEGFP	SW180	R4	5	Whole_Cell	OID202141247207	55.4635	2362.49
mad2WTymEGFP	SW180	R4	5	Whole_Cell	OID202141247148	59.2121	2140.44
mad2WTymEGFP	SW180	R4	5	Whole_Cell	OID202141247192	50.7246	2629.47
mad2WTymEGFP	SW180	R4	5	Whole_Cell	OID20214124791	95.885	2432.99
mad2WTymEGFP	SW180	R4	5	Whole_Cell	OID202141247196	50.1952	1794.37
mad2WTymEGFP	SW180	R4	5	Whole_Cell	OID202141247128	50.1637	2643.95
mad2WTymEGFP	SW180	R4	5	Whole_Cell	OID202141247118	48.3185	2548.47
mad2WTymEGFP	SW180	R4	5	Whole_Cell	OID202141247162	89.9356	1765.14
mad2WTymEGFP	SW180	R4	5	Whole_Cell	OID202141247146	49.5833	1978.26
mad2WTymEGFP	SW180	R4	5	Whole_Cell	OID20214124781	62.6825	3006.61
mad2WTymEGFP	SW180	R4	5	Whole_Cell	OID202141247145	38.1539	2614.06
mad2WTymEGFP	SW180	R4	5	Whole_Cell	OID202141247181	51.2732	2164.85
mad2WTymEGFP	SW180	R4	5	Whole_Cell	OID20214124775	55.783	1878.8
mad2WTymEGFP	SW180	R4	5	Whole_Cell	OID20214124728	91.6084	1742.24
mad2WTymEGFP	SW180	R4	5	Whole_Cell	OID20214124770	65.2358	3183.74
mad2WTymEGFP	SW180	R4	5	Whole_Cell	OID202141247178	44.2232	3632.32
mad2WTymEGFP	SW180	R4	5	Whole_Cell	OID202141247127	49.5022	2700.54
mad2WTymEGFP	SW180	R4	5	Whole_Cell	OID20214124725	54.298	2480.69
mad2WTymEGFP	SW180	R4	5	Whole_Cell	OID202141247115	46.8585	3065.27
mad2WTymEGFP	SW180	R4	5	Whole_Cell	OID20214124742	45.1948	2368.35
mad2WTymEGFP	SW180	R4	5	Whole_Cell	OID20214124731	50.8558	2453.74
mad2WTymEGFP	SW180	R4	5	Whole_Cell	OID202141247169	68.8244	2404.7
mad2WTymEGFP	SW180	R4	5	Whole_Cell	OID20214124767	67.8989	2518.02
mad2WTymEGFP	SW180	R4	5	Whole_Cell	OID20214124774	55.8025	2322.79
mad2WTymEGFP	SW180	R4	5	Whole_Cell	OID20214124782	57.7287	2112.63
mad2WTymEGFP	SW180	R4	5	Whole_Cell	OID202141247107	50.0176	2096.97
mad2WTymEGFP	SW180	R4	5	Whole_Cell	OID202141247132	54.6883	2054.3
mad2WTymEGFP	SW180	R4	5	Whole_Cell	OID20214124761	83.701	1932.34
mad2WTymEGFP	SW180	R4	5	Whole_Cell	OID20214124776	54.3561	2725.5
mad2WTymEGFP	SW180	R4	5	Whole_Cell	OID202141247131	72.9257	1699.06
mad2WTymEGFP	SW180	R4	5	Whole_Cell	OID202141247175	41.6444	3776.38
mad2WTymEGFP	SW180	R4	5	Whole_Cell	OID202141247133	74.6273	2072.72
mad2WTymEGFP	SW180	R4	5	Whole_Cell	OID202141247138	81.837	2205.72
mad2WTymEGFP	SW180	R4	5	Whole_Cell	OID2021412474	54.1892	3077.1
mad2WTymEGFP	SW180	R4	5	Whole_Cell	OID20214124771	77.3192	1386.54
mad2WTymEGFP	SW180	R4	6	Whole_Cell	OID20214132194	33.2514	2969.12
mad2WTymEGFP	SW180	R4	6	Whole_Cell	OID20214132248	39.7678	1971.33
mad2WTymEGFP	SW180	R4	6	Whole_Cell	OID20214132121	64.0913	2081.28
mad2WTymEGFP	SW180	R4	6	Whole_Cell	OID20214132120	88.544	1924.1
mad2WTymEGFP	SW180	R4	6	Whole_Cell	OID2021413236	83.3166	2310.46
mad2WTymEGFP	SW180	R4	6	Whole_Cell	OID2021413272	77.5371	2579.73
mad2WTymEGFP	SW180	R4	6	Whole_Cell	OID20214132164	40.4385	2968.37
mad2WTymEGFP	SW180	R4	6	Whole_Cell	OID20214132134	44.3349	2247.24
mad2WTymEGFP	SW180	R4	6	Whole_Cell	OID20214132201	73.5171	2108.65
mad2WTymEGFP	SW180	R4	6	Whole_Cell	OID2021413293	42.2536	2666.94
mad2WTymEGFP	SW180	R4	6	Whole_Cell	OID2021413227	79.0345	2193.2
mad2WTymEGFP	SW180	R4	6	Whole_Cell	OID20214132242	50.2312	2406.31
mad2WTymEGFP	SW180	R4	6	Whole_Cell	OID20214132141	85.9446	1990.95
mad2WTymEGFP	SW180	R4	6	Whole_Cell	OID20214132100	94.5728	1892.29
mad2WTymEGFP	SW180	R4	6	Whole_Cell	OID20214132171	58.0838	2128.72
mad2WTymEGFP	SW180	R4	6	Whole_Cell	OID2021413265	55.0845	2460.86
mad2WTymEGFP	SW180	R4	6	Whole_Cell	OID20214132216	44.2785	2296.33
mad2WTymEGFP	SW180	R4	7	Whole_Cell	OID202141321127	75.4782	1669.52
mad2WTymEGFP	SW180	R4	7	Whole_Cell	OID20214132135	55.8407	2034.19
mad2WTymEGFP	SW180	R4	7	Whole_Cell	OID202141321194	44.0812	2760.01
mad2WTymEGFP	SW180	R4	7	Whole_Cell	OID20214132155	79.4932	1632.54
mad2WTymEGFP	SW180	R4	7	Whole_Cell	OID202141321137	60.1227	2433.63
mad2WTymEGFP	SW180	R4	7	Whole_Cell	OID20214132192	35.6329	3505.32
mad2WTymEGFP	SW180	R4	7	Whole_Cell	OID202141321239	74.9904	2426.79
mad2WTymEGFP	SW180	R4	7	Whole_Cell	OID202141321153	69.9983	1989.47
mad2WTymEGFP	SW180	R4	7	Whole_Cell	OID202141321212	59.1901	2076.71
mad2WTymEGFP	SW180	R4	7	Whole_Cell	OID202141321190	72.9856	2138.48
mad2WTymEGFP	SW180	R4	7	Whole_Cell	OID202141321174	64.1107	1594.81
mad2WTymEGFP	SW180	R4	7	Whole_Cell	OID202141321215	59.1887	2711.55
mad2WTymEGFP	SW180	R4	7	Whole_Cell	OID202141321145	59.1246	2539.78
mad2WTymEGFP	SW180	R4	7	Whole_Cell	OID20214132116	56.4658	2787.57
mad2WTymEGFP	SW180	R4	7	Whole_Cell	OID20214132124	67.9123	2463.99
mad2WTymEGFP	SW180	R4	7	Whole_Cell	OID202141321143	68.0545	2157.6
mad2WTymEGFP	SW180	R4	7	Whole_Cell	OID202141321110	52.2977	2429.99
mad2WTymEGFP	SW180	R4	7	Whole_Cell	OID20214132172	64.8123	2129.55
mad2WTymEGFP	SW180	R4	7	Whole_Cell	OID20214132148	52.4182	2103.18
mad2WTymEGFP	SW180	R4	7	Whole_Cell	OID20214132113	96.5023	1941.72
mad2WTymEGFP	SW180	R4	7	Whole_Cell	OID202141321178	43.9326	2914.75
mad2WTymEGFP	SW180	R4	7	Whole_Cell	OID202141321179	72.9482	2061.52
mad2WTymEGFP	SW180	R4	7	Whole_Cell	OID202141321108	47.4311	3195.77
mad2WTymEGFP	SW180	R4	7	Whole_Cell	OID202141321133	52.4101	2284.22
mad2WTymEGFP	SW180	R4	7	Whole_Cell	OID202141321210	62.1612	2188.51
mad2WTymEGFP	SW180	R4	7	Whole_Cell	OID202141321192	53.1957	2379.85
mad2WTymEGFP	SW180	R4	7	Whole_Cell	OID202141321195	41.2549	2997.56
mad2WTymEGFP	SW180	R4	7	Whole_Cell	OID20214132185	48.5553	2925.79
mad2WTymEGFP	SW180	R4	7	Whole_Cell	OID20214132140	57.488	2424.5
mad2WTymEGFP	SW180	R4	7	Whole_Cell	OID202141321168	81.2015	2425.87
mad2WTymEGFP	SW180	R4	7	Whole_Cell	OID2021413217	66.2002	1501.39
mad2WTymEGFP	SW180	R4	7	Whole_Cell	OID20214132171	71.6348	2004.43
mad2WTymEGFP	SW180	R4	7	Whole_Cell	OID202141321176	87.4057	1591.45
mad2WTymEGFP	SW180	R4	7	Whole_Cell	OID202141321162	34.7762	3265.49
mad2WTymEGFP	SW180	R4	7	Whole_Cell	OID202141321202	83.5665	1884.92
mad2WTymEGFP	SW180	R4	7	Whole_Cell	OID202141321201	57.4778	2383.41
mad2WTymEGFP	SW180	R4	7	Whole_Cell	OID202141321197	65.119	2019.1
mad2WTymEGFP	SW180	R4	7	Whole_Cell	OID202141321136	50.2652	2599.39
mad2WTymEGFP	SW180	R4	7	Whole_Cell	OID202141321150	70.3733	1808.21
mad2WTymEGFP	SW180	R4	7	Whole_Cell	OID20214132137	70.1014	3121.74
mad2WTymEGFP	SW180	R4	7	Whole_Cell	OID202141321107	36.7857	2620.12
mad2WTymEGFP	SW180	R4	7	Whole_Cell	OID202141321180	37.6916	2569.89
mad2WTymEGFP	SW180	R4	7	Whole_Cell	OID202141321152	78.4646	1264.49
mad2WTymEGFP	SW180	R4	7	Whole_Cell	OID20214132158	66.6184	2066.61
mad2WTymEGFP	SW180	R4	7	Whole_Cell	OID20214132117	74.5096	2721.15
mad2WTymEGFP	SW180	R4	7	Whole_Cell	OID202141321105	45.074	2898.99
mad2WTymEGFP	SW180	R4	7	Whole_Cell	OID202141321124	49.7108	3041.24
mad2WTymEGFP	SW180	R4	7	Whole_Cell	OID202141321223	60.6439	1787.27
mad2WTymEGFP	SW180	R4	7	Whole_Cell	OID20214132179	51.7044	2758.49
mad2WTymEGFP	SW180	R4	7	Whole_Cell	OID202141321116	61.2498	2172.35
mad2WTymEGFP	SW180	R4	7	Whole_Cell	OID20214132175	84.4281	1622.38
mad2WTymEGFP	SW180	R4	7	Whole_Cell	OID202141321106	52.5708	1720.32
mad2WTymEGFP	SW180	R4	7	Whole_Cell	OID202141321115	48.6126	1872.51
mad2WTymEGFP	SW180	R4	7	Whole_Cell	OID202141321147	44.5022	2903.71
mad2WTymEGFP	SW180	R4	7	Whole_Cell	OID202141321214	47.7537	2124.91
mad2WTymEGFP	SW180	R4	7	Whole_Cell	OID20214132186	70.8602	2713.48
mad2WTymEGFP	SW180	R4	7	Whole_Cell	OID202141321122	77.2037	1425.88
mad2WTymEGFP	SW180	R4	7	Whole_Cell	OID202141321119	43.6617	2526.36
mad2WTymEGFP	SW180	R4	7	Whole_Cell	OID202141321171	48.3871	2860.56
mad2WTymEGFP	SW180	R4	7	Whole_Cell	OID202141321157	33.7365	3605.7
mad2WTymEGFP	SW180	R4	7	Whole_Cell	OID202141321125	73.7725	2196
mad2WTymEGFP	SW180	R4	7	Whole_Cell	OID20214132182	72.9016	1913.55
mad2WTymEGFP	SW180	R4	7	Whole_Cell	OID202141321109	83.2964	2176.97
mad2WTymEGFP	SW180	R4	7	Whole_Cell	OID20214132153	59.1896	2671.55
mad2WTymEGFP	SW180	R4	7	Whole_Cell	OID20214132188	76.2035	2540.73
mad2WTymEGFP	SW180	R4	7	Whole_Cell	OID202141321118	71.803	2102.58
mad2WTymEGFP	SW180	R4	7	Whole_Cell	OID20214132126	63.2751	2526.39
mad2WTymEGFP	SW180	R4	7	Whole_Cell	OID20214132178	48.9932	2739.63
mad2WTymEGFP	SW180	R4	7	Whole_Cell	OID20214132161	92.8497	2185.22
mad2WTymEGFP	SW180	R4	7	Whole_Cell	OID202141321193	73.9712	2406.88
mad2WTymEGFP	SW180	R4	7	Whole_Cell	OID202141321225	46.1235	2954.47
mad2WTymEGFP	SW180	R4	8	Whole_Cell	OID20214133779	47.1343	2361
mad2WTymEGFP	SW180	R4	8	Whole_Cell	OID202141337164	51.2521	2201.66
mad2WTymEGFP	SW180	R4	8	Whole_Cell	OID202141337165	52.4427	2981.91
mad2WTymEGFP	SW180	R4	8	Whole_Cell	OID20214133796	95.449	2361.17
mad2WTymEGFP	SW180	R4	8	Whole_Cell	OID202141337166	45.3805	2403.54
mad2WTymEGFP	SW180	R4	8	Whole_Cell	OID20214133728	47.606	2642.33
mad2WTymEGFP	SW180	R4	8	Whole_Cell	OID20214133758	49.8727	2527.73
mad2WTymEGFP	SW180	R4	8	Whole_Cell	OID202141337163	54.4458	2042.96
mad2WTymEGFP	SW180	R4	8	Whole_Cell	OID202141337100	58.4723	2484.28
mad2WTymEGFP	SW180	R4	8	Whole_Cell	OID202141337157	45.7921	2229.2
mad2WTymEGFP	SW180	R4	8	Whole_Cell	OID20214133757	57.5921	2201.82
mad2WTymEGFP	SW180	R4	8	Whole_Cell	OID202141337115	34.8314	2765.43
mad2WTymEGFP	SW180	R4	8	Whole_Cell	OID20214133730	70.258	2546.66
mad2WTymEGFP	SW180	R4	8	Whole_Cell	OID202141337127	46.5087	3193.45
mad2WTymEGFP	SW180	R4	8	Whole_Cell	OID20214133761	55.888	2677.25
mad2WTymEGFP	SW180	R4	8	Whole_Cell	OID202141337147	56.9484	2156.25
mad2WTymEGFP	SW180	R4	8	Whole_Cell	OID202141337150	46.1107	2663.25
mad2WTymEGFP	SW180	R4	8	Whole_Cell	OID202141337141	63.9299	2304.09
mad2WTymEGFP	SW180	R4	8	Whole_Cell	OID202141337149	60.2149	2109.22
mad2WTymEGFP	SW180	R4	8	Whole_Cell	OID20214133799	52.3099	2749.49
mad2WTymEGFP	SW180	R4	8	Whole_Cell	OID20214133729	57.3161	2383.09
mad2WTymEGFP	SW180	R4	8	Whole_Cell	OID202141337169	47.1611	2657.14
mad2WTymEGFP	SW180	R4	8	Whole_Cell	OID202141337162	51.4498	2200.39
mad2WTymEGFP	SW180	R4	9	Whole_Cell	OID202141356145	63.9321	2350.62
mad2WTymEGFP	SW180	R4	9	Whole_Cell	OID202141356211	47.8262	2154.85
mad2WTymEGFP	SW180	R4	9	Whole_Cell	OID202141356128	67.4676	2074.35
mad2WTymEGFP	SW180	R4	9	Whole_Cell	OID202141356107	86.2427	2113.17
mad2WTymEGFP	SW180	R4	9	Whole_Cell	OID20214135619	72.2992	2134.89
mad2WTymEGFP	SW180	R4	9	Whole_Cell	OID202141356142	43.6475	3577.62
mad2WTymEGFP	SW180	R4	9	Whole_Cell	OID20214135691	42.8397	2837.11
mad2WTymEGFP	SW180	R4	9	Whole_Cell	OID202141356141	101.742	1597.11
mad2WTymEGFP	SW180	R4	9	Whole_Cell	OID202141356146	52.3065	2914.2
mad2WTymEGFP	SW180	R4	9	Whole_Cell	OID20214135678	55.6701	2401.25
mad2WTymEGFP	SW180	R4	9	Whole_Cell	OID202141356136	51.8554	2234.45
mad2WTymEGFP	SW180	R4	9	Whole_Cell	OID202141356191	50.5435	2161.09
mad2WTymEGFP	SW180	R4	9	Whole_Cell	OID20214135640	43.2825	3088.96
mad2WTymEGFP	SW180	R4	9	Whole_Cell	OID202141356210	46.3171	2568.64
mad2WTymEGFP	SW180	R4	9	Whole_Cell	OID2021413569	79.7055	2938.93
mad2WTymEGFP	SW180	R4	9	Whole_Cell	OID20214135681	44.4662	2548.22
mad2WTymEGFP	SW180	R4	9	Whole_Cell	OID20214135647	47.6756	3059.32
mad2WTymEGFP	SW180	R4	9	Whole_Cell	OID202141356131	100.059	2237.91
mad2WTymEGFP	SW180	R4	9	Whole_Cell	OID202141356218	55.4497	3335.37
mad2WTymEGFP	SW180	R4	9	Whole_Cell	OID202141356105	36.622	2220.88
mad2WTymEGFP	SW180	R4	9	Whole_Cell	OID202141356152	88.9692	1486.81
mad2WTymEGFP	SW180	R4	9	Whole_Cell	OID20214135660	78.2682	1693.82
mad2WTymEGFP	SW180	R4	9	Whole_Cell	OID20214135638	62.6454	1959.56
mad2WTymEGFP	SW180	R4	9	Whole_Cell	OID202141356221	52.5136	1618.89
mad2WTymEGFP	SW180	R4	9	Whole_Cell	OID20214135651	51.4456	2576.2
mad2WTymEGFP	SW180	R4	9	Whole_Cell	OID202141356134	50.7046	2791.74
mad2WTymEGFP	SW180	R4	9	Whole_Cell	OID202141356202	50.282	2479.94
mad2WTymEGFP	SW180	R4	9	Whole_Cell	OID20214135626	73.2521	2258.39
mad2WTymEGFP	SW180	R4	9	Whole_Cell	OID202141356126	33.3857	3169.56
mad2WTymEGFP	SW180	R4	9	Whole_Cell	OID202141356175	81.1405	1506.16
mad2WTymEGFP	SW180	R4	9	Whole_Cell	OID202141356125	70.5952	2132.53
mad2WTymEGFP	SW180	R4	9	Whole_Cell	OID20214135695	70.9881	2784.48
mad2WTymEGFP	SW180	R4	9	Whole_Cell	OID20214135659	47.3026	2763.23
mad2WTymEGFP	SW180	R4	9	Whole_Cell	OID202141356197	86.4337	2528.46
mad2WTymEGFP	SW180	R4	9	Whole_Cell	OID202141356119	49.7207	2647.42
mad2WTymEGFP	SW180	R4	9	Whole_Cell	OID20214135627	51.7226	2589.19
mad2WTymEGFP	SW180	R4	9	Whole_Cell	OID20214135688	61.7635	2539.01
mad2WTymEGFP	SW180	R4	9	Whole_Cell	OID202141356106	55.9681	2247.34
mad2WTymEGFP	SW180	R4	9	Whole_Cell	OID202141356123	65.189	1923.71
mad2WTymEGFP	SW180	R4	9	Whole_Cell	OID20214135676	56.8397	2441.65
mad2WTymEGFP	SW180	R4	9	Whole_Cell	OID202141356138	46.2332	2769.45
mad2WTymEGFP	SW180	R4	9	Whole_Cell	OID202141356222	55.2775	1544.6
mad2WTymEGFP	SW180	R4	9	Whole_Cell	OID202141356171	56.7071	1813.39
[truncated: 19 more rows]
