# Supplementary material for: Mitotic checkpoint gene expression is tuned by codon usage bias
Source: EMBO J. 2022 Jul 11;41(15):e107896. doi: 10.15252/embj.2021107896 (PMC9340482; doi:10.15252/embj.2021107896)
Supplement: Supplementary file 5 — Source Data for Figure 2 [file EMBJ-41-e107896-s007.zip › source_data_fig2/SourceData_Fig_2C.xlsx]

## Sheet: Sheet1
Source Data for Fig 2C
Coefficient of variation of the protein concentration, predicted from a simple gene expression model
Variable	Description
M	mRNA number per cell
P	Protein number per cell
tHalfM	mRNA half-life
tHalfP	protein half-life
CV	Predicted coefficient of variation (CV)

## Sheet: data
M	P	tHalfM	tHalfP	CV
3.5	6000	4	60	0.134253
3.5	6000	4	120	0.0968672
3.5	6000	4	180	0.0798614
3.5	6000	4	240	0.0696456
3.5	6000	4	300	0.0626583
3.5	6000	4	360	0.0575012
3.5	6000	8	60	0.183794
3.5	6000	8	120	0.134253
3.5	6000	8	180	0.111017
3.5	6000	8	240	0.0968672
3.5	6000	8	300	0.0871081
3.5	6000	8	360	0.0798614
3.5	6000	12	60	0.218599
3.5	6000	12	120	0.161681
3.5	6000	12	180	0.134253
3.5	6000	12	240	0.117355
3.5	6000	12	300	0.10562
3.5	6000	12	360	0.0968672
3.5	6000	16	60	0.245595
3.5	6000	16	120	0.183794
3.5	6000	16	180	0.153265
3.5	6000	16	240	0.134253
3.5	6000	16	300	0.120968
3.5	6000	16	360	0.111017
3.5	6000	20	60	0.267573
3.5	6000	20	120	0.202443
3.5	6000	20	180	0.169523
3.5	6000	20	240	0.148811
3.5	6000	20	300	0.134253
3.5	6000	20	360	0.123306
3.5	6000	24	60	0.286006
3.5	6000	24	120	0.218599
3.5	6000	24	180	0.183794
3.5	6000	24	240	0.161681
3.5	6000	24	300	0.14605
3.5	6000	24	360	0.134253
