# Supplementary material for: Mitotic checkpoint gene expression is tuned by codon usage bias
Source: EMBO J. 2022 Jul 11;41(15):e107896. doi: 10.15252/embj.2021107896 (PMC9340482; doi:10.15252/embj.2021107896)
Supplement: Supplementary file 5 — Source Data for Figure 2 [file EMBJ-41-e107896-s007.zip › source_data_fig2/SourceData_Fig_2D.xlsx]

## Sheet: Sheet1
Source Data for Fig 2D
mRNA half-life in ste13+
Variable	Description
Gene	Gene analyzed
Genotype	Strain background genotype
Strain	Strain ID
Experiment	Experiment ID
TimePoint	Time point after 4tU in minutes
RelExp	Expression relative to time 0
Ct_mean	Mean of cycle threshold
Ct_SD	Standard deviation of cycle threshold
R2	Coefficient of correlation for the standard curve
Efficiency	Efficiency of PCR (Slope of standard curve)

## Sheet: data
Gene	Genotype	Strain	Experiment	TimePoint	RelExp	Ct_mean	Ct_SD	R2	Efficiency
mad1	WT	JY743	ML2	0	1	23.2196	0.087542	0.9994	89.641
mad1	WT	JY743	ML2	10	0.304659	26.3364	0.211039	0.9994	89.641
mad1	WT	JY743	ML2	20	0.0320996	27.9897	0.0604775	0.9994	89.641
mad1	WT	JY743	ML2	30	0.030578	29.2833	0.173046	0.9994	89.641
mad1	WT	JY743	ML3	0	1	22.882	0.0474218	0.9971	91.8233
mad1	WT	JY743	ML3	5	0.707083	23.551	0.195324	0.9971	91.8233
mad1	WT	JY743	ML3	10	0.314723	25.2351	0.107613	0.9971	91.8233
mad1	WT	JY743	ML3	15	0.101068	27.0785	0.0117687	0.9971	91.8233
mad1	WT	JY743	ML3	20	0.0648969	28.0439	0.111905	0.9971	91.8233
mad1	WT	JY743	ML3	25	0.0805345	27.2696	0.163483	0.9971	91.8233
mad2	WT	JY743	ML2	0	1	21.9963	0.0262145	0.9957	92.1924
mad2	WT	JY743	ML2	10	0.327166	24.9403	0.168635	0.9957	92.1924
mad2	WT	JY743	ML2	20	0.101712	24.9036	0.00553202	0.9957	92.1924
mad2	WT	JY743	ML2	30	0.0694668	26.68	0.0817468	0.9957	92.1924
mad2	WT	JY743	ML3	0	1	21.254	0.0511954	0.9987	97.3464
mad2	WT	JY743	ML3	5	0.757367	21.794	0.0682066	0.9987	97.3464
mad2	WT	JY743	ML3	10	0.388435	23.1993	0.0652651	0.9987	97.3464
mad2	WT	JY743	ML3	15	0.196744	24.2954	0.0779597	0.9987	97.3464
mad2	WT	JY743	ML3	20	0.150675	24.9613	0.064315	0.9987	97.3464
mad2	WT	JY743	ML3	25	0.124445	24.8183	0.11232	0.9987	97.3464
mad3	WT	JY743	ML2	0	1	23.2068	0.104384	0.9985	95.0894
mad3	WT	JY743	ML2	10	0.448447	25.613	0.0887214	0.9985	95.0894
mad3	WT	JY743	ML2	20	0.0607465	26.8203	0.170933	0.9985	95.0894
mad3	WT	JY743	ML2	30	0.0278159	29.1552	0.168535	0.9985	95.0894
mad3	WT	JY743	ML3	0	1	22.4109	0.0870647	0.999	96.3853
mad3	WT	JY743	ML3	5	0.834407	22.8113	0.0818405	0.999	96.3853
mad3	WT	JY743	ML3	10	0.421506	24.2492	0.0553656	0.999	96.3853
mad3	WT	JY743	ML3	15	0.150428	25.8721	0.0686043	0.999	96.3853
mad3	WT	JY743	ML3	20	0.0778297	27.1239	0.046769	0.999	96.3853
mad3	WT	JY743	ML3	25	0.092494	26.4406	0.155588	0.999	96.3853
ecm33	WT	JY743	ML2	0	1	19.1831	0.0394006	0.9995	92.107
ecm33	WT	JY743	ML2	10	0.164455	23.1826	0.0731919	0.9995	92.107
ecm33	WT	JY743	ML2	20	0.0405204	23.502	0.183915	0.9995	92.107
ecm33	WT	JY743	ML2	30	0.0115518	26.6178	0.104827	0.9995	92.107
ecm33	WT	JY743	ML3	0	1	18.8086	0.0833237	0.9974	94.5924
ecm33	WT	JY743	ML3	5	0.71508	19.4463	0.0177365	0.9974	94.5924
ecm33	WT	JY743	ML3	10	0.232894	21.5633	0.0876632	0.9974	94.5924
ecm33	WT	JY743	ML3	15	0.121783	22.6347	0.00037359	0.9974	94.5924
ecm33	WT	JY743	ML3	20	0.0613857	23.943	0.0920776	0.9974	94.5924
ecm33	WT	JY743	ML3	25	0.0430258	24.0434	0.0557109	0.9974	94.5924
act1	WT	JY743	ML2	0	1	17.465	0.0754274	0.9993	91.6082
act1	WT	JY743	ML2	10	0.621525	19.436	0.0217131	0.9993	91.6082
act1	WT	JY743	ML2	20	0.596013	17.667	0.0664852	0.9993	91.6082
act1	WT	JY743	ML2	30	0.496113	19.1474	0.00969634	0.9993	91.6082
act1	WT	JY743	ML3	0	1	17.3461	0.00920757	0.9978	89.439
act1	WT	JY743	ML3	5	0.945219	17.3555	0.0516796	0.9978	89.439
act1	WT	JY743	ML3	10	0.881058	18.0026	0.0874418	0.9978	89.439
act1	WT	JY743	ML3	15	0.838975	17.7777	0.0519023	0.9978	89.439
act1	WT	JY743	ML3	20	0.80079	18.3858	0.0973758	0.9978	89.439
act1	WT	JY743	ML3	25	0.763877	17.9486	0.0493089	0.9978	89.439
