# Supplementary material for: Mitotic checkpoint gene expression is tuned by codon usage bias
Source: EMBO J. 2022 Jul 11;41(15):e107896. doi: 10.15252/embj.2021107896 (PMC9340482; doi:10.15252/embj.2021107896)
Supplement: Supplementary file 5 — Source Data for Figure 2 [file EMBJ-41-e107896-s007.zip › source_data_fig2/SourceData_Fig_2E.xlsx]

## Sheet: Sheet1
Source Data for Fig 2E
Protein half-life measurements from immunoblotting after cycloheximide (CHX) treatment
Variable	Description
Protein	Protein analyzed
Repeat	Repeat experiment ID
Time	Time after CHX treatment in minutes
RelAmount	Protein amount relative to time 0

## Sheet: data
Protein	Repeat	Time	RelAmount
Cdc2	1	0	1
Cdc2	1	15	0.689166
Cdc2	1	30	0.750569
Cdc2	1	60	0.690751
Cdc2	1	90	0.558861
Cdc2	1	180	0.566462
Cdc2	1	360	0.533029
Cdc2	2	0	1
Cdc2	2	15	0.787482
Cdc2	2	30	0.778108
Cdc2	2	60	0.759689
Cdc2	2	90	0.689535
Cdc2	2	180	0.375119
Cdc2	2	360	0.104217
Cdc2	3	0	1
Cdc2	3	15	1.28948
Cdc2	3	30	1.08921
Cdc2	3	60	1.09753
Cdc2	3	90	1.06638
Cdc2	3	180	1.19797
Cdc2	3	360	1.0282
Cdc13	1	0	1
Cdc13	1	15	0.476981
Cdc13	1	30	0.461717
Cdc13	1	60	0.202715
Cdc13	1	90	0.078959
Cdc13	1	180	0
Cdc13	1	360	0
Cdc13	2	0	1
Cdc13	2	15	0.502838
Cdc13	2	30	0.485083
Cdc13	2	60	0.240509
Cdc13	2	90	0.195745
Cdc13	2	180	0
Cdc13	2	360	0
Cdc13	3	0	1
Cdc13	3	15	1.14248
Cdc13	3	30	0.702697
Cdc13	3	60	0.186588
Cdc13	3	90	0
Cdc13	3	180	0
Cdc13	3	360	0
Mad1	1	0	1
Mad1	1	15	0.712649
Mad1	1	30	0.877909
Mad1	1	60	0.675785
Mad1	1	90	0.565246
Mad1	1	180	0.427127
Mad1	1	360	0.378715
Mad1	2	0	1
Mad1	2	15	0.800066
Mad1	2	30	0.942579
Mad1	2	60	0.935147
Mad1	2	90	1.02127
Mad1	2	180	0.515188
Mad1	2	360	0.248745
Mad1	3	0	1
Mad1	3	15	1.5965
Mad1	3	30	1.42141
Mad1	3	60	1.42529
Mad1	3	90	1.26012
Mad1	3	180	1.12314
Mad1	3	360	0.813882
Mad2	1	0	1
Mad2	1	15	0.758438
Mad2	1	30	0.806715
Mad2	1	60	0.774498
Mad2	1	90	0.6581
Mad2	1	180	0.659555
Mad2	1	360	0.674107
Mad2	2	0	1
Mad2	2	15	0.770511
Mad2	2	30	0.746123
Mad2	2	60	0.83024
Mad2	2	90	0.859385
Mad2	2	180	0.620184
Mad2	2	360	0.506696
Mad2	3	0	1
Mad2	3	15	1.26777
Mad2	3	30	1.12775
Mad2	3	60	1.07731
Mad2	3	90	1.02548
Mad2	3	180	1.05434
Mad2	3	360	0.768352
Mad3	1	0	1
Mad3	1	15	0.838621
Mad3	1	30	0.839806
Mad3	1	60	0.805603
Mad3	1	90	0.739572
Mad3	1	180	0.722123
Mad3	1	360	0.658769
Mad3	2	0	1
Mad3	2	15	0.842298
Mad3	2	30	0.80991
Mad3	2	60	0.796059
Mad3	2	90	0.827557
Mad3	2	180	0.796576
Mad3	2	360	0.717911
Mad3	3	0	1
Mad3	3	15	1.03065
Mad3	3	30	0.99179
Mad3	3	60	0.984229
Mad3	3	90	0.910653
Mad3	3	180	0.943652
Mad3	3	360	0.847633
