# Supplementary material for: Mitotic checkpoint gene expression is tuned by codon usage bias
Source: EMBO J. 2022 Jul 11;41(15):e107896. doi: 10.15252/embj.2021107896 (PMC9340482; doi:10.15252/embj.2021107896)
Supplement: Supplementary file 6 — Source Data for Figure 3 [file EMBJ-41-e107896-s009.zip]

Archive with 8 entries (7 files):
- source_data_fig3/
- __MACOSX/._source_data_fig3
- source_data_fig3/SourceData_Fig_3AB_EV4F_S2D_S3A.xlsx
- __MACOSX/source_data_fig3/._SourceData_Fig_3AB_EV4F_S2D_S3A.xlsx
- source_data_fig3/SourceData_Fig_3D_EV2B_EV3.xlsx
- __MACOSX/source_data_fig3/._SourceData_Fig_3D_EV2B_EV3.xlsx
- source_data_fig3/SourceData_Fig_3E.xlsx
- __MACOSX/source_data_fig3/._SourceData_Fig_3E.xlsx
