# Supplementary material for: Mitotic checkpoint gene expression is tuned by codon usage bias
Source: EMBO J. 2022 Jul 11;41(15):e107896. doi: 10.15252/embj.2021107896 (PMC9340482; doi:10.15252/embj.2021107896)
Supplement: Supplementary file 6 — Source Data for Figure 3 [file EMBJ-41-e107896-s009.zip › source_data_fig3/SourceData_Fig_3AB_EV4F_S2D_S3A.xlsx]

## Sheet: Sheet1
Source Data for Fig 3A, 3B, EV4F, S2D, S3A
Codon optimality values, protein numbers per cell, mRNA numbers per cell, and mRNA half-lives from the literature or calculated from data in the literature
Variable	Description	PMID.for.source
ID	Systematic gene ID for S. pombe	N/A
gene	Common gene name	N/A
cTEopt	Percentage of optimal codons based on the "classical translation efficiency" (cTE), using data by Pechmann and Frydman 2013	23262490
tAIg	tRNA adaptatio index for the gene, using values determined by Tuller et al., 2010	20133581
CSCgG	Arithmetic mean of the "Codon occurrence to mRNA Stability Correlation coefficient" (CSC) over all codons of the gene with the CSC calculated from mRNA half-life data by Eser et al., 2016 (see Methods)	26883383
CSCgM	Arithmetic mean of the "Codon occurrence to mRNA Stability Correlation coefficient" (CSC) over all codons of the gene with the CSC calculated from mRNA half-life data by Hasan et al., 2014 (see Methods)	25375137
protPerCellC	Protein number per cell from Carpy et al., 2014	24763107
protPerCellM	Protein number per cell from Marguerat et al., 2012	23101633
RNAperCellM	RNA number per cell from Marguerat et al., 2012	23101633
HL_Mata	mRNA half-life data by Hasan et al., 2014	25375137
HL_Gagneur	mRNA half-life data by Eser et al., 2016	26883383

## Sheet: data
ID	gene	cTEopt	tAIg	CSCgG	CSCgM	protPerCellC	protPerCellM	RNAperCellM	HL_Mata	HL_Gagneur
SPAC1002.01	mrx11	43.5754	0.34103	-0.043639	-0.04258	4983.43	NA	0.46	38.3091	NA
SPAC1002.02	pom34	48.4716	0.37557	-0.027694	-0.023637	25023.4	2564.51	3.8	32.3432	NA
SPAC1002.03c	gls2	48.429	0.38326	-0.0033226	-0.0085645	25025.6	9719.87	7.2	47.7572	34.7295
SPAC1002.04c	taf11	40.7035	0.34681	-0.039217	-0.043546	7944.3	1600.25	1.4	26.7311	3.7224
SPAC1002.05c	jmj2	41.2587	0.3445	-0.054771	-0.057652	NA	NA	0.52	20.3878	2.2979
SPAC1002.06c	bqt2	42.3729	0.34226	-0.044826	-0.044194	NA	NA	0.088	NA	NA
SPAC1002.07c	NA	41.0714	0.36888	-0.0067971	-0.015926	67861.9	5061.92	6.1	72.586	63.6527
SPAC1002.08c	mtf1	43.9891	0.34593	-0.043413	-0.04682	NA	NA	0.91	15.9836	3.8036
SPAC1002.09c	dld1	62.2309	0.45712	0.07972	0.075018	135947	62710.8	12	50.9942	43.5802
SPAC1002.10c	sgt1	38.8136	0.35345	-0.048933	-0.057689	5674.87	NA	1.9	21.2296	9.407
SPAC1002.11	gaa1	44.7504	0.34526	-0.05767	-0.06155	NA	910.25	0.86	17.1721	4.7619
SPAC1002.12c	NA	57.7697	0.41744	0.058046	0.054834	31040.5	2371.58	2.3	43.7481	22.7933
SPAC1002.13c	psu1	80.3357	0.51823	0.12215	0.12524	1163.76	14645.5	48	22.693	10.0461
SPAC1002.14	itt1	42.9885	0.35278	-0.029576	-0.035377	NA	NA	1.5	21.0911	5.4286
SPAC1002.15c	med6	42.1296	0.34752	-0.056279	-0.055221	2133.59	2397.43	0.42	25.9151	9.4694
SPAC1002.16c	NA	48.2966	0.36292	-0.01515	-0.019563	NA	NA	0.76	20.4106	NA
SPAC1002.17c	urg2	82.3529	0.54157	0.13808	0.13915	9050.68	955.63	0.74	58.9661	98.9233
SPAC1002.18	urg3	61.6541	0.42227	0.049411	0.045669	14425.7	7128.44	2.4	58.929	29.0876
SPAC1002.19	urg1	78.3599	0.52802	0.14358	0.14141	NA	NA	1.1	64.9644	174.283
SPAC1002.20	NA	37.6238	0.29757	-0.080272	-0.083599	NA	NA	NA	NA	NA
SPAC1006.01	psp3	58.98	0.43528	0.04592	0.041986	41870.3	4688.92	4.2	25.3388	10.8691
SPAC1006.02	asa1	47.5543	0.34903	-0.022576	-0.023756	5012.41	NA	2.2	41.2037	21.0045
SPAC1006.03c	red1	44.382	0.36865	-0.044546	-0.046028	1685.87	1717.83	2.1	21.0272	4.4045
SPAC1006.04c	mcp3	43.5924	0.35721	-0.048715	-0.051522	NA	NA	0.14	NA	NA
SPAC1006.05c	och1	45.4545	0.37232	-0.0068995	-0.015233	7584.31	1652.71	2.1	19.5253	9.1545
SPAC1006.06	rgf2	47.0639	0.3616	-0.032314	-0.032371	NA	382.2	3.4	28.2413	15.3628
SPAC1006.07	tif1	78.0612	0.53789	0.13368	0.13003	438624	154934	110	54.9131	54.4059
SPAC1006.08	etd1	38.8747	0.33113	-0.062389	-0.068603	NA	NA	1.3	22.9088	7.9876
SPAC1006.09	win1	45.0557	0.36337	-0.033789	-0.038025	NA	1348.43	1.8	23.1015	2.851
SPAC1039.01	NA	56.7901	0.41274	0.028963	0.02476	NA	NA	0.68	26.8373	0.59969
SPAC1039.02	NA	60.3993	0.42104	0.032294	0.030325	NA	3723.38	7.7	47.0616	13.3731
SPAC1039.03	NA	58.9443	0.41801	0.03688	0.036438	NA	NA	2.3	30.9034	6.6518
SPAC1039.04	NA	45.9566	0.36557	-0.013398	-0.017671	NA	NA	1.2	18.609	4.9208
SPAC1039.05c	klf1	45.0704	0.35443	-0.038635	-0.040399	NA	NA	2	24.2167	3.0924
SPAC1039.06	NA	55.4217	0.40864	0.021009	0.0177	55366.2	7166.02	2.8	41.5148	15.1254
SPAC1039.07c	NA	48.4375	0.36639	-0.004038	-0.011215	NA	NA	1.1	22.5772	5.4565
SPAC1039.08	NA	46.2963	0.3428	-0.011018	-0.018204	NA	NA	2	29.9474	6.5188
SPAC1039.09	isp5	59.3103	0.40609	0.045749	0.040728	NA	1273.62	2.5	31.3113	NA
SPAC1039.10	mmf2	61.1111	0.4415	0.06234	0.057584	20717.3	7552.02	1.7	54.5029	15.6442
SPAC1039.11c	gto1	45.2261	0.35993	-0.032749	-0.034662	NA	NA	0.81	22.6315	NA
SPAC105.01c	kha1	45.6693	0.35426	-0.030145	-0.03659	541.255	NA	1.1	20.5228	0.83839
SPAC105.02c	NA	47.0588	0.40234	0.0085573	0.00091954	NA	26624.5	5.4	49.124	26.5715
SPAC105.03c	NA	46.4689	0.35748	-0.042446	-0.044557	2020.7	NA	2.2	34.9131	12.7343
SPAC1071.02	mms19	46.169	0.36882	-0.027314	-0.032365	5729.82	1911.91	1.8	35.2969	16.7084
SPAC1071.03c	sil1	42.8994	0.35209	-0.068673	-0.073277	NA	NA	2.4	30.5904	NA
SPAC1071.04c	spc2	49.1018	0.37833	-0.016113	-0.018915	60685.6	2383.54	0.72	23.4662	NA
SPAC1071.05	hpm1	49.8525	0.37435	-0.0091388	-0.014455	12166.7	1956.33	4.8	30.4103	NA
SPAC1071.06	arp9	43.021	0.35206	-0.034477	-0.041711	1916.2	6058.01	2.7	37.1905	NA
SPAC1071.07c	rps1502	81.1688	0.55465	0.16771	0.17346	578413	57823.8	180	117.265	91.6169
SPAC1071.08	rpp203	77.2727	0.59041	0.1802	0.17252	388585	141635	54	NA	29.6745
SPAC1071.09c	NA	41.1348	0.3599	-0.017598	-0.027067	3313.56	NA	3	41.3093	20.6837
SPAC1071.10c	pma1	80.4135	0.54193	0.15135	0.14552	438967	145212	190	45.6207	35.4825
SPAC1071.11	NA	50.8197	0.3556	-0.041924	-0.037554	6384.12	2640.37	1.4	21.9098	5.2725
SPAC1071.12c	stp1	44.2308	0.36485	-0.021472	-0.026496	26528.2	2881.26	4.5	53.5227	27.8377
SPAC1093.01	ppr5	53.2117	0.38896	-0.011351	-0.011974	NA	NA	2	21.3294	4.3951
SPAC1093.02	pdx3	48.4848	0.39393	3.17e-05	-0.0042828	117451	8332.16	12	31.5305	14.9249
SPAC1093.03	fig4	44.1106	0.3545	-0.038288	-0.043486	NA	NA	1.3	26.2527	4.1614
SPAC1093.04c	cca1	44.6	0.36598	-0.029364	-0.036644	4059.95	622.45	1.7	25.7081	9.321
SPAC1093.05	hca4	49.5238	0.39718	0.0012974	-0.0040494	9012.9	3733.91	4.4	21.929	15.1868
SPAC1093.06c	dhc1	42.4929	0.34155	-0.058411	-0.06312	NA	NA	0.53	19.2006	6.1492
SPAC10F6.01c	sir1	59.3347	0.4357	0.05002	0.045082	70562.3	52359.5	30	46.8426	55.3317
SPAC10F6.02c	prp22	44.9486	0.35853	-0.023124	-0.027543	NA	2114.59	2.8	33.1749	14.3074
SPAC10F6.03c	cts1	53.5	0.41361	0.031922	0.025817	103415	34432.6	20	41.2215	36.874
SPAC10F6.04	ats1	43.5897	0.3429	-0.011276	-0.019723	5560.45	503.31	1.9	27.9805	8.8455
SPAC10F6.05c	ubc6	51.1013	0.39931	-0.0093034	-0.0096537	6108.92	4883.92	1.5	25.9739	10.3241
SPAC10F6.06	vip1	68.8716	0.47487	0.076788	0.081193	358339	139690	18	62.1952	32.6294
SPAC10F6.07c	mug94	38.8298	0.31333	-0.073685	-0.075183	NA	NA	0.48	25.9268	NA
SPAC10F6.08c	nht1	44.2815	0.38842	-0.02998	-0.029724	8776.12	2496.6	2.9	22.3671	NA
SPAC10F6.09c	psm3	48.7437	0.38491	-0.012412	-0.018794	2613.11	1280.11	2.3	22.9837	3.0781
SPAC10F6.10	rio1	41.0463	0.36135	-0.035245	-0.040597	NA	646.62	2.5	27.9528	17.1883
SPAC10F6.11c	atg17	44.2822	0.3527	-0.027627	-0.03262	NA	NA	2.5	28.3927	14.5404
SPAC10F6.12c	mam4	40.678	0.32551	-0.057336	-0.063472	NA	1796.51	1.2	42.8546	27.1216
SPAC10F6.13c	caa1	57.2127	0.41823	0.030689	0.029042	207748	52613.2	6.9	53.1716	36.9645
SPAC10F6.14c	NA	45.6075	0.37557	-0.0094461	-0.013246	8613.62	1429.35	2.3	31.3561	15.9417
SPAC10F6.15	NA	38.4259	0.32179	-0.06403	-0.069034	NA	NA	0.042	NA	NA
SPAC10F6.16	igo1	49.6403	0.37149	-0.016168	-0.014561	NA	9229.33	2.7	36.4429	25.7044
SPAC10F6.17c	NA	50	0.38082	-0.0011142	-0.0033662	5687.32	4327.91	3.6	38.5588	22.4131
SPAC110.01	ppk1	46.8231	0.35519	-0.047682	-0.044129	370.232	337.91	2.8	22.9777	1.1111
SPAC110.02	pds5	44.0664	0.34756	-0.04434	-0.048609	1576.5	360.48	0.84	27.7004	5.689
SPAC110.03	cdc42	54.1667	0.394	0.036941	0.033007	89558	29312.3	10	39.6907	15.7709
SPAC110.04c	pss1	67.0833	0.50288	0.095677	0.091173	504740	77928.4	55	66.3445	46.2053
SPAC110.06	NA	66.6667	0.4058	-0.020051	-0.015016	NA	NA	NA	NA	NA
SPAC1142.01	rqc1	45.2744	0.36791	-0.02635	-0.031614	5710.07	2974.62	2.5	28.815	13.6969
SPAC1142.02c	NA	55.205	0.42913	0.024045	0.021779	133983	34041.6	5.6	61.4887	32.1302
SPAC1142.03c	swi2	44.1828	0.36189	-0.050092	-0.050128	NA	410.11	2.7	25.1173	4.9248
SPAC1142.04	noc201	48.0905	0.37578	-0.01446	-0.018542	22346.6	3029.73	4.8	25.9612	19.3023
SPAC1142.05	ctr5	47.9769	0.36238	0.0026015	0.0031999	NA	NA	1	36.7854	27.0104
SPAC1142.06	get3	52.5836	0.41955	0.013388	0.01254	217756	47747.9	7	55.151	44.702
SPAC1142.07c	vps32	53.1532	0.43403	0.024883	0.020706	28211.2	10961.3	5.4	45.4338	24.1981
SPAC1142.08	fhl1	46.0296	0.35572	-0.041505	-0.037677	NA	NA	3.1	30.83	3.7073
SPAC11D3.01c	NA	65.8228	0.46086	0.10348	0.10259	5568.39	4835.65	2.5	28.6535	NA
SPAC11D3.02c	NA	36.6667	0.32104	-0.051788	-0.058409	122794	12627.8	11	36.7759	NA
SPAC11D3.03c	NA	40.7285	0.3361	-0.044437	-0.048639	NA	NA	0.28	49.5261	NA
SPAC11D3.04c	NA	52.3077	0.37008	0.0010447	-0.0050579	3529.94	6675.6	3.2	54.4184	10.7589
SPAC11D3.05	mfs2	45.4212	0.35052	-0.025356	-0.033349	NA	NA	0.46	14.8746	5.686
SPAC11D3.06	NA	47.4725	0.35717	-0.011085	-0.016737	NA	NA	1.9	15.8323	5.7575
SPAC11D3.07c	toe4	46.1538	0.35883	-0.037665	-0.043064	NA	242.8	1.3	13.2251	4.6847
SPAC11D3.08c	NA	49.2727	0.37196	-0.016082	-0.020054	NA	NA	1	16.5676	3.9949
SPAC11D3.09	NA	61.1675	0.42504	0.054033	0.047371	NA	NA	0.57	17.8694	5.6232
SPAC11D3.10	NA	45.1613	0.3596	-0.034079	-0.037024	NA	NA	0.41	21.2666	3.0195
SPAC11D3.11c	NA	40.3361	0.33029	-0.055858	-0.05807	NA	NA	0.77	NA	0.96658
SPAC11D3.13	hsp3104	45.9459	0.38016	-0.017727	-0.019106	NA	NA	1.3	20.9852	NA
SPAC11D3.14c	NA	44.9206	0.36302	-0.01394	-0.019703	NA	4037.5	2.9	28.0901	6.2157
SPAC11D3.15	NA	52.164	0.39773	0.017729	0.011579	4662.94	14279.9	3.3	30.3766	14.6102
SPAC11D3.16c	NA	55.7252	0.395	-0.0065499	-0.0087382	NA	1080.44	3.3	19.7614	2.714
SPAC11D3.17	NA	44.7863	0.35862	-0.034409	-0.039039	NA	NA	0.6	17.4723	3.2676
SPAC11D3.18c	NA	50.4016	0.37837	0.0089517	0.0005138	NA	2663	4	20.4227	9.1228
SPAC11D3.19	NA	36.3636	0.32837	-0.043245	-0.040649	NA	NA	0.26	NA	0.22636
SPAC11E3.01c	swr1	41.6149	0.35213	-0.036696	-0.042648	NA	237.51	2.7	21.2031	6.8573
SPAC11E3.02c	ync13	43.2498	0.35344	-0.04095	-0.046126	NA	441.3	0.93	21.2227	3.0387
SPAC11E3.03	csm1	40.613	0.35908	-0.044873	-0.049001	3217.82	200.1	1.5	42.7045	16.0986
SPAC11E3.04c	ubc13	43.9189	0.37972	-0.014272	-0.019961	71197.7	12561.3	9.8	92.6351	49.0503
SPAC11E3.05	sea3	43.7642	0.35606	-0.047252	-0.048274	501.52	NA	1.7	26.9662	9.3824
SPAC11E3.06	map1	37.6884	0.32912	-0.081907	-0.08296	NA	NA	0.11	22.9186	NA
SPAC11E3.07	vma4	56.8282	0.44047	0.053001	0.044629	102912	12694.2	10	47.7482	26.2747
SPAC11E3.08c	nse6	41.954	0.3453	-0.070622	-0.075341	NA	NA	0.46	22.3622	4.4045
SPAC11E3.09	pyp3	42.9043	0.34575	-0.041047	-0.043701	NA	NA	1.3	36.4195	15.107
SPAC11E3.10	NA	53.7037	0.38296	0.0095234	0.0061162	NA	NA	1.8	71.863	35.6136
SPAC11E3.11c	syt22	46.3907	0.36815	-0.049498	-0.046951	1575.19	2842.72	2.8	33.9731	11.2229
SPAC11E3.12	NA	41.358	0.35513	-0.038461	-0.040963	NA	NA	1.2	39.7304	16.9022
SPAC11E3.13c	gas5	63.1373	0.44052	0.036393	0.038493	NA	6111.88	6.7	28.6124	3.688
SPAC11E3.14	NA	50	0.40041	0.01472	0.0080091	3967.86	1878.53	2.5	26.3966	0.64202
SPAC11E3.15	rpl22	83.7607	0.60561	0.17312	0.17113	638669	114229	57	94.033	32.1265
SPAC11G7.01	mtl2	56.903	0.38454	-0.024562	-0.017193	NA	NA	6.8	22.7134	5.0769
SPAC11G7.02	pub1	48.631	0.37676	-0.0046826	-0.0093293	19097.6	5119.86	5.4	27.3682	12.2162
SPAC11G7.03	idh1	52.809	0.39514	0.023227	0.017073	103264	20629.6	5.7	45.1937	19.7005
SPAC11G7.04	ubi1	84.375	0.54308	0.15263	0.16125	NA	NA	43	78.0801	55.5906
SPAC11G7.05c	mct1	40.8805	0.33971	-0.054851	-0.054835	NA	NA	0.89	23.5214	7.3195
SPAC11G7.06c	mug132	44.186	0.35364	-0.038132	-0.041618	NA	NA	0.35	20.3232	NA
SPAC11H11.01	sst6	43.3265	0.34879	-0.057755	-0.058879	2153.3	640.91	1.1	28.237	3.8212
SPAC11H11.02c	mug162	43.1818	0.34109	-0.069301	-0.07668	NA	NA	0.45	34.0517	19.1941
SPAC11H11.03c	NA	42.233	0.34477	-0.039847	-0.043496	NA	4103.58	1.2	34.4902	10.3506
SPAC11H11.04	mam2	47.9885	0.3623	-0.035099	-0.040639	NA	NA	0.058	NA	10.6138
SPAC11H11.05c	fta6	30.5085	0.34138	-0.067396	-0.067902	NA	NA	0.73	33.3814	1.6862
SPAC11H11.06	arp2	53.0769	0.4061	0.039102	0.031647	135737	13055.8	6.7	32.929	26.2765
SPAC1250.01	snf21	45.3711	0.37892	-0.0069597	-0.011763	3615.59	2253.64	4.6	26.2545	NA
SPAC1250.02	mug95	43.8202	0.37362	-0.028598	-0.03266	NA	NA	0.093	NA	NA
SPAC1250.03	ubc14	52.2581	0.37066	-0.032046	-0.032867	53391.3	5208.23	6.2	38.9188	NA
SPAC1250.04c	atl1	47.2222	0.40091	0.017644	0.015245	NA	962.17	1.3	35.9054	12.9528
SPAC1250.05	rpl3002	58.9744	0.4308	0.043276	0.04261	91816.2	87093.7	19	58.4954	19.4627
SPAC1250.07	sfc7	50	0.38156	-0.040544	-0.041077	NA	NA	5.5	NA	NA
SPAC1296.01c	NA	47.6015	0.36952	-0.0087925	-0.015382	21779.8	3602.19	4.3	32.9113	17.8776
SPAC1296.02	cox4	53.6585	0.41862	0.027399	0.028627	2066.21	36444.2	9.5	89.1433	31.5927
SPAC1296.03c	sxa2	46.7456	0.35879	-0.044433	-0.046428	NA	NA	0.66	23.5841	7.0676
SPAC1296.04	mug65	43.5484	0.35185	-0.036656	-0.039275	5791	NA	1.9	27.7969	5.7162
SPAC1296.05c	lcp1	45.7364	0.3564	-0.033935	-0.040604	4248.64	4950.05	3.4	53.5438	25.663
SPAC1296.06	tah18	41.0959	0.34447	-0.046984	-0.051127	11746.9	1156.48	1.1	24.9305	3.9855
SPAC12B10.01c	NA	44.0194	0.3538	-0.053791	-0.057479	6981.74	612.84	2.7	23.1934	6.647
SPAC12B10.02c	NA	48.0851	0.36228	-0.014353	-0.019685	39017.4	4442.57	3.9	51.0765	24.0614
SPAC12B10.03	bun62	43.8306	0.3513	-0.038302	-0.040628	20794.5	2613.25	1.6	22.3058	4.3737
SPAC12B10.04	pby1	41.9355	0.35277	-0.045598	-0.05169	5982.48	2270.66	1.7	43.3464	29.2128
SPAC12B10.05	icp55	40.9465	0.33981	-0.041167	-0.046965	NA	NA	2.4	41.9566	12.1792
SPAC12B10.06c	emi5	34.5324	0.31284	-0.07365	-0.076227	4703.3	1920.25	1.7	70.6369	15.6694
SPAC12B10.07	acp1	48.0469	0.3969	0.00021729	-0.0054315	84758.1	14248.8	3.5	47.5836	23.2036
SPAC12B10.08c	til1	40.7895	0.32566	-0.059462	-0.061707	NA	NA	0.3	27.1398	11.1979
SPAC12B10.10	nod1	47.494	0.36827	-0.040116	-0.042201	760.105	NA	0.93	13.1176	NA
SPAC12B10.11	exg2	44.7368	0.35791	-0.037899	-0.04509	NA	NA	0.96	24.3454	NA
SPAC12B10.12c	rhp41	42.163	0.35555	-0.031684	-0.036924	NA	NA	0.84	20.2694	5.0198
SPAC12B10.13	gid8	42.9167	0.34578	-0.064157	-0.071263	NA	1993.11	1.1	19.3319	2.8484
SPAC12B10.14c	tea5	46.7669	0.34458	-0.057058	-0.053625	NA	NA	3.7	33.5359	NA
SPAC12B10.15c	NA	44.2177	0.36217	-0.029378	-0.032166	343.699	3994.76	1.8	27.0501	NA
SPAC12B10.16c	mug157	48.9194	0.38233	-0.01336	-0.016576	35151.3	7633.44	2.3	32.6874	13.7587
SPAC12G12.01c	sea4	42.6519	0.34953	-0.053635	-0.056375	1408.07	1742.2	2.5	28.7162	11.8355
SPAC12G12.02	efg1	43.1694	0.38886	-0.010246	-0.014444	5812.04	3060.77	6.4	37.068	19.1325
SPAC12G12.03	cip2	50.1736	0.3781	-0.024188	-0.022856	16862.5	7643.27	8.6	19.9583	NA
SPAC12G12.04	mcp60	66.8385	0.48469	0.10439	0.099057	607822	90635.5	40	19.4917	NA
SPAC12G12.05c	taf9	44.7853	0.35643	-0.047767	-0.046331	NA	6872.75	6.4	44.4115	21.2733
SPAC12G12.06c	rcl1	48.2094	0.36463	-0.005407	-0.01079	14631.7	11881	3.2	35.0795	21.9439
SPAC12G12.07c	NA	49.5146	0.38302	-0.0027422	-0.0054628	97987.8	29607.5	9.2	53.2519	36.5315
SPAC12G12.08	mrpl6	43.1925	0.3595	-0.030701	-0.033527	NA	2313	1.5	37.2688	18.1428
SPAC12G12.09	eti1	44.0123	0.35544	-0.061806	-0.064273	4680.11	1092.36	1.2	14.5574	NA
SPAC12G12.10	wdr21	40.7143	0.33612	-0.059557	-0.063534	NA	NA	1.5	22.7458	NA
SPAC12G12.11c	miy1	42.7397	0.36119	-0.027829	-0.032872	NA	1054.39	4.1	31.6765	12.4084
SPAC12G12.12	gms2	53.7037	0.38947	-0.0059649	-0.010945	49074.4	4582.09	1.6	30.3001	19.9336
SPAC12G12.13c	cid14	43.7135	0.36339	-0.027375	-0.031865	2731.6	703.79	2.6	21.4665	NA
SPAC12G12.14c	pfs2	42.2397	0.34696	-0.04244	-0.043902	6020.48	487.05	2.3	19.7699	NA
SPAC12G12.15	sif3	43.2203	0.34386	-0.048118	-0.050242	1692.84	NA	2.9	19.0893	5.9312
SPAC12G12.16c	NA	43.1452	0.34055	-0.05922	-0.063346	NA	NA	0.47	23.6666	7.0873
SPAC12G12.17	NA	44.8276	0.35849	-0.024996	-0.024199	NA	NA	2.1	NA	28.2706
SPAC1327.01c	NA	50.4606	0.38161	-0.029038	-0.027116	2660.55	1668.27	4	24.4936	3.2229
SPAC139.01c	mkt1	48.8778	0.36408	-0.028785	-0.030542	13957.7	3663.71	3.4	44.9515	17.0892
SPAC139.02c	oac1	59.0625	0.4059	0.043547	0.041249	51461.5	24785.2	7.3	39.9988	23.7677
SPAC139.03	toe2	43.04	0.34054	-0.05383	-0.058231	NA	NA	1	29.6698	14.4567
SPAC139.04c	fap2	49.4226	0.3878	-0.0028951	-0.0075373	8272.31	696.47	2	31.7209	11.2514
SPAC139.05	NA	65.1116	0.46122	0.079184	0.078455	3765.86	NA	0.16	22.9018	3.5907
SPAC139.06	hat1	40.7407	0.34482	-0.047859	-0.054052	7060.31	3956.61	2.8	42.8089	20.322
SPAC1399.01c	NA	60.5657	0.43124	0.050152	0.046342	NA	NA	1.4	25.5176	3.8513
SPAC1399.02	NA	51.6129	0.37696	-0.0049766	-0.0080226	4391.17	110.44	1.9	17.5177	4.1487
SPAC1399.03	fur4	61.79	0.42655	0.039334	0.03629	NA	2435.84	4.3	28.0404	7.4343
SPAC1399.04c	uck2	55	0.419	0.032842	0.030594	NA	NA	3.1	28.6327	NA
SPAC1399.05c	toe1	49.7164	0.36534	-0.012378	-0.013558	NA	NA	1.6	23.0022	NA
SPAC1399.06	NA	53.2258	0.33778	-0.046843	-0.034007	NA	NA	1	NA	NA
SPAC13A11.01c	rga8	48.7773	0.37357	-0.026958	-0.03102	14648.9	6658.39	3.6	21.2871	12.0998
SPAC13A11.02c	erg11	66.6667	0.46795	0.079427	0.077216	92035.2	31313.1	23	44.8732	29.4303
SPAC13A11.03	mcp7	50.4762	0.39	-0.013593	-0.017443	NA	NA	1.3	45.1643	80.8907
SPAC13A11.04c	ubp8	46.9933	0.35589	-0.02268	-0.023124	NA	865.4	1.8	29.5988	8.6405
SPAC13A11.05	ysp2	59.4542	0.43603	0.051629	0.046825	51682.6	15968.1	4.8	52.2619	33.4179
SPAC13A11.06	pdc202	56.2172	0.41852	0.035295	0.029629	NA	NA	0.25	37.1509	NA
SPAC13C5.01c	pre9	43.9516	0.35825	-0.017782	-0.021294	81467.3	16565.9	7.3	30.5865	17.9451
SPAC13C5.02	dre4	41.3625	0.35186	-0.050335	-0.054758	773.801	349.9	2.3	24.8023	NA
SPAC13C5.03	tht1	44.0147	0.35043	-0.054443	-0.058886	NA	NA	0.16	22.9991	NA
SPAC13C5.04	NA	45.5645	0.36932	-0.025088	-0.029558	32017.2	7991.47	0.6	29.3337	NA
SPAC13C5.05c	NA	49.0347	0.37478	-0.0037549	-0.0080067	5493.69	1443.79	1.4	38.9263	11.662
SPAC13C5.06c	mug121	49.1525	0.37964	-0.023066	-0.027774	NA	NA	0.48	16.2969	NA
SPAC13C5.07	mre11	42.527	0.34877	-0.048856	-0.05384	NA	NA	1.2	32.6176	15.1142
SPAC13D6.01	pof14	39.4432	0.32004	-0.067275	-0.070176	NA	681.86	0.45	27.2002	17.4123
SPAC13D6.02c	byr3	65.3631	0.40533	0.069199	0.074461	NA	67040.5	26	34.5477	19.1075
SPAC13D6.03c	trm9	39.4737	0.34916	-0.03814	-0.043078	16125.8	11624.4	1.6	32.7771	7.3748
SPAC13D6.04c	btb3	46.2715	0.36463	-0.027385	-0.034797	NA	931.6	1.3	32.5051	17.7784
SPAC13D6.05	alp11	41.8803	0.36021	-0.046422	-0.049834	42261	8439.04	3.7	37.5482	15.0003
SPAC13F5.01c	msh1	44.5271	0.35904	-0.041547	-0.045565	412.907	NA	1.4	28.633	3.7127
SPAC13F5.02c	taf7	48.855	0.39939	0.0080635	0.00092591	NA	1188.2	4.3	28.0913	14.128
SPAC13F5.03c	gld1	65.1111	0.44909	0.06339	0.062273	NA	NA	1.9	51.0267	6.989
SPAC13F5.04c	vta1	48.5861	0.34623	-0.042143	-0.037151	2445.03	1497.27	1.5	37.1464	4.7832
SPAC13F5.05	mpd1	50.4132	0.37639	-0.040659	-0.040317	8586.15	2760.71	1.1	25.2063	4.7294
SPAC13F5.06c	sec10	44.2663	0.35454	-0.045258	-0.049773	3041.58	528.08	0.88	20.6128	6.3939
SPAC13F5.07c	hpz2	35.1515	0.35116	-0.033552	-0.039353	1926.91	NA	0.12	39.2045	15.344
SPAC13G6.01c	rad8	42.1889	0.35549	-0.045238	-0.048842	469.514	NA	2.6	23.746	10.0042
SPAC13G6.02c	rps101	81.746	0.54936	0.15427	0.15877	174696	81674.2	41	91.3618	84.5027
SPAC13G6.03	gpi7	47.2296	0.35612	-0.038561	-0.040426	28814.4	273.09	2.5	31.0246	10.1385
SPAC13G6.04	tim8	45.977	0.36604	-0.022966	-0.025604	28754.3	31735.3	1.7	NA	27.6395
SPAC13G6.05c	trs33	40.7115	0.33181	-0.069684	-0.067481	NA	NA	2	54.0369	13.7552
SPAC13G6.06c	gcv2	52.3763	0.39794	0.011799	0.008744	70946.6	37621	10	64.9515	10.1267
SPAC13G6.07c	rps601	74.8954	0.52881	0.15301	0.15643	466852	1159.5	68	89.1014	83.8727
SPAC13G6.08	fzr2	42.9907	0.35375	-0.046421	-0.049506	NA	NA	0.085	NA	NA
SPAC13G6.09	trs402	41.6058	0.35031	-0.054102	-0.059511	NA	3502.71	3.4	25.6098	23.9289
SPAC13G6.10c	asl1	64.5283	0.43987	0.031338	0.035868	638133	27973.9	73	45.2269	18.8006
SPAC13G6.11c	erg12	44.3069	0.34539	-0.039999	-0.044408	14799	8037.03	3.4	41.9143	17.4915
SPAC13G6.12c	chs1	40.7451	0.3363	-0.056259	-0.061213	NA	NA	0.36	19.217	4.1104
SPAC13G6.13	NA	34.7826	0.32719	-0.067384	-0.071089	NA	NA	NA	NA	NA
SPAC13G6.14	aps1	46.6667	0.39166	0.0033541	0.0003768	13759.8	2883.18	4.3	26.639	7.2667
SPAC13G6.15c	NA	48.4663	0.37595	-0.021982	-0.025197	NA	7765.49	1.6	31.9362	17.1713
SPAC13G7.01c	erg7	44.7989	0.35419	-0.017123	-0.02263	6105.27	4642.78	3	35.7356	22.7382
SPAC13G7.02c	ssa1	71.118	0.49397	0.11159	0.10672	202298	45675.5	9.7	27.4646	10.088
SPAC13G7.03	upf3	49.2806	0.39375	-0.013131	-0.0081742	NA	NA	1.2	32.4657	5.365
SPAC13G7.04c	mac1	50.6614	0.37886	-0.016683	-0.013171	3847.86	15425	3.4	22.3435	2.1397
SPAC13G7.05	are1	45.8101	0.36003	-0.018514	-0.022908	6075.65	783.87	1.2	19.809	5.8183
SPAC13G7.06	met16	48.8722	0.38496	0.0066787	0.0052495	82113.4	16893.1	6.5	47.8163	28.4392
SPAC13G7.07	arb2	42.0561	0.3349	-0.063741	-0.064497	NA	NA	0.82	39.0078	8.6528
SPAC13G7.08c	crb3	51.3453	0.37165	-0.014357	-0.016818	5653.62	3830.04	4	32.7477	24.9787
SPAC13G7.09c	NA	43.7037	0.37885	-0.027734	-0.028381	NA	NA	0.9	31.1637	6.0236
SPAC13G7.10	teb1	40	0.33228	-0.069407	-0.067886	NA	NA	4	22.4219	NA
SPAC13G7.11	mba1	47.9554	0.36391	-0.022606	-0.021081	7662.66	5034.36	1.5	28.1472	NA
SPAC13G7.12c	eki1	48.2456	0.38102	-0.011539	-0.017145	15748.2	3965.63	1.9	24.3204	13.9012
SPAC13G7.13c	msa1	47.6548	0.36356	-0.038786	-0.032454	5296.84	2557.81	6.3	37.8556	1.5988
SPAC140.01	sdh2	59.2727	0.4331	0.040743	0.04375	83987.4	20932.9	10	33.8541	14.3298
SPAC140.02	gar2	63.6	0.47308	0.056312	0.056907	110039	30361	31	33.887	37.9443
SPAC140.03	arb1	38.8471	0.33817	-0.051632	-0.05887	NA	NA	1.5	40.1966	26.7349
SPAC140.04	ctr1	44.0678	0.3736	-0.011485	-0.018007	NA	NA	2.1	28.8714	12.8328
SPAC1420.01c	NA	44.4828	0.35657	-0.050086	-0.049034	NA	NA	6.6	22.1619	7.4737
SPAC1420.02c	cct5	51.8315	0.39917	0.031905	0.023047	94312.8	32870.8	11	47.9752	50.1446
SPAC1420.03	rpn501	49.8871	0.38554	-0.0044675	-0.010592	66743.4	NA	6.3	34.961	20.814
SPAC1420.04c	cox1101	44.7543	0.34571	-0.042959	-0.045515	984.859	NA	1.6	NA	14.9259
SPAC144.01	NA	44.6429	0.40175	-0.007657	-0.0063964	5587.07	955.19	2	58.9119	14.9827
SPAC144.02	iec1	40.5622	0.34692	-0.049766	-0.050951	59000.5	2200.49	1.6	29.585	NA
SPAC144.03	ade2	65.8986	0.45662	0.092527	0.085802	168250	74960.6	14	66.6515	NA
SPAC144.04c	spe1	53.0093	0.38875	0.018709	0.011082	1671.78	8005.66	11	37.8923	27.2604
SPAC144.05	NA	43.1273	0.35258	-0.040453	-0.04605	NA	NA	1.3	28.82	3.9677
SPAC144.06	apl5	46.4242	0.37559	-0.031888	-0.03601	6005.88	1378.4	2.1	31.6053	8.9315
SPAC144.07c	gpn2	42.2222	0.35577	-0.027477	-0.034738	1554.75	NA	2.1	36.4318	26.801
SPAC144.08	jac1	37.3333	0.34231	-0.066408	-0.071344	12845.7	1664.72	1.1	26.3553	11.6003
SPAC144.09c	sfc2	37.1658	0.30603	-0.056231	-0.057141	NA	499.24	1.8	22.2891	6.3301
SPAC144.10c	gwt1	47.7124	0.36435	-0.024671	-0.027683	NA	NA	1.9	23.2009	10.8099
SPAC144.11	rps1102	83.5526	0.54094	0.19211	0.19793	452920	NA	59	101.411	58.3405
SPAC144.12	rki1	56.2044	0.4275	0.054104	0.045234	117378	46086.9	6.9	37.3366	43.2675
SPAC144.13c	srw1	44.4245	0.35964	-0.040609	-0.040414	NA	NA	0.77	16.4791	0.60362
SPAC144.14	klp8	44.0313	0.35657	-0.042016	-0.046381	4582.23	NA	1	26.7068	2.5481
SPAC144.15c	cog1	41.7974	0.34105	-0.061952	-0.066026	1093.01	1107.41	1.3	17.9667	3.0174
SPAC144.16	cia2	46.3687	0.3671	-0.017803	-0.021478	13899.1	NA	3	38.0931	21.0524
SPAC144.17c	NA	42.0935	0.35568	-0.037163	-0.041922	4784.23	1590.38	0.87	32.185	17.6497
SPAC144.18	vrg4	55.6522	0.41093	0.011127	0.010877	36164.5	7693.69	5.1	34.6067	NA
SPAC1486.01	sod2	63.3028	0.45033	0.066928	0.064191	163780	73053.2	4.6	61.1524	25.6427
SPAC1486.02c	dsc2	48.3871	0.36669	-0.035594	-0.035668	NA	2168.98	2.8	47.5655	10.3022
SPAC1486.03c	ntr1	41.7817	0.36586	-0.029013	-0.035817	2089.74	561.54	1.8	24.6245	16.1353
SPAC1486.04c	alm1	47.8286	0.37909	-0.025619	-0.027604	7675.11	2128.7	2.7	39.0143	18.7745
SPAC1486.06	npt1	50.9756	0.39674	0.0096812	0.0057909	6987.97	14661.6	4.2	40.3127	11.1005
SPAC1486.07c	mrpl19	44.4444	0.33979	-0.039627	-0.038271	NA	NA	2.8	65.5785	12.4658
SPAC1486.08	cox16	40.708	0.34155	-0.05058	-0.057586	4705.01	1958.14	3.1	57.595	33.9074
SPAC1486.09	nob1	48.1959	0.37841	-0.010895	-0.014003	3648.87	4544.23	3.7	31.3087	17.7696
SPAC1486.10	thi1	43.871	0.34379	-0.053145	-0.055426	1930.71	339.89	2.1	22.642	6.4336
SPAC1486.11	fmc1	46.1538	0.35885	-0.011775	-0.0089111	15413.8	4414.55	1.4	NA	11.779
SPAC14C4.01c	NA	48.3607	0.36236	-0.030731	-0.032819	NA	2392.29	0.85	32.6632	14.1677
SPAC14C4.02c	smc5	41.2639	0.35077	-0.042549	-0.047218	2401.24	NA	2.2	27.1186	6.2579
SPAC14C4.03	mek1	40.4494	0.33801	-0.05073	-0.055525	NA	NA	0.15	13.2936	NA
SPAC14C4.04	NA	47.9401	0.38617	-0.0010473	-0.0023381	33073.3	11150	3.3	33.1793	13.9233
SPAC14C4.05c	man1	45.7346	0.35945	-0.037281	-0.037139	NA	502.16	1.7	27.7349	11.0467
SPAC14C4.06c	nab2	47.8827	0.37903	-0.016127	-0.014583	7608.78	2744.67	2.4	21.8228	7.4825
SPAC14C4.07	NA	45.6522	0.35171	-0.039843	-0.042044	NA	459.34	1.9	20.9014	5.5904
SPAC14C4.08	mug5	37.2973	0.31802	-0.079833	-0.081916	NA	NA	0.063	NA	NA
SPAC14C4.09	agn1	46.4623	0.37094	-0.015034	-0.022815	NA	NA	5.8	13.2772	2.3516
SPAC14C4.10c	NA	44.6809	0.33002	-0.05467	-0.057135	NA	NA	0.79	24.0828	2.1683
SPAC14C4.11	vtc2	50.1362	0.3979	0.0080891	0.0042016	40043.5	11374.1	8.6	24.6647	9.7791
SPAC14C4.12c	laf1	48.4848	0.36654	-0.018367	-0.015443	NA	3196.2	3.2	25.1103	7.7223
SPAC14C4.13	rad17	39.4389	0.34807	-0.050073	-0.055896	NA	NA	0.84	16.3573	3.1935
SPAC14C4.14	atp1	69.0299	0.47656	0.1026	0.097884	226729	81041.1	24	66.852	42.9553
SPAC14C4.15c	dpp1	43.0246	0.34298	-0.048003	-0.052729	NA	NA	1.6	29.5158	10.7082
SPAC14C4.16	dad3	40.6977	0.36438	-0.037148	-0.046148	NA	482.19	0.59	19.914	4.6504
SPAC1527.01	mok11	42.6783	0.34583	-0.046854	-0.05213	NA	NA	1.4	22.9172	9.8758
SPAC1527.02	sft2	40.796	0.33374	-0.060767	-0.061012	NA	NA	2.1	32.3687	7.8032
SPAC1527.03	lar1	46.7368	0.3716	-0.036483	-0.035097	8026.73	7245.64	2.6	25.6108	12.9189
SPAC1556.01c	rad50	45.214	0.36766	-0.027618	-0.034297	2796.43	1391.54	1.1	29.4298	NA
SPAC1556.02c	sdh1	60.2184	0.43793	0.071932	0.067878	148142	51839.6	19	63.2609	47.4989
SPAC1556.03	azr1	45.4849	0.35929	-0.027413	-0.029772	1687.43	2187.21	2.4	28.3505	16.7936
SPAC1556.04c	cdd1	38.3459	0.34516	-0.028794	-0.037499	NA	NA	0.38	41.753	23.1467
SPAC1556.05c	cgr1	49.5495	0.42273	0.066003	0.065803	22370.2	NA	11	72.9577	45.34
SPAC1556.06	meu1	44.5876	0.36797	-0.025468	-0.029267	NA	NA	NA	NA	6.1996
SPAC1556.07	pmm1	55.2529	0.42417	0.042684	0.037464	346812	72535.9	14	106.451	72.0895
SPAC1556.08c	cbs2	46.7066	0.37934	-0.011996	-0.017855	18257.8	2386.82	6.3	44.5518	18.8695
SPAC1565.01	rcf2	64.876	0.43936	0.069063	0.072676	5147.87	10670.6	10	57.5212	30.8186
SPAC1565.02c	NA	45.9893	0.35681	-0.033834	-0.036464	2363.67	NA	1.3	47.1954	11.7455
SPAC1565.03	NA	41.5663	0.34598	-0.081398	-0.078552	NA	NA	0.4	19.4828	NA
SPAC1565.04c	ste4	40.1515	0.35202	-0.054136	-0.056646	NA	342.77	0.57	31.9332	2.7507
SPAC1565.05	utp8	45.7956	0.36022	-0.034001	-0.038582	19366.2	4936.95	3.2	25.0966	14.602
SPAC1565.06c	spg1	45.4545	0.38602	-0.010996	-0.015393	18166	NA	1.3	29.486	7.1561
SPAC1565.07c	knd1	47.2131	0.36206	-0.043182	-0.048753	4805.69	801.24	0.89	29.7461	12.4709
SPAC1565.08	cdc48	57.546	0.44535	0.063358	0.055819	205816	52689.9	28	35.368	18.7794
SPAC15A10.01	atm1	50.3608	0.38581	-0.008347	-0.010459	7890.85	161.8	2.6	25.9618	11.8821
SPAC15A10.02	taf12	55.3333	0.39603	-0.0091758	-0.0041414	7265.1	3824.46	5.5	29.393	13.1187
SPAC15A10.03c	rad54	47.5352	0.36738	-0.016493	-0.020713	NA	NA	1.3	20.6671	4.1518
SPAC15A10.04c	zpr1	51.634	0.40073	0.01643	0.009914	41389.4	19053.8	8.2	33.9385	23.9197
SPAC15A10.05c	mug182	53.719	0.40233	0.012596	0.0095707	24018.8	1838.39	0.35	37.2794	6.9731
SPAC15A10.06	NA	52.2046	0.38189	-0.0038625	-0.0093728	NA	1169.87	1.6	33.5111	14.6061
SPAC15A10.07	NA	47.5309	0.37758	-0.017794	-0.02404	25566.5	5941.77	2.5	20.249	10.1763
SPAC15A10.08	ain1	44.7665	0.37069	-0.014151	-0.021186	23795.5	981.85	2.1	31.7182	16.3013
SPAC15A10.09c	pun1	53.8194	0.38991	-0.0086795	-0.01332	18488.2	1380.53	1.8	28.4931	4.646
SPAC15A10.10	mde6	38.8571	0.33476	-0.052246	-0.058592	NA	NA	0.51	34.262	NA
SPAC15A10.11	ubr11	46.9298	0.36344	-0.0277	-0.031853	1354.94	3033.73	4.8	34.8993	15.48
SPAC15A10.12c	tca17	39.8649	0.34083	-0.054295	-0.063731	NA	NA	1.6	45.4456	22.3579
SPAC15A10.13	ppk3	43.4851	0.35105	-0.051504	-0.055123	2162.31	2564.51	2.3	26.5186	7.226
SPAC15A10.15	sgo2	40.1855	0.34734	-0.07008	-0.072064	NA	NA	2.2	25.4402	3.7963
SPAC15A10.16	bud6	45.9928	0.36722	-0.040472	-0.041376	7463.45	1835.83	3.4	31.446	1.0079
SPAC15A10.17	coa2	56.9767	0.41904	-0.0043258	0.0064918	NA	NA	7.3	NA	1.5054
SPAC15E1.02c	NA	54.7297	0.38853	0.02515	0.025128	59996.5	1975.88	0.96	41.332	19.3441
SPAC15E1.03	rpl42	85.8491	0.54523	0.2086	0.21907	21267.7	34882.6	120	NA	42.9271
SPAC15E1.04	hal3	47.36	0.37881	-0.010657	-0.013915	19664.1	8228.53	3.9	26.9814	7.9009
SPAC15E1.05c	ect1	44.3836	0.34874	-0.036512	-0.041718	52839.6	3313.1	1.9	46.85	14.1966
SPAC15E1.06	vps29	45.4545	0.3624	-0.0094865	-0.016089	NA	1168.64	1.8	57.7367	37.1642
SPAC15E1.07c	moa1	40.6977	0.35469	-0.065322	-0.066024	NA	NA	0.032	NA	NA
SPAC15E1.08	naa10	49.1525	0.3983	0.014067	0.013942	15130.4	13580.5	2.7	76.7129	29.0976
SPAC15E1.09	grx2	50	0.39014	-0.01196	-0.0075981	42291	2799.37	1.2	48.3431	20.3072
SPAC15E1.10	fub1	41.1321	0.36595	-0.042428	-0.044049	23690.4	NA	0.75	30.8064	6.9529
SPAC15F9.01c	glm1	36.5639	0.33212	-0.065402	-0.068773	NA	NA	0.066	NA	NA
SPAC15F9.02	seh1	40.118	0.35531	-0.035025	-0.041113	15824.8	4150.5	3.7	39.0167	26.0895
SPAC15F9.03c	nxt2	63.4146	0.41761	0.032949	0.034318	NA	15833.7	12	108.193	42.9166
SPAC16.01	rho2	42.5	0.36212	-0.035393	-0.041956	NA	NA	1.6	16.551	3.4347
SPAC16.02c	srp2	55.0685	0.43868	0.064294	0.061786	21252.2	21857.8	21	71.1521	32.8996
SPAC16.03c	ura2	50.1484	0.37942	0.007985	0.0047168	38650.3	16806.7	2.7	52.4621	25.2453
SPAC16.04	dus3	47.6499	0.37271	-0.0053865	-0.0090702	9793.2	6517.98	3.6	42.4716	19.3664
SPAC16.05c	sfp1	57.4661	0.41344	0.010765	0.015586	NA	NA	7.9	17.9503	NA
SPAC1610.01	saf5	39.6313	0.35641	-0.048498	-0.056383	30804.3	2139.98	0.89	47.3096	17.2639
SPAC1610.02c	mrpl1	44.664	0.34942	-0.037173	-0.039375	16727.5	5144.17	1.1	35.2873	16.4974
SPAC1610.03c	crp79	44.3662	0.36082	-0.037564	-0.036047	NA	NA	0.035	NA	NA
SPAC1610.04	mug99	44.1065	0.34317	-0.047495	-0.048529	2376.12	897.44	1.2	23.9466	7.9006
SPAC1635.01	por1	73.4043	0.48038	0.10487	0.10691	164753	65920.1	20	74.9117	16.884
SPAC1639.01c	elo1	54.7945	0.38642	0.0016405	0.0025134	9493.1	4682.82	7.6	37.5676	11.8544
SPAC1639.02c	trk2	40.565	0.33412	-0.062473	-0.064448	NA	NA	2.1	27.0478	3.3314
SPAC167.01	ire1	44.7761	0.35141	-0.048353	-0.051726	NA	NA	1.2	26.9843	4.011
SPAC167.02	ptb1	40.836	0.34386	-0.032289	-0.042913	7429.96	2294.22	1.4	28.2939	13.8567
SPAC167.03c	snu66	39.1371	0.36248	-0.033868	-0.04097	2554.29	1394.88	2.4	23.6417	7.4976
SPAC167.04	pam17	45.933	0.34767	-0.037886	-0.037241	15765.8	3682.68	3.5	69.261	22.5878
SPAC167.05	dbs2	49.2512	0.38227	-0.028171	-0.02782	3556.13	3132.9	2.9	23.6999	6.3479
SPAC167.06c	mug143	51.2397	0.40122	0.0094281	0.0055558	6826.76	5060.68	0.63	35.998	5.4367
SPAC167.07c	hul5	42.5656	0.3451	-0.05553	-0.060528	13195.8	983.48	0.6	23.0758	3.0212
SPAC167.09	pga1	44.382	0.33602	-0.069687	-0.073065	NA	NA	0.83	NA	12.1643
SPAC1687.01	rpc19	44.8	0.38229	-0.037398	-0.040898	79792.9	25230.3	3.1	61.6155	32.2549
SPAC1687.02	rce1	39.1144	0.31456	-0.076641	-0.082674	NA	NA	0.94	29.2354	15.5235
SPAC1687.03c	rfc4	44.152	0.36547	-0.011035	-0.017213	15201	1423.67	3.3	50.9751	26.5168
SPAC1687.04	mcb1	45.1098	0.36087	-0.027433	-0.031604	NA	1088.93	1.3	17.5673	1.7317
SPAC1687.05	pli1	44.2916	0.34666	-0.050713	-0.049623	NA	424.49	3.3	25.1132	4.5868
SPAC1687.06c	rpl44	85.0746	0.58458	0.17374	0.182	826608	97295.5	76	111.367	74.1728
SPAC1687.07	NA	49.1935	0.39359	-0.0076728	-0.0067729	NA	NA	1.3	22.5603	NA
SPAC1687.08	NA	45.8333	0.33443	-0.025838	-0.027348	NA	NA	1	23.9223	NA
SPAC1687.09	irs4	46.628	0.37008	-0.035851	-0.033327	435.468	1039.81	2.9	28.3474	6.8585
SPAC1687.10	mcp1	44.0242	0.35319	-0.05232	-0.05357	NA	178.71	0.78	25.3473	7.3656
SPAC1687.11	spb1	47.2569	0.40607	0.018401	0.010777	4806.12	1427.1	6.5	27.0949	19.7775
SPAC1687.12c	coq4	45.2206	0.36949	-0.010931	-0.014535	6819.67	916.35	5.9	62.9044	21.3144
SPAC1687.13c	csn5	43.4783	0.36321	-0.039728	-0.042083	3118.43	3006.34	1.7	33.506	10.4475
SPAC1687.14c	NA	42.1053	0.38688	-0.024802	-0.036265	NA	NA	0.51	22.6232	4.5131
SPAC1687.15	gsk3	50.1292	0.38102	-0.0066825	-0.010586	23975.9	6662.97	5.5	22.5976	5.6331
SPAC1687.16c	erg31	56.6667	0.39619	0.023018	0.021239	NA	NA	4.5	47.0937	25.9518
SPAC1687.17c	NA	36.8421	0.30377	-0.084349	-0.087892	NA	976.29	2.3	44.6623	16.9425
SPAC1687.18c	ssl3	44.186	0.34461	-0.04401	-0.048745	NA	NA	1.9	41.8458	23.7652
SPAC1687.19c	qtr1	48.2673	0.37113	0.0033844	-5.07e-05	12882.7	11303.5	2.7	42.2213	NA
SPAC1687.20c	mis6	41.8155	0.33111	-0.07159	-0.075323	NA	NA	0.65	19.2584	NA
SPAC1687.21	NA	53.5885	0.3877	0.0231	0.016951	121322	35057.9	9	88.7506	51.6556
SPAC1687.22c	puf3	51.0929	0.37355	-0.028856	-0.027688	6230.63	2318.38	3.7	21.7038	2.7323
SPAC1687.23c	NA	38.4615	0.31689	-0.077198	-0.072293	NA	NA	NA	NA	NA
SPAC16A10.01	NA	47.1084	0.35844	-0.031436	-0.032979	NA	NA	0.51	22.9046	6.1106
SPAC16A10.02	sub1	40.4412	0.37198	-0.030927	-0.039813	35054.7	6961.37	2.7	33.3141	22.5054
SPAC16A10.03c	NA	43.4475	0.34773	-0.04591	-0.051115	774.552	NA	0.96	20.3731	3.7417
SPAC16A10.04	rho4	48.7685	0.3702	-0.0062835	-0.0072994	NA	3583.91	2.9	29.2139	9.1378
SPAC16A10.05c	dad1	36.6667	0.36931	-0.051902	-0.058566	12907.8	NA	0.35	44.1144	10.6624
SPAC16A10.06c	nse2	40.8	0.35129	-0.049682	-0.056624	NA	NA	0.86	38.0183	17.5411
SPAC16A10.07c	taz1	41.9306	0.34673	-0.049255	-0.053035	NA	449.27	2.3	20.2801	6.8723
SPAC16A10.08c	mug74	35.0877	0.32288	-0.086197	-0.088175	NA	NA	0.66	21.5561	NA
SPAC16C9.01c	NA	44.0443	0.35429	-0.024212	-0.033112	7317.05	5248.56	1.7	43.666	22.1965
SPAC16C9.02c	mta1	49.5114	0.37548	-0.0047027	-0.01177	83641.8	20544.7	4.1	72.355	66.4863
SPAC16C9.03	nmd3	46.1847	0.38326	-0.006689	-0.012701	22084.7	4982.38	7.5	31.218	18.3729
SPAC16C9.04c	mot2	49.6933	0.3821	-0.017392	-0.014944	11461.4	5627.75	5.8	35.3005	5.677
SPAC16C9.05	cph1	45.297	0.34251	-0.052952	-0.050915	4458.79	2670.7	2.6	31.861	20.3059
SPAC16C9.06c	upf1	45.9459	0.3608	-0.026775	-0.029061	40251.7	3387.85	2.9	41.3874	23.8897
SPAC16C9.07	pom2	42.4641	0.34311	-0.05436	-0.056824	2278.66	1719.04	1.7	29.6936	7.3556
SPAC16E8.01	shd1	53.0986	0.40878	0.011209	0.016084	13148	9393.64	11	40.1571	3.8012
SPAC16E8.02	mpo1	45.4955	0.32773	-0.047171	-0.051963	NA	NA	0.46	20.2334	NA
SPAC16E8.03	gna1	43.2432	0.34617	-0.02951	-0.037827	NA	NA	0.75	24.8285	NA
SPAC16E8.04c	aro7	47.8088	0.3834	0.0027138	-0.0028314	22649.2	11604.5	3.1	44.1151	27.0504
SPAC16E8.05c	NA	39.7129	0.33107	-0.04107	-0.048234	NA	NA	0.093	NA	NA
SPAC16E8.06c	nop12	40.411	0.37157	-0.01546	-0.020512	13274	3237.48	3.3	29.8165	19.4661
SPAC16E8.07c	vph1	54.1516	0.39505	0.011355	0.0062834	28767.2	14259.8	6.9	39.763	14.774
SPAC16E8.08	pos1	50.1859	0.38	-0.032079	-0.030639	3114.35	3380.59	1.6	17.5845	1.8952
SPAC16E8.09	scd1	48.5092	0.365	-0.030542	-0.031687	523.931	592.59	2.1	25.6229	5.3335
SPAC16E8.10c	rsm7	38.61	0.33973	-0.05229	-0.055478	5731.75	865.64	2.6	40.5147	19.335
SPAC16E8.11c	tfb1	42.4015	0.3633	-0.042498	-0.045647	4453.21	1157.3	1.9	23.9975	12.1985
SPAC16E8.12c	png3	45.0237	0.36322	-0.037057	-0.040151	NA	NA	3	25.4321	NA
SPAC16E8.13	NA	46.0695	0.36988	-0.030006	-0.031515	1427.65	930.66	1.3	19.9059	5.4009
SPAC16E8.14c	tae1	44.7489	0.35479	-0.019483	-0.023534	NA	11006	2.1	76.7756	45.9751
SPAC16E8.15	tif45	46.789	0.39621	0.00050214	0.00033044	49581	11979.9	11	71.6868	53.8722
SPAC16E8.16	sua7	52.0588	0.39272	0.02712	0.023736	4987.73	855.06	2.6	20.7401	9.3694
SPAC16E8.17c	NA	56.4955	0.41671	0.042126	0.037492	31811.1	11711.5	3.3	47.1144	18.5079
SPAC16E8.18	NA	42.0561	0.3331	-0.063066	-0.068214	NA	NA	1.7	26.1868	NA
SPAC16E8.18c	tam5	43.5897	0.35734	-0.056354	-0.058195	NA	NA	1	NA	1.5215
SPAC1705.02	NA	57.1429	0.50021	0.096084	0.10059	14652.6	1159.8	2	NA	36.4243
SPAC1705.03c	ecm33	76.247	0.4859	0.078353	0.079976	97610	1242.68	48	23.3539	6.532
SPAC1751.01c	gti1	56.5278	0.39962	-0.0202	-0.014291	4792.38	NA	1.5	32.6354	NA
SPAC1751.02c	rsm19	39.7849	0.34726	-0.026624	-0.02725	1604.32	NA	2	51.0628	25.7834
SPAC1751.03	tif313	54.7264	0.41329	0.010455	0.0052293	79194	17770.3	22	55.0712	49.1307
SPAC1751.04	loc1	56.3107	0.42999	0.019199	0.021194	92874.5	NA	0.83	38.6265	12.7837
SPAC1782.01	ecm29	44.9672	0.35632	-0.045477	-0.050152	4428.31	1438.91	2.9	34.1541	NA
SPAC1782.02c	NA	45.3416	0.37072	-0.022594	-0.02853	NA	NA	2.1	53.1766	42.5498
SPAC1782.03	saf3	37.7465	0.3502	-0.055656	-0.059536	NA	208.17	1.2	21.6955	4.9867
SPAC1782.04	cox24	43.4286	0.33559	-0.046196	-0.043312	3313.77	NA	3.9	26.7077	9.7329
SPAC1782.05	ypa2	40.3409	0.35391	-0.039142	-0.045587	1709.84	2965.54	1.1	26.5016	13.6711
SPAC1782.06c	phb1	48.9362	0.38388	0.0019874	-0.005412	21266.2	16509.3	4.5	39.0577	33.5872
SPAC1782.07	qcr8	42.3913	0.35672	-0.0044676	-0.0058827	73441	12325.4	12	90.6407	NA
SPAC1782.08c	rex3	40.7407	0.34064	-0.054068	-0.0564	NA	NA	2.7	24.5568	NA
SPAC1782.09c	clp1	44.1341	0.35237	-0.034093	-0.034294	NA	417.9	3.3	14.8797	NA
SPAC1782.10c	nhp2	55.8442	0.44951	0.055867	0.053707	54591.3	17970.1	10	53.8917	NA
SPAC1782.11	met14	57.9208	0.44181	0.059732	0.053721	288767	145010	13	71.4815	38.9743
SPAC1782.12c	NA	43.2203	0.33267	-0.032339	-0.036355	NA	2523.01	2.2	66.936	NA
SPAC1783.01	NA	45.283	0.35043	-0.032717	-0.032121	837.255	474.14	2.6	29.2043	9.1294
SPAC1783.02c	vps66	45.3333	0.34363	-0.037997	-0.04064	NA	2408.17	1.6	51.9916	30.1679
SPAC1783.03	fta2	41.3105	0.32741	-0.069335	-0.070031	NA	NA	1.1	23.4061	7.3982
SPAC1783.04c	hst4	53.9759	0.39179	-0.0041513	-0.0040073	NA	NA	2.8	46.6142	15.713
SPAC1783.05	hrp1	46.2491	0.38282	-0.015277	-0.019665	45792.2	2183.98	5.4	36.8314	20.0907
SPAC1783.06c	atg12	45.4545	0.35279	-0.033235	-0.037868	NA	NA	1.5	34.7147	5.8208
SPAC1783.07c	pap1	49.8188	0.38115	-0.025666	-0.026064	7293.65	2711.13	6.1	15.4065	3.5695
SPAC1783.08c	rpl1502	77.6119	0.51306	0.14915	0.15602	NA	22866.6	36	95.76	52.3981
SPAC1786.01c	ptl2	49.0476	0.37589	0.0045133	-0.00043267	23042.1	4280.92	4.2	32.1459	15.2911
SPAC1786.02	NA	73.2919	0.46844	0.08383	0.08571	26650.6	7449.96	16	34.2004	10.5224
SPAC1786.03	cut11	48.2529	0.34648	-0.040808	-0.040504	6796.27	7182.47	1.8	28.3141	2.3306
SPAC1786.04	NA	54.955	0.35826	-0.017183	-0.014082	NA	NA	0.038	NA	NA
SPAC17A2.01	bsu1	53.0418	0.40134	0.011678	0.0063644	5839.52	8505.91	23	23.76	6.1802
SPAC17A2.02c	NA	60.6897	0.41964	0.034658	0.032836	56600.6	14364.7	8.5	36.8378	15.857
SPAC17A2.03c	vma6	49.2711	0.37878	-0.015463	-0.023624	29348.9	12525.8	3.5	35.7409	25.5188
SPAC17A2.04c	cns1	47.486	0.37611	-0.01492	-0.017739	6966.5	9172.46	1.9	29.8521	14.309
SPAC17A2.05	osm1	55.1657	0.40157	0.028832	0.025883	22660	8804.05	3.5	30.8162	11.844
SPAC17A2.06c	vps8	45.8333	0.35262	-0.049887	-0.054518	NA	NA	1.8	17.6064	NA
SPAC17A2.07c	NA	44.0678	0.37365	-0.033835	-0.038405	NA	NA	1	7.6105	NA
SPAC17A2.08c	ntr2	42.6593	0.37402	-0.036058	-0.041416	1249.52	NA	2.4	32.8874	18.9658
SPAC17A2.09c	csx1	62.0253	0.43449	0.025071	0.030809	NA	5354.23	10	26.7003	1.2635
SPAC17A2.10c	NA	58.2609	0.36185	-0.040349	-0.036879	NA	NA	4	25.4345	NA
SPAC17A2.11	NA	56.2212	0.35302	-0.024227	-0.020749	NA	NA	0.037	NA	NA
SPAC17A2.12	rrp1	54.8495	0.38724	-0.015369	-0.011702	NA	NA	2.3	24.4575	3.8039
SPAC17A2.13c	rad25	63.7037	0.4711	0.064606	0.061717	78895.6	48394.4	19	53.9889	25.7388
SPAC17A2.14	mnr2	45.3809	0.36665	-0.021769	-0.026511	3809.86	1539.35	3.6	29.8116	NA
SPAC17A5.01	pex6	45.5696	0.36053	-0.037842	-0.043003	3481.64	1266.18	1.5	28.9525	15.2856
SPAC17A5.02c	dbr1	39.749	0.33878	-0.046238	-0.048877	6935.59	1912.4	1.7	37.2587	11.9685
SPAC17A5.03	rpl301	84.0206	0.5627	0.19168	0.19706	761737	NA	120	75.6414	76.2709
SPAC17A5.04c	mde10	42.9688	0.3388	-0.044715	-0.046857	NA	NA	1.4	23.5491	NA
SPAC17A5.05c	NA	38.0567	0.32323	-0.051683	-0.058468	NA	1463.55	1.4	16.1314	NA
SPAC17A5.06	ptr8	47.1393	0.37583	-0.012346	-0.017124	3590.26	180.24	2.9	20.8253	NA
SPAC17A5.07c	ulp2	43.1034	0.34498	-0.062267	-0.063953	NA	NA	2	27.3984	9.0613
SPAC17A5.08	erp2	50.9524	0.40513	0.0077876	0.0069769	8861.77	NA	9.3	45.2616	14.3089
SPAC17A5.09c	glc8	42.9032	0.38737	-0.024213	-0.027407	7102.81	2863.86	2.6	26.3528	12.581
SPAC17A5.10	hua1	49.5536	0.3471	-0.048415	-0.038385	NA	1395.65	1.6	23.0405	2.9487
SPAC17A5.11	rec12	42.6087	0.36109	-0.033236	-0.039692	NA	NA	0.11	33.6318	NA
SPAC17A5.12	ucp7	45.3372	0.37075	-0.036791	-0.039043	4156.98	2128.94	2.3	25.2142	NA
SPAC17A5.13	fol2	49.7872	0.39667	0.0093843	0.0051726	30752.8	4868.52	2	36.6564	NA
SPAC17A5.14	exo2	45.4066	0.36693	-0.021541	-0.02662	12713.5	3007.75	2.9	32.0552	4.672
SPAC17A5.15c	gus1	62.9888	0.45343	0.065182	0.062761	126025	23060.7	17	78.3044	63.0352
SPAC17A5.16	ftp105	46.0541	0.35899	-0.052057	-0.052818	3637.27	1556.23	2	37.8899	9.647
SPAC17A5.18c	rec25	38.6667	0.33889	-0.070855	-0.076161	NA	NA	0.2	21.0187	NA
SPAC17A5.19	NA	33.6957	0.32016	-0.099647	-0.10356	NA	1820.74	1.4	NA	NA
SPAC17C9.01c	nuc2	43.1579	0.35211	-0.045872	-0.049647	1731.78	NA	0.78	17.8263	NA
SPAC17C9.02c	lys7	39.1473	0.32837	-0.067588	-0.072764	NA	NA	1.4	24.9089	NA
SPAC17C9.03	tif471	50.6058	0.40229	0.0075761	0.0093644	68493	25066.8	26	70.2591	42.2478
SPAC17C9.05c	pmc3	42.8571	0.35133	-0.06245	-0.065789	356.708	571.96	0.35	23.6953	1.5348
SPAC17C9.06	sam50	47.7895	0.372	-0.021413	-0.023245	5724.67	2061.27	1.6	28.8486	8.4513
SPAC17C9.07	alg8	46.1078	0.33981	-0.035497	-0.040447	NA	392.14	3	29.8685	16.5726
SPAC17C9.08	pnu1	39.1304	0.33467	-0.045358	-0.04649	79543.9	4918.24	3	59.6883	21.8124
SPAC17C9.09c	tim13	51.5789	0.42364	0.010616	0.01125	96682.7	26516.1	7.5	91.7359	22.7103
SPAC17C9.10	stm1	55.7196	0.38657	0.0042819	0.0022252	NA	4275.52	6	38.2982	23.4808
SPAC17C9.11c	NA	52.0833	0.41807	0.02536	0.024727	33702.3	1704.88	4.8	35.4707	11.8404
SPAC17C9.12	scs22	47.0219	0.36155	-0.028954	-0.025169	20643	81008.4	9.1	49.9689	35.5491
SPAC17C9.13c	cut8	44.6565	0.35641	-0.035385	-0.037612	NA	NA	6.6	22.825	9.0316
SPAC17C9.14	pex19	39.2241	0.36386	-0.040414	-0.050482	3615.16	NA	3.5	39.3158	13.5816
SPAC17C9.15c	dhm2	34.0426	0.3458	-0.055639	-0.06323	NA	NA	3.4	38.5036	12.8609
SPAC17C9.16c	mfs1	45.0094	0.35469	-0.024752	-0.030358	NA	NA	2	32.4811	4.9797
SPAC17D4.01	pex7	45.4545	0.35686	-0.031956	-0.036059	NA	890.59	22	23.7922	21.0478
SPAC17D4.02	cdc45	42.79	0.35358	-0.036714	-0.043784	831.782	NA	2	27.905	16.0834
SPAC17D4.03c	cis4	46.3115	0.34992	-0.043431	-0.047818	5564.74	1336.14	1.6	24.5953	4.3484
SPAC17D4.04	trm401	45.3488	0.36233	-0.030066	-0.034622	14408.1	4272.16	3	43.2107	29.0779
SPAC17G6.02c	tco1	61.4198	0.42429	0.046875	0.043852	NA	NA	3.7	24.7992	NA
SPAC17G6.03	NA	45.3543	0.36245	-0.033733	-0.039986	NA	NA	1.3	21.3369	5.1263
SPAC17G6.04c	cpp1	45.5497	0.33853	-0.034406	-0.038942	5793.58	1094.87	1.8	23.3937	NA
SPAC17G6.05c	bro1	51.2258	0.38072	-0.017162	-0.019692	18093	4328.36	2.1	17.6442	NA
SPAC17G6.06	rps2401	70.1493	0.49833	0.13968	0.14569	NA	76807.1	37	108.851	62.9793
SPAC17G6.07c	use1	46.8468	0.37095	-0.017936	-0.01963	NA	895.88	3	55.9712	29.1647
SPAC17G6.08	pep7	46.2687	0.3628	-0.02412	-0.026464	NA	857.6	0.84	22.3762	7.5962
SPAC17G6.09	sec62	52.0147	0.40578	0.013486	0.016223	8937.77	10128.2	6	30.2217	16.6948
SPAC17G6.10	ssr1	49.3359	0.37836	-0.023578	-0.025176	13736.6	8935.13	2.9	26.0217	10.9317
SPAC17G6.11c	NA	49.3711	0.37612	-0.0055667	-0.0093538	16030.5	2813.76	5	23.7624	14.5446
SPAC17G6.12	cul1	48.3703	0.37059	-0.017523	-0.020355	8955.37	2902.52	1.5	29.5775	NA
SPAC17G6.13	slt1	52.6559	0.38833	-0.014243	-0.014118	13112.6	5648.2	6.7	27.3779	NA
SPAC17G6.14c	uap56	61.0599	0.45	0.057025	0.050242	49701.2	48907.6	11	57.4339	NA
SPAC17G6.15c	fsf1	55.5901	0.41426	0.024946	0.026394	47651.2	14422	5.8	48.0873	NA
SPAC17G6.16c	ysh1	43.0647	0.36979	-0.022104	-0.027497	6475.99	2417.69	3.1	34.4004	18.9349
SPAC17G6.17	pof8	43.7811	0.35833	-0.04193	-0.044478	NA	NA	1.2	23.3215	5.7336
SPAC17G8.02	urh2	49.3939	0.3718	-0.005458	-0.009739	4563.12	2172.2	1.4	24.0561	1.1688
SPAC17G8.03c	bur6	49.7487	0.41576	0.017525	0.012612	4973.34	2613.25	2.1	35.0619	8.65
SPAC17G8.04c	arc5	50	0.35907	-0.021342	-0.026756	NA	65141	7.2	63.869	43.2113
SPAC17G8.05	med20	45.0777	0.35363	-0.042609	-0.045622	877.677	1689.38	0.9	34.6813	13.8
SPAC17G8.06c	NA	62.0401	0.45511	0.07938	0.076285	129672	42993.6	18	48.5806	46.582
SPAC17G8.07	yaf9	47.9263	0.39003	0.0010703	-0.0023795	5884.81	2459.46	1.4	45.6216	14.8268
SPAC17G8.08c	gdt2	48.4321	0.38717	0.0039244	0.0011042	NA	24208.4	5.6	57.5222	36.9373
SPAC17G8.09	shg1	32.5758	0.33808	-0.07076	-0.083111	NA	NA	1	32.0922	12.9908
SPAC17G8.10c	dma1	49.0637	0.35358	-0.01947	-0.01903	4115.76	NA	1.5	14.0603	1.9631
SPAC17G8.11c	imt3	45.7865	0.35686	-0.029564	-0.03529	42061.3	1847.77	1.7	24.2229	5.0865
SPAC17G8.12	sec3	49.6711	0.38407	-0.02678	-0.024647	NA	1747.99	1.8	18.819	5.6267
SPAC17G8.13c	mst2	36.855	0.31193	-0.072875	-0.075645	361.752	NA	1.6	20.2299	6.5332
SPAC17G8.14c	pck1	46.8623	0.36884	-0.023787	-0.026453	10323.6	1235.28	2.1	25.4962	10.7941
SPAC17G8.15	wip1	38.3562	0.31491	-0.060514	-0.063789	NA	NA	0.57	NA	20.1521
SPAC17H9.01	cid16	43.0948	0.34488	-0.050938	-0.055864	NA	NA	1.2	18.3421	NA
SPAC17H9.02	mtl1	46.5049	0.36862	-0.028051	-0.032809	1591.69	NA	2.2	36.7799	NA
SPAC17H9.03c	rdl1	43.4783	0.33421	-0.061534	-0.062067	NA	NA	0.87	26.1514	5.639
SPAC17H9.04c	nrp1	44.3709	0.34647	-0.039846	-0.041285	7401.41	4319.87	3.8	20.9569	12.7144
SPAC17H9.05	ebp2	49.8498	0.40732	0.017294	0.012555	22608.5	6208.82	7	35.262	24.8883
SPAC17H9.06c	NA	38.7687	0.34307	-0.062718	-0.065787	1856.76	NA	0.67	24.2352	6.7973
SPAC17H9.07	srp21	45	0.35686	-0.020023	-0.017204	38115.8	5025.24	3	63.0381	20.0826
SPAC17H9.08	NA	47.2393	0.35935	-0.011593	-0.01388	NA	579.78	0.68	29.3722	14.1736
SPAC17H9.09c	ras1	45.6621	0.37325	-0.0019087	-0.0084134	31489.1	9898.52	2.2	36.2187	21.1888
SPAC17H9.10c	ddb1	44.7761	0.35805	-0.038446	-0.04444	927.092	1229.96	2.6	26.1266	14.9252
SPAC17H9.11	gmf1	43.9716	0.39007	-0.0056941	-0.013182	93548.6	11943.4	3.6	58.72	15.9344
SPAC17H9.12c	cyc2	52.2556	0.38837	0.0060775	0.0021175	67752.4	53721.4	5.5	66.1931	37.0824
SPAC17H9.13c	pro2	46.7662	0.37049	-0.010801	-0.015085	39996.3	10521.3	4	34.9393	14.4291
SPAC17H9.14c	pdi2	53.4819	0.41995	0.02015	0.01445	182993	33043.8	16	67.208	45.2112
SPAC17H9.16	tom22	63.1944	0.46713	0.070656	0.063726	39163.4	14113.4	4.7	79.5408	40.7171
SPAC17H9.17c	mdm10	42.4324	0.34188	-0.055653	-0.0587	NA	710.83	0.8	36.7347	16.4186
SPAC17H9.18c	NA	41.9048	0.3105	-0.090245	-0.092224	NA	NA	0.32	26.5103	NA
SPAC17H9.19c	cdt2	47.1429	0.35521	-0.031814	-0.032135	NA	NA	3	24.1621	4.0441
SPAC17H9.20	psc3	44.5946	0.35384	-0.053804	-0.058533	283.099	722.74	1.1	23.27	2.5101
SPAC1805.01c	ppk6	44.5161	0.3501	-0.040529	-0.046295	1313.72	405.42	2.3	30.215	NA
SPAC1805.02c	etf2	49.2126	0.41233	0.02347	0.019864	43961.1	10900.7	6.8	85.4942	74.9015
SPAC1805.03c	trm13	42.9348	0.34407	-0.035233	-0.038056	NA	NA	0.65	30.2941	7.3518
SPAC1805.04	nup132	47.4182	0.36407	-0.031411	-0.035217	3216.53	1577.34	2.6	37.3563	11.6745
SPAC1805.05	cki3	50.7973	0.37724	0.0001442	0.0020835	15516.4	11954	7.3	25.9731	8.4776
SPAC1805.06c	hem2	53.4954	0.41411	0.038655	0.031657	48175	12654.8	3.2	45.5298	NA
SPAC1805.07c	dad2	48.9362	0.38454	-0.020498	-0.023072	NA	NA	0.31	30.9913	NA
SPAC1805.08	dlc1	55.8559	0.44092	0.028451	0.023516	45901.7	66970.9	5.4	74.8955	28.528
SPAC1805.09c	fmt1	37.3529	0.32251	-0.0577	-0.061695	3479.71	NA	0.19	40.2946	6.5561
SPAC1805.10	NA	43.6433	0.3411	-0.054958	-0.056209	442.058	NA	1.1	31.4758	6.8131
SPAC1805.11c	rps2602	80.6723	0.55158	0.1562	0.16837	36310.5	15373.6	78	124.16	NA
SPAC1805.12c	uep1	77.3438	0.50149	0.12147	0.1254	NA	NA	42	106.893	NA
SPAC1805.13	rpl14	84.3284	0.60554	0.2052	0.21122	172966	83605.9	150	112.335	57.8621
SPAC1805.14	NA	42.4779	0.35974	-0.050902	-0.05724	NA	NA	1.8	21.6067	3.9828
SPAC1805.15c	pub2	45.0075	0.36413	-0.033704	-0.038993	745.143	342.21	0.69	25.3272	8.9314
SPAC1805.16c	NA	59.0476	0.44466	0.066451	0.062042	36067.9	27792.3	3.3	38.8341	12.7154
SPAC1805.17	crm1	54.2672	0.40504	0.0092399	0.0064252	25229.5	10775.3	7.3	30.2297	9.3926
SPAC1805.18	pop6	49.4737	0.37456	-0.027445	-0.031967	7172.15	1102.05	1.7	NA	NA
SPAC1834.01	erf1	56.1201	0.42232	0.035148	0.028116	45676.3	14776.6	7.7	34.5714	NA
SPAC1834.02	aro1	52.7018	0.40606	0.017249	0.011659	77936	26383.6	12	58.1459	NA
SPAC1834.03c	hhf1	82.5243	0.54644	0.19526	0.19127	201432	NA	28	31.4247	9.5636
SPAC1834.04	hht1	80.8824	0.55245	0.17352	0.17832	5429.08	NA	28	34.4799	19.7124
SPAC1834.05	alg9	49.2201	0.36969	-0.016106	-0.020111	20243.7	3189.79	2.1	33.5977	20.6569
SPAC1834.06c	pmo25	43.465	0.35266	-0.045375	-0.049697	4351.03	2141.51	3.9	32.6936	12.6145
SPAC1834.07	klp3	42.0578	0.35543	-0.049217	-0.052483	2419.27	1285.57	1.3	30.2445	8.2576
SPAC1834.08	mak1	45.7596	0.36074	-0.040739	-0.042095	1043.1	373.5	2.5	32.1568	2.1549
SPAC1834.09	mug51	44.7712	0.36049	-0.034158	-0.035719	NA	NA	0.86	22.0678	4.763
SPAC1834.10c	NA	41.573	0.33771	-0.046771	-0.046688	3681.49	NA	5.5	40.6635	25.7851
SPAC1834.11c	sec18	52.904	0.40775	0.022574	0.019376	40985.9	10358.7	4.8	25.628	11.1912
SPAC1851.02	slc1	46.595	0.36583	-0.012394	-0.018354	13636.6	10509.3	7.1	69.0246	53.6234
SPAC1851.03	ckb1	43.29	0.35958	-0.029907	-0.03463	NA	NA	2.6	29.4451	10.8004
SPAC1851.04c	ric1	43.8213	0.34677	-0.04057	-0.043911	NA	124.73	2	21.5458	12.6021
SPAC186.01	pfl9	46.0123	0.34728	-0.051533	-0.051092	NA	NA	0.48	NA	NA
SPAC186.02c	NA	44.8795	0.35266	-0.015164	-0.020605	NA	NA	0.11	NA	NA
SPAC186.03	NA	50	0.39518	-0.00013616	-0.0029009	NA	NA	1.9	31.9104	NA
SPAC186.04c	NA	42.2857	0.35376	-0.059542	-0.055097	NA	NA	0.031	NA	NA
SPAC186.05c	gdt1	40.0763	0.34609	-0.041443	-0.048828	NA	NA	0.032	31.2517	18.9861
SPAC186.06	NA	42.3913	0.34338	-0.045013	-0.049077	NA	NA	NA	22.3385	NA
SPAC186.07c	NA	46.988	0.37543	0.0017187	-0.0040676	NA	NA	NA	NA	NA
SPAC186.08c	NA	46.6667	0.37235	-0.0011357	-0.009767	NA	NA	NA	NA	NA
SPAC186.09	pdc102	48.0769	0.37214	-0.0027229	-0.0068113	NA	NA	NA	NA	NA
SPAC18B11.02c	pus9	45.6853	0.35588	-0.022546	-0.02552	NA	2441.5	2.6	49.7089	24.8955
SPAC18B11.03c	NA	40.9396	0.34118	-0.053733	-0.055631	4370.78	NA	0.44	29.2566	6.0064
SPAC18B11.04	ncs1	44.7368	0.38029	-0.024154	-0.031014	24347.2	3376.22	2.1	35.7709	8.094
SPAC18B11.05	gpi18	43.5345	0.32994	-0.049307	-0.049595	NA	NA	1.3	25.6231	4.0861
SPAC18B11.06	lcp5	45.5657	0.38656	-0.017292	-0.021293	17543.9	1476.89	3.7	30.0821	13.8828
SPAC18B11.07c	rhp6	46.3576	0.38608	-0.02599	-0.024284	83802.8	16951.8	6	58.9887	15.0218
SPAC18B11.08c	NA	41.0526	0.34696	-0.048982	-0.047733	32699.8	19773.8	4.1	85.8935	27.1534
SPAC18B11.09c	NA	43.4783	0.37448	-0.021054	-0.028281	NA	NA	1	40.2635	11.6206
SPAC18B11.10	tup11	49.0228	0.37296	-0.018417	-0.018705	18257.4	9281.71	2.3	29.2028	7.9719
SPAC18B11.11	NA	43.9722	0.35139	-0.048189	-0.053511	1820.14	706.85	0.95	21.2857	4.9765
SPAC18G6.01c	NA	40.5405	0.33481	-0.03589	-0.038316	18495.1	1528.33	1.1	31.3457	12.3499
SPAC18G6.02c	chp1	42.9167	0.3551	-0.046949	-0.051226	NA	NA	0.91	16.6079	4.4542
SPAC18G6.03	ypt3	56.5421	0.4257	0.03712	0.031939	251694	23336	11	49.6045	28.5079
SPAC18G6.04c	shm2	48.3607	0.38563	0.013524	0.0096327	35733	11968.3	5.4	64.0491	11.6372
SPAC18G6.05c	gcn1	49.588	0.37645	-0.013847	-0.019491	24780.9	6190.3	6.3	49.1169	21.9426
SPAC18G6.06	utp11	42.1687	0.37828	-0.0041173	-0.0064617	24040.3	3422.23	3.4	31.7853	8.0512
SPAC18G6.07c	mra1	52.9248	0.39591	0.0095811	0.0063732	1908.99	9531.97	5.1	42.1534	25.4601
SPAC18G6.09c	edc1	56.7308	0.41706	0.00068414	0.007125	NA	NA	7.9	NA	0.093605
SPAC18G6.10	lem2	43.1686	0.34565	-0.057982	-0.05742	682.461	934.46	3.2	23.864	6.7647
SPAC18G6.11c	rrn3	45.576	0.36042	-0.044324	-0.049094	NA	912.49	3.4	15.7405	1.1317
SPAC18G6.12c	NA	46.2783	0.36631	-0.016049	-0.015881	11288.1	2784.07	0.72	21.57	5.5622
SPAC18G6.13	NA	42.1053	0.36226	-0.039059	-0.045015	NA	302.97	0.81	52.7336	15.8074
SPAC18G6.14c	rps7	81.5385	0.56374	0.15846	0.16453	362010	149704	130	102.439	92.6866
SPAC18G6.15	mal3	50.3247	0.38281	-0.010048	-0.0095052	14908.7	5234.28	7	23.5001	9.8954
SPAC1952.01	gab1	45.8333	0.34079	-0.053233	-0.057216	NA	NA	1.4	32.2626	NA
SPAC1952.02	tma23	46.5347	0.38861	-0.0048498	-0.0038015	NA	NA	2.6	37.8909	NA
SPAC1952.03	otu2	36.7284	0.34248	-0.057962	-0.061308	13732.1	401.53	0.7	29.3105	10.8871
SPAC1952.04c	NA	47.4453	0.34286	-0.028055	-0.022896	1578.81	295.65	1.2	NA	2.1281
SPAC1952.05	gcn5	44.4934	0.38026	-0.023643	-0.027266	1188.88	1718.39	2.5	21.0551	10.8951
SPAC1952.06c	NA	43.7943	0.35981	-0.046025	-0.053435	NA	600.94	2.3	31.3543	17.7887
SPAC1952.07	rad1	38.3901	0.34074	-0.052325	-0.060341	NA	NA	1.5	30.3143	NA
SPAC1952.08c	NA	47.3684	0.36678	-0.0265	-0.025662	50218.6	8959.97	4.5	33.708	14.598
SPAC1952.09c	NA	56.238	0.42083	0.035264	0.030344	49138.8	9667.3	4.2	35.4154	12.2
SPAC1952.10c	NA	45.1524	0.34389	-0.027106	-0.029783	NA	NA	0.57	19.3627	1.1609
SPAC1952.11c	ure2	50.1796	0.39112	0.0022268	-0.0027705	38238.2	12767.1	3.8	45.6429	23.7139
SPAC1952.12c	csn71	41.4634	0.35389	-0.041731	-0.045111	2170.9	NA	0.66	20.8348	4.0228
SPAC1952.13	ned1	47.7134	0.38145	-0.01458	-0.018952	4773.71	1193.86	2.5	20.2219	5.8409
SPAC1952.14c	mrpl25	40.6897	0.34684	-0.065647	-0.063291	4544.66	2615.19	3.7	51.9154	10.45
SPAC1952.15c	rec24	42	0.34038	-0.048253	-0.053917	NA	NA	0.081	NA	NA
SPAC1952.16	rga9	44.6269	0.35128	-0.052317	-0.055107	2191.29	269.68	0.93	27.1083	4.85
SPAC1952.17c	tbc13	40.2262	0.34799	-0.055247	-0.06061	9539.9	632.93	0.54	22.6657	10.4434
SPAC19A8.01c	sec73	45.6562	0.36062	-0.04841	-0.04842	378.647	NA	2.1	23.632	4.6058
SPAC19A8.02	sip3	44.8475	0.34848	-0.040503	-0.043125	NA	232.67	2.4	26.5018	8.7263
SPAC19A8.03	ymr1	43.6494	0.3496	-0.047271	-0.048062	7524.2	NA	2.4	31.7974	NA
SPAC19A8.04	erg5	58.7477	0.44452	0.047384	0.04617	71056.1	32540	24	78.9758	NA
SPAC19A8.05c	sst4	45.7377	0.37154	-0.041829	-0.043787	1709.33	3133.14	1.5	19.3593	3.4635
SPAC19A8.06	pbr1	44.5844	0.35805	-0.019166	-0.023374	13561.6	1849.17	2.1	48.6177	27.0651
SPAC19A8.07c	imp4	52.5952	0.39778	0.021015	0.017117	NA	4725.45	3.7	24.3411	11.7171
SPAC19A8.08	upf2	42.4214	0.35767	-0.046129	-0.050638	NA	1249.34	2	24.5163	11.104
SPAC19A8.09	yos1	50.6173	0.36441	-0.0088773	-0.018354	NA	NA	1.1	NA	20.1579
SPAC19A8.10	rfp1	38.9764	0.34549	-0.077118	-0.075385	NA	NA	0.98	28.1101	8.2496
SPAC19A8.11c	irc6	38.6179	0.36222	-0.035591	-0.049269	11098.8	505.17	3.6	48.5759	34.1725
SPAC19A8.12	dcp2	45.0742	0.36672	-0.051786	-0.050242	8834.3	1865.31	2.3	19.8175	NA
SPAC19A8.13	usp101	39.0805	0.34037	-0.025969	-0.027267	3808.15	4914.26	4.7	23.7257	NA
SPAC19A8.14	pth2	45.8537	0.36574	-0.012549	-0.013976	17462.5	5229.56	2.8	45.3446	19.2294
SPAC19A8.15	trp2	56.0976	0.42156	0.053066	0.047223	95987.2	77683.1	15	65.0694	56.2922
SPAC19A8.16	prl65	60	0.43565	0.059385	0.06072	NA	2705.34	0.27	NA	2.2269
SPAC19B12.01	NA	42.5949	0.3576	-0.030818	-0.036638	12416.6	2006.76	2.8	25.5796	NA
SPAC19B12.02c	gas1	69.9262	0.47029	0.06724	0.067416	NA	9619.67	36	28.0579	7.4388
SPAC19B12.03	bgs3	49.8905	0.3827	-0.006445	-0.0099187	9755.64	3958.45	5.8	28.4875	15.3633
SPAC19B12.04	rps3001	62.2951	0.49908	0.12423	0.14019	NA	22820.3	32	133.33	29.1986
SPAC19B12.05c	fcp1	41.4938	0.36241	-0.037563	-0.045334	831.996	2059.85	4	36.4121	21.6859
SPAC19B12.06c	rbd4	50.7752	0.37724	-0.001893	-0.011135	NA	2006.48	5.6	57.9988	39.0925
SPAC19B12.07c	NA	40.7524	0.32837	-0.066016	-0.073087	NA	NA	1.7	30.4843	10.9567
SPAC19B12.08	atg4	43.4375	0.35107	-0.046005	-0.05155	NA	NA	0.93	17.0955	0.66855
SPAC19B12.09	srp14	52.8302	0.40048	0.031853	0.033117	46073.4	8520.21	2.7	107.332	50.0317
SPAC19B12.10	sst2	44.5977	0.36255	-0.041791	-0.043294	1554.38	1210.42	0.7	26.96	3.8753
SPAC19B12.11c	bud20	39.5161	0.34463	-0.033716	-0.038756	9583.69	3485.69	3.1	54.5861	31.4184
SPAC19B12.12c	yip11	42.5532	0.34314	-0.05113	-0.054651	NA	NA	0.71	NA	NA
SPAC19B12.13	cox1102	44.8871	0.34634	-0.042905	-0.045569	NA	3560.34	1.8	NA	NA
SPAC19D5.01	pyp2	48.9451	0.3729	-0.025699	-0.023952	NA	NA	0.95	24.6196	2.7777
SPAC19D5.02c	pex22	42.6009	0.35403	-0.056445	-0.059733	NA	NA	1.6	39.6469	11.6522
SPAC19D5.03	cid1	46.4198	0.36047	-0.029194	-0.034659	2691.03	NA	0.89	21.4215	2.5076
SPAC19D5.04	ptr1	46.2659	0.36517	-0.035491	-0.040874	5989.35	2451.44	4.8	40.6308	16.7034
SPAC19D5.05c	imp3	48.0874	0.39903	0.0028903	-0.00039177	9972.23	5255.64	2.3	23.8372	NA
SPAC19D5.06c	din1	48.0114	0.37686	-0.0085137	-0.012481	NA	NA	2.4	28.8654	12.7458
SPAC19D5.07	uga1	74.2616	0.50516	0.11393	0.1156	2864.05	679.79	1.6	33.9779	9.8509
SPAC19D5.11c	ctf8	43.1193	0.36676	-0.023071	-0.026092	3170.81	NA	0.58	25.6564	NA
SPAC19E9.01c	nup40	52.5606	0.38288	-0.032558	-0.029437	24499.6	6683.95	3.2	28.5436	5.9264
SPAC19E9.02	fin1	44.7368	0.35201	-0.03132	-0.033208	NA	NA	3	27.8509	6.7778
SPAC19E9.03	pas1	53.0414	0.37963	-0.015363	-0.010285	NA	NA	21	24.8678	6.2046
SPAC19G12.01c	cut20	41.7246	0.34418	-0.05486	-0.059723	NA	143.4	0.56	18.8149	1.6671
SPAC19G12.02c	pms1	44.9622	0.35364	-0.040672	-0.042461	NA	1064.12	1.2	24.0776	7.8102
SPAC19G12.03	cda1	52.5	0.40251	0.025718	0.022792	29754.6	3204.07	2.4	43.2754	6.0333
SPAC19G12.04	dal1	40.3141	0.35558	-0.029538	-0.030854	2305.92	829.56	0.43	50.465	16.7804
SPAC19G12.05	mce1	60.1375	0.41818	0.056577	0.054045	24935.4	18488.3	9.4	44.1145	23.272
SPAC19G12.06c	hta2	80.1527	0.5184	0.16468	0.16313	NA	9982.36	26	25.6288	11.49
SPAC19G12.07c	rsd1	49.5854	0.3741	-0.011471	-0.010612	7129.65	8193.86	2.6	41.1282	13.7061
SPAC19G12.08	scs7	75.7925	0.49841	0.11841	0.1187	30475.9	19929.1	15	46.8596	6.6329
SPAC19G12.09	NA	63.3803	0.45808	0.068613	0.066166	233984	34752.2	4.2	40.6723	24.7483
SPAC19G12.10c	cpy1	66.5669	0.47127	0.081106	0.082259	68128	14355.5	40	62.4658	43.0617
SPAC19G12.11	coq9	50	0.37641	-0.009547	-0.010784	40423.4	12057.3	2.8	61.0654	24.7569
SPAC19G12.12	dlp1	44.898	0.35495	-0.049535	-0.051773	8086.84	NA	1.7	29.4341	13.131
SPAC19G12.13c	poz1	41.7671	0.34827	-0.049811	-0.051542	NA	NA	0.43	40.0222	10.5662
SPAC19G12.14	its3	52.5606	0.39449	-0.0091034	-0.0064091	4313.25	1311.83	3.7	25.4578	5.916
SPAC19G12.15c	tpp1	51.6524	0.39091	0.0080104	0.0034919	58457.4	8289.58	7.3	24.8557	14.4502
SPAC19G12.16c	adg2	60.7463	0.38666	-0.029145	-0.017329	NA	NA	20	30.1325	NA
SPAC19G12.17	erh1	52.8846	0.36913	-0.01115	-0.012795	NA	9281.71	2.3	NA	16.6616
SPAC1A6.01c	NA	46.5934	0.38251	-0.033986	-0.033675	3032.35	291.3	1.3	24.2849	8.59
SPAC1A6.02	wdr55	41.8283	0.34938	-0.028729	-0.036492	12635.6	5687.07	3.4	44.2297	33.4977
SPAC1A6.03c	NA	52.4169	0.38543	-0.007946	-0.0094866	56081.1	3763.99	5.8	36.3119	1.4542
SPAC1A6.04c	plb1	78.7928	0.49177	0.10106	0.10306	171343	38934.8	86	37.0653	22.0289
SPAC1A6.05c	ptl3	39.7516	0.33914	-0.045649	-0.052553	7226.25	1205.1	1.9	31.7314	16.3631
SPAC1A6.06c	meu31	47.027	0.36091	-0.019297	-0.019707	NA	NA	0.22	37.3566	NA
SPAC1A6.07	sle1	47.956	0.36827	-0.043559	-0.03326	6662.32	11702.5	4.5	27.1632	3.0268
SPAC1A6.08c	mug125	38.9474	0.34672	-0.057003	-0.056984	NA	NA	0.41	36.8523	23.9743
SPAC1A6.09c	lag1	48.9744	0.35655	-0.017705	-0.024128	21332.3	3170.49	5.1	25.5124	13.6241
SPAC1A6.10	tcd1	51.134	0.3943	0.0044618	9.28e-05	2883.8	14619.1	6.7	43.0667	30.3752
SPAC1B1.01	deb1	54.6025	0.38696	0.008785	0.014934	NA	2256.83	9.3	55.3231	6.9364
SPAC1B1.02c	NA	42.0857	0.33797	-0.055936	-0.058334	1428.51	557.96	2.1	17.7571	4.0524
SPAC1B1.03c	kap95	49.7103	0.38764	-0.0017928	-0.0067414	72421.3	14378.2	7.1	39.7428	25.3163
SPAC1B1.04c	pan3	46.2555	0.34739	-0.050354	-0.049015	842.472	NA	3.1	31.2997	7.4066
SPAC1B2.02c	ugo1	45.1306	0.34818	-0.039412	-0.042465	13092	6119.67	2.9	33.353	13.7308
SPAC1B2.03c	elo2	67.9641	0.42682	0.066519	0.06564	41612.7	16803	36	38.9337	23.1391
SPAC1B2.04	cox6	55.7143	0.41592	0.031784	0.030123	92247.7	33524.8	5.7	74.0782	22.9409
SPAC1B2.05	mcm5	50.4167	0.3797	-0.0056439	-0.010838	10366.4	2867.82	1.7	20.0416	7.5277
SPAC1B2.06	NA	44.0476	0.3134	-0.059066	-0.058584	NA	NA	0.053	NA	8.7641
SPAC1B3.01c	NA	53.8813	0.41815	0.028483	0.021562	52676.5	29874.1	5.1	71.0038	30.1115
SPAC1B3.02c	NA	38.3178	0.32182	-0.044821	-0.051831	NA	4802.54	6.4	52.1204	NA
SPAC1B3.03c	wis2	59.5506	0.4422	0.053828	0.049344	445686	28711.3	21	42.5678	NA
SPAC1B3.04c	guf1	44.1718	0.35017	-0.026938	-0.029488	NA	NA	0.83	23.5773	0.96554
SPAC1B3.05	not3	48.125	0.38392	-0.018534	-0.021769	5289.12	2104.36	4.8	31.9867	13.1751
SPAC1B3.06c	NA	44.6043	0.37037	-0.0045416	-0.010596	12218.5	5191.6	3	50.2776	14.3836
SPAC1B3.07c	vps28	48.7903	0.36812	-0.041114	-0.044	1801.89	NA	2	29.8618	7.9244
SPAC1B3.08	NA	46.3357	0.35463	-0.030447	-0.033865	1350.02	1334.99	3.9	26.9659	NA
SPAC1B3.09c	noc202	45.6439	0.3622	-0.042502	-0.045127	5520.52	1723.69	4.1	25.9508	NA
SPAC1B3.10c	NA	43.0723	0.35125	-0.03228	-0.037829	2104.66	NA	1.3	24.7818	NA
SPAC1B3.11c	ypt4	47.0085	0.3536	-0.020101	-0.023495	NA	NA	0.34	30.6268	7.577
SPAC1B3.12c	rpb10	61.9718	0.42545	0.051121	0.047509	15432.2	6302.6	4.3	NA	35.1362
SPAC1B3.13	nan1	50.3722	0.37528	-0.028903	-0.030633	22299.3	10852.9	3.8	21.1205	13.3775
SPAC1B3.14	vma3	74.5342	0.48095	0.12757	0.1164	43546.8	3900.03	16	89.6109	67.8786
SPAC1B3.15c	NA	52.2293	0.38169	-0.013806	-0.014849	NA	NA	1.5	23.358	3.0428
SPAC1B3.16c	vht1	57.7465	0.40908	0.039464	0.034649	83768.5	4145.35	15	33.4826	17.9905
SPAC1B3.17	clr2	40.9683	0.33939	-0.053087	-0.05553	NA	NA	2.1	19.9478	4.4524
SPAC1B3.18c	mrps18	45.2915	0.34639	-0.032251	-0.035268	8580.56	9578.38	1.4	33.7318	10.7759
SPAC1B3.20	NA	39.7436	0.35157	-0.060915	-0.061982	NA	37505.1	3	74.8133	16.0015
SPAC1B3.21	coa3	39.1304	0.35042	-0.032011	-0.039217	16066.6	1143.72	0.92	NA	NA
SPAC1B9.02c	sck1	43.6782	0.36292	-0.030222	-0.034377	2677.51	4559.69	3.1	29.6085	11.5611
SPAC1B9.03c	NA	44.473	0.36654	-0.030339	-0.032805	9394.14	2758.67	3	33.6784	19.1799
SPAC1D4.01	tls1	37.4016	0.34624	-0.050973	-0.05737	NA	544.2	1.7	27.4751	9.3288
SPAC1D4.02c	grh1	46.087	0.37968	-0.026424	-0.028332	8997.66	8652.44	1.7	27.3257	3.2631
SPAC1D4.03c	aut12	43.0799	0.33497	-0.061441	-0.063115	NA	NA	0.71	24.6437	4.0937
SPAC1D4.04	cct2	53.8899	0.42336	0.037399	0.028802	76834.8	41291.6	8.4	54.1653	41.6617
SPAC1D4.05c	NA	47.0284	0.34206	-0.04527	-0.050902	NA	719.67	1.4	28.6564	7.7791
SPAC1D4.06c	csk1	39.2157	0.3365	-0.058008	-0.064865	NA	3092.8	1.5	42.9209	36.4637
SPAC1D4.08	pis1	54.0084	0.37715	-7.91e-05	-0.0012309	22499	7386.15	7.2	47.5433	16.584
SPAC1D4.09c	rtf2	40	0.34289	-0.052467	-0.053571	19310.6	1205.73	2.9	39.4472	19.1594
SPAC1D4.10	trz1	42.5216	0.35318	-0.050703	-0.054022	833.477	3223.55	1.6	30.916	23.7911
SPAC1D4.11c	lkh1	48.4058	0.35342	-0.040574	-0.035921	NA	NA	5.5	22.5345	3.0735
SPAC1D4.12	rad15	44.5596	0.36482	-0.020402	-0.027372	2721.73	938.11	1.3	22.156	6.1962
SPAC1D4.13	byr1	46.4706	0.36028	-0.02834	-0.032648	4425.52	3354.33	2.7	33.3608	26.6534
SPAC1D4.14	tho2	43.059	0.35112	-0.050081	-0.05471	2702.41	1042.4	3.1	32.1127	11.648
SPAC1F12.02c	tma19	82.1429	0.57178	0.14891	0.1454	689996	36920.7	98	111.5	NA
SPAC1F12.04c	NA	51.3089	0.38841	-0.022439	-0.025902	16779	NA	2.3	37.692	NA
SPAC1F12.05	any2	51.9894	0.37858	-0.0061268	-0.0048656	NA	968.76	4.3	25.5918	4.5756
SPAC1F12.06c	NA	43.254	0.34507	-0.046355	-0.052806	NA	NA	1	28.3687	12.4165
SPAC1F12.07	ser1	52.9563	0.40896	0.022683	0.01903	208637	73827.1	13	60.3612	56.8508
SPAC1F12.08	cab4	45.2532	0.36478	-0.030629	-0.037014	7648.06	2304.11	1.2	46.6925	29.7619
SPAC1F12.09	gpi17	39.7112	0.33256	-0.062918	-0.066958	11606.5	2992.26	1.1	29.3514	5.3229
SPAC1F12.10c	NA	41.4966	0.35193	-0.023812	-0.023848	22398.1	10938.9	3.6	50.1723	24.126
SPAC1F3.01	rrp6	42.0849	0.36048	-0.037048	-0.041625	4603.48	3358.67	4.5	31.5051	15.1611
SPAC1F3.02c	mkh1	44.2652	0.35946	-0.041176	-0.043396	NA	237.4	1.7	21.1956	5.6874
SPAC1F3.03	sro7	43.5259	0.35001	-0.043273	-0.045557	NA	238.24	1.4	22.226	3.506
SPAC1F3.04c	tsr3	41.6667	0.35858	-0.034406	-0.037959	NA	2694.42	2.5	38.9861	21.7804
SPAC1F3.05	gga21	48.8235	0.3821	-0.028112	-0.029358	48913.4	10912.5	5.5	49.0972	5.8663
SPAC1F3.06c	spo15	46.8063	0.37794	-0.030163	-0.034931	26968.3	3914.74	5.6	50.4331	30.9129
SPAC1F3.07c	rsc58	50.1241	0.36585	-0.041535	-0.038753	9540.54	11976.6	2.6	38.0826	11.677
SPAC1F3.09	mug161	49.9109	0.38394	-0.0066801	-0.010029	17195.9	5417.67	3.4	29.4983	17.4498
SPAC1F3.10c	2022-10-01	42.7822	0.35455	-0.039112	-0.043192	6128.45	NA	0.62	NA	NA
SPAC1F3.10c	2022-10-01	NA	NA	NA	NA	NA	NA	NA	20.5047	5.72
SPAC1F5.02	pdi1	52.439	0.41666	0.02487	0.01754	114470	20331.9	13	53.7513	39.0055
SPAC1F5.03c	NA	52.0942	0.38058	0.0071285	-0.0025064	16483.6	11928.1	4.9	26.4609	5.3249
SPAC1F5.04c	cdc12	45.8446	0.36449	-0.039299	-0.039433	3870.83	NA	2.2	25.4388	7.4981
SPAC1F5.05c	mso1	47.6821	0.37058	-0.054311	-0.048171	NA	1780.96	2.6	44.2395	13.5073
SPAC1F5.06	lsh1	48.3491	0.38119	-0.019261	-0.023903	38897.2	8902.44	9.2	45.3961	30.7998
SPAC1F5.07c	hem14	45.3061	0.3641	-0.027946	-0.030347	2174.12	2515.58	1.1	48.5288	33.8705
SPAC1F5.08c	yam8	47.5309	0.34795	-0.040869	-0.043359	NA	NA	1.4	21.531	NA
SPAC1F5.09c	shk2	41.9355	0.35972	-0.03549	-0.038127	NA	NA	0.31	16.0733	NA
SPAC1F5.10	fal1	45.6853	0.37116	-0.013525	-0.018839	15118.6	8113.86	3.1	38.3404	12.79
SPAC1F5.11c	tra2	44.1313	0.34733	-0.047431	-0.051613	8042.62	684.29	2.2	48.7346	20.113
SPAC1F7.01c	spt6	45.641	0.38093	-0.007602	-0.015786	22786.6	4378.41	7.5	38.1026	25.4419
SPAC1F7.02c	has1	55.0173	0.41718	0.024143	0.020197	20347	14645.5	7.4	29.9618	18.0974
SPAC1F7.03	pkd2	52.3944	0.39674	0.0035766	0.0020716	NA	NA	4.7	23.9179	6.4197
SPAC1F7.04	rho1	61.8812	0.44342	0.071101	0.065564	143604	28962.2	24	57.5639	48.1332
SPAC1F7.05	cdc22	65.2281	0.47056	0.076183	0.07463	79898.1	35764.1	16	32.7732	5.1604
SPAC1F7.06	hsp3105	37.8486	0.33686	-0.04727	-0.055927	NA	NA	0.023	NA	NA
SPAC1F7.07c	fip1	64.7355	0.44299	0.08302	0.079941	100055	4872.54	5.3	34.7114	3.7517
SPAC1F7.08	fio1	58.5209	0.41701	0.037565	0.033451	32510.9	7818.37	6.1	38.7232	13.1907
SPAC1F7.09c	dal2	53.5088	0.40924	0.04451	0.041677	16635.4	5101.89	2.5	33.5873	11.7636
SPAC1F7.10	NA	55.042	0.40572	0.030541	0.030251	3409.94	3740.41	1.9	46.8869	20.3533
SPAC1F7.11c	NA	45.9079	0.3634	-0.032546	-0.034425	3187.55	683.69	2.6	22.8831	2.5335
SPAC1F7.12	yak3	73.5294	0.51306	0.11977	0.11778	63029.8	12989.1	4.8	47.929	20.5828
SPAC1F7.13c	rpl801	84.9802	0.54755	0.19594	0.19744	308773	374427	110	106.783	84.4908
SPAC1F7.14c	tam6	48.1481	0.35294	-0.016939	-0.019048	NA	NA	1.2	NA	23.0936
SPAC1F8.01	ght3	50.0901	0.38396	0.0012251	-0.0048529	NA	NA	0.15	17.1887	NA
SPAC1F8.02c	shu1	46.4602	0.37234	-0.033951	-0.040396	NA	NA	0.023	NA	NA
SPAC1F8.03c	str3	44.7619	0.363	-0.036735	-0.04176	NA	NA	0.76	19.9976	NA
SPAC1F8.04c	NA	41.4687	0.35632	-0.020455	-0.027268	NA	NA	0.081	NA	NA
SPAC1F8.05	isp3	58.2418	0.40185	0.04418	0.044407	NA	NA	0.14	142.778	NA
SPAC1F8.06	pfl8	54.8052	0.37793	-0.026934	-0.0235	14724.9	NA	1.1	22.3192	3.1242
SPAC1F8.08	NA	39.1667	0.31318	-0.067811	-0.068008	NA	NA	0.076	NA	NA
SPAC20G4.01	caf16	40.7143	0.34723	-0.031602	-0.038973	49246.2	4834.31	2.4	45.8437	27.8616
SPAC20G4.02c	fus1	40.2332	0.34916	-0.054837	-0.058613	NA	NA	0.42	18.7354	6.4506
SPAC20G4.03c	hri1	46.0227	0.35692	-0.036912	-0.038804	NA	NA	1.3	19.7618	3.4113
SPAC20G4.04c	hus1	39.7213	0.32485	-0.05532	-0.056366	NA	NA	0.66	18.5699	2.4483
SPAC20G4.05c	NA	42.7817	0.35798	-0.039671	-0.044095	981.746	261.66	1.1	24.9618	7.7482
SPAC20G4.06c	adf1	69.3431	0.509	0.10356	0.10234	207095	73661	28	108.505	92.6238
SPAC20G4.07c	erg4	51.4349	0.37113	-0.0010313	-0.0030353	5697.19	5338.44	5.2	46.7752	20.654
SPAC20G4.08	pdc1	47.8625	0.37881	-0.036461	-0.038366	12384	8987.75	4.2	30.0249	NA
SPAC20G4.09	NA	41.6667	0.32389	-0.024024	-0.021284	NA	NA	NA	NA	9.4973
SPAC20G8.01	cdc17	48.6979	0.37902	-0.017131	-0.021331	3026.55	1096.07	2.2	25.5668	10.7254
SPAC20G8.02	NA	42.6684	0.33702	-0.047754	-0.052113	1397.87	824.38	1.8	21.6286	5.2161
SPAC20G8.03	itr2	56.553	0.40692	0.030652	0.025283	42793.3	3404.98	8.9	42.4221	24.8833
SPAC20G8.04c	NA	52.2152	0.3951	0.029364	0.027616	24598.4	37684.3	8.7	44.0127	34.2057
SPAC20G8.05c	cdc15	47.0334	0.37672	-0.030808	-0.028544	38111.5	3061.95	3.4	31.3462	6.5822
SPAC20G8.06	not1	49.1905	0.36981	-0.025748	-0.029874	9610.74	3791.25	5.1	34.9407	5.975
SPAC20G8.07c	erg2	56.621	0.42252	0.030321	0.025658	7319.2	4918.24	3.9	62.5327	37.8151
SPAC20G8.08c	fft1	39.9364	0.34559	-0.060909	-0.064775	NA	NA	1.2	27.7423	10.9848
SPAC20G8.09c	nat10	47.8219	0.3787	-0.011899	-0.016877	22812.4	7562.8	5	30.626	15.0244
SPAC20G8.10c	atg6	41.3793	0.36436	-0.040981	-0.047234	1279.72	NA	0.67	18.641	2.645
SPAC20H4.01	utp5	43.8438	0.36104	-0.039494	-0.044804	14482.5	5578.38	3.7	26.0306	NA
SPAC20H4.02	dsc3	41.2	0.35272	-0.044704	-0.051505	NA	NA	3	33.0753	NA
SPAC20H4.03c	tfs1	46.7577	0.37797	-0.014969	-0.015737	22909	8605.79	2.9	45.6276	18.784
SPAC20H4.04	fml2	42.6564	0.34226	-0.052351	-0.053145	NA	NA	0.98	21.2598	4.7493
SPAC20H4.05c	mde1	38.1579	0.34026	-0.04702	-0.053975	NA	1543.9	1.4	56.987	48.0878
SPAC20H4.06c	gpl1	41.3858	0.3524	-0.047886	-0.052481	4424.88	NA	1	28.8968	8.7826
SPAC20H4.07	rad57	39.548	0.32743	-0.054144	-0.060319	547.072	NA	1.1	26.3547	6.2233
SPAC20H4.08	whi2	38.8889	0.3322	-0.059549	-0.062679	NA	NA	1.8	28.5133	13.6314
SPAC20H4.09	NA	43.4312	0.34459	-0.049508	-0.053178	NA	990.57	1.1	30.2029	NA
SPAC20H4.10	ufd2	42.6733	0.34993	-0.056053	-0.06058	13826.7	2337.35	2.4	30.8217	NA
SPAC20H4.11c	rho5	54	0.41477	0.034232	0.028164	6664.26	NA	0.66	29.6506	3.8665
SPAC212.01c	NA	47.8571	0.36575	-0.029434	-0.035596	NA	NA	0.29	NA	NA
SPAC212.02	NA	41.9118	0.32876	-0.041458	-0.046687	NA	NA	0.037	NA	NA
SPAC212.03	NA	37.2093	0.33213	-0.057817	-0.06043	NA	NA	NA	NA	NA
SPAC212.04c	NA	45.4861	0.35924	-0.04006	-0.043782	NA	NA	0.28	21.464	NA
SPAC212.06c	NA	29.2517	0.30695	-0.078416	-0.07969	NA	NA	0.057	NA	NA
SPAC212.08c	NA	41.3669	0.323	-0.041067	-0.047577	NA	NA	0.25	NA	NA
SPAC212.12	NA	43.0894	0.33683	-0.018481	-0.026287	NA	NA	0.35	NA	NA
SPAC21E11.03c	pcr1	57.3099	0.41053	0.011105	0.016199	5039.25	2609.25	2.5	18.5326	2.2309
SPAC21E11.04	aca1	52.1531	0.37285	0.00055128	-0.0035231	17249.4	2078.83	1.6	43.808	17.558
SPAC21E11.05c	cyp8	44.5736	0.36319	-0.024121	-0.026724	768.606	1002.08	1.6	26.1779	10.2879
SPAC21E11.06	tif224	49.2505	0.37693	-0.0057039	-0.0089159	6817.96	9529.83	4.2	26.1797	18.1017
SPAC21E11.07	iba57	44	0.34998	-0.044848	-0.046946	2182.06	221.21	1.1	28.1532	4.9595
SPAC21E11.08	lcb2	56.2189	0.40846	0.034487	0.030753	41247.8	17468.9	8.7	37.2718	23.9842
SPAC222.03c	tim10	41.573	0.38213	-0.025367	-0.023055	104941	11620.4	3.2	71.8889	NA
SPAC222.04c	ies6	41.0256	0.32614	-0.074722	-0.076083	15118.6	NA	2.5	61.1348	21.6951
SPAC222.05c	mss1	42.7419	0.35349	-0.036681	-0.042937	NA	NA	1.3	24.427	4.7682
SPAC222.06	mak16	45.6954	0.3784	-0.0038893	-0.01118	17279	2165.8	8.3	33.2724	20.5949
SPAC222.07c	hri2	42.5665	0.34682	-0.056068	-0.059174	NA	NA	1.9	24.5788	7.9512
SPAC222.08c	sno1	52.5641	0.42622	0.020071	0.012512	37821.7	15768.5	3.1	31.4633	18.1377
SPAC222.09	seb1	52.2581	0.39421	0.006706	0.008447	19906	8022.21	11	36.0075	6.7613
SPAC222.10c	byr4	42.1053	0.35206	-0.063409	-0.065389	1823.75	613.83	1.8	22.1751	4.6485
SPAC222.11	hem13	64.1026	0.47205	0.093994	0.089655	9955.7	23016	7.4	34.9627	15.1766
SPAC222.12c	atp2	64.5714	0.45946	0.079176	0.072508	172599	91271.1	41	88.2798	55.7562
SPAC222.13c	NA	42.0608	0.35663	-0.026329	-0.033575	5693.33	583.09	1.6	28.0296	14.0386
SPAC222.14c	sey1	46.5879	0.38188	-0.02067	-0.026342	23198.8	10154.1	2.4	36.8814	13.6556
SPAC222.15	meu13	44.4444	0.38425	-0.013821	-0.02032	NA	NA	0.16	NA	NA
SPAC222.16c	csn3	42.8994	0.35039	-0.04847	-0.051164	NA	NA	0.59	39.9218	16.8719
SPAC222.17	NA	40.4494	0.34444	-0.051086	-0.057032	NA	NA	0.68	NA	62.1857
SPAC222.18	NA	31.5315	0.31596	-0.069376	-0.077085	NA	668.59	3.2	NA	15.1667
SPAC222.19	lam3	48.7179	0.37428	-0.011719	-0.01614	5036.67	11246.3	0.66	NA	18.8336
SPAC227.01c	erd1	43.1635	0.33264	-0.054873	-0.058948	NA	NA	0.87	19.2017	2.9958
SPAC227.02c	rrp15	53.6585	0.4091	0.0021631	-0.00026155	9503.41	NA	2.4	31.237	NA
SPAC227.03c	yea6	46.0916	0.3571	-0.019687	-0.020058	NA	1894.44	0.82	20.0968	5.2395
SPAC227.04	atg10	46.3687	0.37333	-0.021887	-0.029463	NA	NA	0.68	38.5052	7.6379
SPAC227.05	gim3	48.7805	0.40342	-0.017019	-0.026769	14159.5	4928.48	7.9	67.4353	NA
SPAC227.06	yip5	53.4137	0.36951	-0.0050196	-0.0091215	NA	4674	5.4	37.7567	NA
SPAC227.07c	pab1	48.5961	0.37753	-0.012928	-0.016681	12513	8636.27	4.9	19.9956	6.9978
SPAC227.08c	yth1	37.0588	0.33177	-0.046524	-0.045297	NA	NA	1	30.7133	9.0347
SPAC227.09	fol3	41.247	0.34204	-0.0438	-0.049616	11859.3	2400.82	1.5	41.312	32.9129
SPAC227.10	gim4	46.4912	0.38047	-0.018331	-0.019605	47743.5	10761.7	3.6	61.2008	39.1145
SPAC227.11c	yos9	43.5484	0.34811	-0.048816	-0.052292	NA	1796.21	1.3	31.2173	15.0173
SPAC227.12	rna4	45.4545	0.36891	-0.0068252	-0.013577	4228.67	1896.07	1.3	22.023	7.3615
SPAC227.13c	isu1	66.6667	0.4633	0.079205	0.081181	68733.4	5044.94	15	17.8448	2.1944
SPAC227.14	yfh7	49.7872	0.38513	0.0069399	0.00034699	25562.2	NA	4	48.2824	16.7733
SPAC227.15	reg1	48.3391	0.37184	-0.0409	-0.038641	3323	199.97	3.9	29.5391	6.2307
SPAC227.16c	psf3	44.5783	0.34516	-0.060186	-0.061272	NA	NA	2.2	53.7166	21.7387
SPAC227.17c	NA	35.5372	0.3428	-0.042182	-0.045279	NA	726.99	1.5	46.3311	18.7784
SPAC227.18	lys3	61.1413	0.43065	0.047203	0.04441	253368	49393.8	21	43.403	31.4551
SPAC227.19c	NA	32.5301	0.31053	-0.08066	-0.083961	NA	NA	0.62	NA	NA
SPAC22A12.01c	pso2	44.1071	0.35907	-0.038923	-0.040706	231.387	NA	1.4	22.8762	4.9734
SPAC22A12.02c	mug103	40.3226	0.33355	-0.059728	-0.059685	NA	NA	0.054	NA	NA
SPAC22A12.03c	csn4	43.7666	0.34357	-0.044448	-0.050676	NA	NA	0.93	33.1573	16.7342
SPAC22A12.04c	rps2201	81.5385	0.55768	0.15965	0.16251	833778	NA	59	112.196	76.5283
SPAC22A12.05	rpc11	45.8716	0.36817	-0.015138	-0.017964	NA	3565.58	3.2	54.131	13.9941
SPAC22A12.06c	fsh2	59.9068	0.42605	0.034137	0.032561	3482.93	1347.86	4.5	19.8757	4.1059
SPAC22A12.07c	ogm1	52.0717	0.38865	0.010039	0.006505	60149	9831.27	7.1	41.1579	NA
SPAC22A12.08c	crd1	47.193	0.3688	-0.0094811	-0.014105	29840.5	5909.53	2.2	46.7291	NA
SPAC22A12.09c	sap114	49.4802	0.38586	-0.022117	-0.020761	5676.37	1543.31	1.9	33.9153	12.2916
SPAC22A12.10	ept1	52.3316	0.38141	-0.0015164	-0.0055961	80518.5	10326.1	5.4	68.0059	NA
SPAC22A12.11	dak1	66.7241	0.48871	0.10652	0.10035	142971	33980	6.2	36.9435	NA
SPAC22A12.12c	rrp40	45.8333	0.36416	-0.018728	-0.026513	1232.07	4196.15	2.4	31.5756	13.8463
SPAC22A12.13	mug84	45.641	0.35878	-0.017018	-0.02447	NA	NA	1.3	37.8957	8.609
SPAC22A12.14c	NA	34.5821	0.36145	-0.053719	-0.064346	14625.3	NA	5	43.7222	31.0505
SPAC22A12.15c	bip1	70.4374	0.51166	0.11364	0.10712	507789	123452	41	21.0266	19.6304
SPAC22A12.16	acl2	64.4309	0.45488	0.0896	0.085298	158263	43165.5	25	94.7641	54.0398
SPAC22A12.17c	NA	70.4981	0.48678	0.1124	0.1119	NA	NA	0.097	41.4589	12.6611
SPAC22E12.01	pet3	51.3369	0.38493	-0.0040659	-0.0098512	NA	590.87	1.6	29.1337	NA
SPAC22E12.02	NA	38.8128	0.32955	-0.046736	-0.047721	3112.85	2090.62	1.5	27.8569	NA
SPAC22E12.03c	sdj1	57.0681	0.42346	0.040611	0.036614	200778	10469.6	3.5	32.714	16.0087
SPAC22E12.04	ccs1	56.229	0.4016	0.010587	0.0081129	29011.9	1834.79	2.8	42.8625	14.4972
SPAC22E12.05c	rer1	45.6522	0.35134	-0.022464	-0.028289	79973.2	2908.65	3.8	24.0717	17.6081
SPAC22E12.06c	gmh3	43.9759	0.36714	-0.029835	-0.03358	NA	3015.82	2.9	19.9385	21.9705
SPAC22E12.07	rna1	49.4819	0.39035	0.0071911	-0.0027666	54640.7	13245.5	7.2	NA	25.2498
SPAC22E12.08	rrn10	34.0206	0.34679	-0.05043	-0.061965	NA	NA	1.7	41.1378	11.9977
SPAC22E12.09c	krp1	45.5571	0.36412	-0.020926	-0.025501	NA	1602.8	4	39.0353	14.8053
SPAC22E12.10c	etp1	50.974	0.39075	0.0061625	0.0043115	9411.75	4276.65	9.1	55.9219	16.8285
SPAC22E12.11c	set3	46.915	0.36145	-0.03564	-0.031108	1658.05	223.33	4.4	18.6338	NA
SPAC22E12.13c	rlp24	61.4583	0.45728	0.075558	0.081163	NA	2192.54	7	28.0257	NA
SPAC22E12.14c	sck2	46.13	0.36872	-0.025711	-0.02932	1778.69	2338.58	2.7	17.9035	6.9206
SPAC22E12.16c	pik1	45.3584	0.35414	-0.034089	-0.038122	NA	1412.54	4	26.429	9.21
SPAC22E12.17c	glo3	54.0373	0.4167	0.017166	0.015908	22576.3	5317.35	7.5	46.1556	23.0674
SPAC22E12.18	NA	40.1786	0.36324	-0.04385	-0.052391	43463.1	6844.22	2.6	35.4815	20.0414
SPAC22E12.19	snt1	45.9909	0.3754	-0.027149	-0.02985	270.778	NA	2.4	21.2216	NA
SPAC22F3.02	atf31	48.3254	0.37639	-0.025518	-0.025869	NA	NA	0.027	NA	23.2917
SPAC22F3.03c	rdh54	43.2799	0.34939	-0.043515	-0.045956	NA	NA	0.33	22.4445	1.9957
SPAC22F3.04	mug62	41.0222	0.33836	-0.049609	-0.053501	NA	NA	0.019	NA	NA
SPAC22F3.05c	alp41	41.9355	0.3541	-0.04803	-0.06017	2402.95	NA	1.7	NA	7.2165
SPAC22F3.06c	lon1	47.0478	0.38461	-0.011661	-0.016177	24933.3	7033.46	6	41.4458	23.9447
SPAC22F3.07c	atp20	54.2373	0.39443	-0.0079987	-0.0045877	124969	19997.9	3.8	88.3544	22.8072
SPAC22F3.08c	rok1	45.9459	0.37001	-0.0061424	-0.010867	1857.49	3128.05	1.3	24.0878	8.5351
SPAC22F3.09c	res2	45.0533	0.3601	-0.038865	-0.040063	NA	391.62	0.85	16.2011	1.0761
SPAC22F3.10c	gcs1	44.3946	0.35903	-0.02876	-0.034508	35745.9	14471.3	6.7	37.0015	19.8194
SPAC22F3.12c	rgs1	46.3617	0.36179	-0.040616	-0.041716	NA	NA	0.38	14.8346	NA
SPAC22F3.13	tsc1	47.0523	0.35801	-0.037558	-0.041054	6117.51	4449.8	3.2	22.021	12.0779
SPAC22F3.15	aim41	43.9024	0.35754	-0.038582	-0.039049	22219.9	2881.26	0.8	NA	21.0056
SPAC22F8.02c	pvg5	47.5806	0.3718	-0.024741	-0.028513	NA	1100.56	2.3	15.8638	2.3063
SPAC22F8.03c	NA	54.8872	0.36988	0.0016637	0.0062687	NA	NA	0.034	NA	NA
SPAC22F8.04	pet1	55.8747	0.38848	0.011586	0.010034	NA	NA	3.5	25.9463	3.6906
SPAC22F8.05	NA	50.8418	0.3844	0.00040904	-0.003186	36160.2	6682.65	1.8	19.3337	15.9563
SPAC22F8.06	pam1	49.7778	0.39147	0.02032	0.013382	164405	24122.3	4.8	55.7315	21.5205
SPAC22F8.07c	rtf1	38.8412	0.34109	-0.064621	-0.068915	NA	NA	1.5	27.7954	7.5858
SPAC22F8.08	sec24	53.0238	0.38453	-0.0037375	-0.0045207	98934.5	16739.6	8.9	37.788	14.9646
SPAC22F8.09	rrp16	46.0621	0.37727	-0.022545	-0.022247	12947.3	2409.75	4.1	38.2854	22.2316
SPAC22F8.10c	sap145	44.7587	0.37779	-0.014392	-0.018449	NA	1033.07	2.1	24.9452	7.2893
SPAC22F8.11	plc1	39.9333	0.34064	-0.056383	-0.057912	NA	522.6	1.4	20.5708	5.9595
SPAC22F8.12c	shf1	42.4242	0.31698	-0.084936	-0.08142	NA	556.64	2.8	29.558	9.6037
SPAC22G7.01c	fra1	45.3177	0.37656	-0.0056869	-0.011425	46820.4	19238.7	5	44.9278	26.5126
SPAC22G7.02	kap111	43.8384	0.34711	-0.052191	-0.057078	5209.48	562.54	1.9	26.6948	7.8652
SPAC22G7.03	NA	36.4407	0.3285	-0.064997	-0.07393	NA	NA	0.21	51.9398	16.6871
SPAC22G7.04	pan2	43.2904	0.35018	-0.047152	-0.051756	3352.2	2267.01	2.1	36.4557	12.5367
SPAC22G7.05	kri1	41.6388	0.38745	-0.012806	-0.02248	17648.8	5523.69	4.3	39.1055	23.247
SPAC22G7.06c	ura1	56.5062	0.41673	0.028768	0.024078	108867	31124.3	28	55.2267	43.4852
SPAC22G7.07c	ime4	39.3795	0.341	-0.063851	-0.066876	NA	NA	0.72	26.8434	13.9022
SPAC22G7.08	ppk8	42.885	0.34757	-0.054435	-0.057121	NA	NA	1.3	17.3859	0.85873
SPAC22G7.09c	nup45	52.4706	0.37873	-0.022031	-0.01957	12037.1	2510.69	5	43.1987	17.8967
SPAC22G7.10	iss1	42.4419	0.35602	-0.046008	-0.045711	2325.24	5543.89	5.5	37.4847	19.5534
SPAC22G7.11c	cum1	50.7143	0.41399	0.037267	0.028289	NA	NA	0.45	NA	6.4369
SPAC22H10.02	NA	50.7246	0.38539	-0.027825	-0.02479	NA	NA	2.3	24.0193	1.8209
SPAC22H10.03c	kap114	48.4391	0.37376	-0.023022	-0.030386	6831.69	6390.62	1.9	26.1685	11.1642
SPAC22H10.04	ppa3	45.9283	0.34386	-0.028387	-0.034335	3792.69	555.09	0.67	28.7394	4.1962
SPAC22H10.05c	NA	47.5877	0.37888	-0.016546	-0.022204	15209.8	3723.66	2.9	39.6329	23.4584
SPAC22H10.07	scd2	45.5224	0.36571	-0.020804	-0.025513	NA	900.95	3.2	20.7326	2.3753
SPAC22H10.08	NA	42.4797	0.35457	-0.034537	-0.042178	NA	1501.84	1.4	28.5327	NA
SPAC22H10.09	NA	41.1765	0.336	-0.070709	-0.07504	NA	NA	1	18.2279	NA
SPAC22H10.10	alp21	41.8787	0.33955	-0.063494	-0.068188	NA	NA	0.82	29.8797	4.5314
SPAC22H10.11c	crf1	41.0175	0.36255	-0.051452	-0.056548	1270.83	222.37	3.9	23.534	6.2288
SPAC22H10.12c	gdi1	50.4545	0.39249	0.013564	0.0065296	74368.3	11998.7	4.6	29.9493	28.64
SPAC22H10.13	zym1	76	0.44296	0.075645	0.09195	NA	NA	2.7	84.9219	15.5007
SPAC22H12.01c	mug35	47.8632	0.37211	-0.013313	-0.015581	176703	17342.8	3.5	38.3404	11.5756
SPAC22H12.02	tfg3	44.8133	0.36532	-0.0086685	-0.013922	13289.7	3638.64	5.6	49.7281	24.1129
SPAC22H12.03	NA	43.3333	0.36208	-0.033484	-0.037511	9121.73	2535.36	0.57	48.4536	9.0562
SPAC22H12.04c	rps102	77.381	0.54201	0.14499	0.15117	415826	84511.1	110	98.8701	79.52
SPAC22H12.05c	fsc1	43.544	0.34885	-0.047973	-0.054175	4170.71	NA	0.84	24.0827	9.5931
SPAC23A1.02c	ted1	43.7209	0.35203	-0.036505	-0.041226	NA	1045.53	1.6	13.3224	NA
SPAC23A1.03	apt1	59.0426	0.4303	0.059226	0.051371	93364	22885.7	12	68.6262	27.2
SPAC23A1.04c	mnl1	45.4892	0.34974	-0.03247	-0.037274	705.473	265.02	1.3	20.0061	1.9393
SPAC23A1.05	NA	50.495	0.39668	0.0013301	0.00098286	NA	NA	4.2	30.7371	8.196
SPAC23A1.06c	cmk2	44.6429	0.36956	-0.01839	-0.024518	7798.76	2428.18	1.5	19.6802	2.0559
SPAC23A1.07	NA	43.4263	0.33046	-0.049959	-0.051906	NA	NA	1.2	29.278	8.1889
SPAC23A1.08c	rpl3401	82.1429	0.54405	0.16225	0.16974	391934	157779	110	127.684	48.8718
SPAC23A1.09	rbm8	41.3223	0.34123	-0.029403	-0.034976	14235.9	NA	2.9	27.25	5.9375
SPAC23A1.10	tef102	89.3478	0.58374	0.21157	0.2107	1.20459e+06	1.12476e+06	190	80.0543	56.7096
SPAC23A1.11	rpl1602	79.6954	0.54393	0.16387	0.16888	1017.68	90460.5	110	106.22	117.626
SPAC23A1.12c	frs1	57.2156	0.41274	0.026526	0.022782	57291.8	49348.1	17	78.0281	35.9388
SPAC23A1.14c	NA	58.0402	0.40347	0.029073	0.024221	86196.3	9126.38	5.6	24.4286	6.9279
SPAC23A1.15c	sec20	42.4779	0.34604	-0.030674	-0.038657	NA	NA	2	21.0877	NA
SPAC23A1.16c	rtr1	45.6853	0.3639	0.0027583	-0.0013545	3972.15	NA	0.66	14.1484	NA
SPAC23A1.17	bbc1	51.1484	0.38504	-0.017361	-0.012533	14514.3	9392.78	9.2	61.7249	14.9904
SPAC23A1.18c	mrp51	43.2343	0.33851	-0.059162	-0.060788	4574.5	769.89	2.2	19.0174	2.9657
SPAC23A1.19c	hrq1	44.1204	0.35309	-0.039118	-0.043775	NA	NA	1.3	27.4533	9.3765
SPAC23A1.20	new11	44.7674	0.35829	-0.02691	-0.02878	NA	NA	1.2	NA	10.4878
SPAC23C11.01	ice2	45.1247	0.34652	-0.048357	-0.051826	19527.8	NA	1.4	23.6878	3.156
SPAC23C11.02c	rps23	75.5245	0.52945	0.18046	0.18025	152021	NA	69	111.863	71.8296
SPAC23C11.03	mpp10	46.8227	0.40234	-0.0063956	-0.0137	6393.13	4191.6	5.5	26.9646	13.5838
SPAC23C11.04c	pnk1	44.6078	0.36555	-0.044333	-0.045385	3444.72	563.07	0.81	23.8969	7.221
SPAC23C11.05	ipp1	75.7785	0.53805	0.12953	0.13064	326075	132177	80	111.351	93.8449
SPAC23C11.06c	NA	51.215	0.38312	0.0071392	0.0033269	9836.78	NA	0.93	21.4258	5.6338
SPAC23C11.07	NA	53.6364	0.34741	-0.0082564	-0.0054775	NA	NA	0.077	NA	NA
SPAC23C11.08	php3	57.7586	0.41922	0.019875	0.018245	NA	NA	2.6	38.6089	4.7794
SPAC23C11.09	ala1	54.9531	0.4171	0.04021	0.033137	63802.5	16607.2	9.2	57.2468	NA
SPAC23C11.10	mpn1	40	0.33213	-0.065628	-0.069441	NA	NA	0.43	33.8871	NA
SPAC23C11.11	cka1	48.1928	0.38242	0.0058526	-0.0010574	83229.7	25538.4	11	36.17	NA
SPAC23C11.12	hcn1	43.75	0.37185	-0.031618	-0.035551	NA	NA	1.1	29.2514	13.4247
SPAC23C11.13c	hpt1	60.6796	0.44721	0.061383	0.053509	102992	21117.4	5.4	50.5903	23.3482
SPAC23C11.14	zhf1	58.1395	0.3965	0.013659	0.0090204	14147.5	12504.6	7.9	44.7199	19.4435
SPAC23C11.15	pst2	43.3488	0.34165	-0.047866	-0.05102	3022.26	900.26	2.4	31.7955	12.8419
SPAC23C11.16	plo1	43.1918	0.36891	-0.02829	-0.031641	7798.11	1387.34	1.7	18.9172	3.8545
SPAC23C11.17	mdm28	50.9278	0.39615	0.0071362	0.0064635	57839.2	6976.99	6.2	39.7281	9.1771
SPAC23C4.02	crn1	46.589	0.38433	0.0041403	0.00052027	84200	36382.8	6.7	45.1238	NA
SPAC23C4.03	hrk1	42.623	0.34909	-0.048582	-0.054595	NA	NA	5.1	39.3216	NA
SPAC23C4.04c	NA	39.2857	0.32531	-0.062516	-0.067303	800.569	NA	0.86	NA	53.2604
SPAC23C4.05c	ish2	47.3318	0.37054	-0.02532	-0.028465	19080	5504.69	4	37.4721	14.6062
SPAC23C4.06c	efm6	41.5902	0.36372	-0.037014	-0.042522	1537.49	2076.81	1.7	34.947	20.0285
SPAC23C4.07	tht2	37.3134	0.33864	-0.067721	-0.067781	NA	NA	0.18	13.6336	2.6982
SPAC23C4.08	rho3	45.8537	0.35892	0.0023617	-0.006677	45259.8	10326.1	2.5	26.8965	10.7018
SPAC23C4.09c	NA	49.6183	0.38705	-0.0031728	-0.009363	30087.4	16659.5	3.3	79.4493	33.988
SPAC23C4.10	sec2	43.074	0.3475	-0.056886	-0.055034	NA	NA	3	25.8062	3.7785
SPAC23C4.11	atp18	45	0.39569	0.008734	0.012777	5452.26	4127.59	6.8	108.103	28.83
SPAC23C4.12	hhp2	53	0.39659	0.0069734	0.0053577	9264.7	1290.56	1.9	22.5895	5.7784
SPAC23C4.13	bet1	49.5726	0.40596	-0.013166	-0.012706	27543.6	NA	2.6	20.9701	4.7791
SPAC23C4.14	alg1	47.1698	0.37192	-0.017003	-0.018877	10359.3	5091.91	2.6	39.4746	NA
SPAC23C4.15	rpb5	50.9524	0.40403	0.01717	0.01167	13996.8	10430.5	5.6	45.9771	NA
SPAC23C4.16c	atg15	41.0377	0.34839	-0.034765	-0.041475	NA	609.16	1.9	27.9177	12.3923
SPAC23C4.17	trm402	48.3212	0.37925	-0.0095329	-0.014069	15915.4	4846.34	3	37.6726	23.2033
SPAC23C4.18c	rad4	43.6728	0.35797	-0.034277	-0.036477	NA	NA	1	20.999	3.2809
SPAC23C4.19	spt5	47.5758	0.39648	0.0069592	0.0010313	4914.1	3664.05	7.3	36.4773	25.9458
SPAC23D3.01	pdp3	44.4717	0.3571	-0.042706	-0.041771	45779.3	NA	1.3	24.4299	NA
SPAC23D3.02	rfc2	48.8235	0.37796	-0.019263	-0.02051	11352.7	5455.08	1.8	34.5861	NA
SPAC23D3.03c	NA	41.1017	0.34927	-0.048873	-0.05026	7831.39	952.34	3.4	26.0176	9.9837
SPAC23D3.04c	gpd2	61.126	0.45064	0.067058	0.065306	84582.1	41225.8	10	57.078	25.7018
SPAC23D3.06c	nup146	46.9434	0.37701	-0.030784	-0.03287	3956.26	3122.12	5.1	42.3854	25.3192
SPAC23D3.07	pup1	48.3146	0.38345	0.006519	-0.0010158	85852.9	13567.5	6.8	51.1327	26.5833
SPAC23D3.08	usp108	51.3353	0.38088	-0.033799	-0.030602	6092.82	7866.83	3.3	44.7827	16.2587
SPAC23D3.09	arp42	48.1132	0.37506	-0.013603	-0.017483	18419.9	5973.45	2.1	41.1387	15.2474
SPAC23D3.10c	eng2	46.7422	0.3516	-0.032214	-0.032686	4220.73	839.53	2.4	32.1654	10.9783
SPAC23D3.11	ayr1	44.9324	0.36332	-0.0027198	-0.0066153	28971.1	3648.73	1	48.9036	33.6445
SPAC23D3.12	NA	63.864	0.44539	0.069844	0.067164	6940.1	4271.41	22	27.1441	2.597
SPAC23D3.13c	NA	44.1213	0.34844	-0.051667	-0.055578	1689.77	1289.52	1.6	29.7713	5.3049
SPAC23D3.14c	aah2	47.1601	0.3614	-0.025328	-0.030821	NA	NA	0.6	33.4337	NA
SPAC23D3.16	lam4	37.037	0.3425	-0.052899	-0.057985	NA	5991.51	3	NA	17.4931
SPAC23D3.17	NA	38.4615	0.33641	-0.057214	-0.058256	NA	3679.1	3.8	NA	47.7303
SPAC23E2.01	fep1	49.4681	0.37592	-0.028547	-0.02278	NA	2813.76	3.1	22.5226	3.4227
SPAC23E2.02	lsd2	44.6976	0.35779	-0.052547	-0.053397	953.41	991.54	1.5	27.6037	7.1181
SPAC23E2.03c	ste7	57.4692	0.39889	-0.02543	-0.015445	NA	NA	2.7	27.0871	NA
SPAC23G3.01	rpb2	49.0909	0.38468	0.0050195	0.00073933	9061.41	8429.18	6.8	37.5739	14.7581
SPAC23G3.02c	sib1	45.593	0.35572	-0.043415	-0.047457	15430.3	622.78	1.6	56.9592	15.0896
SPAC23G3.03	sib2	54.7564	0.38234	0.011184	0.0098671	70401.3	6869.69	2.9	43.6923	19.8429
SPAC23G3.04	ies4	42.268	0.36722	-0.042353	-0.04012	4624.3	8376.73	2.1	17.6404	2.6937
SPAC23G3.05c	NA	47.8134	0.34108	-0.043399	-0.047	NA	3846.62	1.1	21.4036	4.6728
SPAC23G3.06	nop58	59.252	0.44928	0.051733	0.047446	86097.6	19672.7	21	39.7609	27.8795
SPAC23G3.07c	snf30	43.4307	0.34563	-0.065138	-0.059843	1098.76	354.41	1.9	25.2775	3.1454
SPAC23G3.08c	ubp7	46.7429	0.35648	-0.042229	-0.04245	6371.02	1451.35	2.9	27.2055	5.8689
SPAC23G3.09	taf4	46.5753	0.37665	-0.02278	-0.025487	22745.8	2304.11	2.8	24.6823	11.7754
SPAC23G3.10c	ssr3	48.4706	0.38761	-0.018183	-0.023314	10520.7	5445.15	3.6	24.7491	13.3153
SPAC23G3.11	rpn6	52.9691	0.41183	0.0088279	0.0039267	48411.1	19579.1	3	40.8541	17.9281
SPAC23G3.12c	htr12	47.7912	0.37524	-0.00043596	-0.0064645	24117.5	10245	5.8	35.8046	27.5211
SPAC23H3.02c	ini1	34.188	0.30481	-0.053425	-0.059989	NA	1903.88	3.2	40.3917	6.8545
SPAC23H3.03c	npr2	44.7433	0.35672	-0.032152	-0.037399	4691.28	NA	1.2	24.9426	11.4911
SPAC23H3.05c	swd1	44.9749	0.35084	-0.042811	-0.046795	NA	946.45	2.2	28.9928	14.7584
SPAC23H3.06	apl6	44.2953	0.34947	-0.047285	-0.050836	929.84	3292.85	2.2	31.3498	6.3408
SPAC23H3.07c	mrp2	37.1429	0.32146	-0.03746	-0.040477	15474.1	1923.03	4.5	41.0578	29.0001
SPAC23H3.08c	bub3	41.5625	0.34102	-0.054413	-0.058802	1581.26	NA	0.44	26.8123	4.6076
SPAC23H3.09c	gly1	61.7021	0.43859	0.060993	0.055356	83236.1	15502	18	34.4913	35.4662
SPAC23H3.10	ssr2	45.7256	0.36806	-0.033309	-0.035707	18164	3336.98	2.7	25.6131	10.9686
SPAC23H3.11c	NA	45.469	0.36054	-0.034573	-0.03774	NA	NA	0.74	16.3743	2.696
SPAC23H3.12c	NA	48.2301	0.3589	-0.038635	-0.042409	NA	1035.22	0.43	11.4288	1.0633
SPAC23H3.13c	gpa2	47.4576	0.36024	-0.030618	-0.035841	14570.3	1994.65	1.6	19.3927	2.3259
SPAC23H3.14	avl9	41.3646	0.33874	-0.052155	-0.055712	3342.11	NA	0.96	35.1939	11.4459
SPAC23H3.15c	NA	63.0769	0.44186	0.061199	0.065374	214272	12115.8	1.2	39.4811	17.2464
SPAC23H4.01c	osh3	48.1481	0.37792	-0.012947	-0.014048	5500.77	4698.99	4.7	30.7159	10.7261
SPAC23H4.02	ppk9	49.0602	0.37065	-0.019726	-0.019921	NA	1351.77	4.2	32.38	2.9572
SPAC23H4.03c	erv25	53.2407	0.4115	0.013815	0.012936	86509.7	6020.05	12	48.9785	26.0498
SPAC23H4.04	slm3	37.5904	0.33186	-0.046176	-0.04903	NA	NA	1.4	27.7496	4.8677
SPAC23H4.05c	NA	47.4227	0.35353	-0.010816	-0.0071408	NA	NA	NA	NA	NA
SPAC23H4.06	gln1	77.4373	0.51806	0.13238	0.13224	87681.8	161356	38	36.5891	19.7543
SPAC23H4.07c	srp102	45.3744	0.383	-0.025796	-0.034794	18910.6	6395.11	2.1	66.1522	43.0097
SPAC23H4.08	iwr1	44.0433	0.36144	-0.045252	-0.04901	7083.28	NA	1.4	36.0034	7.9336
SPAC23H4.09	cdb4	58.0052	0.45232	0.040118	0.036012	125070	50232.3	7.1	53.4014	42.558
SPAC23H4.10c	thi4	52.7027	0.39861	0.011023	0.0022913	308602	102590	25	49.7388	22.6147
SPAC23H4.11c	cnl2	42.5532	0.33904	-0.061972	-0.065626	NA	NA	0.9	37.6749	3.9941
SPAC23H4.12	alp13	44.2136	0.36523	-0.025565	-0.030141	9666.77	4837.18	3.3	31.0018	19.4499
SPAC23H4.13c	NA	42.9348	0.34575	-0.055172	-0.058112	NA	NA	1.1	35.5914	14.5462
SPAC23H4.14	vam6	45.1934	0.35396	-0.052734	-0.05617	7143.17	114.96	1.1	22.1761	NA
SPAC23H4.15	tsr1	46.9987	0.38463	-0.010097	-0.015295	5719.52	4028.58	4.2	19.8271	NA
SPAC23H4.16c	not11	45.7317	0.34778	-0.061321	-0.063841	NA	NA	1.7	23.301	NA
SPAC23H4.17c	srb10	39.5664	0.34427	-0.052875	-0.057722	NA	106.39	0.81	11.0098	NA
SPAC23H4.18c	rbx1	48.5981	0.38644	0.00042637	-0.0044044	15796.1	NA	1.4	54.7231	19.8267
SPAC23H4.21	NA	41.8033	0.3532	-0.036432	-0.042524	NA	NA	0.8	NA	24.8937
SPAC24B11.05	NA	54.4248	0.41997	0.044654	0.034928	40627.4	12953.6	2.6	33.7099	10.3262
SPAC24B11.06c	sty1	50.7163	0.3956	0.0075736	0.0013756	69544.8	13574.9	5.6	20.3397	8.5154
SPAC24B11.07c	NA	52.7629	0.38598	-0.019149	-0.016225	2705.2	2343.69	4.8	27.4999	5.1264
SPAC24B11.08c	erv46	53.5897	0.40017	0.028519	0.024338	11563.8	1920.25	2.8	34.0549	15.3693
SPAC24B11.09	mpc2	66.9492	0.44178	0.07305	0.073942	10668.8	NA	12	18.1204	6.8437
SPAC24B11.10c	cfh1	46.7811	0.37198	-0.0195	-0.018579	9817.46	3185.27	2.8	22.3324	4.0984
SPAC24B11.11c	sid2	47.7759	0.38473	-0.0048197	-0.0064134	13003.7	3317.02	2.1	16.4752	6.9593
SPAC24B11.12c	dnf2	50.5706	0.39428	0.0084253	0.0021526	7119.13	1298.24	3.9	26.2858	5.564
SPAC24B11.13	hem3	58.631	0.42619	0.054332	0.048361	NA	7278.5	11	27.5514	3.9894
SPAC24C9.02c	cyt2	38.8889	0.34849	-0.03944	-0.042636	6242.65	9724.12	1.8	37.7888	24.5156
SPAC24C9.03	mvd1	55.2163	0.41275	0.02871	0.025652	164886	22875.9	10	62.6762	67.4819
SPAC24C9.04	NA	43.8017	0.38344	-0.020327	-0.023383	4098.16	NA	3.3	40.8996	8.708
SPAC24C9.05c	mug70	47.3973	0.36912	-0.017835	-0.01962	7707.1	10167.1	2.3	53.083	23.3446
SPAC24C9.06c	aco1	70.5957	0.48475	0.1103	0.10921	98799.3	40682.3	27	39.728	9.2802
SPAC24C9.07c	bgs2	42.1331	0.3439	-0.041484	-0.046354	3071.63	NA	1	19.0974	7.2576
SPAC24C9.08	cps1	57.2148	0.42321	0.036966	0.032242	73005.2	24463.1	8.4	43.5767	23.5669
SPAC24C9.09	NA	41.1392	0.33833	-0.046386	-0.050406	811.195	566.61	1.4	26.5845	8.8586
SPAC24C9.10c	mrp4	42.5856	0.33743	-0.038405	-0.042038	1749.51	4366.84	2.5	36.7073	10.122
SPAC24C9.11	sgd1	43.4839	0.36558	-0.033065	-0.038997	3528.22	1220.12	1.4	21.8757	14.5079
SPAC24C9.12c	shm1	79.015	0.53069	0.13747	0.13873	457986	184036	82	63.2739	NA
SPAC24C9.13c	mrp10	34.0909	0.30528	-0.06729	-0.064474	NA	1507.36	9.3	34.5356	NA
SPAC24C9.14	otu1	51.6717	0.37775	-0.019038	-0.021054	12902.4	4078.15	2	21.9497	16.1696
SPAC24C9.15c	spn5	43.1034	0.36089	-0.023934	-0.027569	NA	NA	0.19	NA	NA
SPAC24C9.16c	cox8	60.6061	0.40102	0.014655	0.021651	29211.5	NA	5.2	NA	2.7827
SPAC24H6.01c	gup1	43.3962	0.34273	-0.04857	-0.053207	NA	763.02	1	44.2022	11.9632
SPAC24H6.02c	tim15	44	0.35167	-0.058467	-0.05569	938.169	NA	0.55	27.1234	8.4676
SPAC24H6.03	cul3	41.7834	0.35407	-0.042758	-0.048176	3152.78	666.85	1.1	25.7788	9.165
SPAC24H6.04	hxk1	64.0496	0.45222	0.076315	0.070833	235229	89953.9	20	67.8281	55.7815
SPAC24H6.05	cdc25	51.8456	0.38138	-0.014745	-0.012563	NA	NA	3.8	21.2703	2.9401
SPAC24H6.06	sld3	46.7811	0.35705	-0.044606	-0.043685	NA	NA	1.4	23.9254	NA
SPAC24H6.07	rps901	76.4398	0.51295	0.14703	0.14571	87314.7	110580	72	103.974	44.9888
SPAC24H6.08	NA	46.3636	0.34991	-0.036993	-0.036256	NA	1270.87	1.2	20.3717	2.9509
SPAC24H6.09	gef1	51.5272	0.37094	-0.026472	-0.025856	NA	4505.84	3.6	19.3578	2.0586
SPAC24H6.10c	NA	60.8696	0.43699	0.062303	0.057569	156055	73482	17	81.6267	50.4244
SPAC24H6.11c	NA	50	0.37745	-0.014042	-0.018316	5887.17	1539.35	3	31.49	7.0369
SPAC24H6.12c	uba3	43.9189	0.35138	-0.045034	-0.04885	3093.96	2435.84	1.4	23.7383	11.5378
SPAC24H6.13	NA	54.3054	0.39111	0.007768	0.0055121	22187.7	9558.57	5.4	22.6276	7.3381
SPAC25A8.01c	fft3	47.397	0.38771	-0.0077405	-0.011695	11826.1	12478.7	5.2	28.6226	13.9356
SPAC25A8.02	atg14	44.6154	0.35405	-0.051363	-0.050004	NA	NA	1.9	24.6992	4.5642
SPAC25A8.03c	NA	42.6124	0.3326	-0.061979	-0.062939	NA	NA	1	24.1612	8.4216
SPAC25B8.01	dap1	37.3494	0.34644	-0.037212	-0.044085	27271	1729.93	1.3	54.3449	19.5127
SPAC25B8.02	sds3	48.6891	0.39212	0.0014981	-0.002868	2833.78	NA	3.3	36.5047	16.2353
SPAC25B8.03	psd2	52.7132	0.3881	0.001924	0.00055388	NA	757.89	4	32.0203	6.3977
SPAC25B8.04c	mss51	48.6772	0.36325	-0.035731	-0.033678	13263.3	7980.32	2.7	35.6865	5.5506
SPAC25B8.05	deg1	40.6667	0.33742	-0.041231	-0.047203	3425.61	1311.83	2.4	38.3191	24.4831
SPAC25B8.06c	dia4	43.4238	0.34745	-0.033316	-0.036872	261.461	1954.93	1.1	41.8302	7.473
SPAC25B8.07c	rcf1	40.708	0.35458	-0.048756	-0.047405	NA	1781.46	0.7	32.6308	16.0927
SPAC25B8.08	NA	40.339	0.35225	-0.046967	-0.053096	3349.41	1021.28	0.92	20.4372	3.1894
SPAC25B8.09	NA	48.6056	0.3897	-0.0007053	-0.0064945	20951.7	NA	2.1	32.8674	NA
SPAC25B8.10	NA	53.9062	0.41306	0.0278	0.020201	79404.4	4069.25	6.1	46.8173	NA
SPAC25B8.11	NA	42.5076	0.34577	-0.052507	-0.055745	NA	1119.62	4.7	29.341	8.5598
SPAC25B8.12c	NA	79.2079	0.54565	0.15487	0.15312	296795	224273	40	29.4894	NA
SPAC25B8.13c	isp7	60.9572	0.42623	0.03555	0.034594	NA	4811.94	7.9	12.6195	1.4637
SPAC25B8.14	mal2	43.5644	0.35016	-0.050064	-0.054054	NA	NA	1.5	25.0696	NA
SPAC25B8.15c	tyw3	33.7553	0.31525	-0.064137	-0.06934	NA	1917.87	2.6	42.929	21.2331
SPAC25B8.16	pop100	41.404	0.34318	-0.042417	-0.044766	NA	992.91	1.9	21.5926	NA
SPAC25B8.17	ypf1	42.3729	0.34577	-0.036009	-0.041877	7681.76	919.99	2.8	34.8614	NA
SPAC25B8.18	NA	44.6281	0.35126	-0.029125	-0.033783	NA	NA	0.81	26.6398	NA
SPAC25B8.19c	loz1	50.7663	0.36948	-0.031895	-0.024258	NA	NA	2.9	25.5687	4.1484
SPAC25B8.20	smp1	37.5	0.32003	-0.052061	-0.05078	NA	NA	1.3	NA	25.373
SPAC25G10.01	NA	44.7811	0.37358	-0.033673	-0.032173	NA	2573.28	3.4	29.4759	11.3248
SPAC25G10.02	cce1	43.4109	0.35314	-0.041421	-0.042766	NA	NA	0.23	30.3724	9.573
SPAC25G10.03	zip1	60.303	0.43834	0.013207	0.018099	1955.27	NA	16	69.9758	20.9431
SPAC25G10.04c	rec10	45.8913	0.36938	-0.038101	-0.042077	NA	NA	0.27	26.0044	NA
SPAC25G10.05c	his1	65.1613	0.45543	0.0767	0.073582	30896.6	52724	22	55.1481	31.3245
SPAC25G10.06	rps2801	73.5294	0.53797	0.14031	0.14171	NA	71318.9	39	174.471	42.8307
SPAC25G10.07c	cut7	45.8065	0.37259	-0.030749	-0.033345	6852.52	349.58	1.3	20.2658	3.7072
SPAC25G10.08	NA	54.8966	0.42886	0.038294	0.033266	133749	49906.2	33	47.0536	49.4461
SPAC25G10.09c	pan1	50.7804	0.40405	-0.01002	-0.00043681	36937.3	19717.7	14	71.8045	19.1215
SPAC25H1.02	jmj1	44.3966	0.34226	-0.044736	-0.048906	5541.99	NA	1.3	32.1708	13.6238
SPAC25H1.03	atg101	47.2826	0.37033	-0.018135	-0.026351	570836	NA	0.57	17.7052	NA
SPAC25H1.04	mug105	45.082	0.3523	-0.041251	-0.046525	NA	NA	0.95	27.35	NA
SPAC25H1.05	meu29	45.1613	0.35901	-0.03777	-0.038104	NA	4181.34	1.9	26.1309	6.6715
SPAC25H1.06	pcf3	40.1961	0.33959	-0.058632	-0.062952	NA	579.07	1.6	25.5446	10.0104
SPAC25H1.07	emc1	49.1525	0.37126	-0.027648	-0.032247	28627.6	8512.17	4.7	50.7037	30.0232
SPAC25H1.08c	sqt1	48.8722	0.38281	0.0049015	-0.0021427	4862.79	6012.44	6.6	38.0117	21.5672
SPAC25H1.09	mde5	43.6647	0.36812	-0.02266	-0.028763	NA	NA	0.058	NA	NA
SPAC25H1.10c	atp19	51.4706	0.38284	0.009622	0.0042104	69016.7	16263	5	NA	26.0053
SPAC26A3.01	sxa1	62.2889	0.42285	0.031473	0.028947	NA	3672.56	12	40.8522	22.3702
SPAC26A3.02	myh1	39.2625	0.33746	-0.047404	-0.051848	440.985	NA	1.2	18.9449	3.879
SPAC26A3.03c	rmi1	37.8723	0.34109	-0.039486	-0.046119	NA	NA	0.69	NA	22.6774
SPAC26A3.04	rpl2002	81.8182	0.56062	0.18286	0.191	126991	NA	120	124.693	55.3972
SPAC26A3.05	chc1	59.4238	0.43506	0.04116	0.03638	153208	27157.6	15	57.2998	28.2762
SPAC26A3.06	bud23	48.5075	0.38879	0.0036987	0.0013962	10914	656.63	3.3	38.1104	18.0509
SPAC26A3.07c	rpl1101	76.4368	0.52964	0.15819	0.15887	513949	NA	35	94.4379	60.0449
SPAC26A3.08	smb1	55.102	0.40039	0.042409	0.043359	33189.3	5972.72	5.7	30.7739	10.5947
SPAC26A3.09c	rga2	46.3529	0.36139	-0.051725	-0.051568	691.241	137.68	2.3	22.8141	4.9127
SPAC26A3.10	cnt6	46.4789	0.35714	-0.033433	-0.035462	1003.84	121.87	1.6	17.0255	2.1221
SPAC26A3.11	NA	50.3106	0.40405	-0.0011277	-0.0021861	63830.5	21271.8	3.8	47.7136	30.9855
SPAC26A3.12c	dhp1	48.7386	0.38312	-0.0068332	-0.009629	5168.26	2185.72	4.1	29.744	11.8621
SPAC26A3.14c	NA	54.7945	0.39228	0.017694	0.015238	NA	5276.24	2.2	59.1564	10.038
SPAC26A3.15c	nsp1	49.8328	0.38129	-0.029175	-0.025499	18431.3	39464.6	5	45.8648	7.7807
SPAC26A3.16	dsk2	53.6723	0.40828	0.021868	0.020265	89298.2	32002.7	8.1	42.2249	24.3644
SPAC26A3.17c	rmt2	49.5798	0.38778	0.004506	-0.0024162	12684.3	6277.66	4.6	63.6632	32.0315
SPAC26F1.01	sec74	50.3233	0.37601	-0.029033	-0.027177	NA	NA	1.5	18.8167	2.4851
SPAC26F1.02	pnn1	38.0711	0.36555	-0.036052	-0.040106	12484	NA	2.1	28.5221	NA
SPAC26F1.03	pda1	65.0367	0.45774	0.096376	0.090891	204081	72385.1	16	67.2858	NA
SPAC26F1.04c	etr1	51.3441	0.41189	0.020318	0.018381	72178.8	3406.58	1.8	27.4133	NA
SPAC26F1.05	mug106	45.2174	0.35321	-0.0093815	-0.0098737	NA	NA	0.35	32.5249	NA
SPAC26F1.06	gpm1	91.9431	0.57395	0.19579	0.19502	1.42423e+06	378886	350	85.6835	NA
SPAC26F1.07	NA	67.2897	0.4797	0.095202	0.091891	440105	74954.1	16	37.4144	NA
SPAC26F1.08c	NA	44.3193	0.34785	-0.032356	-0.036606	NA	NA	0.83	19.1643	2.5101
SPAC26F1.09	gyp51	42.386	0.3661	-0.048107	-0.053033	4748.16	2045.26	2.5	24.9104	7.5235
SPAC26F1.10c	pyp1	56	0.40005	0.00040856	0.0017613	3608.08	574.47	3.4	23.6197	3.0191
SPAC26F1.12c	hgh1	45.2247	0.37682	-0.0083014	-0.018594	37441.8	7918.66	3.4	41.3886	40.3294
SPAC26F1.13c	lrs1	62.1062	0.44396	0.067385	0.0651	133817	37736.7	21	57.8485	41.0055
SPAC26F1.14c	aif1	55.6465	0.39987	0.036246	0.030777	21575.9	7797.65	1.4	30.0512	6.6066
SPAC26H5.02c	mgs1	42.2619	0.35699	-0.033683	-0.036633	NA	556.04	1.5	24.945	3.6537
SPAC26H5.03	pcf2	44.9219	0.3522	-0.04085	-0.043062	900.796	1408.3	1	26.6063	3.3573
SPAC26H5.04	gid5	47.782	0.37304	-0.023564	-0.027777	7117.2	2555.2	0.83	17.7402	7.557
SPAC26H5.05	mga2	46.3076	0.36906	-0.032351	-0.031828	205.159	1454.75	4.4	36.699	12.4358
SPAC26H5.06	pot1	43.6036	0.34715	-0.047985	-0.05053	NA	NA	1.2	31.7175	1.4223
SPAC26H5.07c	NA	59.2079	0.42333	0.029344	0.023204	NA	3015.52	6.9	45.7515	19.7018
SPAC26H5.08c	bgl2	69.4704	0.4734	0.090026	0.088838	NA	329.24	10	31.2759	6.0281
SPAC26H5.09c	NA	65.0407	0.43016	0.071695	0.072456	64369.3	61583	15	66.522	53.5179
SPAC26H5.10c	tif51	77.0701	0.55045	0.15173	0.14941	380493	295637	84	72.6944	NA
SPAC26H5.11	mug56	46.114	0.34571	-0.047689	-0.048567	261.783	192.09	3.5	29.8627	7.411
SPAC26H5.12	rpo41	44.0208	0.352	-0.028247	-0.033206	4248.64	132.6	1.5	25.0688	12.4735
SPAC26H5.13c	kei1	54.2373	0.38462	-0.019548	-0.021432	NA	NA	2.5	21.1362	4.9955
SPAC27D7.02c	grp1	43.6	0.363	-0.039578	-0.043201	5443.24	1461.34	2	21.2258	6.5434
SPAC27D7.03c	mei2	48.8	0.36425	-0.045105	-0.043518	NA	NA	0.43	22.6632	NA
SPAC27D7.04	omt2	35.4167	0.3342	-0.055955	-0.062371	59474.9	1981.44	1.2	42.766	16.7102
SPAC27D7.05c	apc14	45.7944	0.36045	-0.023773	-0.026244	NA	NA	1.2	51.6706	16.8629
SPAC27D7.06	etf1	53.0792	0.40308	0.018683	0.012612	64500.2	13700.4	5.6	67.317	30.3546
SPAC27D7.07c	smd1	47.8632	0.41018	0.023707	0.024004	40457.8	10823.9	9.7	63.467	26.2315
SPAC27D7.08c	mtl16	40.2597	0.35423	-0.040965	-0.04601	NA	NA	1.3	29.7835	10.7592
SPAC27D7.11c	NA	67.6026	0.45372	0.049816	0.055987	32530.2	43874.6	41	35.1174	NA
SPAC27D7.12c	but1	45.679	0.35211	-0.026202	-0.031262	NA	NA	0.54	48.9018	16.6955
SPAC27D7.13c	ssm4	38.806	0.33911	-0.066167	-0.069714	NA	NA	0.36	12.0221	NA
SPAC27D7.14c	tpr1	49.4706	0.38416	0.0051617	-0.0002099	12869.6	3691.44	5.7	33.8027	18.2392
SPAC27E2.01	NA	43.7882	0.34816	-0.035326	-0.040494	3418.53	198.67	1.3	21.8359	6.2575
SPAC27E2.02	yih1	40	0.36101	-0.034265	-0.037576	7508.53	2123.11	3.3	32.7304	8.8414
SPAC27E2.03c	NA	64.2857	0.47356	0.090773	0.08487	217047	47212	13	65.2725	55.7909
SPAC27E2.05	cdc1	50.2165	0.38435	-0.0093159	-0.010502	7392.4	478.87	2.7	30.0236	7.3748
SPAC27E2.06c	msm1	46.1967	0.36061	-0.034729	-0.037939	7401.2	1157.3	1.2	23.7827	9.6704
SPAC27E2.07	pvg2	45.5013	0.36665	-0.033545	-0.03734	3169.52	1843.74	1.6	20.094	2.5935
SPAC27E2.09	mak2	46.8831	0.35882	-0.029261	-0.033593	776.205	344.93	2.3	33.3113	11.198
SPAC27E2.10c	rfc3	43.2749	0.35817	-0.036253	-0.040739	13887.1	5201.37	1.1	37.8915	17.25
SPAC27E2.11c	NA	92.5926	0.57708	0.15832	0.17473	NA	NA	810	NA	NA
SPAC27E2.12	NA	38.1579	0.30062	-0.050061	-0.051202	NA	NA	NA	NA	NA
SPAC27E2.14	NA	26.4706	0.27394	-0.1064	-0.10163	NA	NA	2	NA	7.2077
SPAC27F1.02c	cdc8	59.6273	0.48853	0.087955	0.080059	138918	34651.5	19	65.2686	54.329
SPAC27F1.03c	uch1	41.8919	0.35407	-0.039587	-0.047418	52101.2	11536.9	1.7	50.4441	20.902
SPAC27F1.04c	nuf2	43.5374	0.35775	-0.044998	-0.051089	NA	NA	1.1	22.4628	6.0235
SPAC27F1.05c	NA	60.5372	0.43859	0.060247	0.057559	NA	NA	0.74	26.3574	7.0798
SPAC27F1.06c	ani2	51.3812	0.42353	0.037719	0.029218	37650	10155.7	9.6	34.4554	30.5529
SPAC27F1.07	ost1	54.6667	0.40394	0.010362	0.0079665	33011.1	16572.3	11	43.5563	NA
SPAC27F1.08	pdt1	51.6315	0.38247	0.00076355	-0.003522	NA	2164.83	2.4	21.2989	NA
SPAC27F1.09c	prp10	48.0274	0.38764	0.0030167	-0.002971	2049.7	999.68	3.6	23.3564	2.2634
SPAC27F1.10	NA	40.5941	0.32684	-0.069206	-0.070329	NA	NA	NA	NA	NA
SPAC29A4.02c	NA	76.5281	0.52268	0.13688	0.13692	503989	124343	71	94.7967	NA
SPAC29A4.04c	cbf5	61.6034	0.46307	0.080536	0.07726	53399.9	46674.8	23	55.2747	43.9584
SPAC29A4.05	cam2	42.6573	0.38003	-0.015579	-0.022454	91932.2	15794.9	3.9	43.297	NA
SPAC29A4.06c	NA	38.0282	0.34881	-0.041925	-0.045437	1578.26	362.35	1.5	26.8031	1.78
SPAC29A4.07	srb6	44.8529	0.36157	-0.063505	-0.066834	NA	NA	0.9	34.513	11.6376
SPAC29A4.08c	prp19	48.9754	0.37085	-0.031622	-0.034198	17258.6	5358.83	4.3	47.7921	19.2393
SPAC29A4.09	NA	46.3054	0.38779	-0.0023593	-0.0058184	14657.7	274.83	4.4	43.7067	NA
SPAC29A4.10	rrn5	42.9856	0.35935	-0.036403	-0.040688	NA	NA	2	20.8158	NA
SPAC29A4.11	rga3	43.1373	0.34779	-0.052414	-0.051533	1512.48	1845.81	2.4	22.0477	NA
SPAC29A4.12c	mug108	56	0.42076	0.01798	0.019552	NA	703.19	0.66	NA	NA
SPAC29A4.13	ure6	43.4043	0.3275	-0.054395	-0.055881	NA	NA	2.4	30.4005	18.386
SPAC29A4.14c	pex3	42.7746	0.34699	-0.03919	-0.04486	8100.15	571.62	1.8	27.1387	4.8937
SPAC29A4.15	srs1	60.8889	0.45397	0.07022	0.06815	121665	52190.7	13	76.2728	63.3377
SPAC29A4.16	hal4	52.8302	0.39262	0.0098091	0.013851	2916	7431	15	39.1302	20.5503
SPAC29A4.17c	NA	48.9796	0.35094	-0.014701	-0.014316	NA	NA	0.52	40.326	NA
SPAC29A4.18	prw1	49.1879	0.38267	-0.015279	-0.017918	13507.3	20774.3	2.8	35.0683	11.9251
SPAC29A4.19c	cta5	45.8942	0.35087	-0.04899	-0.051146	NA	126.19	0.97	33.141	5.8101
SPAC29A4.20	elp3	47.6103	0.37766	0.0064336	0.0022955	8338.85	5494.77	3.3	36.3598	NA
SPAC29A4.23	NA	42.3077	0.34321	-0.057814	-0.059234	NA	NA	NA	NA	NA
SPAC29B12.01	ino80	45.9476	0.37903	-0.022505	-0.023656	8009.56	1321.36	4.1	30.1957	10.9698
SPAC29B12.02c	set2	46.8672	0.37844	-0.017348	-0.018784	1143.2	605.08	3.7	33.8095	11.5056
SPAC29B12.03	spd1	58.0645	0.43469	0.023329	0.029622	NA	14068.7	5.4	40.8143	11.6326
SPAC29B12.04	snz1	74.6622	0.54951	0.15828	0.15373	216253	117815	48	43.8274	38.076
SPAC29B12.05c	mtq1	40.4531	0.32071	-0.048767	-0.052107	NA	NA	0.45	42.3208	14.8999
SPAC29B12.06c	rcd1	49.47	0.3686	-0.021938	-0.023768	NA	3583.91	2.1	23.3961	4.1399
SPAC29B12.07	sec16	45.1128	0.3631	-0.043163	-0.042318	5540.92	4594.21	5.5	39.9782	11.7448
SPAC29B12.08	clr5	52.8302	0.388	-0.026244	-0.016355	NA	2416.29	10	28.9171	0.17269
SPAC29B12.10c	pgt1	48.5311	0.3662	-0.02266	-0.025264	678.597	3967.21	8.1	17.1703	7.2812
SPAC29B12.11c	NA	41.3793	0.33977	-0.053457	-0.054892	4531.14	1766.5	1.8	16.0299	2.3143
SPAC29B12.12	hot13	38.0531	0.32348	-0.054092	-0.053065	NA	NA	0.18	NA	NA
SPAC29B12.13	NA	38.6861	0.32985	-0.053378	-0.055901	11889.8	400.09	0.56	52.5055	14.0187
SPAC29B12.14c	NA	54.7458	0.40256	0.024912	0.018388	NA	NA	1.3	21.706	NA
SPAC29E6.01	pof11	43.6759	0.34557	-0.039442	-0.043947	NA	NA	1	24.2236	7.0566
SPAC29E6.02	prp3	42.4354	0.36137	-0.031222	-0.034875	2259.56	355.77	2.8	30.5292	9.0525
SPAC29E6.05c	mxr1	47.6471	0.39452	-6.56e-05	-0.0069234	20314.1	4330.5	0.54	41.4948	16.5306
SPAC29E6.06c	NA	52.7851	0.40167	0.017224	0.013647	39326.5	11370.5	4.8	44.7915	36.2045
SPAC29E6.07	NA	31.8966	0.28395	-0.10672	-0.10532	NA	NA	NA	27.0771	NA
SPAC29E6.08	tbp1	56.71	0.41662	0.027398	0.022806	8347.44	5963.89	10	21.9805	6.3443
SPAC29E6.09	NA	41.8879	0.34853	-0.062383	-0.066701	NA	NA	0.9	20.8266	2.5069
SPAC29E6.10c	nst1	45.6221	0.37301	-0.030593	-0.031639	1558.98	1225.42	6	23.8227	9.1417
SPAC2C4.03c	smd2	45.2174	0.38552	0.0063195	0.0018079	44306.7	4662.05	5.7	60.3274	30.2958
SPAC2C4.04c	aim29	50.4	0.38254	-0.0049867	-0.010339	80709.5	8874.81	3.1	60.8695	35.4704
SPAC2C4.05	cor1	51.4925	0.37489	-0.011483	-0.010909	266205	39104.6	9.4	50.593	21.2385
SPAC2C4.06c	rcm1	45.2174	0.36016	-0.014232	-0.018	1304.75	2304.11	1.1	24.5963	9.97
SPAC2C4.07c	dis32	44.6602	0.36763	-0.024891	-0.030637	1482.43	543.28	1.4	13.9681	2.8302
SPAC2C4.08	NA	46.0905	0.35934	-0.018428	-0.022555	NA	NA	0.61	17.8167	NA
SPAC2C4.09	NA	41.2037	0.34868	-0.04945	-0.053056	NA	NA	1.5	21.0908	NA
SPAC2C4.10c	csc4	41.5663	0.35053	-0.046969	-0.050102	4167.49	863.3	2.1	37.7883	14.5863
SPAC2C4.11c	pno1	50.2075	0.40487	0.020684	0.01468	6315.43	1433.07	5.2	29.6341	11.2605
SPAC2C4.12c	tpt1	40	0.34703	-0.030007	-0.035735	6527.3	4963.28	1.2	30.2632	19.1575
SPAC2C4.13	vma16	54.7739	0.38663	0.01814	0.0065433	NA	NA	1.6	34.0309	21.2541
SPAC2C4.14c	ppk11	44.8718	0.37243	-0.0030358	-0.0087731	4881.9	564.43	2.4	35.5076	21.3382
SPAC2C4.15c	ubx2	42.3888	0.35904	-0.031993	-0.035055	18757.4	9514.07	2.4	25.7065	8.4883
SPAC2C4.16c	rps801	78	0.54248	0.15361	0.15923	NA	108908	80	103.594	58.8545
SPAC2C4.17c	msy2	46.3095	0.36423	-0.026202	-0.030211	4027.75	850.87	2	19.0872	3.5479
SPAC2E12.02	hsf1	43.8424	0.35297	-0.061311	-0.060274	NA	7244.83	3.7	17.9286	NA
SPAC2E12.03c	NA	51.9435	0.38262	-0.0071831	-0.011838	NA	NA	0.9	20.8489	4.4495
SPAC2E1P3.01	NA	53.7356	0.3987	0.024407	0.020301	22112.6	NA	1.3	25.7303	7.1779
SPAC2E1P3.02c	amt3	45.8414	0.35746	-0.012466	-0.018921	NA	NA	0.16	29.2583	NA
SPAC2E1P3.04	cao1	55.8989	0.41217	0.034411	0.031632	26657	2262.91	3.8	32.133	13.4323
SPAC2E1P3.05c	NA	52.7919	0.35101	-0.05318	-0.046431	NA	NA	12	26.6772	10.8272
SPAC2E1P5.01c	mns1	43.5701	0.35935	-0.026118	-0.031022	4859.57	1244.05	2.7	21.4294	7.2077
SPAC2E1P5.02c	mug109	43.5583	0.33625	-0.03022	-0.031543	NA	NA	0.63	25.7905	NA
SPAC2E1P5.03	erj5	45.5446	0.34662	-0.023534	-0.025332	1851.91	2552.09	3.2	44.9155	16.3769
SPAC2E1P5.04c	cwg2	41.4085	0.34498	-0.050353	-0.053867	NA	2731.79	1.2	24.4079	NA
SPAC2E1P5.05	rrp9	44.4656	0.36923	-0.0091769	-0.014942	20000.9	4163.99	4.8	33.1979	23.6186
SPAC2F3.01	imt1	39.185	0.33979	-0.049903	-0.051884	NA	NA	1.2	21.266	NA
SPAC2F3.02	NA	45.8333	0.38174	0.0062342	0.0025891	47294.9	5667.48	4.9	36.9055	15.6286
SPAC2F3.03c	rpa49	54.8235	0.40875	0.023463	0.017854	25270.3	5419.52	4.9	32.2636	22.1024
SPAC2F3.04c	rim1	47.3333	0.38727	-0.016849	-0.01617	7354.83	1686.07	2.9	36.108	NA
SPAC2F3.05c	NA	59.2727	0.41806	0.047287	0.04513	56819.5	3708.8	3.2	23.5724	NA
SPAC2F3.06c	kap104	52.967	0.38492	0.0064661	0.00069522	33122.7	4705.83	8.4	28.9401	18.9255
SPAC2F3.07c	NA	27.7228	0.28405	-0.10041	-0.10709	NA	NA	NA	NA	NA
SPAC2F3.08	sut1	47.0163	0.34553	-0.036924	-0.041508	NA	230.4	1	17.3976	1.2038
SPAC2F3.09	hem1	60.0358	0.43163	0.062312	0.060623	56877.5	17709.4	18	23.4744	9.305
SPAC2F3.10	vps54	45.5216	0.35361	-0.047896	-0.050342	4538.22	1427.37	1.8	21.3283	NA
SPAC2F3.11	ppx1	43.2292	0.35458	-0.036768	-0.043089	54138.4	3280.05	3.9	38.481	NA
SPAC2F3.12c	plp1	41.5771	0.36827	-0.025502	-0.032425	2699.62	2191.02	3.4	44.5384	NA
SPAC2F3.13c	qtr2	51.7241	0.38931	-0.014692	-0.015677	5033.45	5195.64	4	29.8535	NA
SPAC2F3.14c	saf2	40.4834	0.35609	-0.069309	-0.068716	NA	NA	1.5	26.5193	5.0063
SPAC2F3.15	lsk1	46.2057	0.35758	-0.037807	-0.033664	NA	141	2	25.0303	9.8392
SPAC2F3.16	NA	44.7059	0.35046	-0.026266	-0.029523	4249.93	567.39	2.9	18.4614	2.167
SPAC2F3.17c	lsm6	48	0.41053	0.020413	0.015005	22172.7	10017.5	8.9	NA	28.5475
SPAC2F3.18c	NA	52.9412	0.3744	0.029034	0.028562	NA	NA	5.5	76.7504	40.2456
SPAC2F7.02c	psr1	44	0.36235	-0.034336	-0.039596	NA	3358.49	2.3	20.8985	6.354
SPAC2F7.03c	pom1	45.2622	0.35338	-0.051043	-0.049005	NA	1580.23	2.7	22.2208	3.1482
SPAC2F7.04	med1	48.0176	0.36029	-0.037714	-0.039043	2758.22	3475.65	1.6	39.5291	13.6286
SPAC2F7.05c	tif5	54.6835	0.43117	0.052333	0.044181	15933.9	8475.41	22	31.6145	19.6112
SPAC2F7.06c	pol4	40.3162	0.34153	-0.040646	-0.047654	NA	NA	0.11	NA	NA
SPAC2F7.07c	cph2	42.3394	0.349	-0.042989	-0.046353	750.059	NA	5.1	19.0534	NA
SPAC2F7.08c	snf5	45.0949	0.35139	-0.048877	-0.051328	4999.96	NA	3.7	13.0457	NA
SPAC2F7.09c	gep3	40.7332	0.33765	-0.059352	-0.0593	NA	NA	1	18.6007	5.9278
SPAC2F7.10	akr1	43.9252	0.34526	-0.04061	-0.045139	4512.46	488.19	1.2	21.3951	7.9441
SPAC2F7.11	nrd1	54.6314	0.4002	0.01247	0.011365	17233	15693.8	6.4	24.9065	5.3096
SPAC2F7.13c	wrs1	53.6709	0.4107	0.026005	0.023268	60883.1	13317.3	8.3	58.7059	46.8766
SPAC2F7.14c	rrp4	46.2006	0.37934	-0.020139	-0.025175	7829.45	6561.79	3	22.6216	13.7423
SPAC2F7.15	rsm24	41.4729	0.34752	-0.0468	-0.047625	18650.3	1738.56	2.3	42.8263	25.1844
SPAC2F7.16c	pld1	45.5807	0.36311	-0.02268	-0.027054	1915.88	447.36	2.7	28.8325	9.6209
SPAC2F7.17	mrf1	39.899	0.33967	-0.046863	-0.049407	2407.25	NA	1.4	38.1348	23.9089
SPAC2G11.02	urb2	42.4886	0.34004	-0.062645	-0.066263	2276.95	1677.71	1.4	19.4475	2.9654
SPAC2G11.03c	vps45	47.1326	0.36263	-0.031919	-0.036923	10022.3	4092.66	1.9	30.5157	10.4549
SPAC2G11.04	NA	39.2027	0.34131	-0.069507	-0.070874	NA	NA	1.3	26.778	5.5801
SPAC2G11.05c	rim20	39.2297	0.33591	-0.072511	-0.077408	1224.94	1306.13	0.26	23.951	6.4555
SPAC2G11.06	vps4	45.6019	0.37011	-0.016314	-0.021041	20965.6	3374.46	2.3	38.5673	22.1456
SPAC2G11.07c	ptc3	46.3768	0.39438	0.0062848	0.00061117	45536.8	27346.2	13	61.3872	NA
SPAC2G11.08c	smn1	35.5263	0.34175	-0.038506	-0.046746	7305.46	2468.29	1.5	43.0374	13.45
SPAC2G11.09	NA	44.8928	0.34201	-0.047864	-0.051772	5880.95	1575.98	2.6	19.8287	1.8105
SPAC2G11.10c	uba42	44.6384	0.35026	-0.038432	-0.040617	15273.8	2296.7	1.4	37.2116	10.3602
SPAC2G11.11c	prh1	50.2086	0.38227	-0.013026	-0.016617	1851.14	3744.92	2	18.8361	7.5967
SPAC2G11.12	rqh1	44.9548	0.3627	-0.036479	-0.039613	NA	NA	1.5	20.9759	3.7736
SPAC2G11.13	atg22	49.7164	0.35291	-0.037161	-0.040862	NA	1760.07	0.8	20.2402	1.9844
SPAC2G11.14	taf1	42.3902	0.36251	-0.029149	-0.033611	1860.88	1957.52	2.8	22.0572	3.8097
SPAC2G11.15c	tgs1	43.5146	0.35947	-0.025158	-0.029488	NA	863.3	1.1	38.7273	19.7293
SPAC2H10.01	NA	57.5	0.39928	-0.020134	-0.012958	NA	NA	3.5	21.7672	0.46893
SPAC2H10.02c	nas2	42.2535	0.36546	-0.025463	-0.031771	140034	3083.03	2.7	31.6758	4.4643
SPAC30.01c	sec72	45.5543	0.3649	-0.034494	-0.038	8238.82	2045.4	3.4	43.9225	20.0737
SPAC30.02c	kti12	45.9075	0.36539	-0.032775	-0.03435	17952.6	2862.43	1.4	32.8936	NA
SPAC30.03c	tsn1	45	0.34592	-0.04909	-0.055901	23980.2	NA	3	33.5848	NA
SPAC30.04c	abc4	47.8557	0.36618	-0.022678	-0.026511	10952.8	3872.99	4.5	49.1204	26.832
SPAC30C2.02	mmd1	55.3459	0.43619	0.043464	0.036584	NA	9229.96	6.8	32.8802	17.1878
SPAC30C2.03	NA	47.1429	0.36167	-0.034437	-0.032554	NA	NA	0.48	34.1287	10.2918
SPAC30C2.04	asc1	53.3333	0.41482	0.031157	0.0289	143411	43365.7	16	75.1376	68.7318
SPAC30C2.05	erv14	48.9051	0.37704	-0.02004	-0.024978	NA	4671.83	1.9	43.5476	18.4213
SPAC30C2.06c	dml1	39.3548	0.33071	-0.058607	-0.065328	NA	921.04	1.3	26.5827	11.4322
SPAC30C2.07	lst4	43.1116	0.34281	-0.068737	-0.068536	803.982	441.09	3.2	35.1	11.9614
SPAC30C2.08	NA	51.2035	0.38418	-0.0022733	-0.0077632	86194.2	9805.67	9.5	37.3643	18.8937
SPAC30D11.01c	gto2	46.0222	0.35594	-0.045164	-0.046407	NA	292.92	0.79	23.7149	NA
SPAC30D11.02c	NA	45.8824	0.32906	-0.041055	-0.042371	NA	NA	0.048	NA	NA
SPAC30D11.03	ddx27	50.1326	0.41294	0.014073	0.0074466	10403.3	2693.24	3.1	34.2968	26.1749
SPAC30D11.04c	nup124	47.0233	0.37467	-0.034792	-0.030238	5454.84	5947.63	6.9	41.744	8.9949
SPAC30D11.05	aps3	45.4545	0.35266	-0.038828	-0.047067	12399.9	1762.22	0.93	31.0419	25.3005
SPAC30D11.06c	hfl1	44.8357	0.34432	-0.049322	-0.053436	NA	NA	1.8	28.4234	8.1071
SPAC30D11.07	nth1	40.8451	0.34877	-0.03827	-0.040588	NA	NA	1	22.9123	4.6591
SPAC30D11.08c	phf2	43.8662	0.34819	-0.046073	-0.045974	2370.97	1109.5	2.7	28.8864	4.7582
SPAC30D11.09	cwf19	42.8795	0.36475	-0.030674	-0.034778	742.782	1958.99	2.9	22.9181	6.424
SPAC30D11.10	rad52	45.4158	0.37156	-0.031877	-0.0326	NA	448.1	2.5	13.432	NA
SPAC30D11.11	izh3	48.8688	0.36403	-0.0048127	-0.0081745	2013.94	6067.7	4.7	22.3219	NA
SPAC30D11.12	rpl3802	72.973	0.52141	0.13917	0.14811	285718	56237.2	26	161.144	46.0572
SPAC30D11.13	hus5	37.5796	0.36382	-0.032972	-0.037079	32272.6	4770.15	5.2	45.5198	18.831
SPAC30D11.14c	NA	41.3858	0.34179	-0.047022	-0.045085	NA	8206.95	4.3	34.0399	15.6091
SPAC31A2.02	trm112	43.6508	0.35655	-0.036356	-0.044181	33889.1	30476.7	2.5	64.6905	38.6995
SPAC31A2.03	mrp11	45.3704	0.34176	-0.039945	-0.041784	NA	1778.62	1.4	53.9223	23.2702
SPAC31A2.04c	pre1	43.299	0.36137	-0.034607	-0.041276	18191.3	21107.7	3	34.038	19.4196
SPAC31A2.05c	mis4	44.0454	0.34697	-0.054602	-0.057958	102.099	NA	1.1	24.9657	3.2414
SPAC31A2.06	atp25	41.5129	0.34258	-0.061335	-0.06117	800.827	357.31	1.8	22.8346	8.1983
SPAC31A2.07c	dbp10	46.4623	0.3765	-0.0073781	-0.011255	4506.88	2183.9	3	29.286	13.7261
SPAC31A2.08	mrp20	40.9938	0.35158	-0.032391	-0.03231	9353.36	1805.1	2.1	34.9719	19.4731
SPAC31A2.09c	apm4	45.0673	0.36199	-0.045253	-0.049963	5813.33	2994.46	1.7	22.9011	4.7462
SPAC31A2.10	NA	45	0.35358	-0.043434	-0.047932	3129.38	1948.74	1.7	43.3132	26.4331
SPAC31A2.11c	cuf1	46.7153	0.35539	-0.045473	-0.040522	3839.27	989.7	2.1	22.8264	1.0376
SPAC31A2.12	rod1	47.3154	0.35399	-0.029486	-0.028472	NA	1257.49	3	17.9289	3.6764
SPAC31A2.13c	sft1	41.7582	0.33601	-0.05343	-0.053958	60361.5	2377.47	1.2	55.6006	22.536
SPAC31A2.14	bun107	47.2973	0.3688	-0.023139	-0.025928	4781.86	2747.24	2.4	33.1392	3.4594
SPAC31A2.15c	dcc1	40.056	0.34258	-0.065799	-0.074362	1999.26	NA	0.66	24.9657	10.5235
SPAC31A2.16	gef2	44.3233	0.35234	-0.046638	-0.050655	2149.65	275.87	1.7	34.145	14.4768
SPAC31F12.01	zds1	46.4819	0.37427	-0.044431	-0.042858	1675.58	757.41	3.3	27.5403	7.992
SPAC31G5.01	sap49	45.0746	0.37009	-0.020506	-0.019795	7205.21	787.54	2.4	27.9002	9.8576
SPAC31G5.02	rot1	48.7069	0.38705	-0.0057398	-0.011499	32392.9	1892.6	5.9	35.5166	19.6511
SPAC31G5.03	rps1101	82.8947	0.54183	0.18764	0.19458	NA	230191	65	113.616	0.0094761
SPAC31G5.04	lys12	67.9558	0.50269	0.1053	0.1023	173691	45218.5	24	75.6928	53.6186
SPAC31G5.05c	NA	50	0.40767	0.041826	0.035552	154185	46805.8	10	109.046	60.4224
SPAC31G5.06	rrg8	37.1795	0.30786	-0.096884	-0.098181	NA	NA	0.29	11.7336	NA
SPAC31G5.07	dni1	50.8547	0.36354	-0.024474	-0.022649	NA	NA	0.21	15.2197	1.4776
SPAC31G5.08	hem4	40.6375	0.33787	-0.039035	-0.045135	904.832	735.82	2.8	34.1362	14.8538
SPAC31G5.09c	spk1	44.086	0.34564	-0.024438	-0.027527	1182.24	NA	0.59	25.2547	6.4589
SPAC31G5.10	eta2	40.949	0.34641	-0.044509	-0.04648	NA	NA	0.22	21.5756	NA
SPAC31G5.11	pac2	53.617	0.3707	0.0078062	0.0038793	6328.52	2053.48	19	18.5704	NA
SPAC31G5.12c	maf1	44.5378	0.36235	-0.030681	-0.036098	NA	NA	1.2	21.5093	2.0189
SPAC31G5.13	rpn11	51.9481	0.39943	0.0075219	0.0053454	82540.6	21664	4.1	34.002	NA
SPAC31G5.14	gcv1	50.9044	0.39215	0.022627	0.020477	144229	49739.9	9.4	68.8936	NA
SPAC31G5.15	psd3	44.2606	0.36277	-0.038637	-0.042412	6465.48	607.25	1.3	26.8494	3.833
SPAC31G5.16c	dpm1	54.661	0.40233	0.039474	0.031681	155106	25598	8.2	63.0454	41.4353
SPAC31G5.17c	rps1001	81.9444	0.53851	0.16377	0.16809	174262	59850.6	64	98.517	32.731
SPAC31G5.18c	sde2	41.4449	0.36338	-0.034904	-0.038466	NA	NA	1	17.9666	5.8514
SPAC31G5.19	abo1	46.8908	0.37727	-0.019512	-0.022089	NA	1598.58	3	33.0213	10.9195
SPAC31G5.21	NA	37.2881	0.36771	-0.046107	-0.047326	8134.49	NA	1.5	37.3754	NA
SPAC323.01c	pos5	42.228	0.33606	-0.052065	-0.053865	NA	1025.91	1.6	35.8672	6.8425
SPAC323.02c	pup2	45.749	0.38427	0.011799	0.0033742	83871.5	19281.6	3.6	58.4093	20.8592
SPAC323.03c	NA	46.4348	0.34211	-0.05277	-0.057179	NA	129.59	0.65	22.6868	3.7189
SPAC323.04	NA	47.0226	0.362	-0.031137	-0.031658	26281.4	11322.6	4.4	48.6549	27.7263
SPAC323.05c	mtq2	48.4848	0.38759	-0.0031486	-0.010504	NA	648.3	0.85	36.9383	11.2899
SPAC323.06c	uba5	42.5532	0.35404	-0.045201	-0.048034	1244	1134.54	1.3	28.3993	12.0257
SPAC323.07c	NA	57.5985	0.39503	0.019524	0.017096	NA	1552.98	2.7	27.7332	8.2777
SPAC323.08	rmp1	44.0758	0.35266	-0.040668	-0.042017	NA	NA	0.95	15.0025	NA
SPAC328.01c	msn5	45.9481	0.35565	-0.039302	-0.044149	3804.71	1665.55	3.5	19.7564	6.2383
SPAC328.02	dbl4	43.0556	0.33494	-0.030708	-0.037422	NA	291.44	1.8	17.5218	8.2386
SPAC328.03	tps1	59.8441	0.41383	0.046232	0.041253	164165	16166.7	6.8	24.1594	17.7042
SPAC328.04	spg4	49.7976	0.37772	-0.016194	-0.016023	1656.05	406.31	1.6	20.2355	4.212
SPAC328.05	hrb1	46.7672	0.37701	-0.01785	-0.01778	NA	625.21	2.7	34.5901	5.1462
SPAC328.06	ubp2	47.5022	0.37321	-0.024573	-0.030139	12297.5	2679.29	3.1	25.9234	12.2404
SPAC328.07c	bsd1	45.8484	0.3622	-0.034415	-0.038457	NA	NA	3	17.9975	2.3938
SPAC328.08c	tbc1	48.6486	0.36354	-0.040257	-0.03999	NA	NA	1	20.4121	2.8086
SPAC328.09	NA	55.7047	0.41123	0.041145	0.0398	4522.33	5473.86	2.9	16.1608	5.6548
SPAC328.10c	rps502	80.2956	0.55309	0.1622	0.1653	260839	36891.5	68	99.8145	61.3475
SPAC32A11.01	mug8	43.1944	0.34926	-0.058271	-0.058176	NA	NA	0.41	10.8161	0.63342
SPAC32A11.02c	NA	48.8837	0.3835	-0.0044367	-0.0066036	1878.48	NA	1.5	19.0142	5.2146
SPAC32A11.03c	phx1	44.9045	0.35771	-0.055448	-0.052142	NA	135.57	1.8	16.6315	4.3335
SPAC32A11.04c	tif212	57.0093	0.43857	0.047469	0.04575	66996.8	21922.6	20	61.6895	49.3825
SPAC343.01c	erg8	47.1831	0.35572	-0.028105	-0.032793	14880.3	2486.23	2.3	29.5587	17.5437
SPAC343.02	img1	39.5604	0.32328	-0.054225	-0.053117	4025.82	3829.2	2.3	43.1841	22.3057
SPAC343.03	apc11	50	0.34902	-0.01557	-0.013569	NA	NA	0.49	31.5821	10.3134
SPAC343.04c	gid7	42.0118	0.34513	-0.045169	-0.052384	9226.06	2235.77	1.7	21.7749	3.9211
SPAC343.05	vma1	60.42	0.44143	0.055737	0.051235	164882	41843	8.1	55.0808	20.8414
SPAC343.06c	NA	45.4068	0.36343	-0.033074	-0.037823	NA	NA	0.88	20.2533	4.2484
SPAC343.07	mug28	41.2151	0.33406	-0.067104	-0.06716	NA	NA	0.0092	84.8352	NA
SPAC343.08c	mrp17	43.2432	0.35854	-0.027627	-0.026404	11426.6	2503.51	1.4	16.913	15.0857
SPAC343.09	ubx3	47.3171	0.36758	-0.024001	-0.023735	45390.8	25080.1	6.5	29.0069	20.8723
SPAC343.10	met11	46.1778	0.36726	-0.015875	-0.022858	36548.8	14517.8	3.5	30.2052	13.9578
SPAC343.11c	msc1	46.9144	0.36533	-0.035721	-0.037054	NA	2030.04	1.9	29.1745	4.232
SPAC343.12	rds1	80.8458	0.51495	0.11296	0.11872	NA	9038.69	9.9	36.8372	13.1306
SPAC343.13	gta2	45.4373	0.35124	-0.038571	-0.039032	1135.25	371.31	1.1	44.8069	13.4802
SPAC343.14c	tif222	52.1628	0.39686	-0.00023435	-0.0027284	9249.03	11363.9	4.6	49.2465	22.5985
SPAC343.15	tit1	45.3917	0.36593	-0.01917	-0.022873	NA	NA	1.6	26.0691	11.3454
SPAC343.16	lys2	59.0846	0.43323	0.053287	0.048458	65846.2	24907.2	18	49.3902	NA
SPAC343.17c	wdr70	46.3542	0.37411	-0.029199	-0.030532	2415.4	282.66	1.3	27.9143	3.7642
SPAC343.18	rfp2	40.4878	0.32716	-0.058761	-0.059289	NA	NA	1.8	22.7682	NA
SPAC343.19	lsb6	40.8654	0.33923	-0.057451	-0.060948	4016.37	853	2.3	19.1664	2.1606
SPAC3A11.02	cps3	46.6552	0.35873	-0.046032	-0.041648	3421.96	864.94	2.6	33.8754	7.1417
SPAC3A11.03	efm3	42.9066	0.32151	-0.044792	-0.049628	NA	NA	0.93	46.2759	24.492
SPAC3A11.04	sei1	44.5783	0.35674	-0.047773	-0.048876	NA	NA	0.49	31.9994	11.7883
SPAC3A11.05c	kms1	46.7875	0.36896	-0.048619	-0.048698	NA	NA	1.3	19.466	2.2943
SPAC3A11.07	nde2	65.8802	0.44863	0.075259	0.074063	262620	46048.2	25	60.4093	NA
SPAC3A11.08	pcu4	44.9591	0.35493	-0.024699	-0.028934	3913.76	889.57	1.1	17.019	5.5418
SPAC3A11.10c	dpe1	51.8337	0.4033	0.014581	0.0091628	26440.2	700.68	4.2	25.1907	9.7385
SPAC3A11.11c	NA	47.6048	0.35282	-0.021353	-0.026912	1074.09	7030.74	2	55.4558	31.8959
SPAC3A11.12c	rpt5	53.653	0.42028	0.03731	0.029201	77586.1	16899.9	9.6	31.2086	16.5052
SPAC3A11.13	gim1	50	0.3779	-0.0076507	-0.0068167	43317.1	17812.5	2	63.9865	41.8287
SPAC3A11.14c	pkl1	35.6971	0.32857	-0.068105	-0.074588	1453.92	NA	1.2	26.2187	3.2007
SPAC3A12.02	NA	44.7552	0.35489	-0.035985	-0.038877	27590.8	494.35	1.3	50.7335	17.9666
SPAC3A12.03c	meu34	44.0129	0.34561	-0.053084	-0.055968	NA	NA	1.4	25.3107	NA
SPAC3A12.05c	taf2	44.8805	0.35948	-0.031123	-0.036979	523.803	1133.47	2.4	33.7673	7.1283
SPAC3A12.06c	NA	50.4711	0.35829	-0.026944	-0.030687	NA	NA	2.1	21.3594	NA
SPAC3A12.07	rpb11	47.9675	0.4059	-0.00095542	-0.0057951	21756.2	8891.11	3	64.5514	24.6882
SPAC3A12.08	NA	44.8598	0.36178	-0.035418	-0.037357	9475.07	1733.53	0.95	28.3223	7.1849
SPAC3A12.09c	ure4	35.5172	0.32214	-0.06761	-0.072485	NA	535.1	0.7	24.4373	8.814
SPAC3A12.10	rpl2001	78.9773	0.55485	0.17544	0.18296	NA	238676	61	111.86	64.5318
SPAC3A12.11c	cwf2	40.7216	0.34872	-0.03192	-0.036446	3344.9	826.7	2.8	27.9668	16.1924
SPAC3A12.12	atp11	37.7622	0.33792	-0.05688	-0.060447	16117.6	3486.36	1.1	37.877	12.2366
SPAC3A12.13c	hcr1	50.7299	0.41579	-0.00089195	-0.0025248	13658.2	2320.25	6.1	58.67	30.3103
SPAC3A12.14	cam1	49.3333	0.42683	0.03488	0.02447	160857	25598	8.9	34.6535	22.1596
SPAC3A12.15	vps53	46.164	0.36038	-0.042687	-0.044977	5419.42	643.36	1.4	23.8975	10.6462
SPAC3A12.16c	tim17	56.7073	0.41262	0.066756	0.057112	NA	NA	7.4	39.183	25.5682
SPAC3A12.17c	cys12	50.3797	0.39255	0.014711	0.012135	9092.54	6960.96	2.1	28.7089	11.1155
SPAC3A12.18	zwf1	60	0.44241	0.052062	0.047351	212043	58434	20	38.6014	20.8859
SPAC3A12.19	NA	46.2366	0.35111	4.12e-05	-0.0013533	NA	NA	1.5	12.3617	NA
SPAC3C7.01c	sac12	42.3895	0.33148	-0.052584	-0.056426	6448.52	1311.83	3	34.7227	15.868
SPAC3C7.02c	pil2	59.2689	0.43311	0.038947	0.037637	NA	NA	1.2	19.9189	NA
SPAC3C7.03c	rad55	45.4286	0.35198	-0.043946	-0.045997	NA	NA	1.1	16.5055	NA
SPAC3C7.04	NA	46.7433	0.36995	-0.026545	-0.027487	NA	243.41	3.1	21.4322	5.6436
SPAC3C7.05c	mug191	46.1538	0.36807	-0.011874	-0.015987	16288.3	3911.38	1.5	28.6661	15.3444
SPAC3C7.06c	pit1	48.1538	0.37287	-0.032858	-0.033184	977.388	345.4	1.1	18.1915	2.4965
SPAC3C7.07c	ate1	42.4552	0.34775	-0.035355	-0.03863	3753.84	6633.77	1.3	34.6572	16.7964
SPAC3C7.08c	elf1	53.264	0.40805	0.025218	0.019601	38972.3	17008.6	7.7	33.0533	24.2994
SPAC3C7.09	set8	44.7552	0.36836	-0.035306	-0.03994	NA	NA	0.44	25.2854	7.3408
SPAC3C7.10	pex13	41.3194	0.3528	-0.054875	-0.057498	1664.87	1494.32	2.2	30.9459	12.4597
SPAC3C7.11c	cnx1	57.5	0.44082	0.03927	0.033607	191092	96592.9	37	61.9275	52.6501
SPAC3C7.12	tip1	46.2039	0.38269	-0.022516	-0.027764	15506.7	2564.51	3.4	22.7461	11.6776
SPAC3C7.13c	NA	45.666	0.37348	-0.0078302	-0.013357	9661.18	1823.11	1.5	26.4274	7.8843
SPAC3C7.14c	obr1	61.3861	0.44526	0.074902	0.071624	331549	161659	23	79.1817	43.164
SPAC3F10.02c	trk1	46.6112	0.35647	-0.03336	-0.035019	NA	NA	2.9	19.1746	10.1535
SPAC3F10.03	grs1	59.816	0.4542	0.065655	0.061238	93739.6	30068.7	14	68.8042	61.8249
SPAC3F10.04	gsa1	50.2008	0.38502	-0.0027617	-0.0088037	63373.2	15278.2	4.4	42.2041	26.2823
SPAC3F10.05c	mug113	44.7853	0.35765	-0.045529	-0.046675	NA	NA	3.1	24.3622	NA
SPAC3F10.06c	rit1	45.9161	0.34869	-0.041752	-0.043356	1489.68	NA	4	20.8163	NA
SPAC3F10.07c	erf4	41.8605	0.32772	-0.061824	-0.064154	NA	NA	3.6	18.1168	NA
SPAC3F10.08c	faf1	41.6988	0.37262	-0.011583	-0.015645	1378.68	2557.02	2.7	30.3714	12.5424
SPAC3F10.09	NA	42.803	0.35276	-0.021166	-0.030413	36905.1	22277.3	3.7	39.4769	47.5935
SPAC3F10.10c	map3	50.411	0.35796	-0.015636	-0.017357	NA	NA	0.5	23.1628	3.5927
SPAC3F10.11c	abc2	51.1502	0.379	-0.007671	-0.011998	4345.88	6202.03	3.5	40.9006	25.936
SPAC3F10.12c	NA	41.2935	0.35362	-0.026265	-0.030071	NA	NA	2.8	21.2747	4.152
SPAC3F10.13	ucp6	48.0392	0.35528	-0.040439	-0.04261	5933.75	5075.23	2.8	29.4364	10.1388
SPAC3F10.15c	spo12	44.4444	0.36963	-0.017512	-0.011198	8251.27	6426.7	2.4	31.7747	4.8159
SPAC3F10.16c	NA	47.5649	0.38273	-0.0059978	-0.0080973	24186.2	9153.29	3.6	17.5413	7.4975
SPAC3F10.17	ltv1	45.8549	0.38887	-0.0094169	-0.016262	5955.86	806.07	4.4	25.437	4.1414
SPAC3F10.18c	rpl4102	36	0.39222	0.030722	0.046842	NA	NA	32	NA	55.1013
SPAC3F10.19	spd2	64.7059	0.46069	0.048935	0.049088	NA	15979.5	4.6	NA	18.2736
SPAC3G6.01	hrp3	45.7493	0.37919	-0.016975	-0.021428	7509.17	3061.23	3.3	34.0546	NA
SPAC3G6.02	rpn15	42.2535	0.40347	-0.0093584	-0.025626	NA	NA	16	73.539	35.9495
SPAC3G6.03c	NA	48.5477	0.41037	0.0055712	0.002078	20539.5	5224.66	1.8	56.979	34.0048
SPAC3G6.04	rnp24	47.9675	0.40321	0.010138	0.0058377	7394.11	1672.9	3.2	28.042	12.415
SPAC3G6.05	NA	51.4563	0.39407	0.015614	0.013563	7643.34	3848.15	3.1	35.8001	23.6944
SPAC3G6.06c	rad2	42.6316	0.35724	-0.01134	-0.018712	7985.73	3579.33	1.5	44.0981	28.4014
SPAC3G6.07	NA	40	0.34158	-0.042008	-0.047906	6233.42	NA	NA	NA	3.8524
SPAC3G6.08	erv1	38.4615	0.32968	-0.071004	-0.070827	NA	1876.58	2.3	46.7381	14.4325
SPAC3G6.09c	tps2	46.0542	0.36155	-0.032791	-0.034765	1725.28	587.14	2.1	18.4166	NA
SPAC3G6.10c	vps51	37.1069	0.33632	-0.088858	-0.088201	NA	2581.45	1	9.0945	NA
SPAC3G6.11	chl1	39.455	0.33447	-0.062685	-0.065591	NA	NA	0.93	28.5127	5.3545
SPAC3G6.13c	rpl4101	40	0.41391	0.054648	0.072629	NA	NA	87	NA	43.0178
SPAC3G9.01	nsk1	45.0216	0.35751	-0.051369	-0.044575	215.587	NA	1.7	35.0529	NA
SPAC3G9.02	oar2	36.8644	0.30764	-0.065603	-0.071802	NA	NA	0.72	42.2379	NA
SPAC3G9.03	rpl2301	74.8201	0.51696	0.15421	0.15612	49857.9	195779	45	117.725	NA
SPAC3G9.04	ssu72	50.2538	0.36277	-0.0046134	-0.0097997	10795.9	1533.89	2	37.7028	7.945
SPAC3G9.05	spa2	49.7724	0.38194	-0.01753	-0.018703	10576.3	6422.84	3.3	24.1662	2.5137
SPAC3G9.06	frs2	55.7114	0.42204	0.036878	0.03212	123683	39510.1	7.4	67.521	51.1729
SPAC3G9.07c	hos2	44.9309	0.35484	-0.016589	-0.023392	6729.51	NA	0.96	18.5443	5.8008
SPAC3G9.08	png1	46.6431	0.36859	0.005371	0.0006869	1486.87	NA	1.4	21.5066	4.0842
SPAC3G9.09c	tif211	60.7843	0.45796	0.074026	0.068816	98883	48459.7	16	94.8213	51.9626
SPAC3G9.10c	rrp41	45.0413	0.34853	-0.022089	-0.028646	NA	NA	2.5	36.7438	11.5161
SPAC3G9.11c	pdc201	69.1228	0.47489	0.088572	0.086449	39330.8	7113.53	1.7	60.4466	NA
SPAC3G9.12	peg1	43.844	0.34723	-0.054984	-0.056057	1443.38	1483.06	1.4	34.1771	7.7926
SPAC3G9.13c	msw1	52.3546	0.38513	-0.018408	-0.018649	3628.9	NA	1.3	34.9654	13.6171
SPAC3G9.14	sak1	50.6527	0.36465	-0.029921	-0.026836	NA	1573.7	5.4	24.4394	4.4903
SPAC3G9.15c	fcf2	43.913	0.36017	-0.035211	-0.035862	6654.17	1451.2	4.9	28.035	NA
SPAC3G9.16c	bet5	43.871	0.35125	-0.044838	-0.048869	NA	1365.46	0.95	22.8881	NA
SPAC3G9.17	new8	45.4545	0.37795	-0.031341	-0.032956	NA	NA	1.7	NA	10.4813
SPAC3H1.01c	orc3	40.1449	0.33802	-0.048451	-0.055789	NA	464.76	1.4	24.4974	6.0767
SPAC3H1.02c	sdd3	44.8842	0.36024	-0.034069	-0.038851	19224.7	1513.37	2.4	30.0209	14.391
SPAC3H1.03	mug151	40.411	0.37594	-0.03919	-0.041402	5657.48	332.46	0.7	62.5281	17.0394
SPAC3H1.04c	mdm31	44.7587	0.35947	-0.039153	-0.043651	958.348	NA	1.3	26.6395	11.3761
SPAC3H1.05	ste24	51.0549	0.38104	-0.011598	-0.018268	28526.7	23461.6	4.1	47.5866	30.3838
SPAC3H1.06c	NA	52.292	0.37747	-0.0032341	-0.0063269	NA	NA	7.2	19.6566	4.2065
SPAC3H1.07	aru1	65.0155	0.47257	0.090673	0.088582	210639	82724	19	49.5532	44.5831
SPAC3H1.08c	NA	45.4976	0.37577	-0.043443	-0.04955	NA	NA	1.7	45.1802	18.9616
SPAC3H1.09c	avt3	51.5244	0.38375	-0.0061804	-0.01015	5062.22	2630.12	3.7	27.914	9.1932
SPAC3H1.10	pcs2	41.5459	0.34257	-0.042521	-0.046363	3168.45	NA	0.99	27.0413	7.5305
SPAC3H1.11	hsr1	47.079	0.35099	-0.064455	-0.05647	NA	NA	3.5	27.5955	0.55043
SPAC3H1.12c	snt2	42.7056	0.35013	-0.042852	-0.044105	283.164	NA	1.2	18.2665	3.936
SPAC3H1.13	ppk13	44.7674	0.34532	-0.04018	-0.044426	6392.71	3408.95	0.58	42.0131	24.7193
SPAC3H1.14	gid4	38.9744	0.32984	-0.050036	-0.054117	NA	NA	0.7	21.4508	3.5121
SPAC3H5.04	aar2	45.6647	0.3593	-0.037385	-0.045826	NA	230.4	1.7	32.8706	10.8145
SPAC3H5.05c	rps1401	84.1727	0.56793	0.20057	0.20113	350740	148689	27	80.0059	7.3981
SPAC3H5.06c	pol1	45.694	0.37217	-0.025793	-0.029148	2601.73	667.03	3.1	29.9921	5.3575
SPAC3H5.07	rpl702	76.8	0.55181	0.15122	0.152	323585	64677.4	51	83.2578	53.894
SPAC3H5.08c	NA	44.373	0.35783	-0.038631	-0.040086	NA	477.09	2.9	16.9675	3.1041
SPAC3H5.09c	NA	45.6465	0.35999	-0.034049	-0.037659	314.183	287.61	1.9	25.6931	7.5568
SPAC3H5.10	rpl3202	74.0157	0.54378	0.17545	0.18051	92453.8	93883.4	76	120.153	72.4424
SPAC3H5.11	NA	47.0738	0.3673	-0.017581	-0.020563	2645.09	NA	1.4	22.268	5.4566
SPAC3H5.12c	rpl501	77.2109	0.51663	0.15675	0.15465	NA	330820	72	78.4114	75.5602
SPAC3H5.13	new4	32.8767	0.3212	-0.082144	-0.090659	17641.8	1071.56	2.1	NA	10.3486
SPAC3H8.02	csr102	46.1712	0.38513	3.96e-05	-0.0036258	18311.7	5862.78	8.3	34.1067	12.7521
SPAC3H8.03	img2	42.8571	0.33183	-0.057017	-0.056941	24508.2	512.36	1.7	55.6737	17.2197
SPAC3H8.04	NA	41.4201	0.32148	-0.073809	-0.074451	NA	NA	1.8	18.7333	4.7801
SPAC3H8.05c	mms1	45.014	0.3477	-0.051095	-0.054919	NA	NA	2.1	28.4673	9.4175
SPAC3H8.06	aur1	54.9763	0.38747	0.0084863	0.0074949	NA	934.73	4	25.5061	12.3428
SPAC3H8.07c	pac10	41.4201	0.36158	-0.029339	-0.036301	27711	2956.54	1.5	77.5495	66.8447
SPAC3H8.08c	NA	42.4512	0.34279	-0.053368	-0.059851	456.591	1021.27	1	16.4309	2.7041
SPAC3H8.09c	nab3	46.477	0.35977	-0.047569	-0.04717	NA	NA	0.68	18.3243	1.9238
SPAC3H8.10	spo20	48.951	0.38476	-0.0026494	-0.0060089	104745	32363.4	9.8	44.3256	33.3636
SPAC458.02c	NA	60.8974	0.46121	0.06072	0.058732	101538	14387	13	65.3703	49.9425
SPAC458.03	tel2	42.1659	0.3422	-0.053594	-0.058857	1866.91	537.21	0.78	18.4109	2.2308
SPAC458.04c	dli1	38.0556	0.32124	-0.071374	-0.075816	NA	NA	0.059	18.7039	NA
SPAC458.05	pik3	44.5693	0.34935	-0.044503	-0.047741	NA	NA	0.89	16.8695	2.5255
SPAC458.06	atg1803	40.9341	0.34426	-0.049981	-0.052989	1306.51	NA	0.8	27.4006	5.7647
SPAC458.07	tfa1	44.7005	0.37669	-0.024254	-0.030111	950.126	1534.03	2.2	24.4791	6.5161
SPAC4A8.02c	NA	51.4085	0.39046	-0.020143	-0.025818	34526.6	NA	1.8	28.273	7.8673
SPAC4A8.03c	ptc4	46.7363	0.35448	-0.016163	-0.019167	1186.02	2533.4	2.4	22.3555	6.2854
SPAC4A8.04	isp6	69.8073	0.48094	0.090347	0.08912	43995.5	15550	6.9	26.6201	4.5082
SPAC4A8.05c	myp2	43.0608	0.3573	-0.039176	-0.04399	1289.53	495.04	1.9	30.3896	8.4006
SPAC4A8.06c	NA	42.7336	0.35257	-0.035768	-0.040861	545.183	1392.62	1.9	25.6582	15.8689
SPAC4A8.07c	lcb4	43.4498	0.35879	-0.031358	-0.036741	13051.4	3541.23	1.8	23.3113	5.0828
SPAC4A8.08c	vrs2	44.2105	0.35732	-0.040525	-0.043975	1446.47	652.29	1.4	40.1192	15.6252
SPAC4A8.09c	cwf21	33.1058	0.31659	-0.095606	-0.099901	1843.75	1270.87	2.8	26.6767	9.5497
SPAC4A8.10	rog1	45.4777	0.3578	-0.039175	-0.041113	NA	NA	1.5	29.1047	4.8891
SPAC4A8.11c	fas2	60.8035	0.44223	0.056466	0.052266	165963	75944.5	33	73.5178	59.6768
SPAC4A8.12c	sds22	48.7952	0.3762	-0.031121	-0.037899	14518	6188.51	1.7	41.3278	NA
SPAC4A8.13c	pts1	50.7353	0.37832	-0.00033739	-0.0045554	116773	21135.6	3.3	43.5678	NA
SPAC4A8.14	NA	49.8778	0.38989	0.002635	-0.0049147	24783	21114.6	3.5	36.9044	26.353
SPAC4A8.15c	cdc3	66.9291	0.48108	0.089103	0.084827	232138	48285.7	15	115.617	NA
SPAC4A8.16c	tif33	56.9717	0.43596	0.036291	0.032059	97103.4	38906.8	26	49.2032	NA
SPAC4C5.01	NA	50.2008	0.39335	0.002399	-0.0014951	51540.9	15670.8	2.3	36.9957	23.0996
SPAC4C5.02c	ryh1	49.2537	0.39708	-0.013412	-0.019986	10320	2479.06	2.9	22.2678	10.4138
SPAC4C5.03	NA	49.3377	0.35227	-0.017561	-0.020015	NA	582.08	2.9	21.9208	3.7685
SPAC4C5.04	rad31	42.9967	0.36135	-0.0391	-0.045295	3996.84	3721.35	1.5	44.821	16.23
SPAC4D7.01c	sec71	44.6162	0.35958	-0.04457	-0.048449	5423.92	1187.14	2.3	35.0012	13.4781
SPAC4D7.02c	pgc1	47.5884	0.37368	-0.0086842	-0.014484	23733.3	9259.21	1.5	29.8708	NA
SPAC4D7.03	pop2	42.532	0.33734	-0.069008	-0.071425	NA	NA	1.4	22.0611	4.731
SPAC4D7.04c	rer2	40.9091	0.35399	-0.041658	-0.047684	NA	9013.82	1.4	34.5627	16.7449
SPAC4D7.05	sum1	57.622	0.42494	0.051037	0.044838	106622	54518.2	13	59.2832	35.8265
SPAC4D7.06c	met8	45.8333	0.36401	-0.013423	-0.018512	11738.9	1747.99	1.9	56.0923	31.8237
SPAC4D7.07c	csi2	42.2629	0.34109	-0.066467	-0.069286	NA	NA	1	19.4124	5.0147
SPAC4D7.08c	ade4	56.4728	0.41212	0.045521	0.038498	39075.4	25306.4	15	48.2704	NA
SPAC4D7.10c	spt20	42.9175	0.34858	-0.05586	-0.05535	2226.93	717.11	2.2	23.7214	6.82
SPAC4D7.11	dsc4	49.4662	0.359	-0.050918	-0.052253	NA	NA	1.5	26.6901	1.8485
SPAC4D7.12c	fet5	43.4783	0.37308	-0.027514	-0.037698	14993.4	3463.55	2.2	36.1671	15.5937
SPAC4D7.13	usp104	43.5971	0.37164	-0.020937	-0.025875	6147.99	3537.34	3.6	20.8176	NA
SPAC4D7.14	new13	38.843	0.33958	-0.036432	-0.035002	NA	NA	1.2	NA	15.3427
SPAC4D7.15	new12	46.2366	0.37096	-0.026242	-0.030664	NA	NA	0.3	NA	NA
SPAC4F10.02	aap1	46.0385	0.37267	-0.030988	-0.034432	14279.5	7582.14	2	34.3911	NA
SPAC4F10.03c	trm7	49.8246	0.38008	-0.0049224	-0.0089214	3336.31	1864.32	2.6	26.4415	12.7857
SPAC4F10.04	ypa1	42.4615	0.34118	-0.032473	-0.03917	4986.44	513.8	1	32.9698	13.4321
SPAC4F10.05c	lip2	41.5525	0.33579	-0.044527	-0.047732	3499.24	2627.79	0.29	46.2306	15.8044
SPAC4F10.06	bud22	45.3608	0.38306	-0.012145	-0.014012	3379.46	2550.09	3	30.0115	14.7085
SPAC4F10.07c	atg13	47.4934	0.35747	-0.046002	-0.044766	NA	NA	1.6	16.5763	1.7584
SPAC4F10.08	mug126	42.4623	0.35165	-0.047423	-0.050886	NA	NA	0.23	NA	6.5983
SPAC4F10.09c	noc1	47.4419	0.3896	-0.0093775	-0.014431	22138.3	4804.71	5	22.7716	10.2894
SPAC4F10.10c	mnn9	48.9614	0.3867	-0.0080022	-0.012871	23366.2	10048.6	4.2	22.49	13.1475
SPAC4F10.11	spn1	46.6951	0.38071	-0.0086959	-0.013112	24714.3	3857.6	2	29.7967	13.785
SPAC4F10.12	fta1	45	0.35152	-0.04365	-0.047939	NA	NA	0.91	21.3118	5.9369
SPAC4F10.13c	mpd2	50.2016	0.38543	-0.036454	-0.031599	12092.5	11110.1	3.6	28.7525	4.0049
SPAC4F10.14c	btf3	68.8742	0.52813	0.12499	0.12386	722410	166420	110	99.5091	57.9793
SPAC4F10.15c	wsp1	56.446	0.39492	-0.013365	-0.0035793	12683.2	3739.33	6.7	45.6124	NA
SPAC4F10.16c	NA	44.2575	0.35079	-0.04111	-0.045823	167.011	NA	1.1	19.6871	0.81899
SPAC4F10.17	NA	45.5285	0.39734	0.030565	0.028292	NA	NA	0.095	44.9383	NA
SPAC4F10.18	nup37	47.5703	0.36197	-0.037244	-0.041168	128648	13385.8	3.8	26.7852	9.4658
SPAC4F10.19c	hit1	40.9091	0.33856	-0.064358	-0.064462	4132.07	694.17	0.72	25.2374	9.28
SPAC4F10.20	grx1	71.2871	0.49811	0.094407	0.09472	594534	103705	20	117.945	NA
SPAC4F10.22	cmc4	47.1429	0.32221	-0.04901	-0.046582	NA	NA	0.52	NA	20.0783
SPAC4F8.01	did4	41.4286	0.37793	-0.010244	-0.016895	32704.1	168.58	6	73.9996	89.6269
SPAC4F8.02c	mrpl40	47.6703	0.38723	-0.0092694	-0.012327	7891.49	8751.05	3.2	41.1642	12.8346
SPAC4F8.03	sdo1	43.9024	0.37803	-0.013991	-0.019634	31379.6	13300.7	3.1	44.2867	30.662
SPAC4F8.04	NA	41.8301	0.35999	-0.021093	-0.026772	22162	1835.51	3.1	20.2938	13.5684
SPAC4F8.05c	mrpl28	44.9153	0.3721	-0.026173	-0.023477	17428.4	2103.04	2.8	62.5088	16.319
SPAC4F8.06	mrps12	41.9753	0.34747	-0.016743	-0.015691	NA	2965.79	1.1	30.879	9.3963
SPAC4F8.07c	hxk2	76.2637	0.51829	0.13517	0.13403	717859	128547	58	69.1991	1.0728
SPAC4F8.08	mug114	41.7219	0.33685	-0.0099953	-0.012807	NA	NA	0.2	NA	5.7152
SPAC4F8.10c	stg1	43.1034	0.37637	-0.025535	-0.026574	52296.5	1965.49	3.1	39.9222	11.7645
SPAC4F8.11	sea2	44.4444	0.34889	-0.051366	-0.052636	NA	1611.42	1.1	25.4106	8.6082
SPAC4F8.12c	spp42	45.6623	0.36631	-0.022075	-0.025041	4058.66	2726.34	4.3	35.3999	13.4825
SPAC4F8.13c	rng2	45.8697	0.35947	-0.036538	-0.038776	1435.48	545.89	2.5	18.593	5.4412
SPAC4F8.14c	hcs1	60.8501	0.43539	0.0645	0.059333	201452	104658	20	68.998	55.634
SPAC4F8.15	itr1	50.7826	0.38018	0.0042442	-0.0012629	NA	NA	2.3	30.7119	17.2156
SPAC4G8.02c	sss1	77.1429	0.50901	0.12894	0.12552	77882.4	NA	6.7	NA	50.8614
SPAC4G8.03c	puf5	45.1282	0.34816	-0.065648	-0.063482	NA	NA	0.98	29.8528	5.9022
SPAC4G8.04	NA	44.3005	0.35059	-0.059745	-0.060686	NA	NA	2.3	32.1281	15.6971
SPAC4G8.05	ppk14	45.2297	0.37157	-0.013987	-0.019668	6454.74	5553.35	2	23.8908	9.9413
SPAC4G8.06c	trm12	41.6268	0.35695	-0.047261	-0.053241	877.806	2061.27	1.5	28.6212	NA
SPAC4G8.07c	trm2	42.1252	0.34527	-0.040222	-0.04476	13787.9	3382.66	1.8	24.9143	NA
SPAC4G8.08	NA	46.1255	0.36839	-0.011871	-0.012454	3837.56	4669.13	1	36.9737	NA
SPAC4G8.09	NA	39.3593	0.34126	-0.053318	-0.05694	4330.85	919.16	1.4	24.0417	NA
SPAC4G8.10	gos1	43.956	0.36404	-0.044243	-0.045052	8957.3	NA	0.69	23.4197	4.4839
SPAC4G8.11c	atp10	39.7004	0.33753	-0.048737	-0.050703	3900.88	1202.54	0.35	29.8844	3.4762
SPAC4G8.12c	smp3	44.4653	0.34235	-0.052475	-0.054795	NA	NA	1.1	26.4705	1.7742
SPAC4G8.13c	prz1	47.7239	0.36292	-0.058771	-0.054881	4285.35	NA	1.8	22.7523	4.2476
SPAC4G9.02	rnh201	40.4908	0.35338	-0.047394	-0.050819	4784.23	198.67	1.7	25.9516	6.4793
SPAC4G9.03	adk1	71.3636	0.52254	0.12828	0.12685	422696	108656	24	105.95	88.1139
SPAC4G9.04c	pcf11	47.1787	0.36447	-0.04864	-0.047463	7201.99	2676.55	4.2	24.018	2.787
SPAC4G9.05	mpf1	43.0293	0.34479	-0.056659	-0.058316	NA	NA	0.12	NA	NA
SPAC4G9.06c	chz1	45.1327	0.41285	-0.010708	-0.023294	NA	NA	4.7	26.4308	22.6572
SPAC4G9.07	mug133	39.5712	0.32733	-0.068587	-0.072573	NA	NA	0.1	NA	NA
SPAC4G9.08c	rpc2	48.8412	0.38089	0.0099809	0.0045837	10427.5	2182.22	2.8	27.309	17.5151
SPAC4G9.09c	arg11	59.661	0.41593	0.032835	0.029818	67666.5	26528	8.5	54.5664	28.2393
SPAC4G9.10	arg3	59.3272	0.44061	0.050622	0.048727	30310.6	9057.26	3.9	53.394	38.8133
SPAC4G9.11c	cmb1	53.8117	0.40871	0.023636	0.02403	20017.7	5750.86	3	44.804	22.4916
SPAC4G9.12	idn1	52.3316	0.41466	0.03545	0.031599	65251.5	38341.9	8.1	44.3828	33.6539
SPAC4G9.13c	vps26	38.5906	0.3547	-0.035121	-0.043391	5586.64	3301.39	1.4	26.6163	5.4062
SPAC4G9.14	sym1	46.6063	0.34105	-0.038269	-0.039954	15857.9	NA	1.6	48.491	15.9945
SPAC4G9.15	ifa38	55.4252	0.4084	0.028592	0.029761	30538.2	8101.08	4	88.1553	45.5795
SPAC4G9.16c	rpl901	80	0.53983	0.14009	0.13806	193593	33097.4	78	101.419	73.1535
SPAC4G9.17c	mrp5	47.8036	0.37427	-0.0096004	-0.011185	22217.8	2254.48	1.9	28.3927	10.8425
SPAC4G9.19	NA	46.6667	0.371	-0.032644	-0.029915	NA	NA	1	20.6869	0.70476
SPAC4G9.20c	ymc1	52.0134	0.39228	0.027533	0.025237	NA	5910.72	5.4	50.0922	5.7781
SPAC4G9.22	NA	50	0.40452	0.012691	0.007864	NA	4354.25	9.4	NA	0.86069
SPAC4H3.01	NA	44.1327	0.38245	0.0035492	-0.0035998	39906.1	6889.4	8.6	53.6966	35.7438
SPAC4H3.02c	swc3	40.665	0.34501	-0.054696	-0.056099	NA	NA	1.5	26.559	6.4865
SPAC4H3.03c	NA	47.3035	0.36742	-0.0098904	-0.016441	NA	NA	0.3	25.216	20.2533
SPAC4H3.04c	NA	43.6893	0.34666	-0.038978	-0.04179	4339.87	NA	0.35	26.1057	1.7567
SPAC4H3.05	srs2	45.3213	0.35713	-0.035055	-0.038451	NA	NA	0.62	24.5147	5.8452
SPAC4H3.06	NA	45.9854	0.38521	-0.031984	-0.035934	21518	NA	0.99	NA	32.3864
SPAC4H3.07c	rdl2	59.8592	0.44473	0.034983	0.037481	98513.8	19566	9.7	98.5649	41.4831
SPAC4H3.08	NA	52.7972	0.38966	0.018164	0.014732	32470.1	NA	0.28	27.7593	9.7486
SPAC4H3.09	NA	53.5714	0.41771	-4.87e-05	-0.0064236	NA	NA	1.9	85.9178	32.5075
SPAC4H3.10c	pyk1	89.7839	0.58347	0.19337	0.19828	973803	502022	380	61.3794	62.8201
SPAC4H3.11c	ppc89	47.1264	0.37479	-0.01749	-0.019628	4908.73	1404.67	2.5	17.6275	5.3109
SPAC4H3.13	pcc1	45.4545	0.35439	-0.042632	-0.043408	NA	2228.88	1.2	58.3907	15.2564
SPAC4H3.14c	rng8	45.2174	0.3845	-0.014328	-0.021336	8745.21	829.11	1.9	30.1533	5.2785
SPAC4H3.16	NA	37.3832	0.31972	-0.068527	-0.0667	NA	NA	1.2	NA	12.8144
SPAC513.01c	eft201	80.4038	0.55065	0.15199	0.1513	670805	NA	59	71.9753	53.5707
SPAC513.02	NA	40.7407	0.35899	-0.022431	-0.027959	16179.5	1047.43	0.35	28.7342	12.6689
SPAC513.03	mfm2	61.3636	0.45827	0.0045395	0.012712	NA	NA	2.8	45.3125	NA
SPAC513.04	NA	39	0.32007	-0.062693	-0.063496	NA	NA	0.11	42.8033	NA
SPAC513.05	ams1	45.5896	0.36689	-0.019678	-0.024814	7084.14	4117.16	2.4	33.4229	12.4933
SPAC513.06c	dhd1	48.3696	0.38074	0.011217	0.0058526	11533.5	621.91	1.1	32.2965	14.8968
SPAC513.07	NA	59.2262	0.43898	0.058893	0.055365	46376.1	10449.2	4.1	28.0049	16.8112
SPAC521.02	wss1	43.1095	0.35045	-0.024212	-0.026002	NA	NA	3.3	54.3435	20.0291
SPAC521.03	NA	63.3205	0.47205	0.065452	0.058793	97526.3	38309.7	4.9	41.7766	34.9103
SPAC521.04c	sst1	46.765	0.35627	-0.029382	-0.031047	8758.52	1704.33	1.8	26.6643	7.1995
SPAC521.05	rps802	80.5	0.55365	0.16471	0.17145	28144.6	NA	80	97.8805	80.1148
SPAC56E4.02c	alg13	46.2963	0.37297	-0.013853	-0.015957	11232.1	3510.36	0.58	28.93	8.4848
SPAC56E4.03	NA	61.8143	0.44296	0.043334	0.041789	158152	70502.4	13	46.9821	24.9346
SPAC56E4.04c	cut6	56.0526	0.41822	0.03137	0.026987	110245	43132.2	29	57.5844	26.488
SPAC56E4.05	snd2	53.125	0.3756	-0.0031514	-8.19e-05	NA	NA	2.2	41.9838	17.9011
SPAC56E4.06c	ggt2	48.4452	0.36909	-0.0094463	-0.012009	43941.8	3243.45	1.9	23.1536	5.5684
SPAC56E4.07	NA	46.383	0.35572	-0.017595	-0.020749	35696.5	7868.38	2.8	56.626	22.8955
SPAC56F8.02	NA	48.4509	0.36633	-0.017218	-0.020327	1392.42	NA	1.7	22.1876	4.643
SPAC56F8.03	tif52	53.6608	0.42582	0.03604	0.03029	24083.2	16055.1	16	58.4053	67.4472
SPAC56F8.04c	ppt1	46.6667	0.35314	-0.012842	-0.015169	NA	2698.7	2.7	56.5163	35.1055
SPAC56F8.05c	mug64	51.3986	0.39761	0.016123	0.011704	129608	41943.2	14	81.3709	85.387
SPAC56F8.06c	alg10	42.4719	0.32589	-0.07438	-0.078845	NA	NA	0.76	28.9179	8.6897
SPAC56F8.07	NA	43.1694	0.34197	-0.043002	-0.044482	NA	1500.33	0.81	40.8879	NA
SPAC56F8.08	mud1	48.7952	0.37845	-0.014461	-0.019403	31525.6	2325.41	5.2	48.6425	NA
SPAC56F8.09	rrp8	44.6541	0.37896	-0.012934	-0.017754	2096.93	1045.22	1.6	26.217	19.1212
SPAC56F8.10	met9	46.7662	0.38322	-0.0050537	-0.010681	39122.6	13381.1	3.7	34.1065	9.4999
SPAC56F8.11	spc3	40	0.34643	-0.037242	-0.037941	38792	5409.34	2.2	49.4436	24.3142
SPAC56F8.12	NA	37.3096	0.31359	-0.054406	-0.060852	NA	NA	0.046	NA	NA
SPAC56F8.14c	mug115	39.6947	0.34533	-0.0091377	-0.0078566	NA	NA	0.32	27.6424	25.9256
SPAC56F8.15	NA	56.25	0.35139	-0.036131	-0.031587	NA	NA	1.5	35.5876	NA
SPAC56F8.16	esc1	56.4165	0.3917	-0.027188	-0.014417	NA	NA	9.6	25.5576	2.76
SPAC57A10.02	cdr2	49.2903	0.36455	-0.030059	-0.029507	5989.14	5045.66	4.4	26.4018	5.8843
SPAC57A10.03	cyp1	45.8065	0.36862	-0.02594	-0.034162	42634.5	8228.53	1.3	45.1465	25.0432
SPAC57A10.04	mug10	40.407	0.34382	-0.051968	-0.054088	NA	NA	0.056	12.7319	NA
SPAC57A10.05c	pof1	49.0909	0.36483	-0.021019	-0.023172	NA	701.01	5.1	17.7367	2.4197
SPAC57A10.06	mug15	50.3759	0.37206	-0.010904	-0.018143	NA	NA	0.4	27.0004	NA
SPAC57A10.07	NA	46.6238	0.35134	-0.03687	-0.038059	NA	3285.49	2.8	27.9516	13.1028
SPAC57A10.08c	NA	44.5055	0.34737	-0.04484	-0.04678	NA	323.14	0.43	31.2053	9.7128
SPAC57A10.09c	nhp6	49.0741	0.43221	0.027679	0.027457	61220.1	13540.8	10	47.2579	25.1453
SPAC57A10.10c	sla1	49.3289	0.43527	0.033021	0.028464	68486.5	18100.9	9.7	56.8716	37.2665
SPAC57A10.11c	mia40	41.5335	0.37085	-0.028996	-0.033648	28430.2	5221.66	5.7	50.5642	29.9194
SPAC57A10.12c	ura3	66.3657	0.4637	0.073032	0.072459	50489.1	28276.3	29	32.4028	20.9128
SPAC57A10.14	sgf11	51.2821	0.37041	-0.012147	-0.0092713	7861.01	3143.7	1.7	54.2324	19.0578
SPAC57A7.04c	pabp	75.6508	0.5246	0.13503	0.13681	305360	87660.5	48	75.7572	33.9313
SPAC57A7.05	NA	48.4667	0.3616	-0.031047	-0.030346	NA	NA	0.46	23.8033	5.7437
SPAC57A7.06	utp14	42.4112	0.39048	-0.015954	-0.021322	23087.2	1612.38	5.4	31.9758	18.2393
SPAC57A7.07c	NA	49.6753	0.37131	-0.020118	-0.021843	15438	1931.36	1.6	35.3605	10.1761
SPAC57A7.08	pzh1	48.7379	0.36537	-0.027275	-0.026963	2030.72	4802.98	4.1	25.7367	11.5256
SPAC57A7.09	NA	46.5054	0.35773	-0.025422	-0.030373	NA	NA	2	21.9877	0.48469
SPAC57A7.10c	sec21	53.8122	0.40315	0.0094977	0.0042717	70802.8	24154.9	8.2	42.1003	18.6116
SPAC57A7.11	mip1	45.3161	0.35674	-0.035515	-0.037936	498.773	273.89	3.7	30.37	10.7295
SPAC57A7.12	ssz1	65.371	0.46819	0.07046	0.066244	88139	53643	18	66.5116	45.9249
SPAC57A7.13	NA	42.6549	0.36018	-0.03278	-0.036439	NA	NA	1.2	23.616	2.4063
SPAC57A7.15c	NA	42.3358	0.35016	-0.045048	-0.051526	NA	NA	1.4	NA	22.6375
SPAC589.02c	med13	42.7755	0.35181	-0.060004	-0.062698	NA	NA	0.84	15.3834	NA
SPAC589.03c	noc12	42.2619	0.38786	-0.016528	-0.026266	1619.02	NA	1.5	29.4053	8.9984
SPAC589.04	mtx1	45.7565	0.36801	-0.05628	-0.058763	13461.4	1728.49	2.2	31.3837	4.1593
SPAC589.05c	qtr3	46.2428	0.36646	-0.012547	-0.019612	NA	610.79	2.1	49.406	36.8589
SPAC589.06c	snd302	65.3465	0.46954	0.06421	0.06755	89706.1	21245.2	14	57.7444	48.3571
SPAC589.07c	atg1801	50.4021	0.3668	-0.010332	-0.012788	NA	432.3	0.57	17.9104	1.5804
SPAC589.08c	dam1	45.8065	0.36205	-0.04316	-0.045213	NA	NA	0.63	30.3812	6.6664
SPAC589.09	csr101	47.6804	0.36259	-0.021249	-0.023246	4329.14	2332.41	3.2	30.7255	16.0665
SPAC589.10c	ubi5	80	0.51888	0.15443	0.15691	496819	NA	83	108.631	72.7502
SPAC589.11	pth4	42.8571	0.3501	-0.042736	-0.041302	NA	NA	0.22	21.4356	NA
SPAC589.12	cwh43	45.829	0.35136	-0.031062	-0.035958	21333.8	5076.65	5.3	40.9175	NA
SPAC5D6.01	rps2202	70.7692	0.51213	0.117	0.11963	NA	112270	19	73.0257	14.3481
SPAC5D6.02c	mug165	50	0.3703	-0.023706	-0.020411	NA	NA	0.81	28.7566	4.3057
SPAC5D6.04	NA	55.9735	0.39775	0.0040256	0.00051492	NA	2942.76	3.5	17.4641	4.0894
SPAC5D6.05	med18	39.1304	0.33977	-0.05401	-0.056918	NA	NA	2.5	50.7838	29.0709
SPAC5D6.06c	alg14	39.5238	0.33412	-0.056252	-0.061959	NA	NA	0.56	45.404	16.0271
SPAC5D6.07c	pxa1	46.8687	0.35712	-0.047857	-0.047312	NA	NA	0.54	19.8158	2.0225
SPAC5D6.08c	mes1	59.4059	0.41381	0.0036845	0.017944	NA	NA	1.4	80.2136	14.1028
SPAC5D6.09c	mug86	60.1974	0.41346	0.035907	0.033847	NA	7449.96	1.6	19.9628	0.70692
SPAC5D6.10c	mug116	37.7778	0.31519	-0.063967	-0.061398	NA	NA	NA	NA	NA
SPAC5D6.12	mtf2	53.8217	0.37299	-0.021553	-0.017905	NA	893.61	6.4	32.4682	12.6629
SPAC5D6.13	vps74	52.2255	0.40381	0.0053683	-0.00057922	31826.1	7843.5	6.2	31.5086	15.1438
SPAC5H10.01	dgc1	50.1661	0.39998	0.010426	0.0091287	NA	95996.6	7.2	56.6087	7.3977
SPAC5H10.02c	hsp3102	36.6667	0.3512	-0.044517	-0.050325	1438.81	NA	0.12	36.9993	9.5544
SPAC5H10.03	NA	68.9498	0.47126	0.08399	0.082207	72444.9	80013.9	23	72.8208	63.8512
SPAC5H10.04	NA	43.1937	0.35574	-0.021294	-0.026232	NA	NA	0.041	49.968	NA
SPAC5H10.05c	NA	40.8163	0.36556	-0.014084	-0.018928	18391.4	20089.5	1.2	38.9318	19.4076
SPAC5H10.06c	adh4	64.9077	0.46756	0.088839	0.084496	103509	17567.6	6.7	29.1494	1.3517
SPAC5H10.07	NA	33.7079	0.31808	-0.058363	-0.06409	NA	NA	0.1	NA	NA
SPAC5H10.08c	pan6	49.1166	0.38844	-0.0034371	-0.0077702	34258.3	9080.44	2.4	31.1372	NA
SPAC5H10.09c	ecm31	43.4457	0.35043	-0.018586	-0.021793	21376.7	3179.4	1.6	25.2814	NA
SPAC5H10.10	NA	41.3265	0.34538	-0.026343	-0.030873	45294.2	14485.5	5.4	51.368	30.4172
SPAC5H10.11	gmh1	42.5532	0.35536	-0.041352	-0.04414	NA	NA	0.1	24.7922	NA
SPAC5H10.12c	otg1	46.9003	0.3683	-0.026962	-0.03084	8078.46	2887.98	1.2	17.5248	5.4604
SPAC5H10.13c	gmh2	50.578	0.38506	-0.010352	-0.014067	22606.3	10238.1	5.3	20.33	4.4502
SPAC607.02c	NA	42.8571	0.38349	-0.014191	-0.016383	3087.73	897.68	2.3	49.4109	28.2555
SPAC607.03c	snu13	60	0.40636	0.034869	0.031086	61531.4	101274	15	103.916	64.0451
SPAC607.04	arg82	42.5373	0.34846	-0.044135	-0.050406	NA	1834.45	2.2	32.5535	11.0267
SPAC607.05	rpn9	51.4436	0.38669	-0.0055033	-0.011229	116928	15380.9	5.4	41.0917	16.6605
SPAC607.06c	NA	41.0131	0.34105	-0.04029	-0.045971	9464.98	5350.88	1.4	46.181	24.0242
SPAC607.07c	NA	46.1538	0.36442	-0.055934	-0.054767	NA	5599.49	7.9	22.1929	NA
SPAC607.08c	mil1	44.3869	0.37152	-0.012914	-0.019939	NA	198.99	2.3	17.6314	NA
SPAC607.09c	btn1	50.7576	0.3551	-0.030962	-0.032852	NA	515.85	1.1	13.9112	NA
SPAC607.10	spo3	44.2607	0.3511	-0.042579	-0.045637	NA	NA	1.1	19.797	4.398
SPAC630.03	arp3	55.2693	0.4141	0.018852	0.01594	112579	32684.9	14	44.2892	19.1188
SPAC630.04c	NA	43.9759	0.34724	-0.048328	-0.050093	NA	NA	1.5	20.2892	5.3948
SPAC630.05	gyp7	45.895	0.36337	-0.031277	-0.03521	1510.21	1079.63	1.4	22.1881	4.784
SPAC630.06c	NA	39.8936	0.34732	-0.045002	-0.043045	NA	NA	1.8	39.0848	15.9554
SPAC630.07c	NA	44.4186	0.36177	-0.025036	-0.032079	2291.11	1086.63	0.44	22.0244	2.9477
SPAC630.08c	erg25	68.6667	0.46182	0.078806	0.080014	62709.9	17421.8	41	46.248	11.3674
SPAC630.09c	mug58	44.4043	0.36298	-0.020485	-0.02496	37083.3	5040.57	2.9	24.6799	13.9587
SPAC630.10	bmt2	40	0.33459	-0.054291	-0.058219	NA	1285.43	2.1	32.8917	12.3053
SPAC630.11	vps55	50.7812	0.36177	-0.018167	-0.024928	NA	19094.9	1.2	50.8112	23.3603
SPAC630.12	NA	48.1043	0.36648	-0.026311	-0.030328	12585.1	6562.08	2.9	29.3202	16.2924
SPAC630.13c	tsc2	45.6311	0.35649	-0.042196	-0.047137	8523.89	359.21	1.7	26.6792	NA
SPAC630.14c	tup12	49.4983	0.38269	-0.0095002	-0.011393	15173.3	12475.4	6	31.7351	NA
SPAC630.15	mug177	36.1905	0.28672	-0.093918	-0.09319	NA	NA	0.046	NA	NA
SPAC631.01c	acp2	54.1045	0.40095	-0.0027905	-0.0056148	85938.7	13342	8.9	71.4714	39.3109
SPAC631.02	bdf2	48.6933	0.39406	-0.011949	-0.011996	592.517	2421.36	7.2	13.564	1.6029
SPAC637.03	NA	65.4275	0.43514	0.053333	0.051551	NA	NA	1.3	32.993	14.3116
SPAC637.04	ypp1	44.1995	0.35653	-0.03884	-0.043675	4835.1	1555.33	1.6	25.6728	5.6461
SPAC637.05c	vma2	63.4195	0.45129	0.054375	0.049591	138592	45138.2	12	57.9568	34.2931
SPAC637.06	gmh5	45.5331	0.36893	-0.0048797	-0.008174	18172	7047.07	4.1	24.7515	11.0231
SPAC637.07	moe1	58.9065	0.43085	0.051855	0.04906	151169	30733.3	17	62.9939	44.206
SPAC637.08	nbp35	47.9495	0.38246	-0.018737	-0.023797	8689.83	3781	3.1	41.8032	26.6846
SPAC637.09	rex1	43.4231	0.36561	-0.036289	-0.038626	2325.89	3332.56	2.9	33.3653	21.6572
SPAC637.10c	rpn10	48.9712	0.39587	-0.0060588	-0.01316	113798	10765.8	3.1	55.5472	22.3329
SPAC637.11	rpm2	44.3586	0.35696	-0.029198	-0.031741	263.694	NA	1.1	16.7669	6.8309
SPAC637.12c	mst1	41.9006	0.34839	-0.040424	-0.044515	528.353	564.71	2.7	19.0149	5.029
SPAC637.13c	slm1	49.1968	0.37981	-0.0051643	-0.0064617	26637.7	5532.71	3.7	36.2989	25.8126
SPAC644.04	pct1	42.5743	0.3639	-0.034238	-0.040745	10117.8	4066.64	3.2	30.4551	6.0592
SPAC644.05c	dut1	50.7143	0.39406	0.023041	0.015435	17195.5	29003.9	3.7	57.8477	25.0753
SPAC644.06c	cdr1	47.2175	0.36711	-0.033623	-0.033425	NA	180.1	2.9	19.2615	0.34837
SPAC644.07	bcs1	45.657	0.36524	-0.022236	-0.023855	833.005	223.51	1.9	25.0641	11.9879
SPAC644.08	utr4	49.0741	0.37367	0.0012585	-0.0055197	74664.6	6505.74	1.9	51.7843	24.0384
SPAC644.09	NA	55.2743	0.40765	0.010167	0.01113	29677.4	7319.18	1.6	46.0982	16.6789
SPAC644.10	med11	54.3103	0.40397	-0.02141	-0.022034	4206.99	2254.63	0.77	41.1036	13.0906
SPAC644.11c	pkp1	47.5294	0.36161	-0.023297	-0.027807	15888.2	3453.45	2.5	45.0031	26.2616
SPAC644.12	cdc5	43.1968	0.36469	-0.015195	-0.021211	1274.81	2623.94	2.8	29.0379	13.2885
SPAC644.13c	NA	50.2222	0.37402	-0.022517	-0.029221	31444	8605.79	1.4	27.891	14.6366
SPAC644.14c	rad51	50.411	0.38266	0.0098271	0.0018504	NA	2066.29	2	18.8916	4.4546
SPAC644.15	rpp101	72.4771	0.5719	0.15295	0.14185	111293	NA	43	121.141	86.5686
SPAC644.16	rna15	48.3412	0.35789	-0.026671	-0.022867	7346.24	4801.86	4.8	52.476	7.5517
SPAC644.17c	mrpl9	38.2239	0.32653	-0.044631	-0.046037	9899.25	6066.03	2.4	44.7257	18.0521
SPAC644.18c	bet3	44.2623	0.384	0.0002463	-0.0084199	NA	2006.48	5.9	37.9595	17.2726
SPAC652.01	NA	38.8889	0.32963	-0.064004	-0.071502	NA	NA	0.7	28.9619	12.8593
SPAC664.01c	swi6	41.4634	0.37372	-0.030468	-0.035157	8350.87	2394.42	7	31.0092	14.4897
SPAC664.02c	arp8	44.1088	0.36297	-0.030647	-0.035737	6702.25	2760.92	1.8	31.8861	8.0672
SPAC664.03	paf1	47.3684	0.37817	-0.01879	-0.022203	13505.8	5080.43	4.7	38.0431	17.8853
SPAC664.04c	rps1602	81.4286	0.54771	0.18126	0.18479	541620	NA	45	106.64	23.7364
SPAC664.05	rpl13	87.0192	0.59879	0.21421	0.21951	327213	210858	200	132.987	121.584
SPAC664.06	rlp7	51.8072	0.42484	0.023559	0.01774	18258.9	14236.5	18	22.1609	NA
SPAC664.07c	rad9	47.4178	0.36994	-0.029377	-0.033027	NA	NA	0.79	18.4065	5.2061
SPAC664.08c	bfr2	46.9027	0.39064	-0.030718	-0.035201	8713.66	1831.82	3	24.0685	9.584
SPAC664.09	ggt1	48.0952	0.37801	-0.0016764	-0.0064614	11504.9	1983.76	2	21.98	11.508
SPAC664.10	klp2	40.8813	0.35288	-0.048099	-0.049491	3313.77	540.66	1.9	20.006	4.9604
SPAC664.11	ssc1	75.6677	0.52503	0.13389	0.13203	569333	73780.2	69	70.6569	58.2569
SPAC664.12c	NA	45.5696	0.3725	-0.016797	-0.01923	NA	2133.03	0.58	43.441	11.6275
SPAC664.13	NA	52.1368	0.41856	0.0052246	-0.0033073	NA	NA	0.58	24.5585	NA
SPAC664.14	amt2	51.5625	0.37773	0.018727	0.0098576	NA	NA	4	23.9481	NA
SPAC664.15	caf4	47.9263	0.37009	-0.039649	-0.042153	NA	463.49	1.7	19.3937	4.3488
SPAC683.02c	NA	44.9541	0.34891	-0.018907	-0.01883	3488.51	1144.24	3	30.0512	14.322
SPAC683.03	NA	34.2857	0.30067	-0.065409	-0.066224	NA	NA	0.045	NA	NA
SPAC688.02c	mis14	44.2857	0.35916	-0.028875	-0.033283	NA	NA	1.3	39.9289	NA
SPAC688.03c	NA	41.9689	0.34457	-0.023973	-0.028212	NA	NA	0.76	37.9241	NA
SPAC688.04c	gst3	49.1736	0.39061	-0.0010279	-0.0038556	53945.2	20920.8	2.8	33.9951	12.3644
SPAC688.06c	slx4	40.5728	0.34868	-0.056359	-0.060829	NA	NA	0.39	19.976	4.0551
SPAC688.07c	rng10	49.1329	0.38152	-0.025891	-0.02678	1914.21	3139.27	3.6	26.224	8.5341
SPAC688.09	rim2	39.0582	0.33	-0.048227	-0.053112	NA	NA	1.6	26.2176	3.7462
SPAC688.10	rev3	43.0405	0.34324	-0.052357	-0.054672	NA	NA	1.1	18.6574	2.8394
SPAC688.11	end4	50.4537	0.39039	-0.00095928	-0.0054155	55694.7	8947.69	4.5	49.0183	24.0151
SPAC688.12c	NA	49.7006	0.38918	0.0081739	0.0035466	3017.97	3758.44	5.4	66.0265	23.8358
SPAC688.13	scn3	46.2687	0.35954	-0.026808	-0.030517	NA	1780.28	0.71	16.698	2.0624
SPAC688.14	set13	43.3761	0.37119	-0.023853	-0.032416	3571.59	NA	1.3	42.8109	31.2899
SPAC688.16	NA	38.5321	0.32366	-0.060647	-0.066173	NA	5243.26	2.1	NA	58.1387
SPAC694.02	NA	53.8148	0.40223	0.016227	0.011493	55029.2	13913.2	12	50.3775	44.2436
SPAC694.03	NA	47.7912	0.34828	-0.034986	-0.036328	1280.32	1067.55	1.3	54.719	39.7692
SPAC694.04c	NA	52.4691	0.4037	0.013729	0.0061071	65187.1	19958.6	4.3	60.8591	33.7865
SPAC694.05c	rps2502	80.8989	0.56753	0.1633	0.17178	192165	NA	110	147.985	49.2424
SPAC694.06c	mrc1	48.2826	0.38999	-0.020915	-0.026427	NA	NA	1.9	26.4149	10.3434
SPAC6B12.02c	mus7	43.9089	0.35301	-0.054566	-0.057731	NA	NA	1.1	18.4772	4.9897
SPAC6B12.03c	bit2	40.0662	0.34394	-0.059198	-0.064492	NA	NA	0.052	NA	NA
SPAC6B12.04c	NA	45.3682	0.36524	-0.013346	-0.016754	35960.6	13553.6	2.6	47.6647	24.9895
SPAC6B12.05c	ies2	41.6949	0.35934	-0.025101	-0.030361	652.258	NA	3.3	38.6413	23.3632
SPAC6B12.06c	rrg9	39.3162	0.358	-0.055704	-0.054654	NA	NA	0.37	40.7243	10.5461
SPAC6B12.07c	NA	50	0.39226	-0.0079321	-0.0098537	9023.85	1762.17	5.6	19.7123	2.4886
SPAC6B12.08	mug185	38.6842	0.33608	-0.067237	-0.071093	253.282	NA	0.97	27.438	NA
SPAC6B12.09	trm10	44.4079	0.37783	-0.021728	-0.027704	18087.4	2493.06	2.5	42.7155	NA
SPAC6B12.10c	spp1	43.6123	0.35621	-0.043609	-0.04947	3819.52	701.69	2.2	32.1033	13.0847
SPAC6B12.11	drc1	43.9169	0.35527	-0.05026	-0.049906	NA	NA	2.3	26.3638	7.8061
SPAC6B12.12	tom70	50.4	0.40657	0.020176	0.015308	49999.6	16491.5	9.8	53.1202	43.5942
SPAC6B12.13	NA	32.6923	0.3096	-0.080784	-0.082409	NA	NA	3.7	49.2562	32.3988
SPAC6B12.14c	NA	51.2987	0.39123	-0.025229	-0.025675	NA	NA	2.2	26.787	8.9132
SPAC6B12.15	cpc2	76.7516	0.50756	0.10251	0.10398	1.13884e+06	290552	160	76.5137	NA
SPAC6B12.16	meu26	39.8256	0.3312	-0.064372	-0.063435	NA	NA	0.044	NA	NA
SPAC6B12.18	gon7	35.6164	0.35346	-0.049267	-0.056583	19762	7350.16	2.5	NA	16.2672
SPAC6B12.19	rsa3	35	0.3508	-0.067371	-0.072614	6848.65	153.07	0.67	NA	11.6492
SPAC6C3.02c	mix17	56.9767	0.40656	0.037511	0.045688	NA	12045.6	20	49.2376	25.1816
SPAC6C3.03c	NA	48	0.36012	-0.0059387	-0.0074989	NA	NA	0.24	NA	NA
SPAC6C3.04	cit1	59.4203	0.42168	0.038463	0.038134	108871	29657.6	13	39.0827	18.3616
SPAC6C3.05	meu43	42.7509	0.34806	-0.057933	-0.05957	NA	NA	0.18	NA	NA
SPAC6C3.06c	neo1	45.2081	0.35922	-0.030188	-0.034722	2541.2	247.7	2.2	26.8193	11.478
SPAC6C3.07	mug68	36.8932	0.33864	-0.066074	-0.069223	NA	NA	0.073	NA	NA
SPAC6C3.08	nas6	48.2906	0.37973	-0.0017063	-0.0070812	17768	14707.1	2.6	59.1773	22.5331
SPAC6C3.09	rpp40	47.1642	0.36061	-0.046655	-0.04988	2006.51	NA	3.9	37.3588	18.5871
SPAC6F12.02	rst2	44.9735	0.36171	-0.060663	-0.057216	NA	2148.39	3	24.2795	6.6828
SPAC6F12.03c	fsv1	44.5344	0.36472	-0.037385	-0.041722	6805.5	NA	1.5	31.459	8.1739
SPAC6F12.04	tvp15	53.7879	0.39892	0.023764	0.01603	NA	NA	3.3	54.1014	NA
SPAC6F12.05c	tnr3	42.355	0.35632	-0.02883	-0.034448	1776.26	7283.28	3	31.9624	14.2522
SPAC6F12.06	rdi1	42.439	0.39516	0.0066376	0.0014591	49842.9	8332.16	4	37.9067	32.9395
SPAC6F12.07	tom20	62.5	0.45002	0.052364	0.052449	15450.7	17860.8	8.3	70.6242	39.9178
SPAC6F12.08c	exo84	42.1233	0.35716	-0.04432	-0.048552	3363.15	1297.56	0.74	23.4896	2.596
SPAC6F12.09	rdp1	42.4691	0.34929	-0.041488	-0.046194	NA	NA	0.76	21.3704	1.8111
SPAC6F12.10c	ade3	52.1542	0.40244	0.01994	0.014202	54226.4	38221.9	14	46.9838	NA
SPAC6F12.11c	sfc1	39.4737	0.34011	-0.054285	-0.057464	NA	632.98	1.9	17.8771	NA
SPAC6F12.12	par2	42.7432	0.34782	-0.061459	-0.06453	NA	761.77	2.2	25.7499	2.2448
SPAC6F12.13c	fps1	55.9078	0.42015	0.022217	0.014937	254592	48394.4	20	85.7513	36.0685
SPAC6F12.14	cut23	43.1858	0.3536	-0.034964	-0.040351	2393.08	890.86	1.1	25.4038	5.9097
SPAC6F12.15c	cut9	40.9836	0.34421	-0.050844	-0.054735	2917.72	1113.88	0.94	19.6057	4.5798
SPAC6F12.16c	mtr4	50.0448	0.39326	0.0051404	8.5e-05	3380.75	6280.52	3.9	33.3797	20.2607
SPAC6F12.17	rna14	41.8827	0.35155	-0.038305	-0.041906	7680.26	4877.53	4.1	29.5081	19.2949
SPAC6F6.01	cch1	44.4444	0.34802	-0.04323	-0.048606	NA	NA	1.3	25.3747	NA
SPAC6F6.02c	pof5	44.5402	0.34217	-0.051183	-0.055375	NA	NA	0.61	22.6712	6.1881
SPAC6F6.03c	nog2	51.5829	0.41081	0.017246	0.013327	14284	2090.08	9.5	19.5849	NA
SPAC6F6.04c	NA	49.6933	0.36366	-0.0085525	-0.012975	NA	NA	0.77	15.6967	5.2153
SPAC6F6.05	ost2	54.0984	0.36844	-0.0092712	-0.0064052	24231.3	21177.5	4.1	62.0859	41.0727
SPAC6F6.06c	rax2	44.9351	0.34618	-0.059652	-0.061821	NA	NA	1	26.2041	12.2364
SPAC6F6.07c	rps13	85.4305	0.57273	0.17197	0.17656	319485	145065	220	120.226	NA
SPAC6F6.08c	cdc16	47.1572	0.34765	-0.031997	-0.033522	NA	790.93	1.7	36.8568	NA
SPAC6F6.09	eaf6	42.7536	0.34021	-0.047189	-0.047163	5396.45	NA	2.2	31.6061	9.4151
SPAC6F6.10c	arc2	56.7823	0.42288	0.03917	0.036315	89137.2	22785.5	7.7	56.6002	22.5181
SPAC6F6.11c	NA	40.1294	0.33781	-0.039784	-0.046332	23759.1	5055.96	1.5	49.3252	18.2997
SPAC6F6.12	atg24	50.8728	0.38632	-0.013604	-0.016987	7286.35	3524.8	1.9	22.9149	3.6932
SPAC6F6.13c	NA	46.0154	0.38335	-0.0011524	-0.0087692	152.474	NA	2.6	17.3009	5.8497
SPAC6F6.15	ypt5	57.8199	0.43694	0.050021	0.045421	142496	17156	7.3	56.1326	23.8093
SPAC6F6.16c	tpz1	46.4567	0.36563	-0.049433	-0.052521	NA	NA	1.1	38.9057	12.3844
SPAC6F6.17	rif1	45.5714	0.35342	-0.041804	-0.044754	NA	134.82	2.5	28.4911	14.0954
SPAC6F6.19	NA	49.1803	0.39239	0.0085253	-0.0021389	NA	NA	2	NA	21.5358
SPAC6G10.02c	tea3	44.3556	0.36033	-0.045576	-0.048425	3751.9	2726.54	1.9	21.0687	8.8517
SPAC6G10.03c	cld1	46.028	0.36502	-0.0087425	-0.011968	6083.59	1863.01	2.5	20.2632	9.4108
SPAC6G10.04c	pre5	54.0441	0.40383	0.019646	0.015196	19804.7	19244	8.9	66.5806	38.7682
SPAC6G10.05c	trs120	44.9587	0.34872	-0.043072	-0.045408	544.711	1293.73	2.6	30.0447	11.0477
SPAC6G10.06	tda3	38.5638	0.32881	-0.045053	-0.050614	NA	NA	0.037	NA	NA
SPAC6G10.07	cbc1	46.2821	0.36011	-0.037016	-0.041832	14221.1	7150.33	4	31.7717	NA
SPAC6G10.08	idp1	60.5923	0.44438	0.070495	0.067177	123752	37621	13	68.998	NA
SPAC6G10.09	gls1	47.7723	0.38363	0.00095092	-0.0051392	55724.7	18886.8	11	73.7548	37.9374
SPAC6G10.10c	NA	44.3299	0.35051	-0.023006	-0.022112	1866.94	NA	1.8	26.2432	4.8809
SPAC6G10.11c	ubi3	79.3333	0.52155	0.15473	0.15898	NA	146159	120	140.571	68.4834
SPAC6G10.12c	ace2	48.4053	0.35644	-0.047416	-0.043935	NA	NA	5	25.7781	NA
SPAC6G9.01c	NA	45.2632	0.39021	-0.0030471	-0.004128	9063.34	NA	1.8	64.4264	NA
SPAC6G9.02c	nop9	46.1069	0.3751	-0.0069115	-0.012411	8827.43	2913.38	2.7	27.2124	14.4112
SPAC6G9.03c	mug183	40.9574	0.34909	-0.038091	-0.043867	425.207	476.85	1.4	32.9413	10.9905
SPAC6G9.04	spo7	42.1093	0.34611	-0.052744	-0.053588	NA	NA	1.2	14.0161	3.5593
SPAC6G9.05	pcd1	48.7719	0.35498	-0.036666	-0.033844	NA	379.21	1.3	26.8663	2.1551
SPAC6G9.06c	pcp1	44.5364	0.37192	-0.033696	-0.038939	1589.4	210.07	1.5	24.7593	NA
SPAC6G9.07c	arc4	52.381	0.41878	0.0094763	0.0032802	78921.4	11474.6	4.2	69.8438	NA
SPAC6G9.08	ubp6	45.7265	0.37548	-0.016908	-0.021118	34728.4	5484.81	3.5	29.655	16.0424
SPAC6G9.09c	rpl2401	81.2081	0.59798	0.20383	0.21357	392471	43784	51	131.179	51.9436
SPAC6G9.10c	sen1	45.8803	0.36138	-0.036335	-0.039858	4090.86	1083.15	2	31.7426	17.4899
SPAC6G9.11	syb1	56.1983	0.47503	0.061989	0.060795	22325.1	6299.85	15	48.095	31.2422
SPAC6G9.12	cfr1	49.0323	0.39522	-0.014806	-0.018156	11915.6	14814.9	4.6	29.0445	14.8283
SPAC6G9.13c	bqt1	41.6667	0.31306	-0.07543	-0.077745	NA	NA	0.32	NA	8.621
SPAC6G9.14	puf4	53.304	0.38634	-0.0284	-0.02448	7981.44	1200.47	3.7	19.9647	6.8315
SPAC6G9.15c	ebp1	46.3855	0.36437	-0.037242	-0.037382	NA	NA	0.95	21.6903	7.0677
SPAC6G9.16c	xrc4	43.5606	0.36062	-0.036744	-0.041929	NA	NA	1.5	35.7782	15.0666
SPAC732.01	vma11	53.0864	0.39569	0.035848	0.026856	NA	3623.56	4.1	56.3442	48.3546
SPAC732.02c	NA	42.402	0.35115	-0.038874	-0.04598	10691.4	4187.87	2.5	21.4134	9.0188
SPAC750.01	NA	46.7692	0.37267	-0.0021055	-0.0086897	NA	10926.8	1.1	NA	NA
SPAC750.02c	NA	39.7938	0.32423	-0.058887	-0.06625	4304.66	NA	NA	NA	NA
SPAC750.03c	NA	36.5517	0.31776	-0.07317	-0.078243	NA	NA	NA	NA	NA
SPAC750.04c	ftm3	38.3562	0.30657	-0.094758	-0.094577	NA	NA	NA	NA	NA
SPAC750.05c	ftm4	38.6628	0.33439	-0.068919	-0.076731	NA	NA	0.13	17.5741	NA
SPAC750.06c	NA	48.2143	0.36829	-0.02758	-0.033354	NA	NA	0.26	NA	NA
SPAC750.07c	NA	43.0894	0.33683	-0.018481	-0.026287	NA	NA	0.41	43.3188	NA
SPAC7D4.02c	sfp47	45.0602	0.3634	-0.050442	-0.05058	3291.66	1893.39	1.8	44.3671	12.6436
SPAC7D4.03c	ahk1	47.8555	0.36164	-0.038413	-0.039103	NA	NA	2.8	15.71	2.988
SPAC7D4.04	atg11	45.8963	0.36285	-0.045135	-0.0478	970.562	220.39	1.7	22.0488	9.3014
SPAC7D4.05	NA	40.7895	0.36139	-0.024176	-0.032215	19040.9	6008.34	1.2	58.0214	19.1942
SPAC7D4.06c	alg3	46.3054	0.34374	-0.045793	-0.048756	NA	623.24	1.5	35.602	14.5125
SPAC7D4.07c	trx1	70.8738	0.51225	0.091111	0.090347	420291	79991.7	31	67.0285	27.0258
SPAC7D4.08	NA	47.9167	0.33637	-0.035642	-0.034055	NA	NA	0.1	NA	NA
SPAC7D4.09c	dfg10	41.2409	0.31744	-0.058373	-0.062286	NA	NA	0.45	27.5665	NA
SPAC7D4.10	vma13	48.4444	0.37333	-0.025226	-0.029298	61585.1	18838.5	8.6	40.4867	14.6615
SPAC7D4.11c	sec39	40.7022	0.34464	-0.058335	-0.065097	5270.01	NA	1	29.4679	11.5785
SPAC7D4.12c	NA	47.9578	0.37124	-0.022414	-0.025421	1561.7	NA	1.1	15.2152	4.6194
SPAC7D4.13c	NA	40.7051	0.34135	-0.071896	-0.07426	NA	NA	0.76	31.3668	8.4654
SPAC7D4.14c	iss10	45.1906	0.35868	-0.068174	-0.063412	1320.4	NA	2.3	24.9897	6.3042
SPAC7D4.15c	ost4	68.75	0.44199	0.048054	0.05962	NA	NA	8.4	36.0075	7.4967
SPAC806.02c	NA	46.5461	0.3735	-0.017398	-0.02456	8519.81	4009.23	2.3	32.4159	3.458
SPAC806.03c	rps2601	68.3333	0.48937	0.12814	0.13424	NA	13974.4	46	105.553	81.8729
SPAC806.04c	NA	48.8584	0.38301	-0.0027321	-0.0085903	69306.5	7809.62	3.6	53.4495	18.2243
SPAC806.05	NA	36.8	0.31967	-0.054336	-0.054929	NA	NA	1.1	24.5669	8.5493
SPAC806.06c	NA	43.75	0.36069	-0.018353	-0.023076	4433.25	1267.69	2.8	18.8046	9.5499
SPAC806.07	ndk1	49.0066	0.39035	0.020582	0.016217	252660	1302.32	8.1	70.5876	25.3486
SPAC806.08c	mod21	42.9838	0.34387	-0.053931	-0.056522	NA	NA	0.71	25.9757	1.7951
SPAC821.03c	slf1	47.8351	0.3616	-0.035405	-0.03108	5767.6	4448.9	4.5	28.5833	18.8842
SPAC821.04c	cid13	50.173	0.35853	-0.039971	-0.040035	NA	NA	2.2	20.3503	2.6869
SPAC821.05	tif38	63.0252	0.43003	0.031462	0.031453	87505.8	47412.4	12	63.3432	35.8199
SPAC821.06	spn2	54.9849	0.39638	0.0070752	0.0060681	27348.2	6859.49	3.2	56.7691	33.6236
SPAC821.07c	moc3	45.8661	0.35496	-0.052723	-0.049291	1082.14	3976.17	2.4	33.0762	7.8359
SPAC821.08c	slp1	49.7951	0.37102	-0.0095854	-0.009856	NA	NA	4.5	16.097	2.3336
SPAC821.09	eng1	55.2165	0.39734	0.0022818	-0.00026436	NA	915.42	10	25.6485	6.1674
SPAC821.10c	sod1	76.6234	0.50043	0.14205	0.13626	68168.8	248890	37	46.1148	25.2921
SPAC821.11	pro1	48.7805	0.39565	0.0038448	-0.0016457	54737.3	19129.3	2.8	38.2962	24.9312
SPAC821.12	orb6	46.9083	0.3772	-0.010028	-0.013391	11518	787.4	3.3	20.3268	7.6117
SPAC821.13c	dnf1	47.0551	0.36511	-0.026172	-0.030742	NA	320.12	2.7	20.6138	4.0311
SPAC823.03	ppk15	46.2547	0.35065	-0.032067	-0.03263	NA	2989.51	2.4	19.2426	7.242
SPAC823.05c	tlg2	47.5083	0.36435	-0.027643	-0.031706	10091.8	2385	1.9	24.1354	7.248
SPAC823.06	taf3	43.2258	0.38598	-0.023447	-0.031714	10181.5	2648.73	1.2	12.5844	NA
SPAC823.07	pga3	43.5045	0.32675	-0.043213	-0.047637	NA	NA	2	20.9905	NA
SPAC823.08c	rrp3	49.6774	0.38837	0.0017125	-0.003964	8965.24	4753.14	3	21.7517	16.312
SPAC823.09c	NA	44.6377	0.36243	-0.035563	-0.037292	NA	NA	0.8	32.3263	11.5395
SPAC823.10c	hem25	45.9459	0.3525	-0.02858	-0.030529	NA	150.12	1.1	31.8147	12.3831
SPAC823.11	sgp1	44.0389	0.3464	-0.047931	-0.051528	14129	9593.71	3.2	41.7316	33.2548
SPAC823.12	vps11	45.0331	0.3555	-0.048195	-0.052007	928.509	388.15	1.6	23.9223	11.6631
SPAC823.13c	she9	47.3186	0.37132	-0.015519	-0.022004	4774.78	139.25	2	25.8534	14.1697
SPAC823.14	ptf1	50.655	0.39637	0.0047979	-0.0015531	134554	71487.3	9.3	91.393	53.6008
SPAC823.15	ppa1	44.9838	0.35476	-0.024208	-0.032251	NA	8462.32	2.6	40.8175	10.6264
SPAC823.16c	atg1802	44.4776	0.34459	-0.048886	-0.050681	NA	NA	0.48	30.1967	10.381
SPAC823.17	tom6	56.25	0.42505	0.016659	0.016517	NA	NA	NA	NA	NA
SPAC824.02	bst1	49.0368	0.36527	-0.025507	-0.028536	1416.87	2213.44	1.3	23.3858	6.4639
SPAC824.03c	NA	46.9636	0.35434	-0.036415	-0.036036	NA	NA	2.2	21.506	7.8941
SPAC824.04	swd22	46.6276	0.35525	-0.036615	-0.038573	NA	2787.53	2.1	29.2623	4.1079
SPAC824.05	vps16	46.5868	0.37023	-0.019947	-0.025024	6485.87	913.75	0.87	21.4288	4.6385
SPAC824.06	tim14	48.5714	0.35871	-0.0036043	-0.0055008	7283.99	3827.42	1.9	32.8315	19.1954
SPAC824.07	glo2	52.7344	0.4043	0.020658	0.019648	107996	16393.1	7.5	38.0549	17.3204
SPAC824.08	gda1	52.1583	0.38987	0.0021301	-0.00097353	20415	3053.63	2.4	32.6884	10.5296
SPAC824.09c	NA	48.125	0.36289	-0.043341	-0.037307	12557	2222.65	4.3	39.8275	18.6808
[truncated: 3,019 more rows]
