# Supplementary material for: Mitotic checkpoint gene expression is tuned by codon usage bias
Source: EMBO J. 2022 Jul 11;41(15):e107896. doi: 10.15252/embj.2021107896 (PMC9340482; doi:10.15252/embj.2021107896)
Supplement: Supplementary file 6 — Source Data for Figure 3 [file EMBJ-41-e107896-s009.zip › source_data_fig3/SourceData_Fig_3E.xlsx]

## Sheet: Sheet1
Source Data for Fig 3E
mad2 and mad3 mRNA half-life in ste13+ and ste13D
Variable	Description
Gene	Gene analyzed
Genotype	Strain background genotype
Strain	Strain ID
Experiment	Experiment ID
TimePoint	Time point after 4tU in minutes
RelExp	Expression relative to time 0
Ct_mean	Mean of cycle threshold
Ct_SD	Standard deviation of cycle threshold
R2	Coefficient of correlation for the standard curve
Efficiency	Efficiency of PCR (Slope of standard curve)

## Sheet: data
Gene	Genotype	Strain	Experiment	TimePoint	RelExp	Ct_mean	Ct_SD	R2	Efficiency
mad2	WT	JY743	ML2	0	1	21.9963	0.0262145	0.9957	92.1924
mad2	WT	JY743	ML2	10	0.327166	24.9403	0.168635	0.9957	92.1924
mad2	WT	JY743	ML2	20	0.101712	24.9036	0.00553202	0.9957	92.1924
mad2	WT	JY743	ML2	30	0.0694668	26.68	0.0817468	0.9957	92.1924
mad2	WT	JY743	ML3	0	1	21.254	0.0511954	0.9987	97.3464
mad2	WT	JY743	ML3	5	0.757367	21.794	0.0682066	0.9987	97.3464
mad2	WT	JY743	ML3	10	0.388435	23.1993	0.0652651	0.9987	97.3464
mad2	WT	JY743	ML3	15	0.196744	24.2954	0.0779597	0.9987	97.3464
mad2	WT	JY743	ML3	20	0.150675	24.9613	0.064315	0.9987	97.3464
mad2	WT	JY743	ML3	25	0.124445	24.8183	0.11232	0.9987	97.3464
mad2	ste13D	SW239pp	ML4	0	1	21.7062	0.0288473	0.9987	94.5887
mad2	ste13D	SW239pp	ML4	5	0.816212	21.8185	0.0370951	0.9987	94.5887
mad2	ste13D	SW239pp	ML4	10	0.474354	22.6669	0.0463765	0.9987	94.5887
mad2	ste13D	SW239pp	ML4	15	0.397175	23.0238	0.017275	0.9987	94.5887
mad2	ste13D	SW239pp	ML4	20	0.257176	23.2803	0.188684	0.9987	94.5887
mad2	ste13D	SW239pp	ML4	25	0.255739	23.7461	0.0581509	0.9987	94.5887
mad2	ste13D	SW239	ML5	0	1	21.8599	0.135038	0.9986	97.3266
mad2	ste13D	SW239	ML5	5	0.851975	22.0935	0.0359295	0.9986	97.3266
mad2	ste13D	SW239	ML5	10	0.458956	22.8939	0.0988583	0.9986	97.3266
mad2	ste13D	SW239	ML5	15	0.347302	23.0249	0.0521033	0.9986	97.3266
mad2	ste13D	SW239	ML5	20	0.243994	23.486	0.104367	0.9986	97.3266
mad2	ste13D	SW239	ML5	25	0.412512	23.017	0.0429115	0.9986	97.3266
mad3	WT	JY743	ML2	0	1	23.2068	0.104384	0.9985	95.0894
mad3	WT	JY743	ML2	10	0.448447	25.613	0.0887214	0.9985	95.0894
mad3	WT	JY743	ML2	20	0.0607465	26.8203	0.170933	0.9985	95.0894
mad3	WT	JY743	ML2	30	0.0278159	29.1552	0.168535	0.9985	95.0894
mad3	WT	JY743	ML3	0	1	22.4109	0.0870647	0.999	96.3853
mad3	WT	JY743	ML3	5	0.834407	22.8113	0.0818405	0.999	96.3853
mad3	WT	JY743	ML3	10	0.421506	24.2492	0.0553656	0.999	96.3853
mad3	WT	JY743	ML3	15	0.150428	25.8721	0.0686043	0.999	96.3853
mad3	WT	JY743	ML3	20	0.0778297	27.1239	0.046769	0.999	96.3853
mad3	WT	JY743	ML3	25	0.092494	26.4406	0.155588	0.999	96.3853
mad3	ste13D	SW239pp	ML4	0	1	22.8452	0.0618005	0.9983	93.9857
mad3	ste13D	SW239pp	ML4	5	0.865951	22.8688	0.00880849	0.9983	93.9857
mad3	ste13D	SW239pp	ML4	10	0.466989	23.834	0.0644093	0.9983	93.9857
mad3	ste13D	SW239pp	ML4	15	0.357538	24.3276	0.000740436	0.9983	93.9857
mad3	ste13D	SW239pp	ML4	20	0.195455	24.8409	0.035326	0.9983	93.9857
mad3	ste13D	SW239pp	ML4	25	0.176904	25.4508	0.016045	0.9983	93.9857
mad3	ste13D	SW239	ML5	0	1	22.8716	0.0232305	0.9981	93.4963
mad3	ste13D	SW239	ML5	5	0.909279	23.0136	0.0833855	0.9981	93.4963
mad3	ste13D	SW239	ML5	10	0.571068	23.6052	0.110535	0.9981	93.4963
mad3	ste13D	SW239	ML5	15	0.344308	24.0843	0.0438219	0.9981	93.4963
mad3	ste13D	SW239	ML5	20	0.209347	24.778	0.0608539	0.9981	93.4963
mad3	ste13D	SW239	ML5	25	0.385291	24.1665	0.0649229	0.9981	93.4963
