# Supplementary material for: Mitotic checkpoint gene expression is tuned by codon usage bias
Source: EMBO J. 2022 Jul 11;41(15):e107896. doi: 10.15252/embj.2021107896 (PMC9340482; doi:10.15252/embj.2021107896)
Supplement: Supplementary file 7 — Source Data for Figure 4 [file EMBJ-41-e107896-s008.zip]

Archive with 12 entries (11 files):
- source_data_fig4/
- __MACOSX/._source_data_fig4
- source_data_fig4/SourceData_Fig_4A_uncropped.pdf
- __MACOSX/source_data_fig4/._SourceData_Fig_4A_uncropped.pdf
- source_data_fig4/SourceData_Fig_4B_uncropped.pdf
- __MACOSX/source_data_fig4/._SourceData_Fig_4B_uncropped.pdf
- source_data_fig4/SourceData_Fig_4C.xlsx
- __MACOSX/source_data_fig4/._SourceData_Fig_4C.xlsx
- source_data_fig4/SourceData_Fig_4D.xlsx
- __MACOSX/source_data_fig4/._SourceData_Fig_4D.xlsx
- source_data_fig4/SourceData_Fig_4E_uncropped.pdf
- __MACOSX/source_data_fig4/._SourceData_Fig_4E_uncropped.pdf
