# Supplementary material for: Mitotic checkpoint gene expression is tuned by codon usage bias
Source: EMBO J. 2022 Jul 11;41(15):e107896. doi: 10.15252/embj.2021107896 (PMC9340482; doi:10.15252/embj.2021107896)
Supplement: Supplementary file 7 — Source Data for Figure 4 [file EMBJ-41-e107896-s008.zip › source_data_fig4/SourceData_Fig_4C.xlsx]

## Sheet: Sheet1
Source Data for Fig 4C
Quantification of immunoblots
Variable	Description
Protein	Protein immunoblotted
Ste13	Strain background (ste13+ or ste13D)
Exp	ID for experiment
TR	ID for technical repeat
RelAmount	Amount (in %) relative to the corresponding wild-type control (Mad2-GFP for Mad2-co-GFP, Mad3-GFP for Mad3-co-GFP, Mad2 in ste13+ for Mad2 in ste13D, Mad3 in ste13+ for Mad3 in ste13D)

## Sheet: data
Protein	Ste13	Exp	TR	RelAmount
Mad2coGFP	ste13+	1	1	158.6
Mad2coGFP	ste13+	1	2	161.3
Mad2coGFP	ste13+	2	1	207.6
Mad2coGFP	ste13+	2	2	168.6
Mad3coGFP	ste13+	1	1	147.7
Mad3coGFP	ste13+	1	2	148.4
Mad3coGFP	ste13+	2	1	144.4
Mad3coGFP	ste13+	2	2	140.2
Mad2	ste13D	1	1	91.1
Mad2	ste13D	1	2	64.9
Mad2	ste13D	2	1	148.5
Mad2	ste13D	2	2	127.3
Mad3	ste13D	1	1	78.4
Mad3	ste13D	1	2	65.5
Mad3	ste13D	2	1	91
Mad3	ste13D	2	2	87.2
