# Supplementary material for: Mitotic checkpoint gene expression is tuned by codon usage bias
Source: EMBO J. 2022 Jul 11;41(15):e107896. doi: 10.15252/embj.2021107896 (PMC9340482; doi:10.15252/embj.2021107896)
Supplement: Supplementary file 7 — Source Data for Figure 4 [file EMBJ-41-e107896-s008.zip › source_data_fig4/SourceData_Fig_4D.xlsx]

## Sheet: Sheet1
Source Data for Fig 4D
Quantification of protein concentrations by microscopy using the "Pomegranate" pipeline
Tab: data
Variable	Description
Genotype	S. pombe strain genotype: WT or codon-optimized (CO)
Strain	Strain ID
Dataset	Experiment ID
Image	Name of image quantified
Object_ID	ID of cell quantified
Intensity_per_Vol_minusBG	Protein concentration (intensity per volume) with background (no GFP) subtracted
Tab: summary
Variable	Description
Genotype	S. pombe strain genotype: WT or codon-optimized (CO)
Strain	Strain ID
Dataset	Experiment ID
nCells	Number of cells quantified

## Sheet: data
Genotype	Strain	Dataset	Image	Object_ID	Intensity_per_Vol_minusBG
mad2WTymEGFP	SW180	R2	190711_SW180_SW184_04_R3D_D3D_FFC.tif	OID2014114028	1725.05
mad2WTymEGFP	SW180	R2	190711_SW180_SW184_04_R3D_D3D_FFC.tif	OID2014114019	2668.8
mad2WTymEGFP	SW180	R2	190711_SW180_SW184_04_R3D_D3D_FFC.tif	OID20141140162	3434.16
mad2WTymEGFP	SW180	R2	190711_SW180_SW184_04_R3D_D3D_FFC.tif	OID20141140122	2207.79
mad2WTymEGFP	SW180	R2	190711_SW180_SW184_04_R3D_D3D_FFC.tif	OID20141140112	2420.25
mad2WTymEGFP	SW180	R2	190711_SW180_SW184_04_R3D_D3D_FFC.tif	OID20141140118	2453.97
mad2WTymEGFP	SW180	R2	190711_SW180_SW184_04_R3D_D3D_FFC.tif	OID20141140145	1916.7
mad2WTymEGFP	SW180	R2	190711_SW180_SW184_04_R3D_D3D_FFC.tif	OID20141140111	2576.26
mad2WTymEGFP	SW180	R2	190711_SW180_SW184_04_R3D_D3D_FFC.tif	OID20141140160	2202.81
mad2WTymEGFP	SW180	R2	190711_SW180_SW184_04_R3D_D3D_FFC.tif	OID2014114068	1940.66
mad2WTymEGFP	SW180	R2	190711_SW180_SW184_04_R3D_D3D_FFC.tif	OID2014114067	2122.27
mad2WTymEGFP	SW180	R2	190711_SW180_SW184_04_R3D_D3D_FFC.tif	OID2014114052	2296.81
mad2WTymEGFP	SW180	R2	190711_SW180_SW184_04_R3D_D3D_FFC.tif	OID20141140165	2345.36
mad2WTymEGFP	SW180	R2	190711_SW180_SW184_04_R3D_D3D_FFC.tif	OID20141140153	1760.42
mad2WTymEGFP	SW180	R2	190711_SW180_SW184_04_R3D_D3D_FFC.tif	OID2014114091	1935.99
mad2WTymEGFP	SW180	R2	190711_SW180_SW184_04_R3D_D3D_FFC.tif	OID2014114057	1552.63
mad2WTymEGFP	SW180	R2	190711_SW180_SW184_04_R3D_D3D_FFC.tif	OID2014114055	2533.94
mad2WTymEGFP	SW180	R2	190711_SW180_SW184_04_R3D_D3D_FFC.tif	OID2014114032	3142.92
mad2WTymEGFP	SW180	R2	190711_SW180_SW184_04_R3D_D3D_FFC.tif	OID2014114017	2830.51
mad2WTymEGFP	SW180	R2	190711_SW180_SW184_04_R3D_D3D_FFC.tif	OID2014114012	2461.67
mad2WTymEGFP	SW180	R2	190711_SW180_SW184_04_R3D_D3D_FFC.tif	OID2014114035	1879.31
mad2WTymEGFP	SW180	R2	190711_SW180_SW184_04_R3D_D3D_FFC.tif	OID2014114044	2727.29
mad2WTymEGFP	SW180	R2	190711_SW180_SW184_04_R3D_D3D_FFC.tif	OID2014114041	2460.09
mad2WTymEGFP	SW180	R2	190711_SW180_SW184_04_R3D_D3D_FFC.tif	OID20141140143	1859.72
mad2WTymEGFP	SW180	R2	190711_SW180_SW184_04_R3D_D3D_FFC.tif	OID2014114010	2012.48
mad2WTymEGFP	SW180	R2	190711_SW180_SW184_04_R3D_D3D_FFC.tif	OID2014114048	2198.53
mad2WTymEGFP	SW180	R2	190711_SW180_SW184_04_R3D_D3D_FFC.tif	OID2014114079	2248.59
mad2WTymEGFP	SW180	R2	190711_SW180_SW184_04_R3D_D3D_FFC.tif	OID2014114080	2111.85
mad2WTymEGFP	SW180	R2	190711_SW180_SW184_04_R3D_D3D_FFC.tif	OID2014114069	2648.09
mad2WTymEGFP	SW180	R2	190711_SW180_SW184_04_R3D_D3D_FFC.tif	OID2014114040	2328.05
mad2WTymEGFP	SW180	R2	190711_SW180_SW184_04_R3D_D3D_FFC.tif	OID2014114034	2747.73
mad2WTymEGFP	SW180	R2	190711_SW180_SW184_04_R3D_D3D_FFC.tif	OID2014114024	2138.98
mad2WTymEGFP	SW180	R2	190711_SW180_SW184_04_R3D_D3D_FFC.tif	OID20141140150	1953.52
mad2WTymEGFP	SW180	R2	190711_SW180_SW184_04_R3D_D3D_FFC.tif	OID20141140101	2825.65
mad2WTymEGFP	SW180	R2	190711_SW180_SW184_04_R3D_D3D_FFC.tif	OID20141140136	2786.59
mad2WTymEGFP	SW180	R2	190711_SW180_SW184_04_R3D_D3D_FFC.tif	OID20141140134	1882.47
mad2WTymEGFP	SW180	R2	190711_SW180_SW184_04_R3D_D3D_FFC.tif	OID20141140102	1586.95
mad2WTymEGFP	SW180	R2	190711_SW180_SW184_04_R3D_D3D_FFC.tif	OID2014114053	2345.24
mad2WTymEGFP	SW180	R2	190711_SW180_SW184_04_R3D_D3D_FFC.tif	OID20141140120	2740.59
mad2WTymEGFP	SW180	R2	190711_SW180_SW184_04_R3D_D3D_FFC.tif	OID2014114097	2482.64
mad2WTymEGFP	SW180	R2	190711_SW180_SW184_04_R3D_D3D_FFC.tif	OID2014114046	1783.63
mad2WTymEGFP	SW180	R2	190711_SW180_SW184_04_R3D_D3D_FFC.tif	OID20141140116	1577.95
mad2WTymEGFP	SW180	R2	190711_SW180_SW184_04_R3D_D3D_FFC.tif	OID2014114045	2068.82
mad2WTymEGFP	SW180	R2	190711_SW180_SW184_04_R3D_D3D_FFC.tif	OID2014114078	3249.06
mad2WTymEGFP	SW180	R2	190711_SW180_SW184_04_R3D_D3D_FFC.tif	OID2014114060	1823.29
mad2WTymEGFP	SW180	R2	190711_SW180_SW184_06_R3D_D3D_FFC.tif	OID2014115826	2623.07
mad2WTymEGFP	SW180	R2	190711_SW180_SW184_06_R3D_D3D_FFC.tif	OID20141158204	2567.8
mad2WTymEGFP	SW180	R2	190711_SW180_SW184_06_R3D_D3D_FFC.tif	OID2014115825	2859.22
mad2WTymEGFP	SW180	R2	190711_SW180_SW184_06_R3D_D3D_FFC.tif	OID20141158153	2072.09
mad2WTymEGFP	SW180	R2	190711_SW180_SW184_06_R3D_D3D_FFC.tif	OID20141158127	2016.84
mad2WTymEGFP	SW180	R2	190711_SW180_SW184_06_R3D_D3D_FFC.tif	OID20141158220	1706.22
mad2WTymEGFP	SW180	R2	190711_SW180_SW184_06_R3D_D3D_FFC.tif	OID2014115887	1849.79
mad2WTymEGFP	SW180	R2	190711_SW180_SW184_06_R3D_D3D_FFC.tif	OID20141158179	1998.68
mad2WTymEGFP	SW180	R2	190711_SW180_SW184_06_R3D_D3D_FFC.tif	OID2014115896	2441.7
mad2WTymEGFP	SW180	R2	190711_SW180_SW184_06_R3D_D3D_FFC.tif	OID20141158210	2478.48
mad2WTymEGFP	SW180	R2	190711_SW180_SW184_06_R3D_D3D_FFC.tif	OID2014115841	2247.67
mad2WTymEGFP	SW180	R2	190711_SW180_SW184_06_R3D_D3D_FFC.tif	OID2014115854	2023.56
mad2WTymEGFP	SW180	R2	190711_SW180_SW184_06_R3D_D3D_FFC.tif	OID20141158239	2516.1
mad2WTymEGFP	SW180	R2	190711_SW180_SW184_06_R3D_D3D_FFC.tif	OID2014115885	2261.7
mad2WTymEGFP	SW180	R2	190711_SW180_SW184_06_R3D_D3D_FFC.tif	OID20141158230	2033.43
mad2WTymEGFP	SW180	R2	190711_SW180_SW184_06_R3D_D3D_FFC.tif	OID20141158263	1923.42
mad2WTymEGFP	SW180	R2	190711_SW180_SW184_06_R3D_D3D_FFC.tif	OID20141158100	1906.84
mad2WTymEGFP	SW180	R2	190711_SW180_SW184_06_R3D_D3D_FFC.tif	OID2014115853	2693.74
mad2WTymEGFP	SW180	R2	190711_SW180_SW184_06_R3D_D3D_FFC.tif	OID20141158156	2368.34
mad2WTymEGFP	SW180	R2	190711_SW180_SW184_06_R3D_D3D_FFC.tif	OID2014115860	2631.79
mad2WTymEGFP	SW180	R2	190711_SW180_SW184_06_R3D_D3D_FFC.tif	OID20141158151	2321.34
mad2WTymEGFP	SW180	R2	190711_SW180_SW184_06_R3D_D3D_FFC.tif	OID20141158244	1693.7
mad2WTymEGFP	SW180	R2	190711_SW180_SW184_06_R3D_D3D_FFC.tif	OID2014115874	2222.41
mad2WTymEGFP	SW180	R2	190711_SW180_SW184_06_R3D_D3D_FFC.tif	OID20141158155	1933.58
mad2WTymEGFP	SW180	R2	190711_SW180_SW184_06_R3D_D3D_FFC.tif	OID2014115827	2951.62
mad2WTymEGFP	SW180	R2	190711_SW180_SW184_06_R3D_D3D_FFC.tif	OID20141158237	2408.2
mad2WTymEGFP	SW180	R2	190711_SW180_SW184_06_R3D_D3D_FFC.tif	OID2014115844	1833.73
mad2WTymEGFP	SW180	R2	190711_SW180_SW184_06_R3D_D3D_FFC.tif	OID2014115840	3208.83
mad2WTymEGFP	SW180	R2	190711_SW180_SW184_06_R3D_D3D_FFC.tif	OID20141158209	1915.57
mad2WTymEGFP	SW180	R2	190711_SW180_SW184_06_R3D_D3D_FFC.tif	OID20141158169	1838.93
mad2WTymEGFP	SW180	R2	190711_SW180_SW184_06_R3D_D3D_FFC.tif	OID2014115883	1852.42
mad2WTymEGFP	SW180	R2	190711_SW180_SW184_06_R3D_D3D_FFC.tif	OID2014115828	2644.54
mad2WTymEGFP	SW180	R2	190711_SW180_SW184_06_R3D_D3D_FFC.tif	OID20141158148	2308.66
mad2WTymEGFP	SW180	R2	190711_SW180_SW184_06_R3D_D3D_FFC.tif	OID2014115898	2458.42
mad2WTymEGFP	SW180	R2	190711_SW180_SW184_06_R3D_D3D_FFC.tif	OID20141158164	2000.54
mad2WTymEGFP	SW180	R2	190711_SW180_SW184_06_R3D_D3D_FFC.tif	OID20141158125	2387.72
mad2WTymEGFP	SW180	R2	190711_SW180_SW184_06_R3D_D3D_FFC.tif	OID20141158212	1600.38
mad2WTymEGFP	SW180	R2	190711_SW180_SW184_06_R3D_D3D_FFC.tif	OID2014115869	2713.03
mad2WTymEGFP	SW180	R2	190711_SW180_SW184_06_R3D_D3D_FFC.tif	OID20141158180	2273.32
mad2WTymEGFP	SW180	R2	190711_SW180_SW184_06_R3D_D3D_FFC.tif	OID2014115836	2370.95
mad2WTymEGFP	SW180	R2	190711_SW180_SW184_06_R3D_D3D_FFC.tif	OID20141158176	2962.21
mad2WTymEGFP	SW180	R2	190711_SW180_SW184_06_R3D_D3D_FFC.tif	OID20141158259	2227.56
mad2WTymEGFP	SW180	R2	190711_SW180_SW184_06_R3D_D3D_FFC.tif	OID20141158102	2359.29
mad2WTymEGFP	SW180	R2	190711_SW180_SW184_06_R3D_D3D_FFC.tif	OID20141158146	2399.17
mad2WTymEGFP	SW180	R2	190711_SW180_SW184_06_R3D_D3D_FFC.tif	OID20141158228	2182.02
mad2WTymEGFP	SW180	R2	190711_SW180_SW184_06_R3D_D3D_FFC.tif	OID2014115855	2359.61
mad2WTymEGFP	SW180	R2	190711_SW180_SW184_06_R3D_D3D_FFC.tif	OID20141158121	3479.7
mad2WTymEGFP	SW180	R2	190711_SW180_SW184_06_R3D_D3D_FFC.tif	OID2014115849	2890.73
mad2WTymEGFP	SW180	R2	190711_SW180_SW184_06_R3D_D3D_FFC.tif	OID20141158190	2709.62
mad2WTymEGFP	SW180	R2	190711_SW180_SW184_06_R3D_D3D_FFC.tif	OID20141158143	2347.91
mad2WTymEGFP	SW180	R2	190711_SW180_SW184_06_R3D_D3D_FFC.tif	OID2014115870	2132.19
mad2WTymEGFP	SW180	R2	190711_SW180_SW184_06_R3D_D3D_FFC.tif	OID20141158159	2746.1
mad2WTymEGFP	SW180	R2	190711_SW180_SW184_06_R3D_D3D_FFC.tif	OID2014115890	2272.84
mad2WTymEGFP	SW180	R2	190711_SW180_SW184_06_R3D_D3D_FFC.tif	OID20141158158	1783.43
mad2WTymEGFP	SW180	R2	190711_SW180_SW184_06_R3D_D3D_FFC.tif	OID20141158226	1847.99
mad2WTymEGFP	SW180	R2	190711_SW180_SW184_06_R3D_D3D_FFC.tif	OID20141158157	2387.03
mad2WTymEGFP	SW180	R2	190711_SW180_SW184_06_R3D_D3D_FFC.tif	OID20141158101	2118.1
mad2WTymEGFP	SW180	R2	190711_SW180_SW184_06_R3D_D3D_FFC.tif	OID2014115875	2661.54
mad2WTymEGFP	SW180	R2	190711_SW180_SW184_07_R3D_D3D_FFC.tif	OID2014131249	2877.72
mad2WTymEGFP	SW180	R2	190711_SW180_SW184_07_R3D_D3D_FFC.tif	OID2014131187	2175.46
mad2WTymEGFP	SW180	R2	190711_SW180_SW184_07_R3D_D3D_FFC.tif	OID2014131106	2571.79
mad2WTymEGFP	SW180	R2	190711_SW180_SW184_07_R3D_D3D_FFC.tif	OID2014131173	2300.42
mad2WTymEGFP	SW180	R2	190711_SW180_SW184_07_R3D_D3D_FFC.tif	OID2014131153	2194.41
mad2WTymEGFP	SW180	R2	190711_SW180_SW184_07_R3D_D3D_FFC.tif	OID2014131206	1527.85
mad2WTymEGFP	SW180	R2	190711_SW180_SW184_07_R3D_D3D_FFC.tif	OID2014131161	1865.51
mad2WTymEGFP	SW180	R2	190711_SW180_SW184_07_R3D_D3D_FFC.tif	OID201413161	1965.79
mad2WTymEGFP	SW180	R2	190711_SW180_SW184_07_R3D_D3D_FFC.tif	OID2014131231	2120.69
mad2WTymEGFP	SW180	R2	190711_SW180_SW184_07_R3D_D3D_FFC.tif	OID2014131133	2698.36
mad2WTymEGFP	SW180	R2	190711_SW180_SW184_07_R3D_D3D_FFC.tif	OID2014131220	2335.07
mad2WTymEGFP	SW180	R2	190711_SW180_SW184_07_R3D_D3D_FFC.tif	OID2014131171	2769.23
mad2WTymEGFP	SW180	R2	190711_SW180_SW184_07_R3D_D3D_FFC.tif	OID2014131170	2530.54
mad2WTymEGFP	SW180	R2	190711_SW180_SW184_07_R3D_D3D_FFC.tif	OID2014131115	2671.05
mad2WTymEGFP	SW180	R2	190711_SW180_SW184_07_R3D_D3D_FFC.tif	OID2014131252	1969.72
mad2WTymEGFP	SW180	R2	190711_SW180_SW184_07_R3D_D3D_FFC.tif	OID2014131180	2252.91
mad2WTymEGFP	SW180	R2	190711_SW180_SW184_07_R3D_D3D_FFC.tif	OID2014131149	2036.19
mad2WTymEGFP	SW180	R2	190711_SW180_SW184_07_R3D_D3D_FFC.tif	OID2014131237	1997.69
mad2WTymEGFP	SW180	R2	190711_SW180_SW184_07_R3D_D3D_FFC.tif	OID2014131227	2267.72
mad2WTymEGFP	SW180	R2	190711_SW180_SW184_07_R3D_D3D_FFC.tif	OID201413144	2961.24
mad2WTymEGFP	SW180	R2	190711_SW180_SW184_07_R3D_D3D_FFC.tif	OID2014131142	2805.75
mad2WTymEGFP	SW180	R2	190711_SW180_SW184_07_R3D_D3D_FFC.tif	OID201413162	2819.4
mad2WTymEGFP	SW180	R2	190711_SW180_SW184_07_R3D_D3D_FFC.tif	OID201413186	2255.29
mad2WTymEGFP	SW180	R2	190711_SW180_SW184_07_R3D_D3D_FFC.tif	OID2014131163	2032.52
mad2WTymEGFP	SW180	R2	190711_SW180_SW184_07_R3D_D3D_FFC.tif	OID2014131216	3172.9
mad2WTymEGFP	SW180	R2	190711_SW180_SW184_07_R3D_D3D_FFC.tif	OID2014131238	1686.29
mad2WTymEGFP	SW180	R2	190711_SW180_SW184_07_R3D_D3D_FFC.tif	OID2014131257	1988.17
mad2WTymEGFP	SW180	R2	190711_SW180_SW184_07_R3D_D3D_FFC.tif	OID2014131165	2200.09
mad2WTymEGFP	SW180	R2	190711_SW180_SW184_07_R3D_D3D_FFC.tif	OID201413166	2904.37
mad2WTymEGFP	SW180	R2	190711_SW180_SW184_07_R3D_D3D_FFC.tif	OID2014131203	1535.94
mad2WTymEGFP	SW180	R2	190711_SW180_SW184_07_R3D_D3D_FFC.tif	OID201413195	1734.93
mad2WTymEGFP	SW180	R2	190711_SW180_SW184_07_R3D_D3D_FFC.tif	OID201413153	2829.68
mad2WTymEGFP	SW180	R2	190711_SW180_SW184_07_R3D_D3D_FFC.tif	OID2014131202	3138.08
mad2WTymEGFP	SW180	R2	190711_SW180_SW184_07_R3D_D3D_FFC.tif	OID2014131175	1293.04
mad2WTymEGFP	SW180	R2	190711_SW180_SW184_07_R3D_D3D_FFC.tif	OID2014131129	2107.43
mad2WTymEGFP	SW180	R2	190711_SW180_SW184_07_R3D_D3D_FFC.tif	OID2014131168	2113.77
mad2WTymEGFP	SW180	R2	190711_SW180_SW184_07_R3D_D3D_FFC.tif	OID2014131194	2075.53
mad2WTymEGFP	SW180	R2	190711_SW180_SW184_07_R3D_D3D_FFC.tif	OID2014131218	1862.97
mad2WTymEGFP	SW180	R2	190711_SW180_SW184_07_R3D_D3D_FFC.tif	OID2014131109	2409.04
mad2WTymEGFP	SW180	R2	190711_SW180_SW184_07_R3D_D3D_FFC.tif	OID201413156	3014.22
mad2WTymEGFP	SW180	R2	190711_SW180_SW184_07_R3D_D3D_FFC.tif	OID2014131159	2969.18
mad2WTymEGFP	SW180	R2	190711_SW180_SW184_07_R3D_D3D_FFC.tif	OID201413170	2438.63
mad2WTymEGFP	SW180	R2	190711_SW180_SW184_07_R3D_D3D_FFC.tif	OID2014131258	1745.57
mad2WTymEGFP	SW180	R2	190711_SW180_SW184_07_R3D_D3D_FFC.tif	OID2014131155	2661.4
mad2WTymEGFP	SW180	R2	190711_SW180_SW184_07_R3D_D3D_FFC.tif	OID2014131183	1864.63
mad2WTymEGFP	SW180	R2	190711_SW180_SW184_07_R3D_D3D_FFC.tif	OID2014131243	2244.69
mad2WTymEGFP	SW180	R2	190711_SW180_SW184_07_R3D_D3D_FFC.tif	OID2014131188	2047.98
mad2WTymEGFP	SW180	R2	190711_SW180_SW184_07_R3D_D3D_FFC.tif	OID2014131199	2788.72
mad2WTymEGFP	SW180	R2	190711_SW180_SW184_07_R3D_D3D_FFC.tif	OID2014131242	2650.61
mad2WTymEGFP	SW180	R2	190711_SW180_SW184_07_R3D_D3D_FFC.tif	OID2014131147	2500.96
mad2WTymEGFP	SW180	R2	190711_SW180_SW184_07_R3D_D3D_FFC.tif	OID2014131150	3796.26
mad2WTymEGFP	SW180	R2	190711_SW180_SW184_07_R3D_D3D_FFC.tif	OID201413147	2802.02
mad2WTymEGFP	SW180	R2	190711_SW180_SW184_07_R3D_D3D_FFC.tif	OID2014131122	1708.68
mad2WTymEGFP	SW180	R2	190711_SW180_SW184_07_R3D_D3D_FFC.tif	OID201413169	2191.94
mad2WTymEGFP	SW180	R2	190711_SW180_SW184_07_R3D_D3D_FFC.tif	OID2014131241	2115.45
mad2WTymEGFP	SW180	R2	190711_SW180_SW184_07_R3D_D3D_FFC.tif	OID2014131250	1743.79
mad2WTymEGFP	SW180	R2	190711_SW180_SW184_07_R3D_D3D_FFC.tif	OID2014131156	1940.7
mad2WTymEGFP	SW180	R2	190711_SW180_SW184_07_R3D_D3D_FFC.tif	OID2014131135	2658.82
mad2WTymEGFP	SW180	R2	190711_SW180_SW184_07_R3D_D3D_FFC.tif	OID2014131215	2458.91
mad2WTymEGFP	SW180	R2	190711_SW180_SW184_07_R3D_D3D_FFC.tif	OID201413172	3137.56
mad2WTymEGFP	SW180	R2	190711_SW180_SW184_07_R3D_D3D_FFC.tif	OID201413199	1338.23
mad2WTymEGFP	SW180	R2	190711_SW180_SW184_07_R3D_D3D_FFC.tif	OID201413165	2231.88
mad2WTymEGFP	SW180	R2	190711_SW180_SW184_07_R3D_D3D_FFC.tif	OID2014131140	2728.73
mad2WTymEGFP	SW180	R2	190711_SW180_SW184_07_R3D_D3D_FFC.tif	OID2014131222	2317.67
mad2WTymEGFP	SW180	R2	190711_SW180_SW184_07_R3D_D3D_FFC.tif	OID201413181	3722.7
mad2WTymEGFP	SW180	R2	190711_SW180_SW184_07_R3D_D3D_FFC.tif	OID201413154	2490.19
mad2WTymEGFP	SW180	R2	190711_SW180_SW184_07_R3D_D3D_FFC.tif	OID2014131131	1268.9
mad2WTymEGFP	SW180	R2	190711_SW180_SW184_07_R3D_D3D_FFC.tif	OID2014131233	2103.57
mad2WTymEGFP	SW180	R2	190711_SW180_SW184_08_R3D_D3D_FFC.tif	OID2014132256	2894.8
mad2WTymEGFP	SW180	R2	190711_SW180_SW184_08_R3D_D3D_FFC.tif	OID2014132280	1988.18
mad2WTymEGFP	SW180	R2	190711_SW180_SW184_08_R3D_D3D_FFC.tif	OID20141322146	3278
mad2WTymEGFP	SW180	R2	190711_SW180_SW184_08_R3D_D3D_FFC.tif	OID2014132272	2529.94
mad2WTymEGFP	SW180	R2	190711_SW180_SW184_08_R3D_D3D_FFC.tif	OID2014132299	2416.21
mad2WTymEGFP	SW180	R2	190711_SW180_SW184_08_R3D_D3D_FFC.tif	OID2014132252	1920.07
mad2WTymEGFP	SW180	R2	190711_SW180_SW184_08_R3D_D3D_FFC.tif	OID20141322129	2437.19
mad2WTymEGFP	SW180	R2	190711_SW180_SW184_08_R3D_D3D_FFC.tif	OID2014132286	1888.61
mad2WTymEGFP	SW180	R2	190711_SW180_SW184_08_R3D_D3D_FFC.tif	OID2014132260	1995.97
mad2WTymEGFP	SW180	R2	190711_SW180_SW184_08_R3D_D3D_FFC.tif	OID20141322137	2317
mad2WTymEGFP	SW180	R2	190711_SW180_SW184_08_R3D_D3D_FFC.tif	OID20141322116	2180.73
mad2WTymEGFP	SW180	R2	190711_SW180_SW184_08_R3D_D3D_FFC.tif	OID20141322138	2194.97
mad2WTymEGFP	SW180	R2	190711_SW180_SW184_08_R3D_D3D_FFC.tif	OID2014132239	1775.07
mad2WTymEGFP	SW180	R2	190711_SW180_SW184_08_R3D_D3D_FFC.tif	OID2014132234	2134.56
mad2WTymEGFP	SW180	R2	190711_SW180_SW184_08_R3D_D3D_FFC.tif	OID2014132257	2212.49
mad2WTymEGFP	SW180	R2	190711_SW180_SW184_08_R3D_D3D_FFC.tif	OID20141322117	1990.12
mad2WTymEGFP	SW180	R2	190711_SW180_SW184_08_R3D_D3D_FFC.tif	OID2014132211	2696.89
mad2WTymEGFP	SW180	R2	190711_SW180_SW184_08_R3D_D3D_FFC.tif	OID2014132267	2614.73
mad2WTymEGFP	SW180	R2	190711_SW180_SW184_08_R3D_D3D_FFC.tif	OID2014132277	3786.35
mad2WTymEGFP	SW180	R2	190711_SW180_SW184_08_R3D_D3D_FFC.tif	OID2014132292	1830.4
mad2WTymEGFP	SW180	R2	190711_SW180_SW184_08_R3D_D3D_FFC.tif	OID2014132230	2894.33
mad2WTymEGFP	SW180	R2	190711_SW180_SW184_08_R3D_D3D_FFC.tif	OID20141322135	2962.55
mad2WTymEGFP	SW180	R2	190711_SW180_SW184_08_R3D_D3D_FFC.tif	OID2014132220	2199.05
mad2WTymEGFP	SW180	R2	190711_SW180_SW184_08_R3D_D3D_FFC.tif	OID2014132254	1865.29
mad2WTymEGFP	SW180	R2	190711_SW180_SW184_08_R3D_D3D_FFC.tif	OID2014132258	1822.09
mad2WTymEGFP	SW180	R2	190711_SW180_SW184_09_R3D_D3D_FFC.tif	OID2014133289	2782.22
mad2WTymEGFP	SW180	R2	190711_SW180_SW184_09_R3D_D3D_FFC.tif	OID20141332138	1930.64
mad2WTymEGFP	SW180	R2	190711_SW180_SW184_09_R3D_D3D_FFC.tif	OID2014133288	2415.13
mad2WTymEGFP	SW180	R2	190711_SW180_SW184_09_R3D_D3D_FFC.tif	OID2014133252	1797.46
mad2WTymEGFP	SW180	R2	190711_SW180_SW184_09_R3D_D3D_FFC.tif	OID20141332146	2199.6
mad2WTymEGFP	SW180	R2	190711_SW180_SW184_09_R3D_D3D_FFC.tif	OID20141332132	1827.79
mad2WTymEGFP	SW180	R2	190711_SW180_SW184_09_R3D_D3D_FFC.tif	OID2014133224	3042.22
mad2WTymEGFP	SW180	R2	190711_SW180_SW184_09_R3D_D3D_FFC.tif	OID2014133232	2249.99
mad2WTymEGFP	SW180	R2	190711_SW180_SW184_09_R3D_D3D_FFC.tif	OID20141332145	1725.23
mad2WTymEGFP	SW180	R2	190711_SW180_SW184_09_R3D_D3D_FFC.tif	OID2014133249	3027.45
mad2WTymEGFP	SW180	R2	190711_SW180_SW184_09_R3D_D3D_FFC.tif	OID2014133290	2135.44
mad2WTymEGFP	SW180	R2	190711_SW180_SW184_09_R3D_D3D_FFC.tif	OID2014133292	1987.77
mad2WTymEGFP	SW180	R2	190711_SW180_SW184_09_R3D_D3D_FFC.tif	OID20141332122	2162.44
mad2WTymEGFP	SW180	R2	190711_SW180_SW184_09_R3D_D3D_FFC.tif	OID20141332108	2300.79
mad2WTymEGFP	SW180	R2	190711_SW180_SW184_09_R3D_D3D_FFC.tif	OID2014133274	2185.76
mad2WTymEGFP	SW180	R2	190711_SW180_SW184_09_R3D_D3D_FFC.tif	OID2014133210	3388.59
mad2WTymEGFP	SW180	R2	190711_SW180_SW184_09_R3D_D3D_FFC.tif	OID2014133276	2955.72
mad2WTymEGFP	SW180	R2	190711_SW180_SW184_09_R3D_D3D_FFC.tif	OID2014133211	2994.16
mad2WTymEGFP	SW180	R2	190711_SW180_SW184_09_R3D_D3D_FFC.tif	OID20141332131	1650.46
mad2WTymEGFP	SW180	R2	190711_SW180_SW184_10_R3D_D3D_FFC.tif	OID20141520210	2516.92
mad2WTymEGFP	SW180	R2	190711_SW180_SW184_10_R3D_D3D_FFC.tif	OID20141520165	2004.7
mad2WTymEGFP	SW180	R2	190711_SW180_SW184_10_R3D_D3D_FFC.tif	OID20141520144	2208.99
mad2WTymEGFP	SW180	R2	190711_SW180_SW184_10_R3D_D3D_FFC.tif	OID2014152065	2163.41
mad2WTymEGFP	SW180	R2	190711_SW180_SW184_10_R3D_D3D_FFC.tif	OID2014152032	2544.04
mad2WTymEGFP	SW180	R2	190711_SW180_SW184_10_R3D_D3D_FFC.tif	OID20141520209	1692.12
mad2WTymEGFP	SW180	R2	190711_SW180_SW184_10_R3D_D3D_FFC.tif	OID20141520222	2308.82
mad2WTymEGFP	SW180	R2	190711_SW180_SW184_10_R3D_D3D_FFC.tif	OID20141520119	2118.15
mad2WTymEGFP	SW180	R2	190711_SW180_SW184_10_R3D_D3D_FFC.tif	OID2014152097	2134.38
mad2WTymEGFP	SW180	R2	190711_SW180_SW184_10_R3D_D3D_FFC.tif	OID20141520151	2812.84
mad2WTymEGFP	SW180	R2	190711_SW180_SW184_10_R3D_D3D_FFC.tif	OID20141520227	1901.62
mad2WTymEGFP	SW180	R2	190711_SW180_SW184_10_R3D_D3D_FFC.tif	OID20141520181	1673.23
mad2WTymEGFP	SW180	R2	190711_SW180_SW184_10_R3D_D3D_FFC.tif	OID2014152055	3195.59
mad2WTymEGFP	SW180	R2	190711_SW180_SW184_10_R3D_D3D_FFC.tif	OID20141520110	2957.1
mad2WTymEGFP	SW180	R2	190711_SW180_SW184_10_R3D_D3D_FFC.tif	OID2014152022	2853
mad2WTymEGFP	SW180	R2	190711_SW180_SW184_10_R3D_D3D_FFC.tif	OID20141520238	2033.78
mad2WTymEGFP	SW180	R2	190711_SW180_SW184_10_R3D_D3D_FFC.tif	OID20141520237	2680.18
mad2WTymEGFP	SW180	R2	190711_SW180_SW184_10_R3D_D3D_FFC.tif	OID20141520191	2125.33
mad2WTymEGFP	SW180	R2	190711_SW180_SW184_10_R3D_D3D_FFC.tif	OID20141520180	2382.03
mad2WTymEGFP	SW180	R2	190711_SW180_SW184_10_R3D_D3D_FFC.tif	OID20141520162	2423.89
mad2WTymEGFP	SW180	R2	190711_SW180_SW184_10_R3D_D3D_FFC.tif	OID2014152049	2753.47
mad2WTymEGFP	SW180	R2	190711_SW180_SW184_10_R3D_D3D_FFC.tif	OID20141520224	2081.13
mad2WTymEGFP	SW180	R2	190711_SW180_SW184_10_R3D_D3D_FFC.tif	OID20141520142	2752.51
mad2WTymEGFP	SW180	R2	190711_SW180_SW184_10_R3D_D3D_FFC.tif	OID2014152089	2106.1
mad2WTymEGFP	SW180	R2	190711_SW180_SW184_10_R3D_D3D_FFC.tif	OID20141520208	2110.35
mad2WTymEGFP	SW180	R2	190711_SW180_SW184_10_R3D_D3D_FFC.tif	OID20141520204	2519.42
mad2WTymEGFP	SW180	R2	190711_SW180_SW184_10_R3D_D3D_FFC.tif	OID20141520202	2331.04
mad2WTymEGFP	SW180	R2	190711_SW180_SW184_10_R3D_D3D_FFC.tif	OID2014152054	3447.24
mad2WTymEGFP	SW180	R2	190711_SW180_SW184_10_R3D_D3D_FFC.tif	OID20141520143	2695.6
mad2WTymEGFP	SW180	R2	190711_SW180_SW184_10_R3D_D3D_FFC.tif	OID2014152098	1724.96
mad2WTymEGFP	SW180	R2	190711_SW180_SW184_10_R3D_D3D_FFC.tif	OID2014152061	2005.27
mad2WTymEGFP	SW180	R2	190711_SW180_SW184_10_R3D_D3D_FFC.tif	OID20141520150	2121.56
mad2WTymEGFP	SW180	R2	190711_SW180_SW184_10_R3D_D3D_FFC.tif	OID20141520258	3185.31
mad2WTymEGFP	SW180	R2	190711_SW180_SW184_10_R3D_D3D_FFC.tif	OID20141520198	1642.4
mad2WTymEGFP	SW180	R2	190711_SW180_SW184_10_R3D_D3D_FFC.tif	OID2014152093	2304.04
mad2WTymEGFP	SW180	R2	190711_SW180_SW184_10_R3D_D3D_FFC.tif	OID20141520220	2016.2
mad2WTymEGFP	SW180	R2	190711_SW180_SW184_10_R3D_D3D_FFC.tif	OID20141520206	2521.45
mad2WTymEGFP	SW180	R2	190711_SW180_SW184_10_R3D_D3D_FFC.tif	OID2014152056	3588.49
mad2WTymEGFP	SW180	R2	190711_SW180_SW184_10_R3D_D3D_FFC.tif	OID20141520216	1952.5
mad2WTymEGFP	SW180	R2	190711_SW180_SW184_10_R3D_D3D_FFC.tif	OID20141520105	3036.94
mad2WTymEGFP	SW180	R2	190711_SW180_SW184_10_R3D_D3D_FFC.tif	OID20141520225	1578.69
mad2WTymEGFP	SW180	R2	190711_SW180_SW184_10_R3D_D3D_FFC.tif	OID2014152068	2406.49
mad2WTymEGFP	SW180	R2	190711_SW180_SW184_10_R3D_D3D_FFC.tif	OID20141520212	1939.26
mad2WTymEGFP	SW180	R2	190711_SW180_SW184_11_R3D_D3D_FFC.tif	OID20141552198	2245.15
mad2WTymEGFP	SW180	R2	190711_SW180_SW184_11_R3D_D3D_FFC.tif	OID20141552169	2682.5
mad2WTymEGFP	SW180	R2	190711_SW180_SW184_11_R3D_D3D_FFC.tif	OID20141552201	2217.25
mad2WTymEGFP	SW180	R2	190711_SW180_SW184_11_R3D_D3D_FFC.tif	OID2014155287	3590.95
mad2WTymEGFP	SW180	R2	190711_SW180_SW184_11_R3D_D3D_FFC.tif	OID20141552176	3643.7
mad2WTymEGFP	SW180	R2	190711_SW180_SW184_11_R3D_D3D_FFC.tif	OID20141552144	2821.17
mad2WTymEGFP	SW180	R2	190711_SW180_SW184_11_R3D_D3D_FFC.tif	OID20141552115	2069.9
mad2WTymEGFP	SW180	R2	190711_SW180_SW184_11_R3D_D3D_FFC.tif	OID20141552202	2144.73
mad2WTymEGFP	SW180	R2	190711_SW180_SW184_11_R3D_D3D_FFC.tif	OID20141552225	2884.68
mad2WTymEGFP	SW180	R2	190711_SW180_SW184_11_R3D_D3D_FFC.tif	OID20141552166	2627.71
mad2WTymEGFP	SW180	R2	190711_SW180_SW184_11_R3D_D3D_FFC.tif	OID20141552165	2631.72
mad2WTymEGFP	SW180	R2	190711_SW180_SW184_11_R3D_D3D_FFC.tif	OID20141552196	2742.76
mad2WTymEGFP	SW180	R2	190711_SW180_SW184_11_R3D_D3D_FFC.tif	OID20141552228	2065.6
mad2WTymEGFP	SW180	R2	190711_SW180_SW184_11_R3D_D3D_FFC.tif	OID20141552136	2304.03
mad2WTymEGFP	SW180	R2	190711_SW180_SW184_11_R3D_D3D_FFC.tif	OID2014155283	3182.48
mad2WTymEGFP	SW180	R2	190711_SW180_SW184_11_R3D_D3D_FFC.tif	OID20141552126	2714.5
mad2WTymEGFP	SW180	R2	190711_SW180_SW184_11_R3D_D3D_FFC.tif	OID20141552160	2450.71
mad2WTymEGFP	SW180	R2	190711_SW180_SW184_11_R3D_D3D_FFC.tif	OID20141552197	2805.47
mad2WTymEGFP	SW180	R2	190711_SW180_SW184_11_R3D_D3D_FFC.tif	OID20141552139	1377.89
mad2WTymEGFP	SW180	R2	190711_SW180_SW184_11_R3D_D3D_FFC.tif	OID2014155228	3360.91
mad2WTymEGFP	SW180	R2	190711_SW180_SW184_11_R3D_D3D_FFC.tif	OID20141552213	2354.07
mad2WTymEGFP	SW180	R2	190711_SW180_SW184_11_R3D_D3D_FFC.tif	OID20141552148	2056.11
mad2WTymEGFP	SW180	R2	190711_SW180_SW184_11_R3D_D3D_FFC.tif	OID20141552188	2779.37
mad2WTymEGFP	SW180	R2	190711_SW180_SW184_11_R3D_D3D_FFC.tif	OID20141552223	2684.8
mad2WTymEGFP	SW180	R2	190711_SW180_SW184_11_R3D_D3D_FFC.tif	OID20141552227	1979.29
mad2WTymEGFP	SW180	R2	190711_SW180_SW184_11_R3D_D3D_FFC.tif	OID20141552175	2521.85
mad2WTymEGFP	SW180	R2	190711_SW180_SW184_11_R3D_D3D_FFC.tif	OID20141552120	1547.44
mad2WTymEGFP	SW180	R2	190711_SW180_SW184_11_R3D_D3D_FFC.tif	OID20141552181	3124.76
mad2WTymEGFP	SW180	R2	190711_SW180_SW184_11_R3D_D3D_FFC.tif	OID20141552211	3357.18
mad2WTymEGFP	SW180	R2	190711_SW180_SW184_11_R3D_D3D_FFC.tif	OID20141552131	3283.69
mad2WTymEGFP	SW180	R2	190711_SW180_SW184_11_R3D_D3D_FFC.tif	OID2014155261	3415.26
mad2WTymEGFP	SW180	R2	190711_SW180_SW184_11_R3D_D3D_FFC.tif	OID20141552199	2292.69
mad2WTymEGFP	SW180	R2	190711_SW180_SW184_11_R3D_D3D_FFC.tif	OID2014155295	3083.93
mad2WTymEGFP	SW180	R2	190711_SW180_SW184_11_R3D_D3D_FFC.tif	OID20141552172	2275.82
mad2WTymEGFP	SW180	R2	190711_SW180_SW184_11_R3D_D3D_FFC.tif	OID20141552145	2501.84
mad2WTymEGFP	SW180	R2	190711_SW180_SW184_11_R3D_D3D_FFC.tif	OID20141552212	2599.79
mad2WTymEGFP	SW180	R2	190711_SW180_SW184_11_R3D_D3D_FFC.tif	OID2014155289	2504.3
mad2WTymEGFP	SW180	R2	190711_SW180_SW184_11_R3D_D3D_FFC.tif	OID20141552164	2602.01
mad2WTymEGFP	SW180	R2	190711_SW180_SW184_11_R3D_D3D_FFC.tif	OID2014155284	3237.24
mad2WTymEGFP	SW180	R2	190711_SW180_SW184_11_R3D_D3D_FFC.tif	OID20141552180	2494.84
mad2WTymEGFP	SW180	R2	190711_SW180_SW184_11_R3D_D3D_FFC.tif	OID2014155275	2973.1
mad2WTymEGFP	SW180	R2	190711_SW180_SW184_11_R3D_D3D_FFC.tif	OID20141552187	2845.48
mad2WTymEGFP	SW180	R2	190711_SW180_SW184_11_R3D_D3D_FFC.tif	OID20141552103	3303.98
mad2WTymEGFP	SW180	R2	190711_SW180_SW184_11_R3D_D3D_FFC.tif	OID2014155233	1981.86
mad2WTymEGFP	SW180	R2	190711_SW180_SW184_11_R3D_D3D_FFC.tif	OID2014155267	2739.28
mad2WTymEGFP	SW180	R2	190711_SW180_SW184_12_R3D_D3D_FFC.tif	OID20141664	2008.51
mad2WTymEGFP	SW180	R2	190711_SW180_SW184_12_R3D_D3D_FFC.tif	OID2014166137	2271.13
mad2WTymEGFP	SW180	R2	190711_SW180_SW184_12_R3D_D3D_FFC.tif	OID201416627	2555.89
mad2WTymEGFP	SW180	R2	190711_SW180_SW184_12_R3D_D3D_FFC.tif	OID201416668	2081.34
mad2WTymEGFP	SW180	R2	190711_SW180_SW184_12_R3D_D3D_FFC.tif	OID201416645	2584.77
mad2WTymEGFP	SW180	R2	190711_SW180_SW184_12_R3D_D3D_FFC.tif	OID201416685	2114.68
mad2WTymEGFP	SW180	R2	190711_SW180_SW184_12_R3D_D3D_FFC.tif	OID201416689	2287.85
mad2WTymEGFP	SW180	R2	190711_SW180_SW184_12_R3D_D3D_FFC.tif	OID2014166121	2112.12
mad2WTymEGFP	SW180	R2	190711_SW180_SW184_12_R3D_D3D_FFC.tif	OID201416616	2092.79
mad2WTymEGFP	SW180	R2	190711_SW180_SW184_12_R3D_D3D_FFC.tif	OID2014166117	3085.95
mad2WTymEGFP	SW180	R2	190711_SW180_SW184_12_R3D_D3D_FFC.tif	OID201416670	2355.58
mad2WTymEGFP	SW180	R2	190711_SW180_SW184_12_R3D_D3D_FFC.tif	OID2014166160	1900.48
mad2WTymEGFP	SW180	R2	190711_SW180_SW184_12_R3D_D3D_FFC.tif	OID201416664	2304.61
mad2WTymEGFP	SW180	R2	190711_SW180_SW184_12_R3D_D3D_FFC.tif	OID2014166111	1810.4
mad2WTymEGFP	SW180	R2	190711_SW180_SW184_12_R3D_D3D_FFC.tif	OID201416671	2440.82
mad2WTymEGFP	SW180	R2	190711_SW180_SW184_12_R3D_D3D_FFC.tif	OID2014166146	1630.38
mad2WTymEGFP	SW180	R2	190711_SW180_SW184_12_R3D_D3D_FFC.tif	OID201416638	2688.6
mad2WTymEGFP	SW180	R2	190711_SW180_SW184_12_R3D_D3D_FFC.tif	OID201416641	2879.67
mad2WTymEGFP	SW180	R2	190711_SW180_SW184_12_R3D_D3D_FFC.tif	OID2014166131	2429.04
mad2WTymEGFP	SW180	R2	190711_SW180_SW184_12_R3D_D3D_FFC.tif	OID201416660	3136.23
mad2WTymEGFP	SW180	R2	190711_SW180_SW184_12_R3D_D3D_FFC.tif	OID201416674	2279.73
mad2WTymEGFP	SW180	R2	190711_SW180_SW184_12_R3D_D3D_FFC.tif	OID201416642	2951.47
mad2WTymEGFP	SW180	R2	190711_SW180_SW184_12_R3D_D3D_FFC.tif	OID201416640	2604.87
mad2WTymEGFP	SW180	R2	190711_SW180_SW184_12_R3D_D3D_FFC.tif	OID201416649	2321.38
mad2WTymEGFP	SW180	R2	190711_SW180_SW184_12_R3D_D3D_FFC.tif	OID2014166113	1916.79
mad2WTymEGFP	SW180	R2	190711_SW180_SW184_12_R3D_D3D_FFC.tif	OID201416694	2771.23
mad2WTymEGFP	SW180	R2	190711_SW180_SW184_12_R3D_D3D_FFC.tif	OID201416656	3057.55
mad2WTymEGFP	SW180	R2	190711_SW180_SW184_12_R3D_D3D_FFC.tif	OID2014166140	1812.15
mad2WTymEGFP	SW180	R2	190711_SW180_SW184_13_R3D_D3D_FFC.tif	OID20141619284	2658.25
mad2WTymEGFP	SW180	R2	190711_SW180_SW184_13_R3D_D3D_FFC.tif	OID20141619262	2481.01
mad2WTymEGFP	SW180	R2	190711_SW180_SW184_13_R3D_D3D_FFC.tif	OID20141619116	3677.07
mad2WTymEGFP	SW180	R2	190711_SW180_SW184_13_R3D_D3D_FFC.tif	OID20141619135	3635.38
mad2WTymEGFP	SW180	R2	190711_SW180_SW184_13_R3D_D3D_FFC.tif	OID2014161958	3390.22
mad2WTymEGFP	SW180	R2	190711_SW180_SW184_13_R3D_D3D_FFC.tif	OID20141619296	2812.39
mad2WTymEGFP	SW180	R2	190711_SW180_SW184_13_R3D_D3D_FFC.tif	OID20141619291	2112.7
mad2WTymEGFP	SW180	R2	190711_SW180_SW184_13_R3D_D3D_FFC.tif	OID20141619220	2501.32
mad2WTymEGFP	SW180	R2	190711_SW180_SW184_13_R3D_D3D_FFC.tif	OID201416196	4939.62
mad2WTymEGFP	SW180	R2	190711_SW180_SW184_13_R3D_D3D_FFC.tif	OID2014161972	4013.1
mad2WTymEGFP	SW180	R2	190711_SW180_SW184_13_R3D_D3D_FFC.tif	OID20141619110	4103.45
mad2WTymEGFP	SW180	R2	190711_SW180_SW184_13_R3D_D3D_FFC.tif	OID20141619272	2515.61
mad2WTymEGFP	SW180	R2	190711_SW180_SW184_13_R3D_D3D_FFC.tif	OID2014161920	3735.57
mad2WTymEGFP	SW180	R2	190711_SW180_SW184_13_R3D_D3D_FFC.tif	OID20141619138	3276.29
mad2WTymEGFP	SW180	R2	190711_SW180_SW184_13_R3D_D3D_FFC.tif	OID20141619142	2728.73
mad2WTymEGFP	SW180	R2	190711_SW180_SW184_13_R3D_D3D_FFC.tif	OID2014161994	3078.57
mad2WTymEGFP	SW180	R2	190711_SW180_SW184_13_R3D_D3D_FFC.tif	OID2014161917	4174.78
mad2WTymEGFP	SW180	R2	190711_SW180_SW184_13_R3D_D3D_FFC.tif	OID2014161971	3266.32
mad2WTymEGFP	SW180	R2	190711_SW180_SW184_13_R3D_D3D_FFC.tif	OID20141619320	2677.41
mad2WTymEGFP	SW180	R2	190711_SW180_SW184_13_R3D_D3D_FFC.tif	OID2014161919	4103.66
mad2WTymEGFP	SW180	R2	190711_SW180_SW184_13_R3D_D3D_FFC.tif	OID20141619187	2533.22
mad2WTymEGFP	SW180	R2	190711_SW180_SW184_13_R3D_D3D_FFC.tif	OID2014161939	3943.95
mad2WTymEGFP	SW180	R2	190711_SW180_SW184_13_R3D_D3D_FFC.tif	OID2014161918	3710.24
mad2WTymEGFP	SW180	R2	190711_SW180_SW184_13_R3D_D3D_FFC.tif	OID20141619165	3517.96
mad2WTymEGFP	SW180	R2	190711_SW180_SW184_13_R3D_D3D_FFC.tif	OID20141619131	3863.36
mad2WTymEGFP	SW180	R2	190711_SW180_SW184_13_R3D_D3D_FFC.tif	OID20141619273	2975.7
mad2WTymEGFP	SW180	R2	190711_SW180_SW184_13_R3D_D3D_FFC.tif	OID20141619299	2108.34
mad2WTymEGFP	SW180	R2	190711_SW180_SW184_13_R3D_D3D_FFC.tif	OID20141619218	3130.86
mad2WTymEGFP	SW180	R2	190711_SW180_SW184_13_R3D_D3D_FFC.tif	OID20141619145	3148.01
mad2WTymEGFP	SW180	R2	190711_SW180_SW184_13_R3D_D3D_FFC.tif	OID20141619111	3930.51
mad2WTymEGFP	SW180	R2	190711_SW180_SW184_13_R3D_D3D_FFC.tif	OID20141619212	2866.38
mad2WTymEGFP	SW180	R2	190711_SW180_SW184_13_R3D_D3D_FFC.tif	OID20141619126	3763.77
mad2WTymEGFP	SW180	R2	190711_SW180_SW184_13_R3D_D3D_FFC.tif	OID2014161977	3757.26
mad2WTymEGFP	SW180	R2	190711_SW180_SW184_13_R3D_D3D_FFC.tif	OID20141619234	2978.39
mad2WTymEGFP	SW180	R2	190711_SW180_SW184_13_R3D_D3D_FFC.tif	OID20141619129	3573.5
mad2WTymEGFP	SW180	R2	190711_SW180_SW184_13_R3D_D3D_FFC.tif	OID2014161929	3745.23
mad2WTymEGFP	SW180	R2	190711_SW180_SW184_13_R3D_D3D_FFC.tif	OID20141619253	2704.01
mad2WTymEGFP	SW180	R2	190711_SW180_SW184_13_R3D_D3D_FFC.tif	OID20141619271	2875.39
mad2WTymEGFP	SW180	R2	190711_SW180_SW184_13_R3D_D3D_FFC.tif	OID20141619236	2975.49
mad2WTymEGFP	SW180	R2	190711_SW180_SW184_13_R3D_D3D_FFC.tif	OID20141619210	3426.98
mad2WTymEGFP	SW180	R2	190711_SW180_SW184_13_R3D_D3D_FFC.tif	OID20141619241	3147.44
mad2WTymEGFP	SW180	R2	190711_SW180_SW184_13_R3D_D3D_FFC.tif	OID2014161951	3620.56
mad2WTymEGFP	SW180	R2	190711_SW180_SW184_13_R3D_D3D_FFC.tif	OID20141619298	3674.14
mad2WTymEGFP	SW180	R2	190711_SW180_SW184_13_R3D_D3D_FFC.tif	OID20141619102	3378.98
mad2WTymEGFP	SW180	R2	190711_SW180_SW184_13_R3D_D3D_FFC.tif	OID20141619179	3363.81
mad2WTymEGFP	SW180	R2	190711_SW180_SW184_13_R3D_D3D_FFC.tif	OID2014161959	2603.46
mad2WTymEGFP	SW180	R2	190711_SW180_SW184_13_R3D_D3D_FFC.tif	OID20141619214	4601.48
mad2WTymEGFP	SW180	R2	190711_SW180_SW184_13_R3D_D3D_FFC.tif	OID20141619121	2784.38
mad2WTymEGFP	SW180	R2	190711_SW180_SW184_13_R3D_D3D_FFC.tif	OID20141619319	3387.08
mad2WTymEGFP	SW180	R2	190711_SW180_SW184_13_R3D_D3D_FFC.tif	OID20141619164	3033.01
mad2WTymEGFP	SW180	R2	190711_SW180_SW184_13_R3D_D3D_FFC.tif	OID20141619311	3678.39
mad2WTymEGFP	SW180	R2	190711_SW180_SW184_13_R3D_D3D_FFC.tif	OID20141619148	4450.45
mad2WTymEGFP	SW180	R2	190711_SW180_SW184_13_R3D_D3D_FFC.tif	OID20141619240	2938.97
mad2WTymEGFP	SW180	R2	190711_SW180_SW184_13_R3D_D3D_FFC.tif	OID2014161914	4102.93
mad2WTymEGFP	SW180	R2	190711_SW180_SW184_13_R3D_D3D_FFC.tif	OID2014161913	4584.65
mad2WTymEGFP	SW180	R2	190711_SW180_SW184_13_R3D_D3D_FFC.tif	OID20141619176	3228.24
mad2WTymEGFP	SW180	R2	190711_SW180_SW184_13_R3D_D3D_FFC.tif	OID20141619203	3693.68
mad2WTymEGFP	SW180	R2	190711_SW180_SW184_13_R3D_D3D_FFC.tif	OID20141619259	4103.89
mad2WTymEGFP	SW180	R2	190711_SW180_SW184_16_R3D_D3D_FFC.tif	OID20141650110	2115.66
mad2WTymEGFP	SW180	R2	190711_SW180_SW184_16_R3D_D3D_FFC.tif	OID20141650201	2120.74
mad2WTymEGFP	SW180	R2	190711_SW180_SW184_16_R3D_D3D_FFC.tif	OID20141650174	2414.9
mad2WTymEGFP	SW180	R2	190711_SW180_SW184_16_R3D_D3D_FFC.tif	OID20141650123	2806.91
mad2WTymEGFP	SW180	R2	190711_SW180_SW184_16_R3D_D3D_FFC.tif	OID20141650106	2663.78
mad2WTymEGFP	SW180	R2	190711_SW180_SW184_16_R3D_D3D_FFC.tif	OID2014165028	2371.71
mad2WTymEGFP	SW180	R2	190711_SW180_SW184_16_R3D_D3D_FFC.tif	OID2014165022	3644.69
mad2WTymEGFP	SW180	R2	190711_SW180_SW184_16_R3D_D3D_FFC.tif	OID20141650139	2693.84
mad2WTymEGFP	SW180	R2	190711_SW180_SW184_16_R3D_D3D_FFC.tif	OID20141650243	2762.74
mad2WTymEGFP	SW180	R2	190711_SW180_SW184_16_R3D_D3D_FFC.tif	OID20141650101	2364.74
mad2WTymEGFP	SW180	R2	190711_SW180_SW184_16_R3D_D3D_FFC.tif	OID20141650157	2227.08
mad2WTymEGFP	SW180	R2	190711_SW180_SW184_16_R3D_D3D_FFC.tif	OID2014165083	2876.38
mad2WTymEGFP	SW180	R2	190711_SW180_SW184_16_R3D_D3D_FFC.tif	OID2014165069	2209.27
mad2WTymEGFP	SW180	R2	190711_SW180_SW184_16_R3D_D3D_FFC.tif	OID2014165085	2205.72
mad2WTymEGFP	SW180	R2	190711_SW180_SW184_16_R3D_D3D_FFC.tif	OID20141650122	3773.74
mad2WTymEGFP	SW180	R2	190711_SW180_SW184_16_R3D_D3D_FFC.tif	OID2014165087	2158.36
mad2WTymEGFP	SW180	R2	190711_SW180_SW184_16_R3D_D3D_FFC.tif	OID20141650250	3261.05
mad2WTymEGFP	SW180	R2	190711_SW180_SW184_16_R3D_D3D_FFC.tif	OID20141650248	3140.62
mad2WTymEGFP	SW180	R2	190711_SW180_SW184_16_R3D_D3D_FFC.tif	OID20141650116	2674.31
mad2WTymEGFP	SW180	R2	190711_SW180_SW184_16_R3D_D3D_FFC.tif	OID2014165034	2400.83
mad2WTymEGFP	SW180	R2	190711_SW180_SW184_16_R3D_D3D_FFC.tif	OID2014165076	3753.43
mad2WTymEGFP	SW180	R2	190711_SW180_SW184_16_R3D_D3D_FFC.tif	OID20141650211	1696.76
mad2WTymEGFP	SW180	R2	190711_SW180_SW184_16_R3D_D3D_FFC.tif	OID20141650210	1796.95
mad2WTymEGFP	SW180	R2	190711_SW180_SW184_16_R3D_D3D_FFC.tif	OID2014165061	2817.31
mad2WTymEGFP	SW180	R2	190711_SW180_SW184_16_R3D_D3D_FFC.tif	OID20141650180	2032.45
mad2WTymEGFP	SW180	R2	190711_SW180_SW184_16_R3D_D3D_FFC.tif	OID20141650179	2234
mad2WTymEGFP	SW180	R2	190711_SW180_SW184_16_R3D_D3D_FFC.tif	OID20141650114	1859.68
mad2WTymEGFP	SW180	R2	190711_SW180_SW184_16_R3D_D3D_FFC.tif	OID2014165033	2940.48
mad2WTymEGFP	SW180	R2	190711_SW180_SW184_16_R3D_D3D_FFC.tif	OID20141650146	2022.47
mad2WTymEGFP	SW180	R2	190711_SW180_SW184_16_R3D_D3D_FFC.tif	OID2014165037	2742.03
mad2WTymEGFP	SW180	R2	190711_SW180_SW184_16_R3D_D3D_FFC.tif	OID2014165047	2777.33
mad2WTymEGFP	SW180	R2	190711_SW180_SW184_16_R3D_D3D_FFC.tif	OID2014165055	2472.71
mad2WTymEGFP	SW180	R2	190711_SW180_SW184_16_R3D_D3D_FFC.tif	OID2014165013	3962.36
mad2WTymEGFP	SW180	R2	190711_SW180_SW184_16_R3D_D3D_FFC.tif	OID20141650117	2418.23
mad2WTymEGFP	SW180	R2	190711_SW180_SW184_16_R3D_D3D_FFC.tif	OID20141650113	3270.06
mad2WTymEGFP	SW180	R2	190711_SW180_SW184_16_R3D_D3D_FFC.tif	OID20141650228	2472.74
mad2WTymEGFP	SW180	R2	190711_SW180_SW184_16_R3D_D3D_FFC.tif	OID2014165074	2259.18
mad2WTymEGFP	SW180	R2	190711_SW180_SW184_16_R3D_D3D_FFC.tif	OID2014165072	2186.83
mad2WTymEGFP	SW180	R2	190711_SW180_SW184_16_R3D_D3D_FFC.tif	OID20141650222	1898.66
mad2WTymEGFP	SW180	R2	190711_SW180_SW184_16_R3D_D3D_FFC.tif	OID20141650218	2361.84
mad2WTymEGFP	SW180	R2	190711_SW180_SW184_16_R3D_D3D_FFC.tif	OID2014165077	2956.86
mad2WTymEGFP	SW180	R2	190711_SW180_SW184_16_R3D_D3D_FFC.tif	OID2014165027	2699.89
mad2WTymEGFP	SW180	R2	190711_SW180_SW184_16_R3D_D3D_FFC.tif	OID2014165039	2810.98
mad2WTymEGFP	SW180	R2	190711_SW180_SW184_16_R3D_D3D_FFC.tif	OID20141650187	2414.19
mad2WTymEGFP	SW180	R2	190711_SW180_SW184_16_R3D_D3D_FFC.tif	OID20141650105	1979.93
mad2WTymEGFP	SW180	R2	190711_SW180_SW184_16_R3D_D3D_FFC.tif	OID2014165020	2721.93
mad2WTymEGFP	SW180	R2	190711_SW180_SW184_16_R3D_D3D_FFC.tif	OID20141650138	2465.52
mad2WTymEGFP	SW180	R2	190711_SW180_SW184_16_R3D_D3D_FFC.tif	OID20141650167	2657.39
mad2WTymEGFP	SW180	R2	190711_SW180_SW184_16_R3D_D3D_FFC.tif	OID2014165045	3631.56
mad2WTymEGFP	SW180	R2	190711_SW180_SW184_16_R3D_D3D_FFC.tif	OID2014165098	3095.43
mad2WTymEGFP	SW180	R2	190711_SW180_SW184_16_R3D_D3D_FFC.tif	OID2014165097	2854.03
mad2WTymEGFP	SW180	R2	190711_SW180_SW184_16_R3D_D3D_FFC.tif	OID20141650175	1706.41
mad2WTymEGFP	SW180	R2	190711_SW180_SW184_16_R3D_D3D_FFC.tif	OID20141650124	2318.69
mad2WTymEGFP	SW180	R2	190711_SW180_SW184_16_R3D_D3D_FFC.tif	OID20141650131	2332.97
mad2WTymEGFP	SW180	R2	190711_SW180_SW184_16_R3D_D3D_FFC.tif	OID2014165078	3172.81
mad2WTymEGFP	SW180	R2	190711_SW180_SW184_16_R3D_D3D_FFC.tif	OID20141650154	1926.76
mad2WTymEGFP	SW180	R2	190711_SW180_SW184_16_R3D_D3D_FFC.tif	OID20141650266	2578.77
mad2WTymEGFP	SW180	R2	190711_SW180_SW184_16_R3D_D3D_FFC.tif	OID20141650197	3234.66
mad2WTymEGFP	SW180	R2	190711_SW180_SW184_16_R3D_D3D_FFC.tif	OID20141650103	1947.04
mad2WTymEGFP	SW180	R2	190711_SW180_SW184_16_R3D_D3D_FFC.tif	OID20141650227	1909
mad2WTymEGFP	SW180	R2	190711_SW180_SW184_16_R3D_D3D_FFC.tif	OID20141650207	3009.43
mad2WTymEGFP	SW180	R2	190711_SW180_SW184_16_R3D_D3D_FFC.tif	OID2014165052	2799.35
mad2WTymEGFP	SW180	R2	190711_SW180_SW184_16_R3D_D3D_FFC.tif	OID20141650128	2755.42
mad2WTymEGFP	SW180	R2	190711_SW180_SW184_16_R3D_D3D_FFC.tif	OID20141650189	2641.75
mad2WTymEGFP	SW180	R2	190711_SW180_SW184_16_R3D_D3D_FFC.tif	OID20141650287	2684.68
mad2WTymEGFP	SW180	R2	190711_SW180_SW184_16_R3D_D3D_FFC.tif	OID20141650267	2454.34
mad2WTymEGFP	SW180	R2	190711_SW180_SW184_16_R3D_D3D_FFC.tif	OID20141650257	2707.58
mad2WTymEGFP	SW180	R2	190711_SW180_SW184_16_R3D_D3D_FFC.tif	OID2014165025	2493.85
mad2WTymEGFP	SW180	R2	190711_SW180_SW184_16_R3D_D3D_FFC.tif	OID2014165010	3337.61
mad2WTymEGFP	SW180	R2	190711_SW180_SW184_16_R3D_D3D_FFC.tif	OID2014165091	2401.96
mad2WTymEGFP	SW180	R2	190711_SW180_SW184_16_R3D_D3D_FFC.tif	OID20141650249	2807
mad2WTymEGFP	SW180	R2	190711_SW180_SW184_16_R3D_D3D_FFC.tif	OID20141650285	3850.97
mad2WTymEGFP	SW180	R2	190711_SW180_SW184_16_R3D_D3D_FFC.tif	OID20141650170	2242.48
mad2WTymEGFP	SW180	R2	190711_SW180_SW184_16_R3D_D3D_FFC.tif	OID20141650168	1977.4
mad2WTymEGFP	SW180	R2	190711_SW180_SW184_16_R3D_D3D_FFC.tif	OID2014165051	2399.43
mad2WTymEGFP	SW180	R2	190711_SW180_SW184_16_R3D_D3D_FFC.tif	OID2014165089	1946.44
mad2WTymEGFP	SW180	R2	190711_SW180_SW184_16_R3D_D3D_FFC.tif	OID20141650221	1922.63
mad2WTymEGFP	SW180	R2	190711_SW180_SW184_16_R3D_D3D_FFC.tif	OID20141650303	1577.87
mad2WTymEGFP	SW180	R2	190711_SW180_SW184_16_R3D_D3D_FFC.tif	OID20141650220	2466.41
mad2COymEGFP	SW181	R2	190711_SW181_SW184_01_R3D_D3D_FFC.tif	OID2014171367	3832.91
mad2COymEGFP	SW181	R2	190711_SW181_SW184_01_R3D_D3D_FFC.tif	OID20141713236	5156.33
mad2COymEGFP	SW181	R2	190711_SW181_SW184_01_R3D_D3D_FFC.tif	OID2014171347	5852
mad2COymEGFP	SW181	R2	190711_SW181_SW184_01_R3D_D3D_FFC.tif	OID20141713112	3856.59
mad2COymEGFP	SW181	R2	190711_SW181_SW184_01_R3D_D3D_FFC.tif	OID20141713143	3836.07
mad2COymEGFP	SW181	R2	190711_SW181_SW184_01_R3D_D3D_FFC.tif	OID20141713119	3599.94
mad2COymEGFP	SW181	R2	190711_SW181_SW184_01_R3D_D3D_FFC.tif	OID2014171374	4269.23
mad2COymEGFP	SW181	R2	190711_SW181_SW184_01_R3D_D3D_FFC.tif	OID2014171370	5241.23
mad2COymEGFP	SW181	R2	190711_SW181_SW184_01_R3D_D3D_FFC.tif	OID2014171382	3392.67
mad2COymEGFP	SW181	R2	190711_SW181_SW184_01_R3D_D3D_FFC.tif	OID20141713154	5432.31
mad2COymEGFP	SW181	R2	190711_SW181_SW184_01_R3D_D3D_FFC.tif	OID20141713208	2761.85
mad2COymEGFP	SW181	R2	190711_SW181_SW184_01_R3D_D3D_FFC.tif	OID2014171371	3931.39
mad2COymEGFP	SW181	R2	190711_SW181_SW184_01_R3D_D3D_FFC.tif	OID20141713170	4898.41
mad2COymEGFP	SW181	R2	190711_SW181_SW184_01_R3D_D3D_FFC.tif	OID2014171364	4533.61
mad2COymEGFP	SW181	R2	190711_SW181_SW184_01_R3D_D3D_FFC.tif	OID20141713159	2837.88
mad2COymEGFP	SW181	R2	190711_SW181_SW184_01_R3D_D3D_FFC.tif	OID20141713185	4430.3
mad2COymEGFP	SW181	R2	190711_SW181_SW184_01_R3D_D3D_FFC.tif	OID20141713106	3915.89
mad2COymEGFP	SW181	R2	190711_SW181_SW184_01_R3D_D3D_FFC.tif	OID2014171366	4313.66
mad2COymEGFP	SW181	R2	190711_SW181_SW184_01_R3D_D3D_FFC.tif	OID20141713133	3126.26
mad2COymEGFP	SW181	R2	190711_SW181_SW184_01_R3D_D3D_FFC.tif	OID20141713134	3683.08
mad2COymEGFP	SW181	R2	190711_SW181_SW184_01_R3D_D3D_FFC.tif	OID2014171334	4771.45
mad2COymEGFP	SW181	R2	190711_SW181_SW184_01_R3D_D3D_FFC.tif	OID20141713184	4602.76
mad2COymEGFP	SW181	R2	190711_SW181_SW184_01_R3D_D3D_FFC.tif	OID2014171381	4427.35
mad2COymEGFP	SW181	R2	190711_SW181_SW184_01_R3D_D3D_FFC.tif	OID20141713259	3951.49
mad2COymEGFP	SW181	R2	190711_SW181_SW184_01_R3D_D3D_FFC.tif	OID20141713138	3761.13
mad2COymEGFP	SW181	R2	190711_SW181_SW184_01_R3D_D3D_FFC.tif	OID2014171389	5224.14
mad2COymEGFP	SW181	R2	190711_SW181_SW184_01_R3D_D3D_FFC.tif	OID20141713207	4521.25
mad2COymEGFP	SW181	R2	190711_SW181_SW184_01_R3D_D3D_FFC.tif	OID2014171383	4199.23
mad2COymEGFP	SW181	R2	190711_SW181_SW184_01_R3D_D3D_FFC.tif	OID20141713270	3779.88
mad2COymEGFP	SW181	R2	190711_SW181_SW184_01_R3D_D3D_FFC.tif	OID20141713186	2932.98
mad2COymEGFP	SW181	R2	190711_SW181_SW184_01_R3D_D3D_FFC.tif	OID20141713103	3662.78
mad2COymEGFP	SW181	R2	190711_SW181_SW184_01_R3D_D3D_FFC.tif	OID20141713187	3409.8
mad2COymEGFP	SW181	R2	190711_SW181_SW184_01_R3D_D3D_FFC.tif	OID20141713156	3410.61
mad2COymEGFP	SW181	R2	190711_SW181_SW184_01_R3D_D3D_FFC.tif	OID2014171392	5819.83
mad2COymEGFP	SW181	R2	190711_SW181_SW184_01_R3D_D3D_FFC.tif	OID20141713129	3372.32
mad2COymEGFP	SW181	R2	190711_SW181_SW184_01_R3D_D3D_FFC.tif	OID20141713199	3525.1
mad2COymEGFP	SW181	R2	190711_SW181_SW184_01_R3D_D3D_FFC.tif	OID20141713115	4653.3
mad2COymEGFP	SW181	R2	190711_SW181_SW184_01_R3D_D3D_FFC.tif	OID20141713145	4471.64
mad2COymEGFP	SW181	R2	190711_SW181_SW184_01_R3D_D3D_FFC.tif	OID20141713110	3438.79
mad2COymEGFP	SW181	R2	190711_SW181_SW184_02_R3D_D3D_FFC.tif	OID2014173110	4649.23
mad2COymEGFP	SW181	R2	190711_SW181_SW184_02_R3D_D3D_FFC.tif	OID2014173120	2533.48
mad2COymEGFP	SW181	R2	190711_SW181_SW184_02_R3D_D3D_FFC.tif	OID2014173186	3143.58
mad2COymEGFP	SW181	R2	190711_SW181_SW184_02_R3D_D3D_FFC.tif	OID2014173121	4648.37
mad2COymEGFP	SW181	R2	190711_SW181_SW184_02_R3D_D3D_FFC.tif	OID2014173142	4065.1
mad2COymEGFP	SW181	R2	190711_SW181_SW184_02_R3D_D3D_FFC.tif	OID20141731119	4620.6
mad2COymEGFP	SW181	R2	190711_SW181_SW184_02_R3D_D3D_FFC.tif	OID2014173192	4632.39
mad2COymEGFP	SW181	R2	190711_SW181_SW184_02_R3D_D3D_FFC.tif	OID201417316	4778.06
mad2COymEGFP	SW181	R2	190711_SW181_SW184_02_R3D_D3D_FFC.tif	OID2014173141	4634.77
mad2COymEGFP	SW181	R2	190711_SW181_SW184_02_R3D_D3D_FFC.tif	OID2014173139	4382.74
mad2COymEGFP	SW181	R2	190711_SW181_SW184_02_R3D_D3D_FFC.tif	OID2014173136	4685.28
mad2COymEGFP	SW181	R2	190711_SW181_SW184_02_R3D_D3D_FFC.tif	OID20141731113	3840.85
mad2COymEGFP	SW181	R2	190711_SW181_SW184_02_R3D_D3D_FFC.tif	OID2014173124	4098.6
mad2COymEGFP	SW181	R2	190711_SW181_SW184_02_R3D_D3D_FFC.tif	OID2014173116	5725.61
mad2COymEGFP	SW181	R2	190711_SW181_SW184_02_R3D_D3D_FFC.tif	OID2014173132	3610.17
mad2COymEGFP	SW181	R2	190711_SW181_SW184_02_R3D_D3D_FFC.tif	OID2014173167	4851.74
mad2COymEGFP	SW181	R2	190711_SW181_SW184_02_R3D_D3D_FFC.tif	OID2014173198	4090.44
mad2COymEGFP	SW181	R2	190711_SW181_SW184_02_R3D_D3D_FFC.tif	OID2014173140	3398.36
mad2COymEGFP	SW181	R2	190711_SW181_SW184_02_R3D_D3D_FFC.tif	OID2014173159	3537.15
mad2COymEGFP	SW181	R2	190711_SW181_SW184_02_R3D_D3D_FFC.tif	OID2014173127	4650.54
mad2COymEGFP	SW181	R2	190711_SW181_SW184_02_R3D_D3D_FFC.tif	OID201417313	5001.6
mad2COymEGFP	SW181	R2	190711_SW181_SW184_02_R3D_D3D_FFC.tif	OID2014173112	3307.06
mad2COymEGFP	SW181	R2	190711_SW181_SW184_02_R3D_D3D_FFC.tif	OID20141731101	4795.55
mad2COymEGFP	SW181	R2	190711_SW181_SW184_02_R3D_D3D_FFC.tif	OID2014173149	4252.58
mad2COymEGFP	SW181	R2	190711_SW181_SW184_02_R3D_D3D_FFC.tif	OID2014173148	3511.35
mad2COymEGFP	SW181	R2	190711_SW181_SW184_02_R3D_D3D_FFC.tif	OID201417314	4690.72
mad2COymEGFP	SW181	R2	190711_SW181_SW184_02_R3D_D3D_FFC.tif	OID2014173183	5026.24
mad2COymEGFP	SW181	R2	190711_SW181_SW184_02_R3D_D3D_FFC.tif	OID2014173195	4387.2
mad2COymEGFP	SW181	R2	190711_SW181_SW184_02_R3D_D3D_FFC.tif	OID2014173156	3035.82
mad2COymEGFP	SW181	R2	190711_SW181_SW184_02_R3D_D3D_FFC.tif	OID2014173125	4386.51
mad2COymEGFP	SW181	R2	190711_SW181_SW184_02_R3D_D3D_FFC.tif	OID2014173173	4847.33
mad2COymEGFP	SW181	R2	190711_SW181_SW184_02_R3D_D3D_FFC.tif	OID2014173122	4202.02
mad2COymEGFP	SW181	R2	190711_SW181_SW184_02_R3D_D3D_FFC.tif	OID2014173126	3851.82
mad2COymEGFP	SW181	R2	190711_SW181_SW184_02_R3D_D3D_FFC.tif	OID2014173114	4225.71
mad2COymEGFP	SW181	R2	190711_SW181_SW184_02_R3D_D3D_FFC.tif	OID2014173123	4621.4
mad2COymEGFP	SW181	R2	190711_SW181_SW184_02_R3D_D3D_FFC.tif	OID2014173119	3919.05
mad2COymEGFP	SW181	R2	190711_SW181_SW184_05_R3D_D3D_FFC.tif	OID20141756134	4130.45
mad2COymEGFP	SW181	R2	190711_SW181_SW184_05_R3D_D3D_FFC.tif	OID20141756162	3556.64
mad2COymEGFP	SW181	R2	190711_SW181_SW184_05_R3D_D3D_FFC.tif	OID2014175675	4011.47
mad2COymEGFP	SW181	R2	190711_SW181_SW184_05_R3D_D3D_FFC.tif	OID20141756150	2279.44
mad2COymEGFP	SW181	R2	190711_SW181_SW184_05_R3D_D3D_FFC.tif	OID2014175627	3528.48
mad2COymEGFP	SW181	R2	190711_SW181_SW184_05_R3D_D3D_FFC.tif	OID2014175630	4144.06
mad2COymEGFP	SW181	R2	190711_SW181_SW184_05_R3D_D3D_FFC.tif	OID2014175624	3475.27
mad2COymEGFP	SW181	R2	190711_SW181_SW184_05_R3D_D3D_FFC.tif	OID2014175686	4222.91
mad2COymEGFP	SW181	R2	190711_SW181_SW184_05_R3D_D3D_FFC.tif	OID2014175694	4103.27
mad2COymEGFP	SW181	R2	190711_SW181_SW184_05_R3D_D3D_FFC.tif	OID2014175655	2920.58
mad2COymEGFP	SW181	R2	190711_SW181_SW184_05_R3D_D3D_FFC.tif	OID2014175632	3435.38
mad2COymEGFP	SW181	R2	190711_SW181_SW184_05_R3D_D3D_FFC.tif	OID2014175677	3572.13
mad2COymEGFP	SW181	R2	190711_SW181_SW184_05_R3D_D3D_FFC.tif	OID2014175633	4148.86
mad2COymEGFP	SW181	R2	190711_SW181_SW184_05_R3D_D3D_FFC.tif	OID20141756147	2569.4
mad2COymEGFP	SW181	R2	190711_SW181_SW184_05_R3D_D3D_FFC.tif	OID2014175674	3526.17
mad2COymEGFP	SW181	R2	190711_SW181_SW184_05_R3D_D3D_FFC.tif	OID2014175665	3713.16
mad2COymEGFP	SW181	R2	190711_SW181_SW184_05_R3D_D3D_FFC.tif	OID20141756112	3676.8
mad2COymEGFP	SW181	R2	190711_SW181_SW184_05_R3D_D3D_FFC.tif	OID20141756151	2789.77
mad2COymEGFP	SW181	R2	190711_SW181_SW184_05_R3D_D3D_FFC.tif	OID20141756100	4309.44
mad2COymEGFP	SW181	R2	190711_SW181_SW184_05_R3D_D3D_FFC.tif	OID20141756111	3323.69
mad2COymEGFP	SW181	R2	190711_SW181_SW184_05_R3D_D3D_FFC.tif	OID20141756172	3008.31
mad2COymEGFP	SW181	R2	190711_SW181_SW184_05_R3D_D3D_FFC.tif	OID2014175682	3748.92
mad2COymEGFP	SW181	R2	190711_SW181_SW184_05_R3D_D3D_FFC.tif	OID2014175671	3931.21
mad2COymEGFP	SW181	R2	190711_SW181_SW184_05_R3D_D3D_FFC.tif	OID20141756133	3655.98
mad2COymEGFP	SW181	R2	190711_SW181_SW184_05_R3D_D3D_FFC.tif	OID20141756139	3137.94
mad2COymEGFP	SW181	R2	190711_SW181_SW184_05_R3D_D3D_FFC.tif	OID2014175622	4352.07
mad2COymEGFP	SW181	R2	190711_SW181_SW184_05_R3D_D3D_FFC.tif	OID2014175645	3524.15
mad2COymEGFP	SW181	R2	190711_SW181_SW184_05_R3D_D3D_FFC.tif	OID2014175657	2764.75
mad2COymEGFP	SW181	R2	190711_SW181_SW184_05_R3D_D3D_FFC.tif	OID20141756101	2733.77
mad2COymEGFP	SW181	R2	190711_SW181_SW184_05_R3D_D3D_FFC.tif	OID20141756107	2265.61
mad2COymEGFP	SW181	R2	190711_SW181_SW184_05_R3D_D3D_FFC.tif	OID2014175612	4421.55
mad2COymEGFP	SW181	R2	190711_SW181_SW184_05_R3D_D3D_FFC.tif	OID2014175690	2922.23
mad2COymEGFP	SW181	R2	190711_SW181_SW184_05_R3D_D3D_FFC.tif	OID20141756138	2751.63
mad2COymEGFP	SW181	R2	190711_SW181_SW184_05_R3D_D3D_FFC.tif	OID20141756132	2981.45
mad2COymEGFP	SW181	R2	190711_SW181_SW184_05_R3D_D3D_FFC.tif	OID2014175676	3259.46
mad2COymEGFP	SW181	R2	190711_SW181_SW184_05_R3D_D3D_FFC.tif	OID2014175664	3455.25
mad2COymEGFP	SW181	R2	190711_SW181_SW184_05_R3D_D3D_FFC.tif	OID2014175654	3434.81
mad2COymEGFP	SW181	R2	190711_SW181_SW184_05_R3D_D3D_FFC.tif	OID201417565	3644.84
mad2COymEGFP	SW181	R2	190711_SW181_SW184_05_R3D_D3D_FFC.tif	OID2014175695	3341.93
mad2COymEGFP	SW181	R2	190711_SW181_SW184_05_R3D_D3D_FFC.tif	OID20141756120	3530.82
mad2COymEGFP	SW181	R2	190711_SW181_SW184_05_R3D_D3D_FFC.tif	OID2014175642	3599.37
mad2COymEGFP	SW181	R2	190711_SW181_SW184_05_R3D_D3D_FFC.tif	OID20141756169	3156.41
mad2COymEGFP	SW181	R2	190711_SW181_SW184_05_R3D_D3D_FFC.tif	OID2014175670	3588.42
mad2COymEGFP	SW181	R2	190711_SW181_SW184_05_R3D_D3D_FFC.tif	OID2014175643	3764.66
mad2COymEGFP	SW181	R2	190711_SW181_SW184_05_R3D_D3D_FFC.tif	OID20141756115	3289.82
mad2COymEGFP	SW181	R2	190711_SW181_SW184_06_R3D_D3D_FFC.tif	OID201418855	4058.41
mad2COymEGFP	SW181	R2	190711_SW181_SW184_06_R3D_D3D_FFC.tif	OID201418881	3611.34
mad2COymEGFP	SW181	R2	190711_SW181_SW184_06_R3D_D3D_FFC.tif	OID2014188151	3014.51
mad2COymEGFP	SW181	R2	190711_SW181_SW184_06_R3D_D3D_FFC.tif	OID201418883	3380.79
mad2COymEGFP	SW181	R2	190711_SW181_SW184_06_R3D_D3D_FFC.tif	OID201418878	6016.53
mad2COymEGFP	SW181	R2	190711_SW181_SW184_06_R3D_D3D_FFC.tif	OID201418825	3828.4
mad2COymEGFP	SW181	R2	190711_SW181_SW184_06_R3D_D3D_FFC.tif	OID2014188149	4368.59
mad2COymEGFP	SW181	R2	190711_SW181_SW184_06_R3D_D3D_FFC.tif	OID201418843	3104.64
mad2COymEGFP	SW181	R2	190711_SW181_SW184_06_R3D_D3D_FFC.tif	OID2014188126	3317.88
mad2COymEGFP	SW181	R2	190711_SW181_SW184_06_R3D_D3D_FFC.tif	OID201418836	3685.72
mad2COymEGFP	SW181	R2	190711_SW181_SW184_06_R3D_D3D_FFC.tif	OID201418885	3785.08
mad2COymEGFP	SW181	R2	190711_SW181_SW184_06_R3D_D3D_FFC.tif	OID201418832	3345.57
mad2COymEGFP	SW181	R2	190711_SW181_SW184_06_R3D_D3D_FFC.tif	OID201418819	3228.61
mad2COymEGFP	SW181	R2	190711_SW181_SW184_06_R3D_D3D_FFC.tif	OID20141884	4082
mad2COymEGFP	SW181	R2	190711_SW181_SW184_06_R3D_D3D_FFC.tif	OID2014188128	2988.62
mad2COymEGFP	SW181	R2	190711_SW181_SW184_06_R3D_D3D_FFC.tif	OID201418864	4033.3
mad2COymEGFP	SW181	R2	190711_SW181_SW184_06_R3D_D3D_FFC.tif	OID201418817	4088.71
mad2COymEGFP	SW181	R2	190711_SW181_SW184_06_R3D_D3D_FFC.tif	OID2014188127	2289.02
mad2COymEGFP	SW181	R2	190711_SW181_SW184_06_R3D_D3D_FFC.tif	OID20141882	5872.42
mad2COymEGFP	SW181	R2	190711_SW181_SW184_06_R3D_D3D_FFC.tif	OID201418826	3332.4
mad2COymEGFP	SW181	R2	190711_SW181_SW184_06_R3D_D3D_FFC.tif	OID2014188132	3138.99
mad2COymEGFP	SW181	R2	190711_SW181_SW184_06_R3D_D3D_FFC.tif	OID2014188104	4134.17
mad2COymEGFP	SW181	R2	190711_SW181_SW184_06_R3D_D3D_FFC.tif	OID201418837	3650.58
mad2COymEGFP	SW181	R2	190711_SW181_SW184_06_R3D_D3D_FFC.tif	OID2014188115	3847.2
mad2COymEGFP	SW181	R2	190711_SW181_SW184_06_R3D_D3D_FFC.tif	OID2014188131	3436.64
mad2COymEGFP	SW181	R2	190711_SW181_SW184_06_R3D_D3D_FFC.tif	OID201418821	4335.05
mad2COymEGFP	SW181	R2	190711_SW181_SW184_06_R3D_D3D_FFC.tif	OID2014188119	3067.62
mad2COymEGFP	SW181	R2	190711_SW181_SW184_06_R3D_D3D_FFC.tif	OID2014188101	3251.28
mad2COymEGFP	SW181	R2	190711_SW181_SW184_06_R3D_D3D_FFC.tif	OID201418891	4114.48
mad2COymEGFP	SW181	R2	190711_SW181_SW184_06_R3D_D3D_FFC.tif	OID2014188145	4252.55
mad2COymEGFP	SW181	R2	190711_SW181_SW184_06_R3D_D3D_FFC.tif	OID201418850	4650.28
mad2COymEGFP	SW181	R2	190711_SW181_SW184_06_R3D_D3D_FFC.tif	OID201418873	3231.07
mad2COymEGFP	SW181	R2	190711_SW181_SW184_06_R3D_D3D_FFC.tif	OID201418841	3547.05
mad2COymEGFP	SW181	R2	190711_SW181_SW184_06_R3D_D3D_FFC.tif	OID2014188114	4289.74
mad2COymEGFP	SW181	R2	190711_SW181_SW184_07_R3D_D3D_FFC.tif	OID20141818130	2672.13
mad2COymEGFP	SW181	R2	190711_SW181_SW184_07_R3D_D3D_FFC.tif	OID20141818196	4276.07
mad2COymEGFP	SW181	R2	190711_SW181_SW184_07_R3D_D3D_FFC.tif	OID20141818151	4350.25
mad2COymEGFP	SW181	R2	190711_SW181_SW184_07_R3D_D3D_FFC.tif	OID2014181892	2852.98
mad2COymEGFP	SW181	R2	190711_SW181_SW184_07_R3D_D3D_FFC.tif	OID2014181868	3974.27
mad2COymEGFP	SW181	R2	190711_SW181_SW184_07_R3D_D3D_FFC.tif	OID2014181825	3781.65
mad2COymEGFP	SW181	R2	190711_SW181_SW184_07_R3D_D3D_FFC.tif	OID20141818144	4091.65
mad2COymEGFP	SW181	R2	190711_SW181_SW184_07_R3D_D3D_FFC.tif	OID20141818198	3153.58
mad2COymEGFP	SW181	R2	190711_SW181_SW184_07_R3D_D3D_FFC.tif	OID20141818170	4805.86
mad2COymEGFP	SW181	R2	190711_SW181_SW184_07_R3D_D3D_FFC.tif	OID2014181871	3267.14
mad2COymEGFP	SW181	R2	190711_SW181_SW184_07_R3D_D3D_FFC.tif	OID20141818116	3452.69
mad2COymEGFP	SW181	R2	190711_SW181_SW184_07_R3D_D3D_FFC.tif	OID2014181837	3350.89
mad2COymEGFP	SW181	R2	190711_SW181_SW184_07_R3D_D3D_FFC.tif	OID2014181883	3534
mad2COymEGFP	SW181	R2	190711_SW181_SW184_07_R3D_D3D_FFC.tif	OID20141818164	3713.39
mad2COymEGFP	SW181	R2	190711_SW181_SW184_07_R3D_D3D_FFC.tif	OID2014181845	3063.48
mad2COymEGFP	SW181	R2	190711_SW181_SW184_07_R3D_D3D_FFC.tif	OID20141818109	4558.69
mad2COymEGFP	SW181	R2	190711_SW181_SW184_07_R3D_D3D_FFC.tif	OID20141818175	2731.81
mad2COymEGFP	SW181	R2	190711_SW181_SW184_07_R3D_D3D_FFC.tif	OID20141818153	3811.41
mad2COymEGFP	SW181	R2	190711_SW181_SW184_07_R3D_D3D_FFC.tif	OID2014181862	3572.7
mad2COymEGFP	SW181	R2	190711_SW181_SW184_07_R3D_D3D_FFC.tif	OID2014181873	3803.25
mad2COymEGFP	SW181	R2	190711_SW181_SW184_07_R3D_D3D_FFC.tif	OID2014181860	3734.06
mad2COymEGFP	SW181	R2	190711_SW181_SW184_07_R3D_D3D_FFC.tif	OID2014181881	3918.44
mad2COymEGFP	SW181	R2	190711_SW181_SW184_07_R3D_D3D_FFC.tif	OID2014181830	5181.33
mad2COymEGFP	SW181	R2	190711_SW181_SW184_07_R3D_D3D_FFC.tif	OID20141818147	4270.8
mad2COymEGFP	SW181	R2	190711_SW181_SW184_07_R3D_D3D_FFC.tif	OID2014181898	3707.08
mad2COymEGFP	SW181	R2	190711_SW181_SW184_07_R3D_D3D_FFC.tif	OID2014181858	4272.25
mad2COymEGFP	SW181	R2	190711_SW181_SW184_07_R3D_D3D_FFC.tif	OID20141818146	3551.06
mad2COymEGFP	SW181	R2	190711_SW181_SW184_07_R3D_D3D_FFC.tif	OID2014181863	4306.66
mad2COymEGFP	SW181	R2	190711_SW181_SW184_07_R3D_D3D_FFC.tif	OID20141818201	4274.76
mad2COymEGFP	SW181	R2	190711_SW181_SW184_07_R3D_D3D_FFC.tif	OID20141818133	3992.25
mad2COymEGFP	SW181	R2	190711_SW181_SW184_07_R3D_D3D_FFC.tif	OID2014181890	3116.77
mad2COymEGFP	SW181	R2	190711_SW181_SW184_07_R3D_D3D_FFC.tif	OID20141818124	4005.84
mad2COymEGFP	SW181	R2	190711_SW181_SW184_07_R3D_D3D_FFC.tif	OID20141818145	3878.64
mad2COymEGFP	SW181	R2	190711_SW181_SW184_07_R3D_D3D_FFC.tif	OID20141818205	3265.32
mad2COymEGFP	SW181	R2	190711_SW181_SW184_07_R3D_D3D_FFC.tif	OID2014181896	4086.05
mad2COymEGFP	SW181	R2	190711_SW181_SW184_07_R3D_D3D_FFC.tif	OID2014181847	3853.53
mad2COymEGFP	SW181	R2	190711_SW181_SW184_07_R3D_D3D_FFC.tif	OID20141818136	3995.06
mad2COymEGFP	SW181	R2	190711_SW181_SW184_07_R3D_D3D_FFC.tif	OID20141818155	3756.61
mad2COymEGFP	SW181	R2	190711_SW181_SW184_07_R3D_D3D_FFC.tif	OID2014181872	3254.37
mad2COymEGFP	SW181	R2	190711_SW181_SW184_07_R3D_D3D_FFC.tif	OID20141818213	2606.34
mad2COymEGFP	SW181	R2	190711_SW181_SW184_07_R3D_D3D_FFC.tif	OID2014181824	4089.92
mad2COymEGFP	SW181	R2	190711_SW181_SW184_07_R3D_D3D_FFC.tif	OID20141818200	4262.79
mad2COymEGFP	SW181	R2	190711_SW181_SW184_07_R3D_D3D_FFC.tif	OID2014181856	4616.84
mad2COymEGFP	SW181	R2	190711_SW181_SW184_07_R3D_D3D_FFC.tif	OID2014181855	3721.03
mad2COymEGFP	SW181	R2	190711_SW181_SW184_07_R3D_D3D_FFC.tif	OID20141818122	3721.54
mad2COymEGFP	SW181	R2	190711_SW181_SW184_07_R3D_D3D_FFC.tif	OID20141818113	3819.05
mad2COymEGFP	SW181	R2	190711_SW181_SW184_07_R3D_D3D_FFC.tif	OID20141818134	3551.16
mad2COymEGFP	SW181	R2	190711_SW181_SW184_07_R3D_D3D_FFC.tif	OID20141818148	4464.42
mad2COymEGFP	SW181	R2	190711_SW181_SW184_07_R3D_D3D_FFC.tif	OID2014181878	5415.59
mad2COymEGFP	SW181	R2	190711_SW181_SW184_07_R3D_D3D_FFC.tif	OID20141818162	3581.43
mad2COymEGFP	SW181	R2	190711_SW181_SW184_07_R3D_D3D_FFC.tif	OID2014181877	5457.01
mad2COymEGFP	SW181	R2	190711_SW181_SW184_07_R3D_D3D_FFC.tif	OID2014181818	3457.79
mad2WTymEGFP	SW180	R4	2000305__30C_Late_SW180_SW184_mad2wt_01_R3D_D3D_FFC.tif	OID20214114189	2073.63
mad2WTymEGFP	SW180	R4	2000305__30C_Late_SW180_SW184_mad2wt_01_R3D_D3D_FFC.tif	OID202141141165	1658.24
mad2WTymEGFP	SW180	R4	2000305__30C_Late_SW180_SW184_mad2wt_01_R3D_D3D_FFC.tif	OID202141141160	3896.58
mad2WTymEGFP	SW180	R4	2000305__30C_Late_SW180_SW184_mad2wt_01_R3D_D3D_FFC.tif	OID20214114187	2177.67
mad2WTymEGFP	SW180	R4	2000305__30C_Late_SW180_SW184_mad2wt_01_R3D_D3D_FFC.tif	OID202141141117	2365.86
mad2WTymEGFP	SW180	R4	2000305__30C_Late_SW180_SW184_mad2wt_01_R3D_D3D_FFC.tif	OID20214114139	1860.27
mad2WTymEGFP	SW180	R4	2000305__30C_Late_SW180_SW184_mad2wt_01_R3D_D3D_FFC.tif	OID20214114188	2047.09
mad2WTymEGFP	SW180	R4	2000305__30C_Late_SW180_SW184_mad2wt_01_R3D_D3D_FFC.tif	OID20214114135	2796.91
mad2WTymEGFP	SW180	R4	2000305__30C_Late_SW180_SW184_mad2wt_01_R3D_D3D_FFC.tif	OID20214114136	2105.82
mad2WTymEGFP	SW180	R4	2000305__30C_Late_SW180_SW184_mad2wt_01_R3D_D3D_FFC.tif	OID20214114152	1693.99
mad2WTymEGFP	SW180	R4	2000305__30C_Late_SW180_SW184_mad2wt_01_R3D_D3D_FFC.tif	OID202141141191	2625.08
mad2WTymEGFP	SW180	R4	2000305__30C_Late_SW180_SW184_mad2wt_01_R3D_D3D_FFC.tif	OID20214114172	2162.98
mad2WTymEGFP	SW180	R4	2000305__30C_Late_SW180_SW184_mad2wt_01_R3D_D3D_FFC.tif	OID202141141168	2116.31
mad2WTymEGFP	SW180	R4	2000305__30C_Late_SW180_SW184_mad2wt_01_R3D_D3D_FFC.tif	OID20214114177	1846.03
mad2WTymEGFP	SW180	R4	2000305__30C_Late_SW180_SW184_mad2wt_01_R3D_D3D_FFC.tif	OID202141141188	2604.46
mad2WTymEGFP	SW180	R4	2000305__30C_Late_SW180_SW184_mad2wt_01_R3D_D3D_FFC.tif	OID202141141131	1886.43
mad2WTymEGFP	SW180	R4	2000305__30C_Late_SW180_SW184_mad2wt_01_R3D_D3D_FFC.tif	OID202141141128	2084.26
mad2WTymEGFP	SW180	R4	2000305__30C_Late_SW180_SW184_mad2wt_01_R3D_D3D_FFC.tif	OID20214114166	1686.28
mad2WTymEGFP	SW180	R4	2000305__30C_Late_SW180_SW184_mad2wt_01_R3D_D3D_FFC.tif	OID202141141130	1950.74
mad2WTymEGFP	SW180	R4	2000305__30C_Late_SW180_SW184_mad2wt_01_R3D_D3D_FFC.tif	OID20214114131	1736.58
mad2WTymEGFP	SW180	R4	2000305__30C_Late_SW180_SW184_mad2wt_01_R3D_D3D_FFC.tif	OID202141141163	2753.54
mad2WTymEGFP	SW180	R4	2000305__30C_Late_SW180_SW184_mad2wt_01_R3D_D3D_FFC.tif	OID202141141148	2294.83
mad2WTymEGFP	SW180	R4	2000305__30C_Late_SW180_SW184_mad2wt_01_R3D_D3D_FFC.tif	OID20214114175	2215.31
mad2WTymEGFP	SW180	R4	2000305__30C_Late_SW180_SW184_mad2wt_01_R3D_D3D_FFC.tif	OID202141141118	2133.81
mad2WTymEGFP	SW180	R4	2000305__30C_Late_SW180_SW184_mad2wt_01_R3D_D3D_FFC.tif	OID202141141177	2519.71
mad2WTymEGFP	SW180	R4	2000305__30C_Late_SW180_SW184_mad2wt_01_R3D_D3D_FFC.tif	OID202141141134	1982.84
mad2WTymEGFP	SW180	R4	2000305__30C_Late_SW180_SW184_mad2wt_01_R3D_D3D_FFC.tif	OID202141141190	1542.69
mad2WTymEGFP	SW180	R4	2000305__30C_Late_SW180_SW184_mad2wt_01_R3D_D3D_FFC.tif	OID202141141115	2550.26
mad2WTymEGFP	SW180	R4	2000305__30C_Late_SW180_SW184_mad2wt_01_R3D_D3D_FFC.tif	OID202141141230	2436.41
mad2WTymEGFP	SW180	R4	2000305__30C_Late_SW180_SW184_mad2wt_01_R3D_D3D_FFC.tif	OID20214114170	3236.95
mad2WTymEGFP	SW180	R4	2000305__30C_Late_SW180_SW184_mad2wt_01_R3D_D3D_FFC.tif	OID20214114157	2253.24
mad2WTymEGFP	SW180	R4	2000305__30C_Late_SW180_SW184_mad2wt_01_R3D_D3D_FFC.tif	OID20214114154	2140.21
mad2WTymEGFP	SW180	R4	2000305__30C_Late_SW180_SW184_mad2wt_01_R3D_D3D_FFC.tif	OID202141141145	1533.11
mad2WTymEGFP	SW180	R4	2000305__30C_Late_SW180_SW184_mad2wt_01_R3D_D3D_FFC.tif	OID20214114155	2600.39
mad2WTymEGFP	SW180	R4	2000305__30C_Late_SW180_SW184_mad2wt_01_R3D_D3D_FFC.tif	OID202141141182	1839.47
mad2WTymEGFP	SW180	R4	2000305__30C_Late_SW180_SW184_mad2wt_01_R3D_D3D_FFC.tif	OID202141141162	2447.62
mad2WTymEGFP	SW180	R4	2000305__30C_Late_SW180_SW184_mad2wt_01_R3D_D3D_FFC.tif	OID202141141147	2318.22
mad2WTymEGFP	SW180	R4	2000305__30C_Late_SW180_SW184_mad2wt_01_R3D_D3D_FFC.tif	OID20214114193	1510.82
mad2WTymEGFP	SW180	R4	2000305__30C_Late_SW180_SW184_mad2wt_01_R3D_D3D_FFC.tif	OID2021411414	2422.12
mad2WTymEGFP	SW180	R4	2000305__30C_Late_SW180_SW184_mad2wt_01_R3D_D3D_FFC.tif	OID20214114126	2175.78
mad2WTymEGFP	SW180	R4	2000305__30C_Late_SW180_SW184_mad2wt_01_R3D_D3D_FFC.tif	OID202141141146	1519.01
mad2WTymEGFP	SW180	R4	2000305__30C_Late_SW180_SW184_mad2wt_02_R3D_D3D_FFC.tif	OID2021412013	2619.01
mad2WTymEGFP	SW180	R4	2000305__30C_Late_SW180_SW184_mad2wt_02_R3D_D3D_FFC.tif	OID2021412084	1683.69
mad2WTymEGFP	SW180	R4	2000305__30C_Late_SW180_SW184_mad2wt_02_R3D_D3D_FFC.tif	OID20214120120	1792.81
mad2WTymEGFP	SW180	R4	2000305__30C_Late_SW180_SW184_mad2wt_02_R3D_D3D_FFC.tif	OID20214120160	2493.96
mad2WTymEGFP	SW180	R4	2000305__30C_Late_SW180_SW184_mad2wt_02_R3D_D3D_FFC.tif	OID2021412071	2242.89
mad2WTymEGFP	SW180	R4	2000305__30C_Late_SW180_SW184_mad2wt_02_R3D_D3D_FFC.tif	OID20214120144	2346.01
mad2WTymEGFP	SW180	R4	2000305__30C_Late_SW180_SW184_mad2wt_02_R3D_D3D_FFC.tif	OID20214120118	1906.65
mad2WTymEGFP	SW180	R4	2000305__30C_Late_SW180_SW184_mad2wt_02_R3D_D3D_FFC.tif	OID20214120204	1403.77
mad2WTymEGFP	SW180	R4	2000305__30C_Late_SW180_SW184_mad2wt_02_R3D_D3D_FFC.tif	OID20214120125	2416.1
mad2WTymEGFP	SW180	R4	2000305__30C_Late_SW180_SW184_mad2wt_02_R3D_D3D_FFC.tif	OID20214120124	2020.96
mad2WTymEGFP	SW180	R4	2000305__30C_Late_SW180_SW184_mad2wt_02_R3D_D3D_FFC.tif	OID20214120165	1780.96
mad2WTymEGFP	SW180	R4	2000305__30C_Late_SW180_SW184_mad2wt_02_R3D_D3D_FFC.tif	OID20214120198	3417.75
mad2WTymEGFP	SW180	R4	2000305__30C_Late_SW180_SW184_mad2wt_02_R3D_D3D_FFC.tif	OID20214120210	2139.76
mad2WTymEGFP	SW180	R4	2000305__30C_Late_SW180_SW184_mad2wt_02_R3D_D3D_FFC.tif	OID202141209	3266.75
mad2WTymEGFP	SW180	R4	2000305__30C_Late_SW180_SW184_mad2wt_02_R3D_D3D_FFC.tif	OID2021412095	2392.58
mad2WTymEGFP	SW180	R4	2000305__30C_Late_SW180_SW184_mad2wt_02_R3D_D3D_FFC.tif	OID20214120211	1624.65
mad2WTymEGFP	SW180	R4	2000305__30C_Late_SW180_SW184_mad2wt_02_R3D_D3D_FFC.tif	OID20214120108	2152.94
mad2WTymEGFP	SW180	R4	2000305__30C_Late_SW180_SW184_mad2wt_02_R3D_D3D_FFC.tif	OID2021412031	2702.62
mad2WTymEGFP	SW180	R4	2000305__30C_Late_SW180_SW184_mad2wt_02_R3D_D3D_FFC.tif	OID2021412029	1973.18
mad2WTymEGFP	SW180	R4	2000305__30C_Late_SW180_SW184_mad2wt_02_R3D_D3D_FFC.tif	OID2021412066	2483.01
mad2WTymEGFP	SW180	R4	2000305__30C_Late_SW180_SW184_mad2wt_02_R3D_D3D_FFC.tif	OID20214120114	2167.83
mad2WTymEGFP	SW180	R4	2000305__30C_Late_SW180_SW184_mad2wt_02_R3D_D3D_FFC.tif	OID2021412081	1712.41
mad2WTymEGFP	SW180	R4	2000305__30C_Late_SW180_SW184_mad2wt_02_R3D_D3D_FFC.tif	OID20214120110	1255.05
mad2WTymEGFP	SW180	R4	2000305__30C_Late_SW180_SW184_mad2wt_02_R3D_D3D_FFC.tif	OID2021412015	2529.34
mad2WTymEGFP	SW180	R4	2000305__30C_Late_SW180_SW184_mad2wt_02_R3D_D3D_FFC.tif	OID20214120169	2105.05
mad2WTymEGFP	SW180	R4	2000305__30C_Late_SW180_SW184_mad2wt_02_R3D_D3D_FFC.tif	OID20214120146	2311.33
mad2WTymEGFP	SW180	R4	2000305__30C_Late_SW180_SW184_mad2wt_02_R3D_D3D_FFC.tif	OID20214120127	2545.72
mad2WTymEGFP	SW180	R4	2000305__30C_Late_SW180_SW184_mad2wt_02_R3D_D3D_FFC.tif	OID2021412065	1432.95
mad2WTymEGFP	SW180	R4	2000305__30C_Late_SW180_SW184_mad2wt_02_R3D_D3D_FFC.tif	OID20214120180	1943.45
mad2WTymEGFP	SW180	R4	2000305__30C_Late_SW180_SW184_mad2wt_02_R3D_D3D_FFC.tif	OID20214120155	2198.6
mad2WTymEGFP	SW180	R4	2000305__30C_Late_SW180_SW184_mad2wt_02_R3D_D3D_FFC.tif	OID2021412062	1561.26
mad2WTymEGFP	SW180	R4	2000305__30C_Late_SW180_SW184_mad2wt_02_R3D_D3D_FFC.tif	OID2021412097	2055.81
mad2WTymEGFP	SW180	R4	2000305__30C_Late_SW180_SW184_mad2wt_02_R3D_D3D_FFC.tif	OID2021412038	2300.94
mad2WTymEGFP	SW180	R4	2000305__30C_Late_SW180_SW184_mad2wt_02_R3D_D3D_FFC.tif	OID20214120156	1565.81
mad2WTymEGFP	SW180	R4	2000305__30C_Late_SW180_SW184_mad2wt_02_R3D_D3D_FFC.tif	OID2021412050	2634.97
mad2WTymEGFP	SW180	R4	2000305__30C_Late_SW180_SW184_mad2wt_02_R3D_D3D_FFC.tif	OID20214120153	2311.55
mad2WTymEGFP	SW180	R4	2000305__30C_Late_SW180_SW184_mad2wt_02_R3D_D3D_FFC.tif	OID2021412064	1968.84
mad2WTymEGFP	SW180	R4	2000305__30C_Late_SW180_SW184_mad2wt_02_R3D_D3D_FFC.tif	OID20214120130	1535.3
mad2WTymEGFP	SW180	R4	2000305__30C_Late_SW180_SW184_mad2wt_02_R3D_D3D_FFC.tif	OID20214120216	1892.46
mad2WTymEGFP	SW180	R4	2000305__30C_Late_SW180_SW184_mad2wt_02_R3D_D3D_FFC.tif	OID2021412030	2406.61
mad2WTymEGFP	SW180	R4	2000305__30C_Late_SW180_SW184_mad2wt_02_R3D_D3D_FFC.tif	OID20214120193	2105.97
mad2WTymEGFP	SW180	R4	2000305__30C_Late_SW180_SW184_mad2wt_02_R3D_D3D_FFC.tif	OID2021412037	2172.37
mad2WTymEGFP	SW180	R4	2000305__30C_Late_SW180_SW184_mad2wt_02_R3D_D3D_FFC.tif	OID2021412099	2195.54
mad2WTymEGFP	SW180	R4	2000305__30C_Late_SW180_SW184_mad2wt_02_R3D_D3D_FFC.tif	OID20214120141	2593.52
mad2WTymEGFP	SW180	R4	2000305__30C_Late_SW180_SW184_mad2wt_02_R3D_D3D_FFC.tif	OID2021412059	1721.75
mad2WTymEGFP	SW180	R4	2000305__30C_Late_SW180_SW184_mad2wt_02_R3D_D3D_FFC.tif	OID2021412039	1492.19
mad2WTymEGFP	SW180	R4	2000305__30C_Late_SW180_SW184_mad2wt_02_R3D_D3D_FFC.tif	OID2021412098	2197.78
mad2WTymEGFP	SW180	R4	2000305__30C_Late_SW180_SW184_mad2wt_02_R3D_D3D_FFC.tif	OID20214120152	1901.87
mad2WTymEGFP	SW180	R4	2000305__30C_Late_SW180_SW184_mad2wt_02_R3D_D3D_FFC.tif	OID2021412060	2106.18
mad2WTymEGFP	SW180	R4	2000305__30C_Late_SW180_SW184_mad2wt_02_R3D_D3D_FFC.tif	OID20214120179	2617.17
mad2WTymEGFP	SW180	R4	2000305__30C_Late_SW180_SW184_mad2wt_02_R3D_D3D_FFC.tif	OID20214120151	1880.46
mad2WTymEGFP	SW180	R4	2000305__30C_Late_SW180_SW184_mad2wt_02_R3D_D3D_FFC.tif	OID20214120184	2492.15
mad2WTymEGFP	SW180	R4	2000305__30C_Late_SW180_SW184_mad2wt_02_R3D_D3D_FFC.tif	OID2021412055	2703.19
mad2WTymEGFP	SW180	R4	2000305__30C_Late_SW180_SW184_mad2wt_02_R3D_D3D_FFC.tif	OID2021412041	3210.52
mad2WTymEGFP	SW180	R4	2000305__30C_Late_SW180_SW184_mad2wt_02_R3D_D3D_FFC.tif	OID20214120187	2126.9
mad2WTymEGFP	SW180	R4	2000305__30C_Late_SW180_SW184_mad2wt_03_R3D_D3D_FFC.tif	OID202141215193	2132.77
mad2WTymEGFP	SW180	R4	2000305__30C_Late_SW180_SW184_mad2wt_03_R3D_D3D_FFC.tif	OID20214121550	2502.76
mad2WTymEGFP	SW180	R4	2000305__30C_Late_SW180_SW184_mad2wt_03_R3D_D3D_FFC.tif	OID202141215123	2290.96
mad2WTymEGFP	SW180	R4	2000305__30C_Late_SW180_SW184_mad2wt_03_R3D_D3D_FFC.tif	OID202141215206	1827.17
mad2WTymEGFP	SW180	R4	2000305__30C_Late_SW180_SW184_mad2wt_03_R3D_D3D_FFC.tif	OID202141215137	2921.36
mad2WTymEGFP	SW180	R4	2000305__30C_Late_SW180_SW184_mad2wt_03_R3D_D3D_FFC.tif	OID202141215207	2142.86
mad2WTymEGFP	SW180	R4	2000305__30C_Late_SW180_SW184_mad2wt_03_R3D_D3D_FFC.tif	OID202141215138	2376.44
mad2WTymEGFP	SW180	R4	2000305__30C_Late_SW180_SW184_mad2wt_03_R3D_D3D_FFC.tif	OID202141215106	2161.61
mad2WTymEGFP	SW180	R4	2000305__30C_Late_SW180_SW184_mad2wt_03_R3D_D3D_FFC.tif	OID202141215178	2497.73
mad2WTymEGFP	SW180	R4	2000305__30C_Late_SW180_SW184_mad2wt_03_R3D_D3D_FFC.tif	OID20214121558	3348.67
mad2WTymEGFP	SW180	R4	2000305__30C_Late_SW180_SW184_mad2wt_03_R3D_D3D_FFC.tif	OID20214121555	4034.71
mad2WTymEGFP	SW180	R4	2000305__30C_Late_SW180_SW184_mad2wt_03_R3D_D3D_FFC.tif	OID202141215100	2351.58
mad2WTymEGFP	SW180	R4	2000305__30C_Late_SW180_SW184_mad2wt_03_R3D_D3D_FFC.tif	OID20214121573	2267.99
mad2WTymEGFP	SW180	R4	2000305__30C_Late_SW180_SW184_mad2wt_03_R3D_D3D_FFC.tif	OID202141215208	2249.06
mad2WTymEGFP	SW180	R4	2000305__30C_Late_SW180_SW184_mad2wt_03_R3D_D3D_FFC.tif	OID202141215122	2993.37
mad2WTymEGFP	SW180	R4	2000305__30C_Late_SW180_SW184_mad2wt_03_R3D_D3D_FFC.tif	OID202141215213	3796.26
mad2WTymEGFP	SW180	R4	2000305__30C_Late_SW180_SW184_mad2wt_03_R3D_D3D_FFC.tif	OID20214121568	2378.63
mad2WTymEGFP	SW180	R4	2000305__30C_Late_SW180_SW184_mad2wt_03_R3D_D3D_FFC.tif	OID20214121532	3191.82
mad2WTymEGFP	SW180	R4	2000305__30C_Late_SW180_SW184_mad2wt_03_R3D_D3D_FFC.tif	OID20214121580	1754.7
mad2WTymEGFP	SW180	R4	2000305__30C_Late_SW180_SW184_mad2wt_03_R3D_D3D_FFC.tif	OID202141215211	1845.49
mad2WTymEGFP	SW180	R4	2000305__30C_Late_SW180_SW184_mad2wt_03_R3D_D3D_FFC.tif	OID202141215225	2367.25
mad2WTymEGFP	SW180	R4	2000305__30C_Late_SW180_SW184_mad2wt_03_R3D_D3D_FFC.tif	OID202141215217	2346.73
mad2WTymEGFP	SW180	R4	2000305__30C_Late_SW180_SW184_mad2wt_03_R3D_D3D_FFC.tif	OID20214121564	1724.25
mad2WTymEGFP	SW180	R4	2000305__30C_Late_SW180_SW184_mad2wt_03_R3D_D3D_FFC.tif	OID202141215218	1978.46
mad2WTymEGFP	SW180	R4	2000305__30C_Late_SW180_SW184_mad2wt_03_R3D_D3D_FFC.tif	OID20214121533	2389.62
mad2WTymEGFP	SW180	R4	2000305__30C_Late_SW180_SW184_mad2wt_03_R3D_D3D_FFC.tif	OID20214121529	3380.84
mad2WTymEGFP	SW180	R4	2000305__30C_Late_SW180_SW184_mad2wt_03_R3D_D3D_FFC.tif	OID202141215105	2992.95
mad2WTymEGFP	SW180	R4	2000305__30C_Late_SW180_SW184_mad2wt_03_R3D_D3D_FFC.tif	OID202141215243	3221.35
mad2WTymEGFP	SW180	R4	2000305__30C_Late_SW180_SW184_mad2wt_03_R3D_D3D_FFC.tif	OID202141215104	3151.8
mad2WTymEGFP	SW180	R4	2000305__30C_Late_SW180_SW184_mad2wt_03_R3D_D3D_FFC.tif	OID202141215203	1710.79
mad2WTymEGFP	SW180	R4	2000305__30C_Late_SW180_SW184_mad2wt_03_R3D_D3D_FFC.tif	OID20214121599	2531.1
mad2WTymEGFP	SW180	R4	2000305__30C_Late_SW180_SW184_mad2wt_03_R3D_D3D_FFC.tif	OID20214121590	2722
mad2WTymEGFP	SW180	R4	2000305__30C_Late_SW180_SW184_mad2wt_03_R3D_D3D_FFC.tif	OID20214121561	2923.52
mad2WTymEGFP	SW180	R4	2000305__30C_Late_SW180_SW184_mad2wt_03_R3D_D3D_FFC.tif	OID20214121578	2777.35
mad2WTymEGFP	SW180	R4	2000305__30C_Late_SW180_SW184_mad2wt_03_R3D_D3D_FFC.tif	OID202141215187	2335.78
mad2WTymEGFP	SW180	R4	2000305__30C_Late_SW180_SW184_mad2wt_03_R3D_D3D_FFC.tif	OID202141215189	1692.92
mad2WTymEGFP	SW180	R4	2000305__30C_Late_SW180_SW184_mad2wt_03_R3D_D3D_FFC.tif	OID20214121548	3112.16
mad2WTymEGFP	SW180	R4	2000305__30C_Late_SW180_SW184_mad2wt_03_R3D_D3D_FFC.tif	OID202141215210	2567.86
mad2WTymEGFP	SW180	R4	2000305__30C_Late_SW180_SW184_mad2wt_03_R3D_D3D_FFC.tif	OID20214121523	3115.18
mad2WTymEGFP	SW180	R4	2000305__30C_Late_SW180_SW184_mad2wt_03_R3D_D3D_FFC.tif	OID202141215191	2649.18
mad2WTymEGFP	SW180	R4	2000305__30C_Late_SW180_SW184_mad2wt_03_R3D_D3D_FFC.tif	OID202141215169	2743.21
mad2WTymEGFP	SW180	R4	2000305__30C_Late_SW180_SW184_mad2wt_03_R3D_D3D_FFC.tif	OID202141215167	2494
mad2WTymEGFP	SW180	R4	2000305__30C_Late_SW180_SW184_mad2wt_03_R3D_D3D_FFC.tif	OID202141215239	2313.06
mad2WTymEGFP	SW180	R4	2000305__30C_Late_SW180_SW184_mad2wt_03_R3D_D3D_FFC.tif	OID202141215237	3021.35
mad2WTymEGFP	SW180	R4	2000305__30C_Late_SW180_SW184_mad2wt_03_R3D_D3D_FFC.tif	OID202141215246	3472.4
mad2WTymEGFP	SW180	R4	2000305__30C_Late_SW180_SW184_mad2wt_03_R3D_D3D_FFC.tif	OID20214121576	3154.91
mad2WTymEGFP	SW180	R4	2000305__30C_Late_SW180_SW184_mad2wt_03_R3D_D3D_FFC.tif	OID20214121565	2002.8
mad2WTymEGFP	SW180	R4	2000305__30C_Late_SW180_SW184_mad2wt_03_R3D_D3D_FFC.tif	OID20214121566	3088
mad2WTymEGFP	SW180	R4	2000305__30C_Late_SW180_SW184_mad2wt_03_R3D_D3D_FFC.tif	OID202141215146	2821.32
mad2WTymEGFP	SW180	R4	2000305__30C_Late_SW180_SW184_mad2wt_03_R3D_D3D_FFC.tif	OID202141215173	1987.06
mad2WTymEGFP	SW180	R4	2000305__30C_Late_SW180_SW184_mad2wt_03_R3D_D3D_FFC.tif	OID202141215139	2009.11
mad2WTymEGFP	SW180	R4	2000305__30C_Late_SW180_SW184_mad2wt_03_R3D_D3D_FFC.tif	OID20214121528	2496.6
mad2WTymEGFP	SW180	R4	2000305__30C_Late_SW180_SW184_mad2wt_03_R3D_D3D_FFC.tif	OID202141215129	3617.97
mad2WTymEGFP	SW180	R4	2000305__30C_Late_SW180_SW184_mad2wt_03_R3D_D3D_FFC.tif	OID20214121584	3145.28
mad2WTymEGFP	SW180	R4	2000305__30C_Late_SW180_SW184_mad2wt_03_R3D_D3D_FFC.tif	OID20214121594	2572.97
mad2WTymEGFP	SW180	R4	2000305__30C_Late_SW180_SW184_mad2wt_03_R3D_D3D_FFC.tif	OID202141215116	2897.58
mad2WTymEGFP	SW180	R4	2000305__30C_Late_SW180_SW184_mad2wt_03_R3D_D3D_FFC.tif	OID202141215190	1538.75
mad2WTymEGFP	SW180	R4	2000305__30C_Late_SW180_SW184_mad2wt_03_R3D_D3D_FFC.tif	OID202141215216	1741.52
mad2WTymEGFP	SW180	R4	2000305__30C_Late_SW180_SW184_mad2wt_03_R3D_D3D_FFC.tif	OID202141215143	1757.6
mad2WTymEGFP	SW180	R4	2000305__30C_Late_SW180_SW184_mad2wt_03_R3D_D3D_FFC.tif	OID202141215212	3002.61
mad2WTymEGFP	SW180	R4	2000305__30C_Late_SW180_SW184_mad2wt_03_R3D_D3D_FFC.tif	OID20214121574	3100.72
mad2WTymEGFP	SW180	R4	2000305__30C_Late_SW180_SW184_mad2wt_03_R3D_D3D_FFC.tif	OID20214121513	3900.68
mad2WTymEGFP	SW180	R4	2000305__30C_Late_SW180_SW184_mad2wt_03_R3D_D3D_FFC.tif	OID202141215229	2743.2
mad2WTymEGFP	SW180	R4	2000305__30C_Late_SW180_SW184_mad2wt_03_R3D_D3D_FFC.tif	OID202141215223	3075.63
mad2WTymEGFP	SW180	R4	2000305__30C_Late_SW180_SW184_mad2wt_03_R3D_D3D_FFC.tif	OID202141215103	2340.05
mad2WTymEGFP	SW180	R4	2000305__30C_Late_SW180_SW184_mad2wt_03_R3D_D3D_FFC.tif	OID202141215188	2593.55
mad2WTymEGFP	SW180	R4	2000305__30C_Late_SW180_SW184_mad2wt_03_R3D_D3D_FFC.tif	OID202141215157	2466.68
mad2WTymEGFP	SW180	R4	2000305__30C_Late_SW180_SW184_mad2wt_03_R3D_D3D_FFC.tif	OID202141215124	2298.93
mad2WTymEGFP	SW180	R4	2000305__30C_Late_SW180_SW184_mad2wt_03_R3D_D3D_FFC.tif	OID202141215244	2185.46
mad2WTymEGFP	SW180	R4	2000305__30C_Late_SW180_SW184_mad2wt_04_R3D_D3D_FFC.tif	OID20214123268	1703.63
mad2WTymEGFP	SW180	R4	2000305__30C_Late_SW180_SW184_mad2wt_04_R3D_D3D_FFC.tif	OID20214123238	2138.6
mad2WTymEGFP	SW180	R4	2000305__30C_Late_SW180_SW184_mad2wt_04_R3D_D3D_FFC.tif	OID202141232159	2305.42
mad2WTymEGFP	SW180	R4	2000305__30C_Late_SW180_SW184_mad2wt_04_R3D_D3D_FFC.tif	OID202141232217	1595.78
mad2WTymEGFP	SW180	R4	2000305__30C_Late_SW180_SW184_mad2wt_04_R3D_D3D_FFC.tif	OID20214123295	1757.59
mad2WTymEGFP	SW180	R4	2000305__30C_Late_SW180_SW184_mad2wt_04_R3D_D3D_FFC.tif	OID202141232130	2925.02
mad2WTymEGFP	SW180	R4	2000305__30C_Late_SW180_SW184_mad2wt_04_R3D_D3D_FFC.tif	OID20214123297	1566.72
mad2WTymEGFP	SW180	R4	2000305__30C_Late_SW180_SW184_mad2wt_04_R3D_D3D_FFC.tif	OID20214123242	2417.26
mad2WTymEGFP	SW180	R4	2000305__30C_Late_SW180_SW184_mad2wt_04_R3D_D3D_FFC.tif	OID20214123290	2093.89
mad2WTymEGFP	SW180	R4	2000305__30C_Late_SW180_SW184_mad2wt_04_R3D_D3D_FFC.tif	OID202141232138	1197.67
mad2WTymEGFP	SW180	R4	2000305__30C_Late_SW180_SW184_mad2wt_04_R3D_D3D_FFC.tif	OID202141232224	2472.21
mad2WTymEGFP	SW180	R4	2000305__30C_Late_SW180_SW184_mad2wt_04_R3D_D3D_FFC.tif	OID20214123299	2759.78
mad2WTymEGFP	SW180	R4	2000305__30C_Late_SW180_SW184_mad2wt_04_R3D_D3D_FFC.tif	OID202141232202	2432.51
mad2WTymEGFP	SW180	R4	2000305__30C_Late_SW180_SW184_mad2wt_04_R3D_D3D_FFC.tif	OID202141232147	2281.94
mad2WTymEGFP	SW180	R4	2000305__30C_Late_SW180_SW184_mad2wt_04_R3D_D3D_FFC.tif	OID202141232174	2904.08
mad2WTymEGFP	SW180	R4	2000305__30C_Late_SW180_SW184_mad2wt_04_R3D_D3D_FFC.tif	OID202141232220	2431.96
mad2WTymEGFP	SW180	R4	2000305__30C_Late_SW180_SW184_mad2wt_04_R3D_D3D_FFC.tif	OID202141232210	2910.58
mad2WTymEGFP	SW180	R4	2000305__30C_Late_SW180_SW184_mad2wt_04_R3D_D3D_FFC.tif	OID20214123293	1891.48
mad2WTymEGFP	SW180	R4	2000305__30C_Late_SW180_SW184_mad2wt_04_R3D_D3D_FFC.tif	OID20214123269	1491.94
mad2WTymEGFP	SW180	R4	2000305__30C_Late_SW180_SW184_mad2wt_04_R3D_D3D_FFC.tif	OID202141232118	1425.63
mad2WTymEGFP	SW180	R4	2000305__30C_Late_SW180_SW184_mad2wt_04_R3D_D3D_FFC.tif	OID202141232177	3305.1
mad2WTymEGFP	SW180	R4	2000305__30C_Late_SW180_SW184_mad2wt_04_R3D_D3D_FFC.tif	OID202141232182	1985.15
mad2WTymEGFP	SW180	R4	2000305__30C_Late_SW180_SW184_mad2wt_04_R3D_D3D_FFC.tif	OID202141232117	2327.41
mad2WTymEGFP	SW180	R4	2000305__30C_Late_SW180_SW184_mad2wt_04_R3D_D3D_FFC.tif	OID20214123283	2187.6
mad2WTymEGFP	SW180	R4	2000305__30C_Late_SW180_SW184_mad2wt_04_R3D_D3D_FFC.tif	OID202141232199	2851.48
mad2WTymEGFP	SW180	R4	2000305__30C_Late_SW180_SW184_mad2wt_05_R3D_D3D_FFC.tif	OID202141247109	1778.69
mad2WTymEGFP	SW180	R4	2000305__30C_Late_SW180_SW184_mad2wt_05_R3D_D3D_FFC.tif	OID20214124749	2657.72
mad2WTymEGFP	SW180	R4	2000305__30C_Late_SW180_SW184_mad2wt_05_R3D_D3D_FFC.tif	OID202141247157	1806.87
mad2WTymEGFP	SW180	R4	2000305__30C_Late_SW180_SW184_mad2wt_05_R3D_D3D_FFC.tif	OID202141247217	3042.36
mad2WTymEGFP	SW180	R4	2000305__30C_Late_SW180_SW184_mad2wt_05_R3D_D3D_FFC.tif	OID202141247137	2242.08
mad2WTymEGFP	SW180	R4	2000305__30C_Late_SW180_SW184_mad2wt_05_R3D_D3D_FFC.tif	OID202141247166	1927.56
mad2WTymEGFP	SW180	R4	2000305__30C_Late_SW180_SW184_mad2wt_05_R3D_D3D_FFC.tif	OID202141247209	2414.38
mad2WTymEGFP	SW180	R4	2000305__30C_Late_SW180_SW184_mad2wt_05_R3D_D3D_FFC.tif	OID202141247176	4038.74
mad2WTymEGFP	SW180	R4	2000305__30C_Late_SW180_SW184_mad2wt_05_R3D_D3D_FFC.tif	OID202141247161	2633.46
mad2WTymEGFP	SW180	R4	2000305__30C_Late_SW180_SW184_mad2wt_05_R3D_D3D_FFC.tif	OID202141247123	2774.84
mad2WTymEGFP	SW180	R4	2000305__30C_Late_SW180_SW184_mad2wt_05_R3D_D3D_FFC.tif	OID202141247151	2154.99
mad2WTymEGFP	SW180	R4	2000305__30C_Late_SW180_SW184_mad2wt_05_R3D_D3D_FFC.tif	OID20214124777	2868.15
mad2WTymEGFP	SW180	R4	2000305__30C_Late_SW180_SW184_mad2wt_05_R3D_D3D_FFC.tif	OID202141247101	2807.7
mad2WTymEGFP	SW180	R4	2000305__30C_Late_SW180_SW184_mad2wt_05_R3D_D3D_FFC.tif	OID202141247140	3107.03
mad2WTymEGFP	SW180	R4	2000305__30C_Late_SW180_SW184_mad2wt_05_R3D_D3D_FFC.tif	OID202141247184	3053.28
mad2WTymEGFP	SW180	R4	2000305__30C_Late_SW180_SW184_mad2wt_05_R3D_D3D_FFC.tif	OID202141247207	2362.49
mad2WTymEGFP	SW180	R4	2000305__30C_Late_SW180_SW184_mad2wt_05_R3D_D3D_FFC.tif	OID202141247148	2140.44
mad2WTymEGFP	SW180	R4	2000305__30C_Late_SW180_SW184_mad2wt_05_R3D_D3D_FFC.tif	OID202141247192	2629.47
mad2WTymEGFP	SW180	R4	2000305__30C_Late_SW180_SW184_mad2wt_05_R3D_D3D_FFC.tif	OID20214124791	2432.99
mad2WTymEGFP	SW180	R4	2000305__30C_Late_SW180_SW184_mad2wt_05_R3D_D3D_FFC.tif	OID202141247196	1794.37
mad2WTymEGFP	SW180	R4	2000305__30C_Late_SW180_SW184_mad2wt_05_R3D_D3D_FFC.tif	OID202141247128	2643.95
mad2WTymEGFP	SW180	R4	2000305__30C_Late_SW180_SW184_mad2wt_05_R3D_D3D_FFC.tif	OID202141247118	2548.47
mad2WTymEGFP	SW180	R4	2000305__30C_Late_SW180_SW184_mad2wt_05_R3D_D3D_FFC.tif	OID202141247162	1765.14
mad2WTymEGFP	SW180	R4	2000305__30C_Late_SW180_SW184_mad2wt_05_R3D_D3D_FFC.tif	OID202141247146	1978.26
mad2WTymEGFP	SW180	R4	2000305__30C_Late_SW180_SW184_mad2wt_05_R3D_D3D_FFC.tif	OID20214124781	3006.61
mad2WTymEGFP	SW180	R4	2000305__30C_Late_SW180_SW184_mad2wt_05_R3D_D3D_FFC.tif	OID202141247145	2614.06
mad2WTymEGFP	SW180	R4	2000305__30C_Late_SW180_SW184_mad2wt_05_R3D_D3D_FFC.tif	OID202141247181	2164.85
mad2WTymEGFP	SW180	R4	2000305__30C_Late_SW180_SW184_mad2wt_05_R3D_D3D_FFC.tif	OID20214124775	1878.8
mad2WTymEGFP	SW180	R4	2000305__30C_Late_SW180_SW184_mad2wt_05_R3D_D3D_FFC.tif	OID20214124728	1742.24
mad2WTymEGFP	SW180	R4	2000305__30C_Late_SW180_SW184_mad2wt_05_R3D_D3D_FFC.tif	OID20214124770	3183.74
mad2WTymEGFP	SW180	R4	2000305__30C_Late_SW180_SW184_mad2wt_05_R3D_D3D_FFC.tif	OID202141247178	3632.32
mad2WTymEGFP	SW180	R4	2000305__30C_Late_SW180_SW184_mad2wt_05_R3D_D3D_FFC.tif	OID202141247127	2700.54
mad2WTymEGFP	SW180	R4	2000305__30C_Late_SW180_SW184_mad2wt_05_R3D_D3D_FFC.tif	OID20214124725	2480.69
mad2WTymEGFP	SW180	R4	2000305__30C_Late_SW180_SW184_mad2wt_05_R3D_D3D_FFC.tif	OID202141247115	3065.27
mad2WTymEGFP	SW180	R4	2000305__30C_Late_SW180_SW184_mad2wt_05_R3D_D3D_FFC.tif	OID20214124742	2368.35
mad2WTymEGFP	SW180	R4	2000305__30C_Late_SW180_SW184_mad2wt_05_R3D_D3D_FFC.tif	OID20214124731	2453.74
mad2WTymEGFP	SW180	R4	2000305__30C_Late_SW180_SW184_mad2wt_05_R3D_D3D_FFC.tif	OID202141247169	2404.7
mad2WTymEGFP	SW180	R4	2000305__30C_Late_SW180_SW184_mad2wt_05_R3D_D3D_FFC.tif	OID20214124767	2518.02
mad2WTymEGFP	SW180	R4	2000305__30C_Late_SW180_SW184_mad2wt_05_R3D_D3D_FFC.tif	OID20214124774	2322.79
mad2WTymEGFP	SW180	R4	2000305__30C_Late_SW180_SW184_mad2wt_05_R3D_D3D_FFC.tif	OID20214124782	2112.63
mad2WTymEGFP	SW180	R4	2000305__30C_Late_SW180_SW184_mad2wt_05_R3D_D3D_FFC.tif	OID202141247107	2096.97
mad2WTymEGFP	SW180	R4	2000305__30C_Late_SW180_SW184_mad2wt_05_R3D_D3D_FFC.tif	OID202141247132	2054.3
mad2WTymEGFP	SW180	R4	2000305__30C_Late_SW180_SW184_mad2wt_05_R3D_D3D_FFC.tif	OID20214124761	1932.34
mad2WTymEGFP	SW180	R4	2000305__30C_Late_SW180_SW184_mad2wt_05_R3D_D3D_FFC.tif	OID20214124776	2725.5
mad2WTymEGFP	SW180	R4	2000305__30C_Late_SW180_SW184_mad2wt_05_R3D_D3D_FFC.tif	OID202141247131	1699.06
mad2WTymEGFP	SW180	R4	2000305__30C_Late_SW180_SW184_mad2wt_05_R3D_D3D_FFC.tif	OID202141247175	3776.38
mad2WTymEGFP	SW180	R4	2000305__30C_Late_SW180_SW184_mad2wt_05_R3D_D3D_FFC.tif	OID202141247133	2072.72
mad2WTymEGFP	SW180	R4	2000305__30C_Late_SW180_SW184_mad2wt_05_R3D_D3D_FFC.tif	OID202141247138	2205.72
mad2WTymEGFP	SW180	R4	2000305__30C_Late_SW180_SW184_mad2wt_05_R3D_D3D_FFC.tif	OID2021412474	3077.1
mad2WTymEGFP	SW180	R4	2000305__30C_Late_SW180_SW184_mad2wt_05_R3D_D3D_FFC.tif	OID20214124771	1386.54
mad2WTymEGFP	SW180	R4	2000305__30C_Late_SW180_SW184_mad2wt_06_R3D_D3D_FFC.tif	OID20214132194	2969.12
mad2WTymEGFP	SW180	R4	2000305__30C_Late_SW180_SW184_mad2wt_06_R3D_D3D_FFC.tif	OID20214132248	1971.33
mad2WTymEGFP	SW180	R4	2000305__30C_Late_SW180_SW184_mad2wt_06_R3D_D3D_FFC.tif	OID20214132121	2081.28
mad2WTymEGFP	SW180	R4	2000305__30C_Late_SW180_SW184_mad2wt_06_R3D_D3D_FFC.tif	OID20214132120	1924.1
mad2WTymEGFP	SW180	R4	2000305__30C_Late_SW180_SW184_mad2wt_06_R3D_D3D_FFC.tif	OID2021413236	2310.46
mad2WTymEGFP	SW180	R4	2000305__30C_Late_SW180_SW184_mad2wt_06_R3D_D3D_FFC.tif	OID2021413272	2579.73
mad2WTymEGFP	SW180	R4	2000305__30C_Late_SW180_SW184_mad2wt_06_R3D_D3D_FFC.tif	OID20214132164	2968.37
mad2WTymEGFP	SW180	R4	2000305__30C_Late_SW180_SW184_mad2wt_06_R3D_D3D_FFC.tif	OID20214132134	2247.24
mad2WTymEGFP	SW180	R4	2000305__30C_Late_SW180_SW184_mad2wt_06_R3D_D3D_FFC.tif	OID20214132201	2108.65
mad2WTymEGFP	SW180	R4	2000305__30C_Late_SW180_SW184_mad2wt_06_R3D_D3D_FFC.tif	OID2021413293	2666.94
mad2WTymEGFP	SW180	R4	2000305__30C_Late_SW180_SW184_mad2wt_06_R3D_D3D_FFC.tif	OID2021413227	2193.2
mad2WTymEGFP	SW180	R4	2000305__30C_Late_SW180_SW184_mad2wt_06_R3D_D3D_FFC.tif	OID20214132242	2406.31
mad2WTymEGFP	SW180	R4	2000305__30C_Late_SW180_SW184_mad2wt_06_R3D_D3D_FFC.tif	OID20214132141	1990.95
mad2WTymEGFP	SW180	R4	2000305__30C_Late_SW180_SW184_mad2wt_06_R3D_D3D_FFC.tif	OID20214132100	1892.29
mad2WTymEGFP	SW180	R4	2000305__30C_Late_SW180_SW184_mad2wt_06_R3D_D3D_FFC.tif	OID20214132171	2128.72
mad2WTymEGFP	SW180	R4	2000305__30C_Late_SW180_SW184_mad2wt_06_R3D_D3D_FFC.tif	OID2021413265	2460.86
mad2WTymEGFP	SW180	R4	2000305__30C_Late_SW180_SW184_mad2wt_06_R3D_D3D_FFC.tif	OID20214132216	2296.33
mad2WTymEGFP	SW180	R4	2000305__30C_Late_SW180_SW184_mad2wt_07_R3D_D3D_FFC.tif	OID202141321127	1669.52
mad2WTymEGFP	SW180	R4	2000305__30C_Late_SW180_SW184_mad2wt_07_R3D_D3D_FFC.tif	OID20214132135	2034.19
mad2WTymEGFP	SW180	R4	2000305__30C_Late_SW180_SW184_mad2wt_07_R3D_D3D_FFC.tif	OID202141321194	2760.01
mad2WTymEGFP	SW180	R4	2000305__30C_Late_SW180_SW184_mad2wt_07_R3D_D3D_FFC.tif	OID20214132155	1632.54
mad2WTymEGFP	SW180	R4	2000305__30C_Late_SW180_SW184_mad2wt_07_R3D_D3D_FFC.tif	OID202141321137	2433.63
mad2WTymEGFP	SW180	R4	2000305__30C_Late_SW180_SW184_mad2wt_07_R3D_D3D_FFC.tif	OID20214132192	3505.32
mad2WTymEGFP	SW180	R4	2000305__30C_Late_SW180_SW184_mad2wt_07_R3D_D3D_FFC.tif	OID202141321239	2426.79
mad2WTymEGFP	SW180	R4	2000305__30C_Late_SW180_SW184_mad2wt_07_R3D_D3D_FFC.tif	OID202141321153	1989.47
mad2WTymEGFP	SW180	R4	2000305__30C_Late_SW180_SW184_mad2wt_07_R3D_D3D_FFC.tif	OID202141321212	2076.71
mad2WTymEGFP	SW180	R4	2000305__30C_Late_SW180_SW184_mad2wt_07_R3D_D3D_FFC.tif	OID202141321190	2138.48
mad2WTymEGFP	SW180	R4	2000305__30C_Late_SW180_SW184_mad2wt_07_R3D_D3D_FFC.tif	OID202141321174	1594.81
mad2WTymEGFP	SW180	R4	2000305__30C_Late_SW180_SW184_mad2wt_07_R3D_D3D_FFC.tif	OID202141321215	2711.55
mad2WTymEGFP	SW180	R4	2000305__30C_Late_SW180_SW184_mad2wt_07_R3D_D3D_FFC.tif	OID202141321145	2539.78
mad2WTymEGFP	SW180	R4	2000305__30C_Late_SW180_SW184_mad2wt_07_R3D_D3D_FFC.tif	OID20214132116	2787.57
mad2WTymEGFP	SW180	R4	2000305__30C_Late_SW180_SW184_mad2wt_07_R3D_D3D_FFC.tif	OID20214132124	2463.99
mad2WTymEGFP	SW180	R4	2000305__30C_Late_SW180_SW184_mad2wt_07_R3D_D3D_FFC.tif	OID202141321143	2157.6
mad2WTymEGFP	SW180	R4	2000305__30C_Late_SW180_SW184_mad2wt_07_R3D_D3D_FFC.tif	OID202141321110	2429.99
mad2WTymEGFP	SW180	R4	2000305__30C_Late_SW180_SW184_mad2wt_07_R3D_D3D_FFC.tif	OID20214132172	2129.55
mad2WTymEGFP	SW180	R4	2000305__30C_Late_SW180_SW184_mad2wt_07_R3D_D3D_FFC.tif	OID20214132148	2103.18
mad2WTymEGFP	SW180	R4	2000305__30C_Late_SW180_SW184_mad2wt_07_R3D_D3D_FFC.tif	OID20214132113	1941.72
mad2WTymEGFP	SW180	R4	2000305__30C_Late_SW180_SW184_mad2wt_07_R3D_D3D_FFC.tif	OID202141321178	2914.75
mad2WTymEGFP	SW180	R4	2000305__30C_Late_SW180_SW184_mad2wt_07_R3D_D3D_FFC.tif	OID202141321179	2061.52
mad2WTymEGFP	SW180	R4	2000305__30C_Late_SW180_SW184_mad2wt_07_R3D_D3D_FFC.tif	OID202141321108	3195.77
mad2WTymEGFP	SW180	R4	2000305__30C_Late_SW180_SW184_mad2wt_07_R3D_D3D_FFC.tif	OID202141321133	2284.22
mad2WTymEGFP	SW180	R4	2000305__30C_Late_SW180_SW184_mad2wt_07_R3D_D3D_FFC.tif	OID202141321210	2188.51
mad2WTymEGFP	SW180	R4	2000305__30C_Late_SW180_SW184_mad2wt_07_R3D_D3D_FFC.tif	OID202141321192	2379.85
mad2WTymEGFP	SW180	R4	2000305__30C_Late_SW180_SW184_mad2wt_07_R3D_D3D_FFC.tif	OID202141321195	2997.56
mad2WTymEGFP	SW180	R4	2000305__30C_Late_SW180_SW184_mad2wt_07_R3D_D3D_FFC.tif	OID20214132185	2925.79
mad2WTymEGFP	SW180	R4	2000305__30C_Late_SW180_SW184_mad2wt_07_R3D_D3D_FFC.tif	OID20214132140	2424.5
mad2WTymEGFP	SW180	R4	2000305__30C_Late_SW180_SW184_mad2wt_07_R3D_D3D_FFC.tif	OID202141321168	2425.87
mad2WTymEGFP	SW180	R4	2000305__30C_Late_SW180_SW184_mad2wt_07_R3D_D3D_FFC.tif	OID2021413217	1501.39
mad2WTymEGFP	SW180	R4	2000305__30C_Late_SW180_SW184_mad2wt_07_R3D_D3D_FFC.tif	OID20214132171	2004.43
mad2WTymEGFP	SW180	R4	2000305__30C_Late_SW180_SW184_mad2wt_07_R3D_D3D_FFC.tif	OID202141321176	1591.45
mad2WTymEGFP	SW180	R4	2000305__30C_Late_SW180_SW184_mad2wt_07_R3D_D3D_FFC.tif	OID202141321162	3265.49
mad2WTymEGFP	SW180	R4	2000305__30C_Late_SW180_SW184_mad2wt_07_R3D_D3D_FFC.tif	OID202141321202	1884.92
mad2WTymEGFP	SW180	R4	2000305__30C_Late_SW180_SW184_mad2wt_07_R3D_D3D_FFC.tif	OID202141321201	2383.41
mad2WTymEGFP	SW180	R4	2000305__30C_Late_SW180_SW184_mad2wt_07_R3D_D3D_FFC.tif	OID202141321197	2019.1
mad2WTymEGFP	SW180	R4	2000305__30C_Late_SW180_SW184_mad2wt_07_R3D_D3D_FFC.tif	OID202141321136	2599.39
mad2WTymEGFP	SW180	R4	2000305__30C_Late_SW180_SW184_mad2wt_07_R3D_D3D_FFC.tif	OID202141321150	1808.21
mad2WTymEGFP	SW180	R4	2000305__30C_Late_SW180_SW184_mad2wt_07_R3D_D3D_FFC.tif	OID20214132137	3121.74
mad2WTymEGFP	SW180	R4	2000305__30C_Late_SW180_SW184_mad2wt_07_R3D_D3D_FFC.tif	OID202141321107	2620.12
mad2WTymEGFP	SW180	R4	2000305__30C_Late_SW180_SW184_mad2wt_07_R3D_D3D_FFC.tif	OID202141321180	2569.89
mad2WTymEGFP	SW180	R4	2000305__30C_Late_SW180_SW184_mad2wt_07_R3D_D3D_FFC.tif	OID202141321152	1264.49
mad2WTymEGFP	SW180	R4	2000305__30C_Late_SW180_SW184_mad2wt_07_R3D_D3D_FFC.tif	OID20214132158	2066.61
mad2WTymEGFP	SW180	R4	2000305__30C_Late_SW180_SW184_mad2wt_07_R3D_D3D_FFC.tif	OID20214132117	2721.15
mad2WTymEGFP	SW180	R4	2000305__30C_Late_SW180_SW184_mad2wt_07_R3D_D3D_FFC.tif	OID202141321105	2898.99
mad2WTymEGFP	SW180	R4	2000305__30C_Late_SW180_SW184_mad2wt_07_R3D_D3D_FFC.tif	OID202141321124	3041.24
mad2WTymEGFP	SW180	R4	2000305__30C_Late_SW180_SW184_mad2wt_07_R3D_D3D_FFC.tif	OID202141321223	1787.27
mad2WTymEGFP	SW180	R4	2000305__30C_Late_SW180_SW184_mad2wt_07_R3D_D3D_FFC.tif	OID20214132179	2758.49
mad2WTymEGFP	SW180	R4	2000305__30C_Late_SW180_SW184_mad2wt_07_R3D_D3D_FFC.tif	OID202141321116	2172.35
mad2WTymEGFP	SW180	R4	2000305__30C_Late_SW180_SW184_mad2wt_07_R3D_D3D_FFC.tif	OID20214132175	1622.38
mad2WTymEGFP	SW180	R4	2000305__30C_Late_SW180_SW184_mad2wt_07_R3D_D3D_FFC.tif	OID202141321106	1720.32
mad2WTymEGFP	SW180	R4	2000305__30C_Late_SW180_SW184_mad2wt_07_R3D_D3D_FFC.tif	OID202141321115	1872.51
mad2WTymEGFP	SW180	R4	2000305__30C_Late_SW180_SW184_mad2wt_07_R3D_D3D_FFC.tif	OID202141321147	2903.71
mad2WTymEGFP	SW180	R4	2000305__30C_Late_SW180_SW184_mad2wt_07_R3D_D3D_FFC.tif	OID202141321214	2124.91
mad2WTymEGFP	SW180	R4	2000305__30C_Late_SW180_SW184_mad2wt_07_R3D_D3D_FFC.tif	OID20214132186	2713.48
mad2WTymEGFP	SW180	R4	2000305__30C_Late_SW180_SW184_mad2wt_07_R3D_D3D_FFC.tif	OID202141321122	1425.88
mad2WTymEGFP	SW180	R4	2000305__30C_Late_SW180_SW184_mad2wt_07_R3D_D3D_FFC.tif	OID202141321119	2526.36
mad2WTymEGFP	SW180	R4	2000305__30C_Late_SW180_SW184_mad2wt_07_R3D_D3D_FFC.tif	OID202141321171	2860.56
mad2WTymEGFP	SW180	R4	2000305__30C_Late_SW180_SW184_mad2wt_07_R3D_D3D_FFC.tif	OID202141321157	3605.7
mad2WTymEGFP	SW180	R4	2000305__30C_Late_SW180_SW184_mad2wt_07_R3D_D3D_FFC.tif	OID202141321125	2196
mad2WTymEGFP	SW180	R4	2000305__30C_Late_SW180_SW184_mad2wt_07_R3D_D3D_FFC.tif	OID20214132182	1913.55
mad2WTymEGFP	SW180	R4	2000305__30C_Late_SW180_SW184_mad2wt_07_R3D_D3D_FFC.tif	OID202141321109	2176.97
mad2WTymEGFP	SW180	R4	2000305__30C_Late_SW180_SW184_mad2wt_07_R3D_D3D_FFC.tif	OID20214132153	2671.55
mad2WTymEGFP	SW180	R4	2000305__30C_Late_SW180_SW184_mad2wt_07_R3D_D3D_FFC.tif	OID20214132188	2540.73
mad2WTymEGFP	SW180	R4	2000305__30C_Late_SW180_SW184_mad2wt_07_R3D_D3D_FFC.tif	OID202141321118	2102.58
mad2WTymEGFP	SW180	R4	2000305__30C_Late_SW180_SW184_mad2wt_07_R3D_D3D_FFC.tif	OID20214132126	2526.39
mad2WTymEGFP	SW180	R4	2000305__30C_Late_SW180_SW184_mad2wt_07_R3D_D3D_FFC.tif	OID20214132178	2739.63
mad2WTymEGFP	SW180	R4	2000305__30C_Late_SW180_SW184_mad2wt_07_R3D_D3D_FFC.tif	OID20214132161	2185.22
mad2WTymEGFP	SW180	R4	2000305__30C_Late_SW180_SW184_mad2wt_07_R3D_D3D_FFC.tif	OID202141321193	2406.88
mad2WTymEGFP	SW180	R4	2000305__30C_Late_SW180_SW184_mad2wt_07_R3D_D3D_FFC.tif	OID202141321225	2954.47
mad2WTymEGFP	SW180	R4	2000305__30C_Late_SW180_SW184_mad2wt_08_R3D_D3D_FFC.tif	OID20214133779	2361
mad2WTymEGFP	SW180	R4	2000305__30C_Late_SW180_SW184_mad2wt_08_R3D_D3D_FFC.tif	OID202141337164	2201.66
mad2WTymEGFP	SW180	R4	2000305__30C_Late_SW180_SW184_mad2wt_08_R3D_D3D_FFC.tif	OID202141337165	2981.91
mad2WTymEGFP	SW180	R4	2000305__30C_Late_SW180_SW184_mad2wt_08_R3D_D3D_FFC.tif	OID20214133796	2361.17
mad2WTymEGFP	SW180	R4	2000305__30C_Late_SW180_SW184_mad2wt_08_R3D_D3D_FFC.tif	OID202141337166	2403.54
mad2WTymEGFP	SW180	R4	2000305__30C_Late_SW180_SW184_mad2wt_08_R3D_D3D_FFC.tif	OID20214133728	2642.33
mad2WTymEGFP	SW180	R4	2000305__30C_Late_SW180_SW184_mad2wt_08_R3D_D3D_FFC.tif	OID20214133758	2527.73
mad2WTymEGFP	SW180	R4	2000305__30C_Late_SW180_SW184_mad2wt_08_R3D_D3D_FFC.tif	OID202141337163	2042.96
mad2WTymEGFP	SW180	R4	2000305__30C_Late_SW180_SW184_mad2wt_08_R3D_D3D_FFC.tif	OID202141337100	2484.28
mad2WTymEGFP	SW180	R4	2000305__30C_Late_SW180_SW184_mad2wt_08_R3D_D3D_FFC.tif	OID202141337157	2229.2
mad2WTymEGFP	SW180	R4	2000305__30C_Late_SW180_SW184_mad2wt_08_R3D_D3D_FFC.tif	OID20214133757	2201.82
mad2WTymEGFP	SW180	R4	2000305__30C_Late_SW180_SW184_mad2wt_08_R3D_D3D_FFC.tif	OID202141337115	2765.43
mad2WTymEGFP	SW180	R4	2000305__30C_Late_SW180_SW184_mad2wt_08_R3D_D3D_FFC.tif	OID20214133730	2546.66
mad2WTymEGFP	SW180	R4	2000305__30C_Late_SW180_SW184_mad2wt_08_R3D_D3D_FFC.tif	OID202141337127	3193.45
mad2WTymEGFP	SW180	R4	2000305__30C_Late_SW180_SW184_mad2wt_08_R3D_D3D_FFC.tif	OID20214133761	2677.25
mad2WTymEGFP	SW180	R4	2000305__30C_Late_SW180_SW184_mad2wt_08_R3D_D3D_FFC.tif	OID202141337147	2156.25
mad2WTymEGFP	SW180	R4	2000305__30C_Late_SW180_SW184_mad2wt_08_R3D_D3D_FFC.tif	OID202141337150	2663.25
mad2WTymEGFP	SW180	R4	2000305__30C_Late_SW180_SW184_mad2wt_08_R3D_D3D_FFC.tif	OID202141337141	2304.09
mad2WTymEGFP	SW180	R4	2000305__30C_Late_SW180_SW184_mad2wt_08_R3D_D3D_FFC.tif	OID202141337149	2109.22
mad2WTymEGFP	SW180	R4	2000305__30C_Late_SW180_SW184_mad2wt_08_R3D_D3D_FFC.tif	OID20214133799	2749.49
mad2WTymEGFP	SW180	R4	2000305__30C_Late_SW180_SW184_mad2wt_08_R3D_D3D_FFC.tif	OID20214133729	2383.09
mad2WTymEGFP	SW180	R4	2000305__30C_Late_SW180_SW184_mad2wt_08_R3D_D3D_FFC.tif	OID202141337169	2657.14
mad2WTymEGFP	SW180	R4	2000305__30C_Late_SW180_SW184_mad2wt_08_R3D_D3D_FFC.tif	OID202141337162	2200.39
mad2WTymEGFP	SW180	R4	2000305__30C_Late_SW180_SW184_mad2wt_09_R3D_D3D_FFC.tif	OID202141356145	2350.62
mad2WTymEGFP	SW180	R4	2000305__30C_Late_SW180_SW184_mad2wt_09_R3D_D3D_FFC.tif	OID202141356211	2154.85
mad2WTymEGFP	SW180	R4	2000305__30C_Late_SW180_SW184_mad2wt_09_R3D_D3D_FFC.tif	OID202141356128	2074.35
mad2WTymEGFP	SW180	R4	2000305__30C_Late_SW180_SW184_mad2wt_09_R3D_D3D_FFC.tif	OID202141356107	2113.17
mad2WTymEGFP	SW180	R4	2000305__30C_Late_SW180_SW184_mad2wt_09_R3D_D3D_FFC.tif	OID20214135619	2134.89
mad2WTymEGFP	SW180	R4	2000305__30C_Late_SW180_SW184_mad2wt_09_R3D_D3D_FFC.tif	OID202141356142	3577.62
mad2WTymEGFP	SW180	R4	2000305__30C_Late_SW180_SW184_mad2wt_09_R3D_D3D_FFC.tif	OID20214135691	2837.11
mad2WTymEGFP	SW180	R4	2000305__30C_Late_SW180_SW184_mad2wt_09_R3D_D3D_FFC.tif	OID202141356141	1597.11
mad2WTymEGFP	SW180	R4	2000305__30C_Late_SW180_SW184_mad2wt_09_R3D_D3D_FFC.tif	OID202141356146	2914.2
mad2WTymEGFP	SW180	R4	2000305__30C_Late_SW180_SW184_mad2wt_09_R3D_D3D_FFC.tif	OID20214135678	2401.25
mad2WTymEGFP	SW180	R4	2000305__30C_Late_SW180_SW184_mad2wt_09_R3D_D3D_FFC.tif	OID202141356136	2234.45
mad2WTymEGFP	SW180	R4	2000305__30C_Late_SW180_SW184_mad2wt_09_R3D_D3D_FFC.tif	OID202141356191	2161.09
mad2WTymEGFP	SW180	R4	2000305__30C_Late_SW180_SW184_mad2wt_09_R3D_D3D_FFC.tif	OID20214135640	3088.96
mad2WTymEGFP	SW180	R4	2000305__30C_Late_SW180_SW184_mad2wt_09_R3D_D3D_FFC.tif	OID202141356210	2568.64
mad2WTymEGFP	SW180	R4	2000305__30C_Late_SW180_SW184_mad2wt_09_R3D_D3D_FFC.tif	OID2021413569	2938.93
mad2WTymEGFP	SW180	R4	2000305__30C_Late_SW180_SW184_mad2wt_09_R3D_D3D_FFC.tif	OID20214135681	2548.22
mad2WTymEGFP	SW180	R4	2000305__30C_Late_SW180_SW184_mad2wt_09_R3D_D3D_FFC.tif	OID20214135647	3059.32
mad2WTymEGFP	SW180	R4	2000305__30C_Late_SW180_SW184_mad2wt_09_R3D_D3D_FFC.tif	OID202141356131	2237.91
mad2WTymEGFP	SW180	R4	2000305__30C_Late_SW180_SW184_mad2wt_09_R3D_D3D_FFC.tif	OID202141356218	3335.37
mad2WTymEGFP	SW180	R4	2000305__30C_Late_SW180_SW184_mad2wt_09_R3D_D3D_FFC.tif	OID202141356105	2220.88
mad2WTymEGFP	SW180	R4	2000305__30C_Late_SW180_SW184_mad2wt_09_R3D_D3D_FFC.tif	OID202141356152	1486.81
mad2WTymEGFP	SW180	R4	2000305__30C_Late_SW180_SW184_mad2wt_09_R3D_D3D_FFC.tif	OID20214135660	1693.82
mad2WTymEGFP	SW180	R4	2000305__30C_Late_SW180_SW184_mad2wt_09_R3D_D3D_FFC.tif	OID20214135638	1959.56
mad2WTymEGFP	SW180	R4	2000305__30C_Late_SW180_SW184_mad2wt_09_R3D_D3D_FFC.tif	OID202141356221	1618.89
mad2WTymEGFP	SW180	R4	2000305__30C_Late_SW180_SW184_mad2wt_09_R3D_D3D_FFC.tif	OID20214135651	2576.2
mad2WTymEGFP	SW180	R4	2000305__30C_Late_SW180_SW184_mad2wt_09_R3D_D3D_FFC.tif	OID202141356134	2791.74
mad2WTymEGFP	SW180	R4	2000305__30C_Late_SW180_SW184_mad2wt_09_R3D_D3D_FFC.tif	OID202141356202	2479.94
mad2WTymEGFP	SW180	R4	2000305__30C_Late_SW180_SW184_mad2wt_09_R3D_D3D_FFC.tif	OID20214135626	2258.39
mad2WTymEGFP	SW180	R4	2000305__30C_Late_SW180_SW184_mad2wt_09_R3D_D3D_FFC.tif	OID202141356126	3169.56
mad2WTymEGFP	SW180	R4	2000305__30C_Late_SW180_SW184_mad2wt_09_R3D_D3D_FFC.tif	OID202141356175	1506.16
mad2WTymEGFP	SW180	R4	2000305__30C_Late_SW180_SW184_mad2wt_09_R3D_D3D_FFC.tif	OID202141356125	2132.53
mad2WTymEGFP	SW180	R4	2000305__30C_Late_SW180_SW184_mad2wt_09_R3D_D3D_FFC.tif	OID20214135695	2784.48
mad2WTymEGFP	SW180	R4	2000305__30C_Late_SW180_SW184_mad2wt_09_R3D_D3D_FFC.tif	OID20214135659	2763.23
mad2WTymEGFP	SW180	R4	2000305__30C_Late_SW180_SW184_mad2wt_09_R3D_D3D_FFC.tif	OID202141356197	2528.46
mad2WTymEGFP	SW180	R4	2000305__30C_Late_SW180_SW184_mad2wt_09_R3D_D3D_FFC.tif	OID202141356119	2647.42
mad2WTymEGFP	SW180	R4	2000305__30C_Late_SW180_SW184_mad2wt_09_R3D_D3D_FFC.tif	OID20214135627	2589.19
mad2WTymEGFP	SW180	R4	2000305__30C_Late_SW180_SW184_mad2wt_09_R3D_D3D_FFC.tif	OID20214135688	2539.01
mad2WTymEGFP	SW180	R4	2000305__30C_Late_SW180_SW184_mad2wt_09_R3D_D3D_FFC.tif	OID202141356106	2247.34
mad2WTymEGFP	SW180	R4	2000305__30C_Late_SW180_SW184_mad2wt_09_R3D_D3D_FFC.tif	OID202141356123	1923.71
mad2WTymEGFP	SW180	R4	2000305__30C_Late_SW180_SW184_mad2wt_09_R3D_D3D_FFC.tif	OID20214135676	2441.65
mad2WTymEGFP	SW180	R4	2000305__30C_Late_SW180_SW184_mad2wt_09_R3D_D3D_FFC.tif	OID202141356138	2769.45
mad2WTymEGFP	SW180	R4	2000305__30C_Late_SW180_SW184_mad2wt_09_R3D_D3D_FFC.tif	OID202141356222	1544.6
mad2WTymEGFP	SW180	R4	2000305__30C_Late_SW180_SW184_mad2wt_09_R3D_D3D_FFC.tif	OID202141356171	1813.39
mad2WTymEGFP	SW180	R4	2000305__30C_Late_SW180_SW184_mad2wt_09_R3D_D3D_FFC.tif	OID20214135663	2167.96
mad2WTymEGFP	SW180	R4	2000305__30C_Late_SW180_SW184_mad2wt_09_R3D_D3D_FFC.tif	OID20214135653	2209.92
mad2WTymEGFP	SW180	R4	2000305__30C_Late_SW180_SW184_mad2wt_09_R3D_D3D_FFC.tif	OID202141356144	2085.5
mad2WTymEGFP	SW180	R4	2000305__30C_Late_SW180_SW184_mad2wt_09_R3D_D3D_FFC.tif	OID20214135629	1933.24
mad2WTymEGFP	SW180	R4	2000305__30C_Late_SW180_SW184_mad2wt_09_R3D_D3D_FFC.tif	OID202141356179	2453.91
mad2WTymEGFP	SW180	R4	2000305__30C_Late_SW180_SW184_mad2wt_09_R3D_D3D_FFC.tif	OID20214135698	1999.3
mad2WTymEGFP	SW180	R4	2000305__30C_Late_SW180_SW184_mad2wt_09_R3D_D3D_FFC.tif	OID202141356184	2486.78
mad2WTymEGFP	SW180	R4	2000305__30C_Late_SW180_SW184_mad2wt_09_R3D_D3D_FFC.tif	OID202141356217	2073.58
mad2WTymEGFP	SW180	R4	2000305__30C_Late_SW180_SW184_mad2wt_09_R3D_D3D_FFC.tif	OID202141356204	2059.29
mad2WTymEGFP	SW180	R4	2000305__30C_Late_SW180_SW184_mad2wt_09_R3D_D3D_FFC.tif	OID202141356118	1700.58
mad2WTymEGFP	SW180	R4	2000305__30C_Late_SW180_SW184_mad2wt_09_R3D_D3D_FFC.tif	OID202141356185	2273.37
mad2WTymEGFP	SW180	R4	2000305__30C_Late_SW180_SW184_mad2wt_09_R3D_D3D_FFC.tif	OID202141356122	2046.46
mad2WTymEGFP	SW180	R4	2000305__30C_Late_SW180_SW184_mad2wt_09_R3D_D3D_FFC.tif	OID202141356160	2920.94
mad2WTymEGFP	SW180	R4	2000305__30C_Late_SW180_SW184_mad2wt_09_R3D_D3D_FFC.tif	OID202141356206	2357.55
mad2WTymEGFP	SW180	R4	2000305__30C_Late_SW180_SW184_mad2wt_09_R3D_D3D_FFC.tif	OID20214135642	2368.63
mad2WTymEGFP	SW180	R4	2000305__30C_Late_SW180_SW184_mad2wt_09_R3D_D3D_FFC.tif	OID20214135620	2618.42
mad2WTymEGFP	SW180	R4	2000305__30C_Late_SW180_SW184_mad2wt_09_R3D_D3D_FFC.tif	OID202141356168	2074.61
mad2WTymEGFP	SW180	R4	2000305__30C_Late_SW180_SW184_mad2wt_09_R3D_D3D_FFC.tif	OID20214135658	1987.02
mad2WTymEGFP	SW180	R4	2000305__30C_Late_SW180_SW184_mad2wt_09_R3D_D3D_FFC.tif	OID202141356121	2458.12
mad2COymEGFP	SW181	R4	2000305__30C_Late_SW181pp_SW184_mad2CO_02_R3D_D3D_FFC.tif	OID20214155112	5104.45
mad2COymEGFP	SW181	R4	2000305__30C_Late_SW181pp_SW184_mad2CO_02_R3D_D3D_FFC.tif	OID2021415538	2481.14
mad2COymEGFP	SW181	R4	2000305__30C_Late_SW181pp_SW184_mad2CO_02_R3D_D3D_FFC.tif	OID20214155140	4820.18
mad2COymEGFP	SW181	R4	2000305__30C_Late_SW181pp_SW184_mad2CO_02_R3D_D3D_FFC.tif	OID20214155153	2807.69
mad2COymEGFP	SW181	R4	2000305__30C_Late_SW181pp_SW184_mad2CO_02_R3D_D3D_FFC.tif	OID2021415514	5337.24
mad2COymEGFP	SW181	R4	2000305__30C_Late_SW181pp_SW184_mad2CO_02_R3D_D3D_FFC.tif	OID2021415554	4850.1
mad2COymEGFP	SW181	R4	2000305__30C_Late_SW181pp_SW184_mad2CO_02_R3D_D3D_FFC.tif	OID2021415513	4877.7
mad2COymEGFP	SW181	R4	2000305__30C_Late_SW181pp_SW184_mad2CO_02_R3D_D3D_FFC.tif	OID2021415558	2822.17
mad2COymEGFP	SW181	R4	2000305__30C_Late_SW181pp_SW184_mad2CO_02_R3D_D3D_FFC.tif	OID202141553	5093.09
mad2COymEGFP	SW181	R4	2000305__30C_Late_SW181pp_SW184_mad2CO_02_R3D_D3D_FFC.tif	OID202141551	4636.34
mad2COymEGFP	SW181	R4	2000305__30C_Late_SW181pp_SW184_mad2CO_02_R3D_D3D_FFC.tif	OID2021415576	3851.53
mad2COymEGFP	SW181	R4	2000305__30C_Late_SW181pp_SW184_mad2CO_02_R3D_D3D_FFC.tif	OID20214155165	4219.28
mad2COymEGFP	SW181	R4	2000305__30C_Late_SW181pp_SW184_mad2CO_02_R3D_D3D_FFC.tif	OID2021415516	3498.35
mad2COymEGFP	SW181	R4	2000305__30C_Late_SW181pp_SW184_mad2CO_02_R3D_D3D_FFC.tif	OID20214155144	3736.08
mad2COymEGFP	SW181	R4	2000305__30C_Late_SW181pp_SW184_mad2CO_02_R3D_D3D_FFC.tif	OID2021415587	3392.89
mad2COymEGFP	SW181	R4	2000305__30C_Late_SW181pp_SW184_mad2CO_02_R3D_D3D_FFC.tif	OID2021415552	4687.56
mad2COymEGFP	SW181	R4	2000305__30C_Late_SW181pp_SW184_mad2CO_02_R3D_D3D_FFC.tif	OID20214155168	3846.81
mad2COymEGFP	SW181	R4	2000305__30C_Late_SW181pp_SW184_mad2CO_02_R3D_D3D_FFC.tif	OID2021415566	3909.62
mad2COymEGFP	SW181	R4	2000305__30C_Late_SW181pp_SW184_mad2CO_02_R3D_D3D_FFC.tif	OID2021415590	3780.76
mad2COymEGFP	SW181	R4	2000305__30C_Late_SW181pp_SW184_mad2CO_02_R3D_D3D_FFC.tif	OID20214155103	3583.03
mad2COymEGFP	SW181	R4	2000305__30C_Late_SW181pp_SW184_mad2CO_02_R3D_D3D_FFC.tif	OID20214155163	3043
mad2COymEGFP	SW181	R4	2000305__30C_Late_SW181pp_SW184_mad2CO_02_R3D_D3D_FFC.tif	OID202141554	5328.88
mad2COymEGFP	SW181	R4	2000305__30C_Late_SW181pp_SW184_mad2CO_02_R3D_D3D_FFC.tif	OID2021415533	3623.18
mad2COymEGFP	SW181	R4	2000305__30C_Late_SW181pp_SW184_mad2CO_02_R3D_D3D_FFC.tif	OID2021415575	4195.68
mad2COymEGFP	SW181	R4	2000305__30C_Late_SW181pp_SW184_mad2CO_02_R3D_D3D_FFC.tif	OID2021415583	4808.46
mad2COymEGFP	SW181	R4	2000305__30C_Late_SW181pp_SW184_mad2CO_02_R3D_D3D_FFC.tif	OID20214155178	4425.48
mad2COymEGFP	SW181	R4	2000305__30C_Late_SW181pp_SW184_mad2CO_02_R3D_D3D_FFC.tif	OID2021415549	4086.34
mad2COymEGFP	SW181	R4	2000305__30C_Late_SW181pp_SW184_mad2CO_02_R3D_D3D_FFC.tif	OID2021415515	4171.86
mad2COymEGFP	SW181	R4	2000305__30C_Late_SW181pp_SW184_mad2CO_02_R3D_D3D_FFC.tif	OID2021415577	3862.25
mad2COymEGFP	SW181	R4	2000305__30C_Late_SW181pp_SW184_mad2CO_02_R3D_D3D_FFC.tif	OID20214155132	2321.73
mad2COymEGFP	SW181	R4	2000305__30C_Late_SW181pp_SW184_mad2CO_02_R3D_D3D_FFC.tif	OID2021415539	2417.88
mad2COymEGFP	SW181	R4	2000305__30C_Late_SW181pp_SW184_mad2CO_02_R3D_D3D_FFC.tif	OID2021415546	3577.06
mad2COymEGFP	SW181	R4	2000305__30C_Late_SW181pp_SW184_mad2CO_02_R3D_D3D_FFC.tif	OID20214155167	3506.55
mad2COymEGFP	SW181	R4	2000305__30C_Late_SW181pp_SW184_mad2CO_02_R3D_D3D_FFC.tif	OID2021415532	2913.91
mad2COymEGFP	SW181	R4	2000305__30C_Late_SW181pp_SW184_mad2CO_02_R3D_D3D_FFC.tif	OID2021415593	3041.9
mad2COymEGFP	SW181	R4	2000305__30C_Late_SW181pp_SW184_mad2CO_02_R3D_D3D_FFC.tif	OID2021415530	5369.84
mad2COymEGFP	SW181	R4	2000305__30C_Late_SW181pp_SW184_mad2CO_02_R3D_D3D_FFC.tif	OID2021415568	2921.31
mad2COymEGFP	SW181	R4	2000305__30C_Late_SW181pp_SW184_mad2CO_02_R3D_D3D_FFC.tif	OID20214155137	3850.24
mad2COymEGFP	SW181	R4	2000305__30C_Late_SW181pp_SW184_mad2CO_02_R3D_D3D_FFC.tif	OID20214155139	4059.11
mad2COymEGFP	SW181	R4	2000305__30C_Late_SW181pp_SW184_mad2CO_02_R3D_D3D_FFC.tif	OID20214155104	4390.95
mad2COymEGFP	SW181	R4	2000305__30C_Late_SW181pp_SW184_mad2CO_02_R3D_D3D_FFC.tif	OID20214155150	3586.78
mad2COymEGFP	SW181	R4	2000305__30C_Late_SW181pp_SW184_mad2CO_02_R3D_D3D_FFC.tif	OID2021415567	4444.54
mad2COymEGFP	SW181	R4	2000305__30C_Late_SW181pp_SW184_mad2CO_02_R3D_D3D_FFC.tif	OID2021415553	4330.27
mad2COymEGFP	SW181	R4	2000305__30C_Late_SW181pp_SW184_mad2CO_02_R3D_D3D_FFC.tif	OID20214155136	3185.51
mad2COymEGFP	SW181	R4	2000305__30C_Late_SW181pp_SW184_mad2CO_02_R3D_D3D_FFC.tif	OID2021415531	4243.22
mad2COymEGFP	SW181	R4	2000305__30C_Late_SW181pp_SW184_mad2CO_02_R3D_D3D_FFC.tif	OID20214155187	3580.88
mad2COymEGFP	SW181	R4	2000305__30C_Late_SW181pp_SW184_mad2CO_02_R3D_D3D_FFC.tif	OID20214155127	4219.24
mad2COymEGFP	SW181	R4	2000305__30C_Late_SW181pp_SW184_mad2CO_02_R3D_D3D_FFC.tif	OID2021415561	3441.93
mad2COymEGFP	SW181	R4	2000305__30C_Late_SW181pp_SW184_mad2CO_02_R3D_D3D_FFC.tif	OID2021415540	3984.05
mad2COymEGFP	SW181	R4	2000305__30C_Late_SW181pp_SW184_mad2CO_02_R3D_D3D_FFC.tif	OID20214155145	2074.88
mad2COymEGFP	SW181	R4	2000305__30C_Late_SW181pp_SW184_mad2CO_02_R3D_D3D_FFC.tif	OID2021415550	3877.8
mad2COymEGFP	SW181	R4	2000305__30C_Late_SW181pp_SW184_mad2CO_02_R3D_D3D_FFC.tif	OID20214155160	3344.1
mad2COymEGFP	SW181	R4	2000305__30C_Late_SW181pp_SW184_mad2CO_02_R3D_D3D_FFC.tif	OID2021415512	4262.05
mad2COymEGFP	SW181	R4	2000305__30C_Late_SW181pp_SW184_mad2CO_02_R3D_D3D_FFC.tif	OID20214155159	4425.49
mad2COymEGFP	SW181	R4	2000305__30C_Late_SW181pp_SW184_mad2CO_02_R3D_D3D_FFC.tif	OID2021415548	4166.22
mad2COymEGFP	SW181	R4	2000305__30C_Late_SW181pp_SW184_mad2CO_02_R3D_D3D_FFC.tif	OID2021415578	4050.64
mad2COymEGFP	SW181	R4	2000305__30C_Late_SW181pp_SW184_mad2CO_02_R3D_D3D_FFC.tif	OID20214155158	3045.66
mad2COymEGFP	SW181	R4	2000305__30C_Late_SW181pp_SW184_mad2CO_02_R3D_D3D_FFC.tif	OID2021415574	4875.17
mad2COymEGFP	SW181	R4	2000305__30C_Late_SW181pp_SW184_mad2CO_02_R3D_D3D_FFC.tif	OID2021415519	4827.55
mad2COymEGFP	SW181	R4	2000305__30C_Late_SW181pp_SW184_mad2CO_02_R3D_D3D_FFC.tif	OID20214155180	3684.49
mad2COymEGFP	SW181	R4	2000305__30C_Late_SW181pp_SW184_mad2CO_02_R3D_D3D_FFC.tif	OID20214155130	4828.29
mad2COymEGFP	SW181	R4	2000305__30C_Late_SW181pp_SW184_mad2CO_02_R3D_D3D_FFC.tif	OID2021415557	2494.61
mad2COymEGFP	SW181	R4	2000305__30C_Late_SW181pp_SW184_mad2CO_02_R3D_D3D_FFC.tif	OID20214155161	3490.09
mad2COymEGFP	SW181	R4	2000305__30C_Late_SW181pp_SW184_mad2CO_02_R3D_D3D_FFC.tif	OID2021415534	3948.03
mad2COymEGFP	SW181	R4	2000305__30C_Late_SW181pp_SW184_mad2CO_02_R3D_D3D_FFC.tif	OID20214155151	3471.15
mad2COymEGFP	SW181	R4	2000305__30C_Late_SW181pp_SW184_mad2CO_02_R3D_D3D_FFC.tif	OID2021415588	4086.79
mad2COymEGFP	SW181	R4	2000305__30C_Late_SW181pp_SW184_mad2CO_03_R3D_D3D_FFC.tif	OID2021415206	4606.64
mad2COymEGFP	SW181	R4	2000305__30C_Late_SW181pp_SW184_mad2CO_03_R3D_D3D_FFC.tif	OID202141520136	4532.59
mad2COymEGFP	SW181	R4	2000305__30C_Late_SW181pp_SW184_mad2CO_03_R3D_D3D_FFC.tif	OID20214152063	3568.67
mad2COymEGFP	SW181	R4	2000305__30C_Late_SW181pp_SW184_mad2CO_03_R3D_D3D_FFC.tif	OID202141520107	4620.41
mad2COymEGFP	SW181	R4	2000305__30C_Late_SW181pp_SW184_mad2CO_03_R3D_D3D_FFC.tif	OID20214152088	3745.12
mad2COymEGFP	SW181	R4	2000305__30C_Late_SW181pp_SW184_mad2CO_03_R3D_D3D_FFC.tif	OID20214152086	3724.43
mad2COymEGFP	SW181	R4	2000305__30C_Late_SW181pp_SW184_mad2CO_03_R3D_D3D_FFC.tif	OID2021415205	4544.34
mad2COymEGFP	SW181	R4	2000305__30C_Late_SW181pp_SW184_mad2CO_03_R3D_D3D_FFC.tif	OID202141520149	3362.59
mad2COymEGFP	SW181	R4	2000305__30C_Late_SW181pp_SW184_mad2CO_03_R3D_D3D_FFC.tif	OID20214152013	5321.97
mad2COymEGFP	SW181	R4	2000305__30C_Late_SW181pp_SW184_mad2CO_03_R3D_D3D_FFC.tif	OID20214152092	4783.08
mad2COymEGFP	SW181	R4	2000305__30C_Late_SW181pp_SW184_mad2CO_03_R3D_D3D_FFC.tif	OID202141520165	4250.07
mad2COymEGFP	SW181	R4	2000305__30C_Late_SW181pp_SW184_mad2CO_03_R3D_D3D_FFC.tif	OID202141520169	3561.03
mad2COymEGFP	SW181	R4	2000305__30C_Late_SW181pp_SW184_mad2CO_03_R3D_D3D_FFC.tif	OID202141520145	3860.96
mad2COymEGFP	SW181	R4	2000305__30C_Late_SW181pp_SW184_mad2CO_03_R3D_D3D_FFC.tif	OID20214152090	3283.98
mad2COymEGFP	SW181	R4	2000305__30C_Late_SW181pp_SW184_mad2CO_03_R3D_D3D_FFC.tif	OID202141520150	3589.53
mad2COymEGFP	SW181	R4	2000305__30C_Late_SW181pp_SW184_mad2CO_03_R3D_D3D_FFC.tif	OID202141520116	4710.21
mad2COymEGFP	SW181	R4	2000305__30C_Late_SW181pp_SW184_mad2CO_03_R3D_D3D_FFC.tif	OID202141520196	4506.62
mad2COymEGFP	SW181	R4	2000305__30C_Late_SW181pp_SW184_mad2CO_03_R3D_D3D_FFC.tif	OID202141520151	3241.93
mad2COymEGFP	SW181	R4	2000305__30C_Late_SW181pp_SW184_mad2CO_03_R3D_D3D_FFC.tif	OID20214152036	4686.75
mad2COymEGFP	SW181	R4	2000305__30C_Late_SW181pp_SW184_mad2CO_03_R3D_D3D_FFC.tif	OID20214152087	3439.12
mad2COymEGFP	SW181	R4	2000305__30C_Late_SW181pp_SW184_mad2CO_03_R3D_D3D_FFC.tif	OID202141520113	3879.19
mad2COymEGFP	SW181	R4	2000305__30C_Late_SW181pp_SW184_mad2CO_03_R3D_D3D_FFC.tif	OID202141520154	3976.43
mad2COymEGFP	SW181	R4	2000305__30C_Late_SW181pp_SW184_mad2CO_03_R3D_D3D_FFC.tif	OID20214152042	3968.45
mad2COymEGFP	SW181	R4	2000305__30C_Late_SW181pp_SW184_mad2CO_03_R3D_D3D_FFC.tif	OID20214152051	3936.86
mad2COymEGFP	SW181	R4	2000305__30C_Late_SW181pp_SW184_mad2CO_03_R3D_D3D_FFC.tif	OID20214152044	3720.51
mad2COymEGFP	SW181	R4	2000305__30C_Late_SW181pp_SW184_mad2CO_03_R3D_D3D_FFC.tif	OID202141520153	4334.46
mad2COymEGFP	SW181	R4	2000305__30C_Late_SW181pp_SW184_mad2CO_03_R3D_D3D_FFC.tif	OID202141520128	3439.66
mad2COymEGFP	SW181	R4	2000305__30C_Late_SW181pp_SW184_mad2CO_03_R3D_D3D_FFC.tif	OID20214152043	3660.32
mad2COymEGFP	SW181	R4	2000305__30C_Late_SW181pp_SW184_mad2CO_03_R3D_D3D_FFC.tif	OID202141520187	3180.94
mad2COymEGFP	SW181	R4	2000305__30C_Late_SW181pp_SW184_mad2CO_03_R3D_D3D_FFC.tif	OID20214152019	4305.18
mad2COymEGFP	SW181	R4	2000305__30C_Late_SW181pp_SW184_mad2CO_03_R3D_D3D_FFC.tif	OID202141520104	3723.55
mad2COymEGFP	SW181	R4	2000305__30C_Late_SW181pp_SW184_mad2CO_03_R3D_D3D_FFC.tif	OID202141520181	3130.72
mad2COymEGFP	SW181	R4	2000305__30C_Late_SW181pp_SW184_mad2CO_03_R3D_D3D_FFC.tif	OID202141520192	4743.33
mad2COymEGFP	SW181	R4	2000305__30C_Late_SW181pp_SW184_mad2CO_03_R3D_D3D_FFC.tif	OID20214152053	4030.25
mad2COymEGFP	SW181	R4	2000305__30C_Late_SW181pp_SW184_mad2CO_03_R3D_D3D_FFC.tif	OID20214152096	3438.45
mad2COymEGFP	SW181	R4	2000305__30C_Late_SW181pp_SW184_mad2CO_03_R3D_D3D_FFC.tif	OID202141520174	3739.73
mad2COymEGFP	SW181	R4	2000305__30C_Late_SW181pp_SW184_mad2CO_03_R3D_D3D_FFC.tif	OID20214152040	4080.39
mad2COymEGFP	SW181	R4	2000305__30C_Late_SW181pp_SW184_mad2CO_03_R3D_D3D_FFC.tif	OID202141520218	3940.61
mad2COymEGFP	SW181	R4	2000305__30C_Late_SW181pp_SW184_mad2CO_03_R3D_D3D_FFC.tif	OID20214152026	5916.87
mad2COymEGFP	SW181	R4	2000305__30C_Late_SW181pp_SW184_mad2CO_03_R3D_D3D_FFC.tif	OID20214152083	3972.44
mad2COymEGFP	SW181	R4	2000305__30C_Late_SW181pp_SW184_mad2CO_03_R3D_D3D_FFC.tif	OID202141520111	4495.53
mad2COymEGFP	SW181	R4	2000305__30C_Late_SW181pp_SW184_mad2CO_03_R3D_D3D_FFC.tif	OID202141520102	4410.4
mad2COymEGFP	SW181	R4	2000305__30C_Late_SW181pp_SW184_mad2CO_03_R3D_D3D_FFC.tif	OID2021415208	4170.86
mad2COymEGFP	SW181	R4	2000305__30C_Late_SW181pp_SW184_mad2CO_03_R3D_D3D_FFC.tif	OID20214152016	4367.11
mad2COymEGFP	SW181	R4	2000305__30C_Late_SW181pp_SW184_mad2CO_03_R3D_D3D_FFC.tif	OID20214152046	3258.52
mad2COymEGFP	SW181	R4	2000305__30C_Late_SW181pp_SW184_mad2CO_03_R3D_D3D_FFC.tif	OID20214152095	4012.73
mad2COymEGFP	SW181	R4	2000305__30C_Late_SW181pp_SW184_mad2CO_03_R3D_D3D_FFC.tif	OID20214152028	4204.98
mad2COymEGFP	SW181	R4	2000305__30C_Late_SW181pp_SW184_mad2CO_03_R3D_D3D_FFC.tif	OID20214152062	4493.69
mad2COymEGFP	SW181	R4	2000305__30C_Late_SW181pp_SW184_mad2CO_03_R3D_D3D_FFC.tif	OID20214152030	5303.33
mad2COymEGFP	SW181	R4	2000305__30C_Late_SW181pp_SW184_mad2CO_03_R3D_D3D_FFC.tif	OID20214152073	3729.24
mad2COymEGFP	SW181	R4	2000305__30C_Late_SW181pp_SW184_mad2CO_03_R3D_D3D_FFC.tif	OID20214152094	3523.62
mad2COymEGFP	SW181	R4	2000305__30C_Late_SW181pp_SW184_mad2CO_03_R3D_D3D_FFC.tif	OID20214152072	4361.42
mad2COymEGFP	SW181	R4	2000305__30C_Late_SW181pp_SW184_mad2CO_03_R3D_D3D_FFC.tif	OID202141520211	3078.01
mad2COymEGFP	SW181	R4	2000305__30C_Late_SW181pp_SW184_mad2CO_03_R3D_D3D_FFC.tif	OID202141520122	3968.06
mad2COymEGFP	SW181	R4	2000305__30C_Late_SW181pp_SW184_mad2CO_03_R3D_D3D_FFC.tif	OID202141520127	3999.29
mad2COymEGFP	SW181	R4	2000305__30C_Late_SW181pp_SW184_mad2CO_03_R3D_D3D_FFC.tif	OID202141520168	4150.05
mad2COymEGFP	SW181	R4	2000305__30C_Late_SW181pp_SW184_mad2CO_03_R3D_D3D_FFC.tif	OID20214152082	3787.43
mad2COymEGFP	SW181	R4	2000305__30C_Late_SW181pp_SW184_mad2CO_03_R3D_D3D_FFC.tif	OID20214152066	3645.13
mad2COymEGFP	SW181	R4	2000305__30C_Late_SW181pp_SW184_mad2CO_03_R3D_D3D_FFC.tif	OID202141520159	3242.69
mad2COymEGFP	SW181	R4	2000305__30C_Late_SW181pp_SW184_mad2CO_03_R3D_D3D_FFC.tif	OID202141520129	4094.61
mad2COymEGFP	SW181	R4	2000305__30C_Late_SW181pp_SW184_mad2CO_03_R3D_D3D_FFC.tif	OID202141520148	3562.95
mad2COymEGFP	SW181	R4	2000305__30C_Late_SW181pp_SW184_mad2CO_03_R3D_D3D_FFC.tif	OID20214152085	3945.42
mad2COymEGFP	SW181	R4	2000305__30C_Late_SW181pp_SW184_mad2CO_03_R3D_D3D_FFC.tif	OID2021415204	5165.62
mad2COymEGFP	SW181	R4	2000305__30C_Late_SW181pp_SW184_mad2CO_03_R3D_D3D_FFC.tif	OID2021415207	4663.82
mad2COymEGFP	SW181	R4	2000305__30C_Late_SW181pp_SW184_mad2CO_03_R3D_D3D_FFC.tif	OID202141520161	4476.79
mad2COymEGFP	SW181	R4	2000305__30C_Late_SW181pp_SW184_mad2CO_03_R3D_D3D_FFC.tif	OID20214152064	3937.74
mad2COymEGFP	SW181	R4	2000305__30C_Late_SW181pp_SW184_mad2CO_03_R3D_D3D_FFC.tif	OID202141520155	3647.98
mad2COymEGFP	SW181	R4	2000305__30C_Late_SW181pp_SW184_mad2CO_03_R3D_D3D_FFC.tif	OID202141520177	4307.56
mad2COymEGFP	SW181	R4	2000305__30C_Late_SW181pp_SW184_mad2CO_03_R3D_D3D_FFC.tif	OID20214152061	4229.48
mad2COymEGFP	SW181	R4	2000305__30C_Late_SW181pp_SW184_mad2CO_03_R3D_D3D_FFC.tif	OID202141520164	3835.8
mad2COymEGFP	SW181	R4	2000305__30C_Late_SW181pp_SW184_mad2CO_03_R3D_D3D_FFC.tif	OID20214152067	3235.5
mad2COymEGFP	SW181	R4	2000305__30C_Late_SW181pp_SW184_mad2CO_03_R3D_D3D_FFC.tif	OID202141520101	3676.24
mad2COymEGFP	SW181	R4	2000305__30C_Late_SW181pp_SW184_mad2CO_03_R3D_D3D_FFC.tif	OID202141520232	4700.24
mad2COymEGFP	SW181	R4	2000305__30C_Late_SW181pp_SW184_mad2CO_03_R3D_D3D_FFC.tif	OID20214152035	4485.27
mad2COymEGFP	SW181	R4	2000305__30C_Late_SW181pp_SW184_mad2CO_03_R3D_D3D_FFC.tif	OID202141520163	4465.43
mad2COymEGFP	SW181	R4	2000305__30C_Late_SW181pp_SW184_mad2CO_03_R3D_D3D_FFC.tif	OID202141520188	4629.48
mad2COymEGFP	SW181	R4	2000305__30C_Late_SW181pp_SW184_mad2CO_03_R3D_D3D_FFC.tif	OID202141520134	3766.11
mad2COymEGFP	SW181	R4	2000305__30C_Late_SW181pp_SW184_mad2CO_04_R3D_D3D_FFC.tif	OID20214154111	4472.68
mad2COymEGFP	SW181	R4	2000305__30C_Late_SW181pp_SW184_mad2CO_04_R3D_D3D_FFC.tif	OID20214154192	3966.3
mad2COymEGFP	SW181	R4	2000305__30C_Late_SW181pp_SW184_mad2CO_04_R3D_D3D_FFC.tif	OID20214154118	3136.19
mad2COymEGFP	SW181	R4	2000305__30C_Late_SW181pp_SW184_mad2CO_04_R3D_D3D_FFC.tif	OID20214154181	3461.21
mad2COymEGFP	SW181	R4	2000305__30C_Late_SW181pp_SW184_mad2CO_04_R3D_D3D_FFC.tif	OID202141541131	3510.97
mad2COymEGFP	SW181	R4	2000305__30C_Late_SW181pp_SW184_mad2CO_04_R3D_D3D_FFC.tif	OID20214154121	4393.97
mad2COymEGFP	SW181	R4	2000305__30C_Late_SW181pp_SW184_mad2CO_04_R3D_D3D_FFC.tif	OID202141541145	3426.38
mad2COymEGFP	SW181	R4	2000305__30C_Late_SW181pp_SW184_mad2CO_04_R3D_D3D_FFC.tif	OID2021415417	3985.92
mad2COymEGFP	SW181	R4	2000305__30C_Late_SW181pp_SW184_mad2CO_04_R3D_D3D_FFC.tif	OID202141541152	3858.29
mad2COymEGFP	SW181	R4	2000305__30C_Late_SW181pp_SW184_mad2CO_04_R3D_D3D_FFC.tif	OID20214154156	3609.91
mad2COymEGFP	SW181	R4	2000305__30C_Late_SW181pp_SW184_mad2CO_04_R3D_D3D_FFC.tif	OID202141541130	3653.23
mad2COymEGFP	SW181	R4	2000305__30C_Late_SW181pp_SW184_mad2CO_04_R3D_D3D_FFC.tif	OID202141541170	3782.77
mad2COymEGFP	SW181	R4	2000305__30C_Late_SW181pp_SW184_mad2CO_04_R3D_D3D_FFC.tif	OID202141541133	2893.69
mad2COymEGFP	SW181	R4	2000305__30C_Late_SW181pp_SW184_mad2CO_04_R3D_D3D_FFC.tif	OID20214154195	2794.77
mad2COymEGFP	SW181	R4	2000305__30C_Late_SW181pp_SW184_mad2CO_04_R3D_D3D_FFC.tif	OID202141541112	3430.6
mad2COymEGFP	SW181	R4	2000305__30C_Late_SW181pp_SW184_mad2CO_04_R3D_D3D_FFC.tif	OID20214154158	3546.63
mad2COymEGFP	SW181	R4	2000305__30C_Late_SW181pp_SW184_mad2CO_04_R3D_D3D_FFC.tif	OID202141541154	3605.66
mad2COymEGFP	SW181	R4	2000305__30C_Late_SW181pp_SW184_mad2CO_05_R3D_D3D_FFC.tif	OID2021415575	3315.46
mad2COymEGFP	SW181	R4	2000305__30C_Late_SW181pp_SW184_mad2CO_05_R3D_D3D_FFC.tif	OID20214155753	4393.3
mad2COymEGFP	SW181	R4	2000305__30C_Late_SW181pp_SW184_mad2CO_05_R3D_D3D_FFC.tif	OID202141557120	3246.93
mad2COymEGFP	SW181	R4	2000305__30C_Late_SW181pp_SW184_mad2CO_05_R3D_D3D_FFC.tif	OID202141557122	2888.49
mad2COymEGFP	SW181	R4	2000305__30C_Late_SW181pp_SW184_mad2CO_05_R3D_D3D_FFC.tif	OID202141557137	2936.4
mad2COymEGFP	SW181	R4	2000305__30C_Late_SW181pp_SW184_mad2CO_05_R3D_D3D_FFC.tif	OID202141557185	2861.98
mad2COymEGFP	SW181	R4	2000305__30C_Late_SW181pp_SW184_mad2CO_05_R3D_D3D_FFC.tif	OID20214155761	4044.14
mad2COymEGFP	SW181	R4	2000305__30C_Late_SW181pp_SW184_mad2CO_05_R3D_D3D_FFC.tif	OID202141557194	3457.97
mad2COymEGFP	SW181	R4	2000305__30C_Late_SW181pp_SW184_mad2CO_05_R3D_D3D_FFC.tif	OID202141557188	4430.05
mad2COymEGFP	SW181	R4	2000305__30C_Late_SW181pp_SW184_mad2CO_05_R3D_D3D_FFC.tif	OID20214155789	3129.89
mad2COymEGFP	SW181	R4	2000305__30C_Late_SW181pp_SW184_mad2CO_05_R3D_D3D_FFC.tif	OID20214155742	2866.75
mad2COymEGFP	SW181	R4	2000305__30C_Late_SW181pp_SW184_mad2CO_05_R3D_D3D_FFC.tif	OID20214155792	4789.41
mad2COymEGFP	SW181	R4	2000305__30C_Late_SW181pp_SW184_mad2CO_05_R3D_D3D_FFC.tif	OID20214155743	3021.87
mad2COymEGFP	SW181	R4	2000305__30C_Late_SW181pp_SW184_mad2CO_05_R3D_D3D_FFC.tif	OID202141557163	2857.91
mad2COymEGFP	SW181	R4	2000305__30C_Late_SW181pp_SW184_mad2CO_05_R3D_D3D_FFC.tif	OID20214155713	3808.97
mad2COymEGFP	SW181	R4	2000305__30C_Late_SW181pp_SW184_mad2CO_05_R3D_D3D_FFC.tif	OID202141557196	3246.59
mad2COymEGFP	SW181	R4	2000305__30C_Late_SW181pp_SW184_mad2CO_05_R3D_D3D_FFC.tif	OID20214155711	4389.34
mad2COymEGFP	SW181	R4	2000305__30C_Late_SW181pp_SW184_mad2CO_05_R3D_D3D_FFC.tif	OID20214155796	3017.14
mad2COymEGFP	SW181	R4	2000305__30C_Late_SW181pp_SW184_mad2CO_05_R3D_D3D_FFC.tif	OID202141557140	4496.72
mad2COymEGFP	SW181	R4	2000305__30C_Late_SW181pp_SW184_mad2CO_05_R3D_D3D_FFC.tif	OID202141557111	3737.77
mad2COymEGFP	SW181	R4	2000305__30C_Late_SW181pp_SW184_mad2CO_05_R3D_D3D_FFC.tif	OID20214155762	2396.94
mad2COymEGFP	SW181	R4	2000305__30C_Late_SW181pp_SW184_mad2CO_05_R3D_D3D_FFC.tif	OID202141557139	4366.79
mad2COymEGFP	SW181	R4	2000305__30C_Late_SW181pp_SW184_mad2CO_05_R3D_D3D_FFC.tif	OID202141557102	3117.39
mad2COymEGFP	SW181	R4	2000305__30C_Late_SW181pp_SW184_mad2CO_06_R3D_D3D_FFC.tif	OID202141612125	4171.76
mad2COymEGFP	SW181	R4	2000305__30C_Late_SW181pp_SW184_mad2CO_06_R3D_D3D_FFC.tif	OID20214161251	3805.78
mad2COymEGFP	SW181	R4	2000305__30C_Late_SW181pp_SW184_mad2CO_06_R3D_D3D_FFC.tif	OID20214161283	3724.2
mad2COymEGFP	SW181	R4	2000305__30C_Late_SW181pp_SW184_mad2CO_06_R3D_D3D_FFC.tif	OID20214161282	4019.46
mad2COymEGFP	SW181	R4	2000305__30C_Late_SW181pp_SW184_mad2CO_06_R3D_D3D_FFC.tif	OID20214161277	6251.05
mad2COymEGFP	SW181	R4	2000305__30C_Late_SW181pp_SW184_mad2CO_06_R3D_D3D_FFC.tif	OID20214161253	3868.63
mad2COymEGFP	SW181	R4	2000305__30C_Late_SW181pp_SW184_mad2CO_06_R3D_D3D_FFC.tif	OID20214161281	3095.45
mad2COymEGFP	SW181	R4	2000305__30C_Late_SW181pp_SW184_mad2CO_06_R3D_D3D_FFC.tif	OID20214161246	3809.5
mad2COymEGFP	SW181	R4	2000305__30C_Late_SW181pp_SW184_mad2CO_06_R3D_D3D_FFC.tif	OID20214161262	3802.86
mad2COymEGFP	SW181	R4	2000305__30C_Late_SW181pp_SW184_mad2CO_06_R3D_D3D_FFC.tif	OID20214161212	3134.31
mad2COymEGFP	SW181	R4	2000305__30C_Late_SW181pp_SW184_mad2CO_06_R3D_D3D_FFC.tif	OID20214161244	3433.28
mad2COymEGFP	SW181	R4	2000305__30C_Late_SW181pp_SW184_mad2CO_06_R3D_D3D_FFC.tif	OID202141612150	3782.7
mad2COymEGFP	SW181	R4	2000305__30C_Late_SW181pp_SW184_mad2CO_06_R3D_D3D_FFC.tif	OID202141612128	4212.27
mad2COymEGFP	SW181	R4	2000305__30C_Late_SW181pp_SW184_mad2CO_06_R3D_D3D_FFC.tif	OID20214161242	3032.53
mad2COymEGFP	SW181	R4	2000305__30C_Late_SW181pp_SW184_mad2CO_06_R3D_D3D_FFC.tif	OID202141612105	3457.25
mad2COymEGFP	SW181	R4	2000305__30C_Late_SW181pp_SW184_mad2CO_06_R3D_D3D_FFC.tif	OID2021416125	3564.01
mad2COymEGFP	SW181	R4	2000305__30C_Late_SW181pp_SW184_mad2CO_06_R3D_D3D_FFC.tif	OID20214161261	3426.43
mad2COymEGFP	SW181	R4	2000305__30C_Late_SW181pp_SW184_mad2CO_06_R3D_D3D_FFC.tif	OID202141612149	4834.71
mad2COymEGFP	SW181	R4	2000305__30C_Late_SW181pp_SW184_mad2CO_06_R3D_D3D_FFC.tif	OID20214161285	3835.15
mad2COymEGFP	SW181	R4	2000305__30C_Late_SW181pp_SW184_mad2CO_06_R3D_D3D_FFC.tif	OID20214161227	3484.8
mad2COymEGFP	SW181	R4	2000305__30C_Late_SW181pp_SW184_mad2CO_06_R3D_D3D_FFC.tif	OID20214161280	3656.17
mad2COymEGFP	SW181	R4	2000305__30C_Late_SW181pp_SW184_mad2CO_06_R3D_D3D_FFC.tif	OID202141612139	3516.48
mad2COymEGFP	SW181	R4	2000305__30C_Late_SW181pp_SW184_mad2CO_06_R3D_D3D_FFC.tif	OID20214161266	3706.92
mad2COymEGFP	SW181	R4	2000305__30C_Late_SW181pp_SW184_mad2CO_06_R3D_D3D_FFC.tif	OID20214161258	3930.45
mad2COymEGFP	SW181	R4	2000305__30C_Late_SW181pp_SW184_mad2CO_06_R3D_D3D_FFC.tif	OID2021416124	3818.07
mad2COymEGFP	SW181	R4	2000305__30C_Late_SW181pp_SW184_mad2CO_06_R3D_D3D_FFC.tif	OID202141612131	2820.75
mad2COymEGFP	SW181	R4	2000305__30C_Late_SW181pp_SW184_mad2CO_06_R3D_D3D_FFC.tif	OID20214161279	3371.56
mad2COymEGFP	SW181	R4	2000305__30C_Late_SW181pp_SW184_mad2CO_06_R3D_D3D_FFC.tif	OID20214161243	3530.78
mad2COymEGFP	SW181	R4	2000305__30C_Late_SW181pp_SW184_mad2CO_06_R3D_D3D_FFC.tif	OID20214161259	4881.5
mad2COymEGFP	SW181	R4	2000305__30C_Late_SW181pp_SW184_mad2CO_06_R3D_D3D_FFC.tif	OID202141612148	3946.59
mad2COymEGFP	SW181	R4	2000305__30C_Late_SW181pp_SW184_mad2CO_06_R3D_D3D_FFC.tif	OID20214161272	4471.22
mad2COymEGFP	SW181	R4	2000305__30C_Late_SW181pp_SW184_mad2CO_06_R3D_D3D_FFC.tif	OID202141612108	2695.6
mad2COymEGFP	SW181	R4	2000305__30C_Late_SW181pp_SW184_mad2CO_06_R3D_D3D_FFC.tif	OID202141612127	3044.97
mad2COymEGFP	SW181	R4	2000305__30C_Late_SW181pp_SW184_mad2CO_06_R3D_D3D_FFC.tif	OID20214161269	3136.81
mad2COymEGFP	SW181	R4	2000305__30C_Late_SW181pp_SW184_mad2CO_06_R3D_D3D_FFC.tif	OID202141612116	2528.44
mad2COymEGFP	SW181	R4	2000305__30C_Late_SW181pp_SW184_mad2CO_06_R3D_D3D_FFC.tif	OID20214161223	3838.91
mad2COymEGFP	SW181	R4	2000305__30C_Late_SW181pp_SW184_mad2CO_06_R3D_D3D_FFC.tif	OID20214161221	3436.66
mad2COymEGFP	SW181	R4	2000305__30C_Late_SW181pp_SW184_mad2CO_06_R3D_D3D_FFC.tif	OID202141612130	3471.5
mad2COymEGFP	SW181	R4	2000305__30C_Late_SW181pp_SW184_mad2CO_06_R3D_D3D_FFC.tif	OID202141612129	2727.81
mad2COymEGFP	SW181	R4	2000305__30C_Late_SW181pp_SW184_mad2CO_06_R3D_D3D_FFC.tif	OID20214161241	2601.57
mad2COymEGFP	SW181	R4	2000305__30C_Late_SW181pp_SW184_mad2CO_06_R3D_D3D_FFC.tif	OID20214161215	4474.74
mad2COymEGFP	SW181	R4	2000305__30C_Late_SW181pp_SW184_mad2CO_06_R3D_D3D_FFC.tif	OID202141612143	2977.79
mad2COymEGFP	SW181	R4	2000305__30C_Late_SW181pp_SW184_mad2CO_06_R3D_D3D_FFC.tif	OID202141612103	3630.47
mad2COymEGFP	SW181	R4	2000305__30C_Late_SW181pp_SW184_mad2CO_06_R3D_D3D_FFC.tif	OID202141612155	3677.52
mad2COymEGFP	SW181	R4	2000305__30C_Late_SW181pp_SW184_mad2CO_06_R3D_D3D_FFC.tif	OID202141612102	3425.76
mad2COymEGFP	SW181	R4	2000305__30C_Late_SW181pp_SW184_mad2CO_06_R3D_D3D_FFC.tif	OID20214161229	2478.41
mad2COymEGFP	SW181	R4	2000305__30C_Late_SW181pp_SW184_mad2CO_06_R3D_D3D_FFC.tif	OID202141612173	2920.64
mad2COymEGFP	SW181	R4	2000305__30C_Late_SW181pp_SW184_mad2CO_06_R3D_D3D_FFC.tif	OID202141612117	2997.52
mad2COymEGFP	SW181	R4	2000305__30C_Late_SW181pp_SW184_mad2CO_06_R3D_D3D_FFC.tif	OID202141612138	2914.7
mad2COymEGFP	SW181	R4	2000305__30C_Late_SW181pp_SW184_mad2CO_06_R3D_D3D_FFC.tif	OID20214161263	2801.66
mad2COymEGFP	SW181	R4	2000305__30C_Late_SW181pp_SW184_mad2CO_07_R3D_D3D_FFC.tif	OID20214162344	3336.87
mad2COymEGFP	SW181	R4	2000305__30C_Late_SW181pp_SW184_mad2CO_07_R3D_D3D_FFC.tif	OID20214162312	3737.11
mad2COymEGFP	SW181	R4	2000305__30C_Late_SW181pp_SW184_mad2CO_07_R3D_D3D_FFC.tif	OID20214162394	4647.02
mad2COymEGFP	SW181	R4	2000305__30C_Late_SW181pp_SW184_mad2CO_07_R3D_D3D_FFC.tif	OID2021416231	3599.66
mad2COymEGFP	SW181	R4	2000305__30C_Late_SW181pp_SW184_mad2CO_07_R3D_D3D_FFC.tif	OID202141623135	2796.26
mad2COymEGFP	SW181	R4	2000305__30C_Late_SW181pp_SW184_mad2CO_07_R3D_D3D_FFC.tif	OID20214162349	3858.47
mad2COymEGFP	SW181	R4	2000305__30C_Late_SW181pp_SW184_mad2CO_07_R3D_D3D_FFC.tif	OID20214162378	2719.16
mad2COymEGFP	SW181	R4	2000305__30C_Late_SW181pp_SW184_mad2CO_07_R3D_D3D_FFC.tif	OID202141623162	3769.99
mad2COymEGFP	SW181	R4	2000305__30C_Late_SW181pp_SW184_mad2CO_07_R3D_D3D_FFC.tif	OID202141623131	2351.17
mad2COymEGFP	SW181	R4	2000305__30C_Late_SW181pp_SW184_mad2CO_07_R3D_D3D_FFC.tif	OID20214162348	2837.95
mad2COymEGFP	SW181	R4	2000305__30C_Late_SW181pp_SW184_mad2CO_07_R3D_D3D_FFC.tif	OID20214162345	2165.93
mad2COymEGFP	SW181	R4	2000305__30C_Late_SW181pp_SW184_mad2CO_07_R3D_D3D_FFC.tif	OID202141623119	2224.34
mad2COymEGFP	SW181	R4	2000305__30C_Late_SW181pp_SW184_mad2CO_07_R3D_D3D_FFC.tif	OID20214162375	4468.93
mad2COymEGFP	SW181	R4	2000305__30C_Late_SW181pp_SW184_mad2CO_07_R3D_D3D_FFC.tif	OID202141623141	4241.35
mad2COymEGFP	SW181	R4	2000305__30C_Late_SW181pp_SW184_mad2CO_07_R3D_D3D_FFC.tif	OID20214162391	2709.42
mad2COymEGFP	SW181	R4	2000305__30C_Late_SW181pp_SW184_mad2CO_07_R3D_D3D_FFC.tif	OID20214162329	3429.42
mad2COymEGFP	SW181	R4	2000305__30C_Late_SW181pp_SW184_mad2CO_07_R3D_D3D_FFC.tif	OID202141623129	2841.52
mad2COymEGFP	SW181	R4	2000305__30C_Late_SW181pp_SW184_mad2CO_07_R3D_D3D_FFC.tif	OID202141623127	3260.41
mad2COymEGFP	SW181	R4	2000305__30C_Late_SW181pp_SW184_mad2CO_07_R3D_D3D_FFC.tif	OID202141623186	2920.84
mad2COymEGFP	SW181	R4	2000305__30C_Late_SW181pp_SW184_mad2CO_07_R3D_D3D_FFC.tif	OID202141623169	3808.41
mad2COymEGFP	SW181	R4	2000305__30C_Late_SW181pp_SW184_mad2CO_07_R3D_D3D_FFC.tif	OID20214162331	3370.32
mad2COymEGFP	SW181	R4	2000305__30C_Late_SW181pp_SW184_mad2CO_07_R3D_D3D_FFC.tif	OID20214162383	3374.11
mad2COymEGFP	SW181	R4	2000305__30C_Late_SW181pp_SW184_mad2CO_07_R3D_D3D_FFC.tif	OID20214162361	2951.84
mad2COymEGFP	SW181	R4	2000305__30C_Late_SW181pp_SW184_mad2CO_07_R3D_D3D_FFC.tif	OID2021416238	2784.2
mad2COymEGFP	SW181	R4	2000305__30C_Late_SW181pp_SW184_mad2CO_07_R3D_D3D_FFC.tif	OID202141623137	4010.85
mad2COymEGFP	SW181	R4	2000305__30C_Late_SW181pp_SW184_mad2CO_07_R3D_D3D_FFC.tif	OID20214162376	3325.86
mad2COymEGFP	SW181	R4	2000305__30C_Late_SW181pp_SW184_mad2CO_07_R3D_D3D_FFC.tif	OID202141623150	3473.08
mad2COymEGFP	SW181	R4	2000305__30C_Late_SW181pp_SW184_mad2CO_07_R3D_D3D_FFC.tif	OID20214162335	3693.84
mad2COymEGFP	SW181	R4	2000305__30C_Late_SW181pp_SW184_mad2CO_07_R3D_D3D_FFC.tif	OID20214162350	3459.92
mad2COymEGFP	SW181	R4	2000305__30C_Late_SW181pp_SW184_mad2CO_07_R3D_D3D_FFC.tif	OID20214162316	2629.16
mad2COymEGFP	SW181	R4	2000305__30C_Late_SW181pp_SW184_mad2CO_07_R3D_D3D_FFC.tif	OID20214162343	2864.33
mad2COymEGFP	SW181	R4	2000305__30C_Late_SW181pp_SW184_mad2CO_07_R3D_D3D_FFC.tif	OID202141623125	3765.04
mad2COymEGFP	SW181	R4	2000305__30C_Late_SW181pp_SW184_mad2CO_07_R3D_D3D_FFC.tif	OID2021416232	3078.28
mad2COymEGFP	SW181	R4	2000305__30C_Late_SW181pp_SW184_mad2CO_07_R3D_D3D_FFC.tif	OID20214162364	2008.32
mad2COymEGFP	SW181	R4	2000305__30C_Late_SW181pp_SW184_mad2CO_07_R3D_D3D_FFC.tif	OID202141623112	3873.58
mad2COymEGFP	SW181	R4	2000305__30C_Late_SW181pp_SW184_mad2CO_07_R3D_D3D_FFC.tif	OID20214162337	3785.45
mad2COymEGFP	SW181	R4	2000305__30C_Late_SW181pp_SW184_mad2CO_07_R3D_D3D_FFC.tif	OID202141623116	2413.04
mad2COymEGFP	SW181	R4	2000305__30C_Late_SW181pp_SW184_mad2CO_07_R3D_D3D_FFC.tif	OID20214162373	3851.85
mad2COymEGFP	SW181	R4	2000305__30C_Late_SW181pp_SW184_mad2CO_07_R3D_D3D_FFC.tif	OID20214162332	3008.76
mad2COymEGFP	SW181	R4	2000305__30C_Late_SW181pp_SW184_mad2CO_07_R3D_D3D_FFC.tif	OID20214162370	2254.49
mad2COymEGFP	SW181	R4	2000305__30C_Late_SW181pp_SW184_mad2CO_07_R3D_D3D_FFC.tif	OID202141623136	3446.56
mad2COymEGFP	SW181	R4	2000305__30C_Late_SW181pp_SW184_mad2CO_07_R3D_D3D_FFC.tif	OID20214162322	3506.31
mad2COymEGFP	SW181	R4	2000305__30C_Late_SW181pp_SW184_mad2CO_07_R3D_D3D_FFC.tif	OID202141623107	1968.79
mad2COymEGFP	SW181	R4	2000305__30C_Late_SW181pp_SW184_mad2CO_07_R3D_D3D_FFC.tif	OID20214162372	3672.58
mad2COymEGFP	SW181	R4	2000305__30C_Late_SW181pp_SW184_mad2CO_07_R3D_D3D_FFC.tif	OID202141623123	2941.61
mad2COymEGFP	SW181	R4	2000305__30C_Late_SW181pp_SW184_mad2CO_07_R3D_D3D_FFC.tif	OID20214162346	3676.84
mad2COymEGFP	SW181	R4	2000305__30C_Late_SW181pp_SW184_mad2CO_07_R3D_D3D_FFC.tif	OID202141623143	3239.9
mad2COymEGFP	SW181	R4	2000305__30C_Late_SW181pp_SW184_mad2CO_07_R3D_D3D_FFC.tif	OID202141623113	3686.13
mad2COymEGFP	SW181	R4	2000305__30C_Late_SW181pp_SW184_mad2CO_07_R3D_D3D_FFC.tif	OID20214162318	4030.94
mad2COymEGFP	SW181	R4	2000305__30C_Late_SW181pp_SW184_mad2CO_07_R3D_D3D_FFC.tif	OID20214162326	3174.36
mad2COymEGFP	SW181	R4	2000305__30C_Late_SW181pp_SW184_mad2CO_07_R3D_D3D_FFC.tif	OID202141623164	3973.69
mad2COymEGFP	SW181	R4	2000305__30C_Late_SW181pp_SW184_mad2CO_07_R3D_D3D_FFC.tif	OID202141623160	3179.21
mad2COymEGFP	SW181	R4	2000305__30C_Late_SW181pp_SW184_mad2CO_07_R3D_D3D_FFC.tif	OID20214162384	3575.79
mad2COymEGFP	SW181	R4	2000305__30C_Late_SW181pp_SW184_mad2CO_07_R3D_D3D_FFC.tif	OID20214162395	4118.19
mad2COymEGFP	SW181	R4	2000305__30C_Late_SW181pp_SW184_mad2CO_07_R3D_D3D_FFC.tif	OID2021416235	3313.4
mad2COymEGFP	SW181	R4	2000305__30C_Late_SW181pp_SW184_mad2CO_07_R3D_D3D_FFC.tif	OID20214162396	3002.25
mad2COymEGFP	SW181	R4	2000305__30C_Late_SW181pp_SW184_mad2CO_07_R3D_D3D_FFC.tif	OID20214162363	3293.42
mad2COymEGFP	SW181	R4	2000305__30C_Late_SW181pp_SW184_mad2CO_07_R3D_D3D_FFC.tif	OID20214162328	2819.63
mad2COymEGFP	SW181	R4	2000305__30C_Late_SW181pp_SW184_mad2CO_07_R3D_D3D_FFC.tif	OID202141623170	2669.57
mad2COymEGFP	SW181	R4	2000305__30C_Late_SW181pp_SW184_mad2CO_07_R3D_D3D_FFC.tif	OID202141623151	3063.22
mad2COymEGFP	SW181	R4	2000305__30C_Late_SW181pp_SW184_mad2CO_07_R3D_D3D_FFC.tif	OID202141623134	2860.41
mad2COymEGFP	SW181	R4	2000305__30C_Late_SW181pp_SW184_mad2CO_07_R3D_D3D_FFC.tif	OID20214162393	3216.92
mad2COymEGFP	SW181	R4	2000305__30C_Late_SW181pp_SW184_mad2CO_08_R3D_D3D_FFC.tif	OID20214163686	3222.84
mad2COymEGFP	SW181	R4	2000305__30C_Late_SW181pp_SW184_mad2CO_08_R3D_D3D_FFC.tif	OID202141636214	3722.59
mad2COymEGFP	SW181	R4	2000305__30C_Late_SW181pp_SW184_mad2CO_08_R3D_D3D_FFC.tif	OID202141636120	3938.78
mad2COymEGFP	SW181	R4	2000305__30C_Late_SW181pp_SW184_mad2CO_08_R3D_D3D_FFC.tif	OID20214163685	2487.63
mad2COymEGFP	SW181	R4	2000305__30C_Late_SW181pp_SW184_mad2CO_08_R3D_D3D_FFC.tif	OID20214163610	3220.61
mad2COymEGFP	SW181	R4	2000305__30C_Late_SW181pp_SW184_mad2CO_08_R3D_D3D_FFC.tif	OID20214163617	3768.28
mad2COymEGFP	SW181	R4	2000305__30C_Late_SW181pp_SW184_mad2CO_08_R3D_D3D_FFC.tif	OID202141636138	2298.54
mad2COymEGFP	SW181	R4	2000305__30C_Late_SW181pp_SW184_mad2CO_08_R3D_D3D_FFC.tif	OID202141636163	3225.04
mad2COymEGFP	SW181	R4	2000305__30C_Late_SW181pp_SW184_mad2CO_08_R3D_D3D_FFC.tif	OID20214163612	3223.9
mad2COymEGFP	SW181	R4	2000305__30C_Late_SW181pp_SW184_mad2CO_08_R3D_D3D_FFC.tif	OID202141636170	2457.37
mad2COymEGFP	SW181	R4	2000305__30C_Late_SW181pp_SW184_mad2CO_08_R3D_D3D_FFC.tif	OID20214163664	4477.03
mad2COymEGFP	SW181	R4	2000305__30C_Late_SW181pp_SW184_mad2CO_08_R3D_D3D_FFC.tif	OID202141636141	3823.36
mad2COymEGFP	SW181	R4	2000305__30C_Late_SW181pp_SW184_mad2CO_08_R3D_D3D_FFC.tif	OID202141636114	4155.48
mad2COymEGFP	SW181	R4	2000305__30C_Late_SW181pp_SW184_mad2CO_08_R3D_D3D_FFC.tif	OID20214163637	2936.05
mad2COymEGFP	SW181	R4	2000305__30C_Late_SW181pp_SW184_mad2CO_08_R3D_D3D_FFC.tif	OID202141636164	3238.71
mad2COymEGFP	SW181	R4	2000305__30C_Late_SW181pp_SW184_mad2CO_08_R3D_D3D_FFC.tif	OID20214163633	3004.32
mad2COymEGFP	SW181	R4	2000305__30C_Late_SW181pp_SW184_mad2CO_08_R3D_D3D_FFC.tif	OID202141636137	2683.78
mad2COymEGFP	SW181	R4	2000305__30C_Late_SW181pp_SW184_mad2CO_08_R3D_D3D_FFC.tif	OID20214163619	3699.43
mad2COymEGFP	SW181	R4	2000305__30C_Late_SW181pp_SW184_mad2CO_08_R3D_D3D_FFC.tif	OID202141636107	3763.74
mad2COymEGFP	SW181	R4	2000305__30C_Late_SW181pp_SW184_mad2CO_08_R3D_D3D_FFC.tif	OID20214163699	3571.23
mad2COymEGFP	SW181	R4	2000305__30C_Late_SW181pp_SW184_mad2CO_08_R3D_D3D_FFC.tif	OID202141636161	2431.85
mad2COymEGFP	SW181	R4	2000305__30C_Late_SW181pp_SW184_mad2CO_08_R3D_D3D_FFC.tif	OID20214163657	4248.29
mad2COymEGFP	SW181	R4	2000305__30C_Late_SW181pp_SW184_mad2CO_08_R3D_D3D_FFC.tif	OID202141636128	4046.08
mad2COymEGFP	SW181	R4	2000305__30C_Late_SW181pp_SW184_mad2CO_08_R3D_D3D_FFC.tif	OID2021416366	2950.96
mad2COymEGFP	SW181	R4	2000305__30C_Late_SW181pp_SW184_mad2CO_08_R3D_D3D_FFC.tif	OID20214163673	2866.99
mad2COymEGFP	SW181	R4	2000305__30C_Late_SW181pp_SW184_mad2CO_08_R3D_D3D_FFC.tif	OID20214163631	3718.88
mad2COymEGFP	SW181	R4	2000305__30C_Late_SW181pp_SW184_mad2CO_08_R3D_D3D_FFC.tif	OID20214163613	2639.33
mad2COymEGFP	SW181	R4	2000305__30C_Late_SW181pp_SW184_mad2CO_08_R3D_D3D_FFC.tif	OID202141636144	3486.96
mad2COymEGFP	SW181	R4	2000305__30C_Late_SW181pp_SW184_mad2CO_08_R3D_D3D_FFC.tif	OID2021416363	4124.96
mad2COymEGFP	SW181	R4	2000305__30C_Late_SW181pp_SW184_mad2CO_08_R3D_D3D_FFC.tif	OID202141636177	3483.93
mad2COymEGFP	SW181	R4	2000305__30C_Late_SW181pp_SW184_mad2CO_08_R3D_D3D_FFC.tif	OID20214163696	2406.07
mad2COymEGFP	SW181	R4	2000305__30C_Late_SW181pp_SW184_mad2CO_08_R3D_D3D_FFC.tif	OID20214163687	2457.34
mad2COymEGFP	SW181	R4	2000305__30C_Late_SW181pp_SW184_mad2CO_08_R3D_D3D_FFC.tif	OID202141636168	2858.04
mad2COymEGFP	SW181	R4	2000305__30C_Late_SW181pp_SW184_mad2CO_08_R3D_D3D_FFC.tif	OID20214163660	2933.19
mad2COymEGFP	SW181	R4	2000305__30C_Late_SW181pp_SW184_mad2CO_08_R3D_D3D_FFC.tif	OID20214163618	3148.18
mad2COymEGFP	SW181	R4	2000305__30C_Late_SW181pp_SW184_mad2CO_08_R3D_D3D_FFC.tif	OID202141636154	2871.27
mad2COymEGFP	SW181	R4	2000305__30C_Late_SW181pp_SW184_mad2CO_08_R3D_D3D_FFC.tif	OID202141636143	3328.11
mad2COymEGFP	SW181	R4	2000305__30C_Late_SW181pp_SW184_mad2CO_08_R3D_D3D_FFC.tif	OID202141636140	3120.21
mad2COymEGFP	SW181	R4	2000305__30C_Late_SW181pp_SW184_mad2CO_08_R3D_D3D_FFC.tif	OID202141636110	3827.94
mad2COymEGFP	SW181	R4	2000305__30C_Late_SW181pp_SW184_mad2CO_08_R3D_D3D_FFC.tif	OID202141636157	2384.29
mad2COymEGFP	SW181	R4	2000305__30C_Late_SW181pp_SW184_mad2CO_08_R3D_D3D_FFC.tif	OID20214163698	3761.45
mad2COymEGFP	SW181	R4	2000305__30C_Late_SW181pp_SW184_mad2CO_08_R3D_D3D_FFC.tif	OID202141636199	2900.04
mad2COymEGFP	SW181	R4	2000305__30C_Late_SW181pp_SW184_mad2CO_08_R3D_D3D_FFC.tif	OID202141636191	3663.36
mad2COymEGFP	SW181	R4	2000305__30C_Late_SW181pp_SW184_mad2CO_08_R3D_D3D_FFC.tif	OID20214163690	3047.25
mad2COymEGFP	SW181	R4	2000305__30C_Late_SW181pp_SW184_mad2CO_08_R3D_D3D_FFC.tif	OID202141636158	3332.49
mad2COymEGFP	SW181	R4	2000305__30C_Late_SW181pp_SW184_mad2CO_08_R3D_D3D_FFC.tif	OID20214163639	3673.91
mad2COymEGFP	SW181	R4	2000305__30C_Late_SW181pp_SW184_mad2CO_08_R3D_D3D_FFC.tif	OID202141636149	3320.21
mad2COymEGFP	SW181	R4	2000305__30C_Late_SW181pp_SW184_mad2CO_09_R3D_D3D_FFC.tif	OID20214165871	2914.12
mad2COymEGFP	SW181	R4	2000305__30C_Late_SW181pp_SW184_mad2CO_09_R3D_D3D_FFC.tif	OID202141658118	3817.69
mad2COymEGFP	SW181	R4	2000305__30C_Late_SW181pp_SW184_mad2CO_09_R3D_D3D_FFC.tif	OID20214165865	3453.24
mad2COymEGFP	SW181	R4	2000305__30C_Late_SW181pp_SW184_mad2CO_09_R3D_D3D_FFC.tif	OID202141658127	4053.21
mad2COymEGFP	SW181	R4	2000305__30C_Late_SW181pp_SW184_mad2CO_09_R3D_D3D_FFC.tif	OID20214165893	3903.31
mad2COymEGFP	SW181	R4	2000305__30C_Late_SW181pp_SW184_mad2CO_09_R3D_D3D_FFC.tif	OID20214165814	3156.84
mad2COymEGFP	SW181	R4	2000305__30C_Late_SW181pp_SW184_mad2CO_09_R3D_D3D_FFC.tif	OID20214165874	4027.14
mad2COymEGFP	SW181	R4	2000305__30C_Late_SW181pp_SW184_mad2CO_09_R3D_D3D_FFC.tif	OID20214165820	3304.82
mad2COymEGFP	SW181	R4	2000305__30C_Late_SW181pp_SW184_mad2CO_09_R3D_D3D_FFC.tif	OID20214165885	2562.97
mad2COymEGFP	SW181	R4	2000305__30C_Late_SW181pp_SW184_mad2CO_09_R3D_D3D_FFC.tif	OID20214165844	4332.17
mad2COymEGFP	SW181	R4	2000305__30C_Late_SW181pp_SW184_mad2CO_09_R3D_D3D_FFC.tif	OID202141658148	3175.65
mad2COymEGFP	SW181	R4	2000305__30C_Late_SW181pp_SW184_mad2CO_09_R3D_D3D_FFC.tif	OID20214165829	3894.1
mad2COymEGFP	SW181	R4	2000305__30C_Late_SW181pp_SW184_mad2CO_09_R3D_D3D_FFC.tif	OID20214165891	3443.74
mad2COymEGFP	SW181	R4	2000305__30C_Late_SW181pp_SW184_mad2CO_09_R3D_D3D_FFC.tif	OID20214165856	3051.19
mad2COymEGFP	SW181	R4	2000305__30C_Late_SW181pp_SW184_mad2CO_09_R3D_D3D_FFC.tif	OID202141658163	3709.88
mad2COymEGFP	SW181	R4	2000305__30C_Late_SW181pp_SW184_mad2CO_09_R3D_D3D_FFC.tif	OID202141658109	3079.38
mad2COymEGFP	SW181	R4	2000305__30C_Late_SW181pp_SW184_mad2CO_09_R3D_D3D_FFC.tif	OID202141658110	3157.74
mad2COymEGFP	SW181	R4	2000305__30C_Late_SW181pp_SW184_mad2CO_09_R3D_D3D_FFC.tif	OID20214165864	3923.23
mad2COymEGFP	SW181	R4	2000305__30C_Late_SW181pp_SW184_mad2CO_09_R3D_D3D_FFC.tif	OID20214165889	2249.14
mad2COymEGFP	SW181	R4	2000305__30C_Late_SW181pp_SW184_mad2CO_09_R3D_D3D_FFC.tif	OID20214165861	4110.64
mad2COymEGFP	SW181	R4	2000305__30C_Late_SW181pp_SW184_mad2CO_09_R3D_D3D_FFC.tif	OID202141658150	4456.24
mad2COymEGFP	SW181	R4	2000305__30C_Late_SW181pp_SW184_mad2CO_09_R3D_D3D_FFC.tif	OID20214165835	4588.57
mad2COymEGFP	SW181	R4	2000305__30C_Late_SW181pp_SW184_mad2CO_09_R3D_D3D_FFC.tif	OID20214165873	3335.9
mad2COymEGFP	SW181	R4	2000305__30C_Late_SW181pp_SW184_mad2CO_09_R3D_D3D_FFC.tif	OID202141658106	2457.24
mad3WTymEGFP	SW182	R1	190601_SW182_SW184_01_R3D_D3D_FFC.tif	OID201381564	1598.48
mad3WTymEGFP	SW182	R1	190601_SW182_SW184_01_R3D_D3D_FFC.tif	OID201381572	1816.21
mad3WTymEGFP	SW182	R1	190601_SW182_SW184_01_R3D_D3D_FFC.tif	OID2013815107	2636.57
mad3WTymEGFP	SW182	R1	190601_SW182_SW184_01_R3D_D3D_FFC.tif	OID2013815145	2347.21
mad3WTymEGFP	SW182	R1	190601_SW182_SW184_01_R3D_D3D_FFC.tif	OID201381598	1658.3
mad3WTymEGFP	SW182	R1	190601_SW182_SW184_01_R3D_D3D_FFC.tif	OID2013815131	1306.38
mad3WTymEGFP	SW182	R1	190601_SW182_SW184_01_R3D_D3D_FFC.tif	OID201381562	1612.9
mad3WTymEGFP	SW182	R1	190601_SW182_SW184_01_R3D_D3D_FFC.tif	OID201381535	2068.51
mad3WTymEGFP	SW182	R1	190601_SW182_SW184_01_R3D_D3D_FFC.tif	OID201381552	2331.83
mad3WTymEGFP	SW182	R1	190601_SW182_SW184_01_R3D_D3D_FFC.tif	OID201381545	1612.5
mad3WTymEGFP	SW182	R1	190601_SW182_SW184_01_R3D_D3D_FFC.tif	OID2013815134	1704.76
mad3WTymEGFP	SW182	R1	190601_SW182_SW184_01_R3D_D3D_FFC.tif	OID201381539	1993.49
mad3WTymEGFP	SW182	R1	190601_SW182_SW184_01_R3D_D3D_FFC.tif	OID201381526	1602.29
mad3WTymEGFP	SW182	R1	190601_SW182_SW184_01_R3D_D3D_FFC.tif	OID2013815157	2290.44
mad3WTymEGFP	SW182	R1	190601_SW182_SW184_01_R3D_D3D_FFC.tif	OID2013815143	2505.76
mad3WTymEGFP	SW182	R1	190601_SW182_SW184_01_R3D_D3D_FFC.tif	OID2013815167	1359.32
mad3WTymEGFP	SW182	R1	190601_SW182_SW184_01_R3D_D3D_FFC.tif	OID2013815103	1390.21
mad3WTymEGFP	SW182	R1	190601_SW182_SW184_01_R3D_D3D_FFC.tif	OID2013815185	1490.3
mad3WTymEGFP	SW182	R1	190601_SW182_SW184_01_R3D_D3D_FFC.tif	OID2013815122	1493.58
mad3WTymEGFP	SW182	R1	190601_SW182_SW184_01_R3D_D3D_FFC.tif	OID201381590	2064.12
mad3WTymEGFP	SW182	R1	190601_SW182_SW184_01_R3D_D3D_FFC.tif	OID201381561	1530.57
mad3WTymEGFP	SW182	R1	190601_SW182_SW184_01_R3D_D3D_FFC.tif	OID2013815158	2225.87
mad3WTymEGFP	SW182	R1	190601_SW182_SW184_01_R3D_D3D_FFC.tif	OID201381541	1749.46
mad3WTymEGFP	SW182	R1	190601_SW182_SW184_01_R3D_D3D_FFC.tif	OID201381527	1663.26
mad3WTymEGFP	SW182	R1	190601_SW182_SW184_01_R3D_D3D_FFC.tif	OID201381594	2248.33
mad3WTymEGFP	SW182	R1	190601_SW182_SW184_01_R3D_D3D_FFC.tif	OID201381525	1456.51
mad3WTymEGFP	SW182	R1	190601_SW182_SW184_01_R3D_D3D_FFC.tif	OID201381578	2517.6
mad3WTymEGFP	SW182	R1	190601_SW182_SW184_01_R3D_D3D_FFC.tif	OID2013815108	1438.38
mad3WTymEGFP	SW182	R1	190601_SW182_SW184_01_R3D_D3D_FFC.tif	OID2013815138	1510.24
mad3WTymEGFP	SW182	R1	190601_SW182_SW184_01_R3D_D3D_FFC.tif	OID201381569	1228.35
mad3WTymEGFP	SW182	R1	190601_SW182_SW184_01_R3D_D3D_FFC.tif	OID2013815151	2156.42
mad3WTymEGFP	SW182	R1	190601_SW182_SW184_01_R3D_D3D_FFC.tif	OID2013815115	1686.25
mad3WTymEGFP	SW182	R1	190601_SW182_SW184_01_R3D_D3D_FFC.tif	OID2013815113	1700.07
mad3WTymEGFP	SW182	R1	190601_SW182_SW184_01_R3D_D3D_FFC.tif	OID2013815114	1308.27
mad3WTymEGFP	SW182	R1	190601_SW182_SW184_01_R3D_D3D_FFC.tif	OID201381581	1413
mad3WTymEGFP	SW182	R1	190601_SW182_SW184_01_R3D_D3D_FFC.tif	OID201381557	1680.88
mad3WTymEGFP	SW182	R1	190601_SW182_SW184_01_R3D_D3D_FFC.tif	OID201381546	1904.98
mad3WTymEGFP	SW182	R1	190601_SW182_SW184_02_R3D_D3D_FFC.tif	OID2013826170	1902.61
mad3WTymEGFP	SW182	R1	190601_SW182_SW184_02_R3D_D3D_FFC.tif	OID201382666	2045.29
mad3WTymEGFP	SW182	R1	190601_SW182_SW184_02_R3D_D3D_FFC.tif	OID201382686	1144.64
mad3WTymEGFP	SW182	R1	190601_SW182_SW184_02_R3D_D3D_FFC.tif	OID2013826174	1182.09
mad3WTymEGFP	SW182	R1	190601_SW182_SW184_02_R3D_D3D_FFC.tif	OID201382698	1623.27
mad3WTymEGFP	SW182	R1	190601_SW182_SW184_02_R3D_D3D_FFC.tif	OID20138263	2235.57
mad3WTymEGFP	SW182	R1	190601_SW182_SW184_02_R3D_D3D_FFC.tif	OID201382657	1883.54
mad3WTymEGFP	SW182	R1	190601_SW182_SW184_02_R3D_D3D_FFC.tif	OID201382610	2436.77
mad3WTymEGFP	SW182	R1	190601_SW182_SW184_02_R3D_D3D_FFC.tif	OID201382621	1831.91
mad3WTymEGFP	SW182	R1	190601_SW182_SW184_02_R3D_D3D_FFC.tif	OID201382692	1460.19
mad3WTymEGFP	SW182	R1	190601_SW182_SW184_02_R3D_D3D_FFC.tif	OID201382668	1496.98
mad3WTymEGFP	SW182	R1	190601_SW182_SW184_02_R3D_D3D_FFC.tif	OID201382680	1448.64
mad3WTymEGFP	SW182	R1	190601_SW182_SW184_02_R3D_D3D_FFC.tif	OID201382671	1525.38
mad3WTymEGFP	SW182	R1	190601_SW182_SW184_02_R3D_D3D_FFC.tif	OID2013826136	2174.65
mad3WTymEGFP	SW182	R1	190601_SW182_SW184_02_R3D_D3D_FFC.tif	OID201382624	2017.12
mad3WTymEGFP	SW182	R1	190601_SW182_SW184_02_R3D_D3D_FFC.tif	OID2013826151	1514.8
mad3WTymEGFP	SW182	R1	190601_SW182_SW184_02_R3D_D3D_FFC.tif	OID2013826177	1665.57
mad3WTymEGFP	SW182	R1	190601_SW182_SW184_02_R3D_D3D_FFC.tif	OID201382654	1935.86
mad3WTymEGFP	SW182	R1	190601_SW182_SW184_02_R3D_D3D_FFC.tif	OID2013826214	1464.15
mad3WTymEGFP	SW182	R1	190601_SW182_SW184_02_R3D_D3D_FFC.tif	OID2013826157	1697.9
mad3WTymEGFP	SW182	R1	190601_SW182_SW184_02_R3D_D3D_FFC.tif	OID201382625	2097.96
mad3WTymEGFP	SW182	R1	190601_SW182_SW184_02_R3D_D3D_FFC.tif	OID2013826149	2805.03
mad3WTymEGFP	SW182	R1	190601_SW182_SW184_02_R3D_D3D_FFC.tif	OID2013826107	2399.45
mad3WTymEGFP	SW182	R1	190601_SW182_SW184_02_R3D_D3D_FFC.tif	OID201382681	2010.36
mad3WTymEGFP	SW182	R1	190601_SW182_SW184_02_R3D_D3D_FFC.tif	OID201382697	1745.43
mad3WTymEGFP	SW182	R1	190601_SW182_SW184_02_R3D_D3D_FFC.tif	OID2013826110	2797.15
mad3WTymEGFP	SW182	R1	190601_SW182_SW184_02_R3D_D3D_FFC.tif	OID2013826129	1622.79
mad3WTymEGFP	SW182	R1	190601_SW182_SW184_03_R3D_D3D_FFC.tif	OID2013840115	2400.27
mad3WTymEGFP	SW182	R1	190601_SW182_SW184_03_R3D_D3D_FFC.tif	OID2013840117	2094.26
mad3WTymEGFP	SW182	R1	190601_SW182_SW184_03_R3D_D3D_FFC.tif	OID201384088	2067.8
mad3WTymEGFP	SW182	R1	190601_SW182_SW184_03_R3D_D3D_FFC.tif	OID2013840146	1488.2
mad3WTymEGFP	SW182	R1	190601_SW182_SW184_03_R3D_D3D_FFC.tif	OID2013840169	1683.08
mad3WTymEGFP	SW182	R1	190601_SW182_SW184_03_R3D_D3D_FFC.tif	OID201384056	2091.74
mad3WTymEGFP	SW182	R1	190601_SW182_SW184_03_R3D_D3D_FFC.tif	OID201384055	2078.01
mad3WTymEGFP	SW182	R1	190601_SW182_SW184_03_R3D_D3D_FFC.tif	OID2013840116	2206.54
mad3WTymEGFP	SW182	R1	190601_SW182_SW184_03_R3D_D3D_FFC.tif	OID2013840185	1541.95
mad3WTymEGFP	SW182	R1	190601_SW182_SW184_03_R3D_D3D_FFC.tif	OID2013840110	1794.36
mad3WTymEGFP	SW182	R1	190601_SW182_SW184_03_R3D_D3D_FFC.tif	OID2013840132	1956.36
mad3WTymEGFP	SW182	R1	190601_SW182_SW184_03_R3D_D3D_FFC.tif	OID201384061	1821.64
mad3WTymEGFP	SW182	R1	190601_SW182_SW184_03_R3D_D3D_FFC.tif	OID2013840157	2193.18
mad3WTymEGFP	SW182	R1	190601_SW182_SW184_03_R3D_D3D_FFC.tif	OID2013840149	2096.51
mad3WTymEGFP	SW182	R1	190601_SW182_SW184_03_R3D_D3D_FFC.tif	OID2013840183	1656.76
mad3WTymEGFP	SW182	R1	190601_SW182_SW184_03_R3D_D3D_FFC.tif	OID201384029	2625.88
mad3WTymEGFP	SW182	R1	190601_SW182_SW184_03_R3D_D3D_FFC.tif	OID201384097	1714.2
mad3WTymEGFP	SW182	R1	190601_SW182_SW184_03_R3D_D3D_FFC.tif	OID2013840140	1864.52
mad3WTymEGFP	SW182	R1	190601_SW182_SW184_03_R3D_D3D_FFC.tif	OID2013840138	1918.83
mad3WTymEGFP	SW182	R1	190601_SW182_SW184_03_R3D_D3D_FFC.tif	OID2013840158	1754.56
mad3WTymEGFP	SW182	R1	190601_SW182_SW184_03_R3D_D3D_FFC.tif	OID2013840181	1697.33
mad3WTymEGFP	SW182	R1	190601_SW182_SW184_03_R3D_D3D_FFC.tif	OID201384081	1960.37
mad3WTymEGFP	SW182	R1	190601_SW182_SW184_03_R3D_D3D_FFC.tif	OID201384051	2720.33
mad3WTymEGFP	SW182	R1	190601_SW182_SW184_03_R3D_D3D_FFC.tif	OID2013840177	1991.72
mad3WTymEGFP	SW182	R1	190601_SW182_SW184_03_R3D_D3D_FFC.tif	OID2013840150	1579.83
mad3WTymEGFP	SW182	R1	190601_SW182_SW184_03_R3D_D3D_FFC.tif	OID201384075	1745.97
mad3WTymEGFP	SW182	R1	190601_SW182_SW184_03_R3D_D3D_FFC.tif	OID2013840108	1444.72
mad3WTymEGFP	SW182	R1	190601_SW182_SW184_03_R3D_D3D_FFC.tif	OID201384037	1931.98
mad3WTymEGFP	SW182	R1	190601_SW182_SW184_03_R3D_D3D_FFC.tif	OID201384091	2046.73
mad3WTymEGFP	SW182	R1	190601_SW182_SW184_03_R3D_D3D_FFC.tif	OID201384043	1822.16
mad3WTymEGFP	SW182	R1	190601_SW182_SW184_03_R3D_D3D_FFC.tif	OID201384050	1907.64
mad3WTymEGFP	SW182	R1	190601_SW182_SW184_03_R3D_D3D_FFC.tif	OID201384087	1809.69
mad3WTymEGFP	SW182	R1	190601_SW182_SW184_03_R3D_D3D_FFC.tif	OID201384065	1960.67
mad3WTymEGFP	SW182	R1	190601_SW182_SW184_03_R3D_D3D_FFC.tif	OID2013840162	2233.65
mad3WTymEGFP	SW182	R1	190601_SW182_SW184_03_R3D_D3D_FFC.tif	OID2013840130	2031.41
mad3WTymEGFP	SW182	R1	190601_SW182_SW184_03_R3D_D3D_FFC.tif	OID2013840141	1725.96
mad3WTymEGFP	SW182	R1	190601_SW182_SW184_03_R3D_D3D_FFC.tif	OID2013840126	1663.36
mad3WTymEGFP	SW182	R1	190601_SW182_SW184_03_R3D_D3D_FFC.tif	OID2013840109	1228.71
mad3WTymEGFP	SW182	R1	190601_SW182_SW184_03_R3D_D3D_FFC.tif	OID201384074	1537.33
mad3WTymEGFP	SW182	R1	190601_SW182_SW184_03_R3D_D3D_FFC.tif	OID2013840102	1667.67
mad3WTymEGFP	SW182	R1	190601_SW182_SW184_03_R3D_D3D_FFC.tif	OID201384058	1894.08
mad3WTymEGFP	SW182	R1	190601_SW182_SW184_04_R3D_D3D_FFC.tif	OID2013855126	1585.28
mad3WTymEGFP	SW182	R1	190601_SW182_SW184_04_R3D_D3D_FFC.tif	OID201385518	2116.64
mad3WTymEGFP	SW182	R1	190601_SW182_SW184_04_R3D_D3D_FFC.tif	OID201385573	1628.72
mad3WTymEGFP	SW182	R1	190601_SW182_SW184_04_R3D_D3D_FFC.tif	OID201385538	2051.22
mad3WTymEGFP	SW182	R1	190601_SW182_SW184_04_R3D_D3D_FFC.tif	OID2013855110	1695.28
mad3WTymEGFP	SW182	R1	190601_SW182_SW184_04_R3D_D3D_FFC.tif	OID201385596	2221.96
mad3WTymEGFP	SW182	R1	190601_SW182_SW184_04_R3D_D3D_FFC.tif	OID201385536	1703.42
mad3WTymEGFP	SW182	R1	190601_SW182_SW184_04_R3D_D3D_FFC.tif	OID201385590	2019.04
mad3WTymEGFP	SW182	R1	190601_SW182_SW184_04_R3D_D3D_FFC.tif	OID201385580	1799.67
mad3WTymEGFP	SW182	R1	190601_SW182_SW184_04_R3D_D3D_FFC.tif	OID201385562	2623.4
mad3WTymEGFP	SW182	R1	190601_SW182_SW184_04_R3D_D3D_FFC.tif	OID2013855137	1644.69
mad3WTymEGFP	SW182	R1	190601_SW182_SW184_04_R3D_D3D_FFC.tif	OID201385526	2234.3
mad3WTymEGFP	SW182	R1	190601_SW182_SW184_04_R3D_D3D_FFC.tif	OID201385558	1627.09
mad3WTymEGFP	SW182	R1	190601_SW182_SW184_04_R3D_D3D_FFC.tif	OID2013855148	1642.47
mad3WTymEGFP	SW182	R1	190601_SW182_SW184_04_R3D_D3D_FFC.tif	OID201385520	1804.69
mad3WTymEGFP	SW182	R1	190601_SW182_SW184_04_R3D_D3D_FFC.tif	OID201385572	2051.26
mad3WTymEGFP	SW182	R1	190601_SW182_SW184_04_R3D_D3D_FFC.tif	OID201385554	2165.1
mad3WTymEGFP	SW182	R1	190601_SW182_SW184_04_R3D_D3D_FFC.tif	OID201385578	1509.78
mad3WTymEGFP	SW182	R1	190601_SW182_SW184_05_R3D_D3D_FFC.tif	OID201393129	1837.5
mad3WTymEGFP	SW182	R1	190601_SW182_SW184_05_R3D_D3D_FFC.tif	OID201393123	1726.58
mad3WTymEGFP	SW182	R1	190601_SW182_SW184_05_R3D_D3D_FFC.tif	OID20139340	1715.51
mad3WTymEGFP	SW182	R1	190601_SW182_SW184_05_R3D_D3D_FFC.tif	OID20139361	1496.28
mad3WTymEGFP	SW182	R1	190601_SW182_SW184_05_R3D_D3D_FFC.tif	OID20139389	1841.67
mad3WTymEGFP	SW182	R1	190601_SW182_SW184_05_R3D_D3D_FFC.tif	OID201393140	1474.62
mad3WTymEGFP	SW182	R1	190601_SW182_SW184_05_R3D_D3D_FFC.tif	OID20139364	1906.44
mad3WTymEGFP	SW182	R1	190601_SW182_SW184_05_R3D_D3D_FFC.tif	OID201393162	1236.67
mad3WTymEGFP	SW182	R1	190601_SW182_SW184_05_R3D_D3D_FFC.tif	OID20139374	2048.75
mad3WTymEGFP	SW182	R1	190601_SW182_SW184_05_R3D_D3D_FFC.tif	OID20139375	1816.63
mad3WTymEGFP	SW182	R1	190601_SW182_SW184_05_R3D_D3D_FFC.tif	OID20139319	2438.55
mad3WTymEGFP	SW182	R1	190601_SW182_SW184_05_R3D_D3D_FFC.tif	OID20139317	2081.33
mad3WTymEGFP	SW182	R1	190601_SW182_SW184_05_R3D_D3D_FFC.tif	OID20139316	1909.75
mad3WTymEGFP	SW182	R1	190601_SW182_SW184_05_R3D_D3D_FFC.tif	OID201393134	1279.73
mad3WTymEGFP	SW182	R1	190601_SW182_SW184_05_R3D_D3D_FFC.tif	OID201393150	1411.93
mad3WTymEGFP	SW182	R1	190601_SW182_SW184_05_R3D_D3D_FFC.tif	OID20139351	2239.2
mad3WTymEGFP	SW182	R1	190601_SW182_SW184_05_R3D_D3D_FFC.tif	OID20139339	1965.53
mad3WTymEGFP	SW182	R1	190601_SW182_SW184_05_R3D_D3D_FFC.tif	OID201393149	2148.28
mad3WTymEGFP	SW182	R1	190601_SW182_SW184_05_R3D_D3D_FFC.tif	OID20139369	2083.41
mad3WTymEGFP	SW182	R1	190601_SW182_SW184_05_R3D_D3D_FFC.tif	OID201393151	2016.56
mad3WTymEGFP	SW182	R1	190601_SW182_SW184_05_R3D_D3D_FFC.tif	OID20139353	1822.41
mad3WTymEGFP	SW182	R1	190601_SW182_SW184_05_R3D_D3D_FFC.tif	OID20139368	2046.33
mad3WTymEGFP	SW182	R1	190601_SW182_SW184_05_R3D_D3D_FFC.tif	OID20139348	1924.19
mad3WTymEGFP	SW182	R1	190601_SW182_SW184_05_R3D_D3D_FFC.tif	OID201393159	1064.24
mad3WTymEGFP	SW182	R1	190601_SW182_SW184_05_R3D_D3D_FFC.tif	OID20139337	1726.44
mad3WTymEGFP	SW182	R1	190601_SW182_SW184_05_R3D_D3D_FFC.tif	OID201393163	1461.94
mad3WTymEGFP	SW182	R1	190601_SW182_SW184_05_R3D_D3D_FFC.tif	OID20139343	1844.17
mad3WTymEGFP	SW182	R1	190601_SW182_SW184_05_R3D_D3D_FFC.tif	OID201393104	2014.24
mad3WTymEGFP	SW182	R1	190601_SW182_SW184_05_R3D_D3D_FFC.tif	OID201393127	1530.26
mad3WTymEGFP	SW182	R1	190601_SW182_SW184_05_R3D_D3D_FFC.tif	OID201393133	1335.54
mad3WTymEGFP	SW182	R1	190601_SW182_SW184_05_R3D_D3D_FFC.tif	OID201393112	1215.92
mad3WTymEGFP	SW182	R1	190601_SW182_SW184_05_R3D_D3D_FFC.tif	OID20139383	1647.24
mad3WTymEGFP	SW182	R1	190601_SW182_SW184_05_R3D_D3D_FFC.tif	OID20139388	2647.17
mad3WTymEGFP	SW182	R1	190601_SW182_SW184_06_R3D_D3D_FFC.tif	OID2013915108	1722.63
mad3WTymEGFP	SW182	R1	190601_SW182_SW184_06_R3D_D3D_FFC.tif	OID2013915122	1381.6
mad3WTymEGFP	SW182	R1	190601_SW182_SW184_06_R3D_D3D_FFC.tif	OID201391555	1810.69
mad3WTymEGFP	SW182	R1	190601_SW182_SW184_06_R3D_D3D_FFC.tif	OID201391553	1840.04
mad3WTymEGFP	SW182	R1	190601_SW182_SW184_06_R3D_D3D_FFC.tif	OID201391578	1947.02
mad3WTymEGFP	SW182	R1	190601_SW182_SW184_06_R3D_D3D_FFC.tif	OID2013915103	1822.15
mad3WTymEGFP	SW182	R1	190601_SW182_SW184_06_R3D_D3D_FFC.tif	OID201391530	2117.53
mad3WTymEGFP	SW182	R1	190601_SW182_SW184_06_R3D_D3D_FFC.tif	OID2013915105	1992.01
mad3WTymEGFP	SW182	R1	190601_SW182_SW184_06_R3D_D3D_FFC.tif	OID201391529	1834.35
mad3WTymEGFP	SW182	R1	190601_SW182_SW184_06_R3D_D3D_FFC.tif	OID201391540	1892.61
mad3WTymEGFP	SW182	R1	190601_SW182_SW184_06_R3D_D3D_FFC.tif	OID2013915125	1264.47
mad3WTymEGFP	SW182	R1	190601_SW182_SW184_06_R3D_D3D_FFC.tif	OID201391556	1844.58
mad3WTymEGFP	SW182	R1	190601_SW182_SW184_06_R3D_D3D_FFC.tif	OID201391592	2360.54
mad3WTymEGFP	SW182	R1	190601_SW182_SW184_06_R3D_D3D_FFC.tif	OID201391581	1311.96
mad3WTymEGFP	SW182	R1	190601_SW182_SW184_06_R3D_D3D_FFC.tif	OID2013915118	2060.07
mad3WTymEGFP	SW182	R1	190601_SW182_SW184_06_R3D_D3D_FFC.tif	OID2013915113	1775.41
mad3WTymEGFP	SW182	R1	190601_SW182_SW184_06_R3D_D3D_FFC.tif	OID201391536	2221.22
mad3WTymEGFP	SW182	R1	190601_SW182_SW184_06_R3D_D3D_FFC.tif	OID201391594	2480.93
mad3WTymEGFP	SW182	R1	190601_SW182_SW184_06_R3D_D3D_FFC.tif	OID201391599	1703.96
mad3WTymEGFP	SW182	R1	190601_SW182_SW184_06_R3D_D3D_FFC.tif	OID201391526	2030.29
mad3WTymEGFP	SW182	R1	190601_SW182_SW184_06_R3D_D3D_FFC.tif	OID201391533	2368.19
mad3WTymEGFP	SW182	R1	190601_SW182_SW184_06_R3D_D3D_FFC.tif	OID201391575	2364.57
mad3WTymEGFP	SW182	R1	190601_SW182_SW184_06_R3D_D3D_FFC.tif	OID201391595	1967.94
mad3WTymEGFP	SW182	R1	190601_SW182_SW184_06_R3D_D3D_FFC.tif	OID2013915106	1700.38
mad3WTymEGFP	SW182	R1	190601_SW182_SW184_06_R3D_D3D_FFC.tif	OID2013915102	1528.35
mad3WTymEGFP	SW182	R1	190601_SW182_SW184_06_R3D_D3D_FFC.tif	OID201391528	1718.46
mad3WTymEGFP	SW182	R1	190601_SW182_SW184_06_R3D_D3D_FFC.tif	OID201391554	2020.25
mad3WTymEGFP	SW182	R1	190601_SW182_SW184_06_R3D_D3D_FFC.tif	OID201391543	1778.23
mad3WTymEGFP	SW182	R1	190601_SW182_SW184_06_R3D_D3D_FFC.tif	OID201391537	2245.52
mad3WTymEGFP	SW182	R1	190601_SW182_SW184_06_R3D_D3D_FFC.tif	OID201391593	2257.23
mad3WTymEGFP	SW182	R1	190601_SW182_SW184_06_R3D_D3D_FFC.tif	OID201391522	2593.66
mad3WTymEGFP	SW182	R1	190601_SW182_SW184_06_R3D_D3D_FFC.tif	OID201391566	1937.7
mad3WTymEGFP	SW182	R1	190601_SW182_SW184_06_R3D_D3D_FFC.tif	OID201391512	1949.21
mad3WTymEGFP	SW182	R1	190601_SW182_SW184_06_R3D_D3D_FFC.tif	OID201391574	2074.57
mad3WTymEGFP	SW182	R1	190601_SW182_SW184_06_R3D_D3D_FFC.tif	OID201391586	1690.12
mad3WTymEGFP	SW182	R1	190601_SW182_SW184_08_R3D_D3D_FFC.tif	OID201392576	2319.71
mad3WTymEGFP	SW182	R1	190601_SW182_SW184_08_R3D_D3D_FFC.tif	OID201392543	1646.87
mad3WTymEGFP	SW182	R1	190601_SW182_SW184_08_R3D_D3D_FFC.tif	OID2013925139	1592.15
mad3WTymEGFP	SW182	R1	190601_SW182_SW184_08_R3D_D3D_FFC.tif	OID2013925168	1762.39
mad3WTymEGFP	SW182	R1	190601_SW182_SW184_08_R3D_D3D_FFC.tif	OID2013925118	2017.65
mad3WTymEGFP	SW182	R1	190601_SW182_SW184_08_R3D_D3D_FFC.tif	OID201392594	2075.29
mad3WTymEGFP	SW182	R1	190601_SW182_SW184_08_R3D_D3D_FFC.tif	OID201392560	1591.29
mad3WTymEGFP	SW182	R1	190601_SW182_SW184_08_R3D_D3D_FFC.tif	OID201392555	1835.01
mad3WTymEGFP	SW182	R1	190601_SW182_SW184_08_R3D_D3D_FFC.tif	OID201392585	1807.23
mad3WTymEGFP	SW182	R1	190601_SW182_SW184_08_R3D_D3D_FFC.tif	OID2013925105	1885.22
mad3WTymEGFP	SW182	R1	190601_SW182_SW184_08_R3D_D3D_FFC.tif	OID2013925132	1668.38
mad3WTymEGFP	SW182	R1	190601_SW182_SW184_08_R3D_D3D_FFC.tif	OID201392568	1838.22
mad3WTymEGFP	SW182	R1	190601_SW182_SW184_08_R3D_D3D_FFC.tif	OID2013925154	1649.8
mad3WTymEGFP	SW182	R1	190601_SW182_SW184_08_R3D_D3D_FFC.tif	OID20139259	1915.91
mad3WTymEGFP	SW182	R1	190601_SW182_SW184_08_R3D_D3D_FFC.tif	OID201392566	1899.58
mad3WTymEGFP	SW182	R1	190601_SW182_SW184_08_R3D_D3D_FFC.tif	OID201392545	1673.97
mad3WTymEGFP	SW182	R1	190601_SW182_SW184_08_R3D_D3D_FFC.tif	OID201392533	1399.12
mad3WTymEGFP	SW182	R1	190601_SW182_SW184_08_R3D_D3D_FFC.tif	OID2013925142	1971.22
mad3WTymEGFP	SW182	R1	190601_SW182_SW184_08_R3D_D3D_FFC.tif	OID201392599	1866.91
mad3WTymEGFP	SW182	R1	190601_SW182_SW184_08_R3D_D3D_FFC.tif	OID201392512	1885.01
mad3WTymEGFP	SW182	R1	190601_SW182_SW184_08_R3D_D3D_FFC.tif	OID201392582	1589.8
mad3WTymEGFP	SW182	R1	190601_SW182_SW184_08_R3D_D3D_FFC.tif	OID201392557	1761.89
mad3WTymEGFP	SW182	R1	190601_SW182_SW184_08_R3D_D3D_FFC.tif	OID2013925163	1740.66
mad3WTymEGFP	SW182	R1	190601_SW182_SW184_08_R3D_D3D_FFC.tif	OID2013925165	1631.85
mad3WTymEGFP	SW182	R1	190601_SW182_SW184_08_R3D_D3D_FFC.tif	OID2013925149	1801.19
mad3WTymEGFP	SW182	R1	190601_SW182_SW184_08_R3D_D3D_FFC.tif	OID2013925131	1285.85
mad3WTymEGFP	SW182	R1	190601_SW182_SW184_08_R3D_D3D_FFC.tif	OID2013925155	1711.81
mad3WTymEGFP	SW182	R1	190601_SW182_SW184_08_R3D_D3D_FFC.tif	OID201392587	1433.04
mad3WTymEGFP	SW182	R1	190601_SW182_SW184_08_R3D_D3D_FFC.tif	OID201392515	1935.76
mad3WTymEGFP	SW182	R1	190601_SW182_SW184_08_R3D_D3D_FFC.tif	OID2013925187	1544.29
mad3WTymEGFP	SW182	R1	190601_SW182_SW184_08_R3D_D3D_FFC.tif	OID2013925119	2295.46
mad3WTymEGFP	SW182	R1	190601_SW182_SW184_08_R3D_D3D_FFC.tif	OID2013925193	1699.63
mad3WTymEGFP	SW182	R1	190601_SW182_SW184_08_R3D_D3D_FFC.tif	OID2013925137	1452.04
mad3WTymEGFP	SW182	R2	190711_SW182_SW184_01_R3D_D3D_FFC.tif	OID20141930115	2505.41
mad3WTymEGFP	SW182	R2	190711_SW182_SW184_01_R3D_D3D_FFC.tif	OID2014193044	1859.46
mad3WTymEGFP	SW182	R2	190711_SW182_SW184_01_R3D_D3D_FFC.tif	OID20141930146	1965.59
mad3WTymEGFP	SW182	R2	190711_SW182_SW184_01_R3D_D3D_FFC.tif	OID2014193068	1574.53
mad3WTymEGFP	SW182	R2	190711_SW182_SW184_01_R3D_D3D_FFC.tif	OID2014193028	2753.1
mad3WTymEGFP	SW182	R2	190711_SW182_SW184_01_R3D_D3D_FFC.tif	OID20141930135	2158.58
mad3WTymEGFP	SW182	R2	190711_SW182_SW184_01_R3D_D3D_FFC.tif	OID20141930158	2126.94
mad3WTymEGFP	SW182	R2	190711_SW182_SW184_01_R3D_D3D_FFC.tif	OID20141930124	2564.16
mad3WTymEGFP	SW182	R2	190711_SW182_SW184_01_R3D_D3D_FFC.tif	OID2014193079	2007.57
mad3WTymEGFP	SW182	R2	190711_SW182_SW184_01_R3D_D3D_FFC.tif	OID2014193045	2159.73
mad3WTymEGFP	SW182	R2	190711_SW182_SW184_01_R3D_D3D_FFC.tif	OID20141930165	2539.25
mad3WTymEGFP	SW182	R2	190711_SW182_SW184_01_R3D_D3D_FFC.tif	OID20141930178	1564.06
mad3WTymEGFP	SW182	R2	190711_SW182_SW184_01_R3D_D3D_FFC.tif	OID2014193048	2186.34
mad3WTymEGFP	SW182	R2	190711_SW182_SW184_01_R3D_D3D_FFC.tif	OID2014193086	2041.36
mad3WTymEGFP	SW182	R2	190711_SW182_SW184_01_R3D_D3D_FFC.tif	OID2014193030	2047.5
mad3WTymEGFP	SW182	R2	190711_SW182_SW184_01_R3D_D3D_FFC.tif	OID20141930155	1853.63
mad3WTymEGFP	SW182	R2	190711_SW182_SW184_01_R3D_D3D_FFC.tif	OID2014193099	1748.57
mad3WTymEGFP	SW182	R2	190711_SW182_SW184_01_R3D_D3D_FFC.tif	OID20141930133	1784.49
mad3WTymEGFP	SW182	R2	190711_SW182_SW184_01_R3D_D3D_FFC.tif	OID2014193015	2216.24
mad3WTymEGFP	SW182	R2	190711_SW182_SW184_01_R3D_D3D_FFC.tif	OID2014193041	1683.79
mad3WTymEGFP	SW182	R2	190711_SW182_SW184_01_R3D_D3D_FFC.tif	OID20141930138	2070.81
mad3WTymEGFP	SW182	R2	190711_SW182_SW184_01_R3D_D3D_FFC.tif	OID2014193070	2514.36
mad3WTymEGFP	SW182	R2	190711_SW182_SW184_01_R3D_D3D_FFC.tif	OID2014193033	1981.24
mad3WTymEGFP	SW182	R2	190711_SW182_SW184_01_R3D_D3D_FFC.tif	OID20141930145	2110.28
mad3WTymEGFP	SW182	R2	190711_SW182_SW184_01_R3D_D3D_FFC.tif	OID20141930106	1572.02
mad3WTymEGFP	SW182	R2	190711_SW182_SW184_01_R3D_D3D_FFC.tif	OID20141930177	2221.34
mad3WTymEGFP	SW182	R2	190711_SW182_SW184_01_R3D_D3D_FFC.tif	OID2014193043	1951.12
mad3WTymEGFP	SW182	R2	190711_SW182_SW184_01_R3D_D3D_FFC.tif	OID2014193076	2184.06
mad3WTymEGFP	SW182	R2	190711_SW182_SW184_01_R3D_D3D_FFC.tif	OID2014193083	2726.78
mad3WTymEGFP	SW182	R2	190711_SW182_SW184_01_R3D_D3D_FFC.tif	OID2014193038	2021.04
mad3WTymEGFP	SW182	R2	190711_SW182_SW184_01_R3D_D3D_FFC.tif	OID2014193091	2204.99
mad3WTymEGFP	SW182	R2	190711_SW182_SW184_01_R3D_D3D_FFC.tif	OID20141930110	2014.99
mad3WTymEGFP	SW182	R2	190711_SW182_SW184_04_R3D_D3D_FFC.tif	OID2014195246	1978.72
mad3WTymEGFP	SW182	R2	190711_SW182_SW184_04_R3D_D3D_FFC.tif	OID2014195255	1528.19
mad3WTymEGFP	SW182	R2	190711_SW182_SW184_04_R3D_D3D_FFC.tif	OID2014195222	1183.97
mad3WTymEGFP	SW182	R2	190711_SW182_SW184_04_R3D_D3D_FFC.tif	OID2014195227	1795.85
mad3WTymEGFP	SW182	R2	190711_SW182_SW184_04_R3D_D3D_FFC.tif	OID20141952113	2435.79
mad3WTymEGFP	SW182	R2	190711_SW182_SW184_04_R3D_D3D_FFC.tif	OID2014195289	1559.13
mad3WTymEGFP	SW182	R2	190711_SW182_SW184_04_R3D_D3D_FFC.tif	OID2014195218	1559.86
mad3WTymEGFP	SW182	R2	190711_SW182_SW184_04_R3D_D3D_FFC.tif	OID2014195297	1418.76
mad3WTymEGFP	SW182	R2	190711_SW182_SW184_04_R3D_D3D_FFC.tif	OID20141952104	1392.6
mad3WTymEGFP	SW182	R2	190711_SW182_SW184_04_R3D_D3D_FFC.tif	OID2014195296	1259.75
mad3WTymEGFP	SW182	R2	190711_SW182_SW184_04_R3D_D3D_FFC.tif	OID2014195214	1516.44
mad3WTymEGFP	SW182	R2	190711_SW182_SW184_04_R3D_D3D_FFC.tif	OID2014195249	2543.3
mad3WTymEGFP	SW182	R2	190711_SW182_SW184_04_R3D_D3D_FFC.tif	OID2014195234	2312.9
mad3WTymEGFP	SW182	R2	190711_SW182_SW184_04_R3D_D3D_FFC.tif	OID20141952137	2311.26
mad3WTymEGFP	SW182	R2	190711_SW182_SW184_04_R3D_D3D_FFC.tif	OID201419529	2167.15
mad3WTymEGFP	SW182	R2	190711_SW182_SW184_04_R3D_D3D_FFC.tif	OID20141952103	1098.9
mad3WTymEGFP	SW182	R2	190711_SW182_SW184_04_R3D_D3D_FFC.tif	OID2014195231	2391.98
mad3WTymEGFP	SW182	R2	190711_SW182_SW184_04_R3D_D3D_FFC.tif	OID2014195283	1523.74
mad3WTymEGFP	SW182	R2	190711_SW182_SW184_04_R3D_D3D_FFC.tif	OID20141952133	1188.1
mad3WTymEGFP	SW182	R2	190711_SW182_SW184_04_R3D_D3D_FFC.tif	OID2014195220	1745.99
mad3WTymEGFP	SW182	R2	190711_SW182_SW184_04_R3D_D3D_FFC.tif	OID20141952101	1395.65
mad3WTymEGFP	SW182	R2	190711_SW182_SW184_04_R3D_D3D_FFC.tif	OID20141952130	1614.97
mad3WTymEGFP	SW182	R2	190711_SW182_SW184_04_R3D_D3D_FFC.tif	OID201419528	1932.2
mad3WTymEGFP	SW182	R2	190711_SW182_SW184_04_R3D_D3D_FFC.tif	OID2014195237	1725.38
mad3WTymEGFP	SW182	R2	190711_SW182_SW184_04_R3D_D3D_FFC.tif	OID2014195263	1355.74
mad3WTymEGFP	SW182	R2	190711_SW182_SW184_04_R3D_D3D_FFC.tif	OID20141952111	1138.16
mad3WTymEGFP	SW182	R2	190711_SW182_SW184_04_R3D_D3D_FFC.tif	OID2014195232	1289.11
mad3WTymEGFP	SW182	R2	190711_SW182_SW184_04_R3D_D3D_FFC.tif	OID2014195274	1425.21
mad3WTymEGFP	SW182	R2	190711_SW182_SW184_04_R3D_D3D_FFC.tif	OID2014195281	1522.82
mad3WTymEGFP	SW182	R2	190711_SW182_SW184_04_R3D_D3D_FFC.tif	OID2014195293	1124.81
mad3WTymEGFP	SW182	R2	190711_SW182_SW184_04_R3D_D3D_FFC.tif	OID2014195238	1838.35
mad3WTymEGFP	SW182	R2	190711_SW182_SW184_04_R3D_D3D_FFC.tif	OID20141952140	1709.96
mad3WTymEGFP	SW182	R2	190711_SW182_SW184_06_R3D_D3D_FFC.tif	OID20142011313	2037.15
mad3WTymEGFP	SW182	R2	190711_SW182_SW184_06_R3D_D3D_FFC.tif	OID20142011130	1582.5
mad3WTymEGFP	SW182	R2	190711_SW182_SW184_06_R3D_D3D_FFC.tif	OID20142011282	1831.21
mad3WTymEGFP	SW182	R2	190711_SW182_SW184_06_R3D_D3D_FFC.tif	OID2014201129	2289.18
mad3WTymEGFP	SW182	R2	190711_SW182_SW184_06_R3D_D3D_FFC.tif	OID2014201191	2130.43
mad3WTymEGFP	SW182	R2	190711_SW182_SW184_06_R3D_D3D_FFC.tif	OID2014201157	2738.41
mad3WTymEGFP	SW182	R2	190711_SW182_SW184_06_R3D_D3D_FFC.tif	OID2014201167	1857.88
mad3WTymEGFP	SW182	R2	190711_SW182_SW184_06_R3D_D3D_FFC.tif	OID20142011302	1676.27
mad3WTymEGFP	SW182	R2	190711_SW182_SW184_06_R3D_D3D_FFC.tif	OID20142011143	2064.16
mad3WTymEGFP	SW182	R2	190711_SW182_SW184_06_R3D_D3D_FFC.tif	OID20142011111	2738.19
mad3WTymEGFP	SW182	R2	190711_SW182_SW184_06_R3D_D3D_FFC.tif	OID20142011246	2360.47
mad3WTymEGFP	SW182	R2	190711_SW182_SW184_06_R3D_D3D_FFC.tif	OID20142011164	1539.01
mad3WTymEGFP	SW182	R2	190711_SW182_SW184_06_R3D_D3D_FFC.tif	OID20142011128	2385.07
mad3WTymEGFP	SW182	R2	190711_SW182_SW184_06_R3D_D3D_FFC.tif	OID20142011212	2277.2
mad3WTymEGFP	SW182	R2	190711_SW182_SW184_06_R3D_D3D_FFC.tif	OID2014201156	2189.05
mad3WTymEGFP	SW182	R2	190711_SW182_SW184_06_R3D_D3D_FFC.tif	OID20142011195	2033.51
mad3WTymEGFP	SW182	R2	190711_SW182_SW184_06_R3D_D3D_FFC.tif	OID20142011298	2650.75
mad3WTymEGFP	SW182	R2	190711_SW182_SW184_06_R3D_D3D_FFC.tif	OID20142011314	1949.68
mad3WTymEGFP	SW182	R2	190711_SW182_SW184_06_R3D_D3D_FFC.tif	OID20142011210	1235.88
mad3WTymEGFP	SW182	R2	190711_SW182_SW184_06_R3D_D3D_FFC.tif	OID2014201140	2432.35
mad3WTymEGFP	SW182	R2	190711_SW182_SW184_06_R3D_D3D_FFC.tif	OID2014201168	3064.76
mad3WTymEGFP	SW182	R2	190711_SW182_SW184_06_R3D_D3D_FFC.tif	OID20142011222	1711.43
mad3WTymEGFP	SW182	R2	190711_SW182_SW184_06_R3D_D3D_FFC.tif	OID20142011165	1620.7
mad3WTymEGFP	SW182	R2	190711_SW182_SW184_06_R3D_D3D_FFC.tif	OID2014201136	1935.45
mad3WTymEGFP	SW182	R2	190711_SW182_SW184_06_R3D_D3D_FFC.tif	OID20142011133	1639.96
mad3WTymEGFP	SW182	R2	190711_SW182_SW184_06_R3D_D3D_FFC.tif	OID20142011217	1546.6
mad3WTymEGFP	SW182	R2	190711_SW182_SW184_06_R3D_D3D_FFC.tif	OID20142011201	1749.71
mad3WTymEGFP	SW182	R2	190711_SW182_SW184_06_R3D_D3D_FFC.tif	OID2014201149	2655.86
mad3WTymEGFP	SW182	R2	190711_SW182_SW184_06_R3D_D3D_FFC.tif	OID20142011191	1820.35
mad3WTymEGFP	SW182	R2	190711_SW182_SW184_06_R3D_D3D_FFC.tif	OID20142011115	2737.75
mad3WTymEGFP	SW182	R2	190711_SW182_SW184_06_R3D_D3D_FFC.tif	OID20142011152	2000.54
mad3WTymEGFP	SW182	R2	190711_SW182_SW184_06_R3D_D3D_FFC.tif	OID2014201195	2643.13
mad3WTymEGFP	SW182	R2	190711_SW182_SW184_06_R3D_D3D_FFC.tif	OID2014201128	1974.37
mad3WTymEGFP	SW182	R2	190711_SW182_SW184_06_R3D_D3D_FFC.tif	OID20142011168	2181.34
mad3WTymEGFP	SW182	R2	190711_SW182_SW184_06_R3D_D3D_FFC.tif	OID20142011278	2367.52
mad3WTymEGFP	SW182	R2	190711_SW182_SW184_06_R3D_D3D_FFC.tif	OID20142011163	2290.6
mad3WTymEGFP	SW182	R2	190711_SW182_SW184_06_R3D_D3D_FFC.tif	OID20142011181	2316.17
mad3WTymEGFP	SW182	R2	190711_SW182_SW184_06_R3D_D3D_FFC.tif	OID20142011283	1795.82
mad3WTymEGFP	SW182	R2	190711_SW182_SW184_06_R3D_D3D_FFC.tif	OID20142011180	2121.96
mad3WTymEGFP	SW182	R2	190711_SW182_SW184_06_R3D_D3D_FFC.tif	OID2014201185	2629.23
mad3WTymEGFP	SW182	R2	190711_SW182_SW184_06_R3D_D3D_FFC.tif	OID2014201117	2480.04
mad3WTymEGFP	SW182	R2	190711_SW182_SW184_06_R3D_D3D_FFC.tif	OID2014201182	2223.43
mad3WTymEGFP	SW182	R2	190711_SW182_SW184_06_R3D_D3D_FFC.tif	OID2014201158	2034.07
mad3WTymEGFP	SW182	R2	190711_SW182_SW184_06_R3D_D3D_FFC.tif	OID20142011227	2191.21
mad3WTymEGFP	SW182	R2	190711_SW182_SW184_06_R3D_D3D_FFC.tif	OID20142011219	1919.14
mad3WTymEGFP	SW182	R2	190711_SW182_SW184_06_R3D_D3D_FFC.tif	OID20142011211	1933.03
mad3WTymEGFP	SW182	R2	190711_SW182_SW184_06_R3D_D3D_FFC.tif	OID20142011146	2159.91
mad3WTymEGFP	SW182	R2	190711_SW182_SW184_06_R3D_D3D_FFC.tif	OID20142011104	2140.15
mad3WTymEGFP	SW182	R2	190711_SW182_SW184_06_R3D_D3D_FFC.tif	OID20142011308	1785.07
mad3WTymEGFP	SW182	R2	190711_SW182_SW184_06_R3D_D3D_FFC.tif	OID2014201169	2942.73
mad3WTymEGFP	SW182	R2	190711_SW182_SW184_06_R3D_D3D_FFC.tif	OID2014201132	1886.7
mad3WTymEGFP	SW182	R2	190711_SW182_SW184_06_R3D_D3D_FFC.tif	OID20142011248	1843.29
mad3WTymEGFP	SW182	R2	190711_SW182_SW184_06_R3D_D3D_FFC.tif	OID2014201188	2084.98
mad3WTymEGFP	SW182	R2	190711_SW182_SW184_06_R3D_D3D_FFC.tif	OID20142011250	1153.77
mad3WTymEGFP	SW182	R2	190711_SW182_SW184_06_R3D_D3D_FFC.tif	OID20142011236	1890.76
mad3WTymEGFP	SW182	R2	190711_SW182_SW184_06_R3D_D3D_FFC.tif	OID2014201165	2249.36
mad3WTymEGFP	SW182	R2	190711_SW182_SW184_06_R3D_D3D_FFC.tif	OID20142011204	1380.31
mad3WTymEGFP	SW182	R2	190711_SW182_SW184_06_R3D_D3D_FFC.tif	OID20142011253	1706.48
mad3WTymEGFP	SW182	R2	190711_SW182_SW184_06_R3D_D3D_FFC.tif	OID20142011113	2003.04
mad3WTymEGFP	SW182	R2	190711_SW182_SW184_06_R3D_D3D_FFC.tif	OID2014201143	2338.75
mad3WTymEGFP	SW182	R2	190711_SW182_SW184_06_R3D_D3D_FFC.tif	OID20142011276	1192.66
mad3WTymEGFP	SW182	R2	190711_SW182_SW184_06_R3D_D3D_FFC.tif	OID20142011192	1867.22
mad3WTymEGFP	SW182	R2	190711_SW182_SW184_06_R3D_D3D_FFC.tif	OID20142011287	1314.53
mad3COymEGFP	SW183	R2	190711_SW183_SW184_05_R3D_D3D_FFC.tif	OID20142059117	3492.05
mad3COymEGFP	SW183	R2	190711_SW183_SW184_05_R3D_D3D_FFC.tif	OID2014205925	3044.19
mad3COymEGFP	SW183	R2	190711_SW183_SW184_05_R3D_D3D_FFC.tif	OID20142059141	2980.9
mad3COymEGFP	SW183	R2	190711_SW183_SW184_05_R3D_D3D_FFC.tif	OID20142059103	5546.14
mad3COymEGFP	SW183	R2	190711_SW183_SW184_05_R3D_D3D_FFC.tif	OID2014205933	3036.85
mad3COymEGFP	SW183	R2	190711_SW183_SW184_05_R3D_D3D_FFC.tif	OID2014205958	3422.12
mad3COymEGFP	SW183	R2	190711_SW183_SW184_05_R3D_D3D_FFC.tif	OID20142059157	2655.77
mad3COymEGFP	SW183	R2	190711_SW183_SW184_05_R3D_D3D_FFC.tif	OID2014205923	3892.51
mad3COymEGFP	SW183	R2	190711_SW183_SW184_05_R3D_D3D_FFC.tif	OID2014205960	3358.86
mad3COymEGFP	SW183	R2	190711_SW183_SW184_05_R3D_D3D_FFC.tif	OID20142059189	4179.47
mad3COymEGFP	SW183	R2	190711_SW183_SW184_05_R3D_D3D_FFC.tif	OID20142059143	2998.25
mad3COymEGFP	SW183	R2	190711_SW183_SW184_05_R3D_D3D_FFC.tif	OID2014205939	3653.29
mad3COymEGFP	SW183	R2	190711_SW183_SW184_05_R3D_D3D_FFC.tif	OID2014205989	2719.78
mad3COymEGFP	SW183	R2	190711_SW183_SW184_05_R3D_D3D_FFC.tif	OID20142059126	4705.18
mad3COymEGFP	SW183	R2	190711_SW183_SW184_05_R3D_D3D_FFC.tif	OID2014205977	4371.69
mad3COymEGFP	SW183	R2	190711_SW183_SW184_05_R3D_D3D_FFC.tif	OID20142059130	3507.77
mad3COymEGFP	SW183	R2	190711_SW183_SW184_05_R3D_D3D_FFC.tif	OID20142059155	3192.16
mad3COymEGFP	SW183	R2	190711_SW183_SW184_05_R3D_D3D_FFC.tif	OID2014205952	4100.54
mad3COymEGFP	SW183	R2	190711_SW183_SW184_07_R3D_D3D_FFC.tif	OID2014211846	3446.29
mad3COymEGFP	SW183	R2	190711_SW183_SW184_07_R3D_D3D_FFC.tif	OID20142118109	3032.49
mad3COymEGFP	SW183	R2	190711_SW183_SW184_07_R3D_D3D_FFC.tif	OID2014211852	3594.59
mad3COymEGFP	SW183	R2	190711_SW183_SW184_07_R3D_D3D_FFC.tif	OID2014211830	2967.39
mad3COymEGFP	SW183	R2	190711_SW183_SW184_07_R3D_D3D_FFC.tif	OID20142118173	2740.36
mad3COymEGFP	SW183	R2	190711_SW183_SW184_07_R3D_D3D_FFC.tif	OID2014211855	2174.06
mad3COymEGFP	SW183	R2	190711_SW183_SW184_07_R3D_D3D_FFC.tif	OID20142118121	3323.25
mad3COymEGFP	SW183	R2	190711_SW183_SW184_07_R3D_D3D_FFC.tif	OID2014211835	3222.37
mad3COymEGFP	SW183	R2	190711_SW183_SW184_07_R3D_D3D_FFC.tif	OID20142118175	3163.86
mad3COymEGFP	SW183	R2	190711_SW183_SW184_07_R3D_D3D_FFC.tif	OID20142118100	3176.85
mad3COymEGFP	SW183	R2	190711_SW183_SW184_07_R3D_D3D_FFC.tif	OID20142118111	3584.33
mad3COymEGFP	SW183	R2	190711_SW183_SW184_07_R3D_D3D_FFC.tif	OID2014211824	3454.35
mad3COymEGFP	SW183	R2	190711_SW183_SW184_07_R3D_D3D_FFC.tif	OID2014211858	3300.48
mad3COymEGFP	SW183	R2	190711_SW183_SW184_07_R3D_D3D_FFC.tif	OID20142118138	2121.46
mad3COymEGFP	SW183	R2	190711_SW183_SW184_07_R3D_D3D_FFC.tif	OID20142118103	2967.23
mad3COymEGFP	SW183	R2	190711_SW183_SW184_07_R3D_D3D_FFC.tif	OID2014211816	3317.43
mad3COymEGFP	SW183	R2	190711_SW183_SW184_07_R3D_D3D_FFC.tif	OID2014211847	2719.29
mad3COymEGFP	SW183	R2	190711_SW183_SW184_07_R3D_D3D_FFC.tif	OID20142118120	3635.2
mad3COymEGFP	SW183	R2	190711_SW183_SW184_07_R3D_D3D_FFC.tif	OID20142118152	2418.8
mad3COymEGFP	SW183	R2	190711_SW183_SW184_07_R3D_D3D_FFC.tif	OID20142118155	3563.4
mad3COymEGFP	SW183	R2	190711_SW183_SW184_07_R3D_D3D_FFC.tif	OID20142118165	2710.73
mad3COymEGFP	SW183	R2	190711_SW183_SW184_07_R3D_D3D_FFC.tif	OID20142118118	3332.03
mad3COymEGFP	SW183	R2	190711_SW183_SW184_07_R3D_D3D_FFC.tif	OID20142118164	3335.19
mad3COymEGFP	SW183	R2	190711_SW183_SW184_07_R3D_D3D_FFC.tif	OID20142118125	3014.91
mad3COymEGFP	SW183	R2	190711_SW183_SW184_07_R3D_D3D_FFC.tif	OID2014211885	2432.82
mad3COymEGFP	SW183	R2	190711_SW183_SW184_07_R3D_D3D_FFC.tif	OID2014211859	3033.95
mad3COymEGFP	SW183	R2	190711_SW183_SW184_07_R3D_D3D_FFC.tif	OID20142118137	2820.26
mad3COymEGFP	SW183	R2	190711_SW183_SW184_07_R3D_D3D_FFC.tif	OID2014211882	3260.47
mad3COymEGFP	SW183	R2	190711_SW183_SW184_07_R3D_D3D_FFC.tif	OID2014211884	3154.08
mad3COymEGFP	SW183	R2	190711_SW183_SW184_07_R3D_D3D_FFC.tif	OID20142118104	3020.55
mad3COymEGFP	SW183	R2	190711_SW183_SW184_07_R3D_D3D_FFC.tif	OID20142118144	2901.93
mad3COymEGFP	SW183	R2	190711_SW183_SW184_07_R3D_D3D_FFC.tif	OID2014211891	3349.78
mad3COymEGFP	SW183	R2	190711_SW183_SW184_07_R3D_D3D_FFC.tif	OID20142118106	3522.75
mad3COymEGFP	SW183	R2	190711_SW183_SW184_07_R3D_D3D_FFC.tif	OID2014211886	3484.87
mad3COymEGFP	SW183	R2	190711_SW183_SW184_07_R3D_D3D_FFC.tif	OID2014211839	2746.32
mad3COymEGFP	SW183	R2	190711_SW183_SW184_07_R3D_D3D_FFC.tif	OID2014211813	3878.67
mad3COymEGFP	SW183	R2	190711_SW183_SW184_07_R3D_D3D_FFC.tif	OID2014211857	3391.14
mad3COymEGFP	SW183	R2	190711_SW183_SW184_07_R3D_D3D_FFC.tif	OID20142118119	3070.91
mad3COymEGFP	SW183	R2	190711_SW183_SW184_07_R3D_D3D_FFC.tif	OID20142118169	2476.98
mad3COymEGFP	SW183	R2	190711_SW183_SW184_08_R3D_D3D_FFC.tif	OID2014212922	3434.79
mad3COymEGFP	SW183	R2	190711_SW183_SW184_08_R3D_D3D_FFC.tif	OID2014212965	3621.42
mad3COymEGFP	SW183	R2	190711_SW183_SW184_08_R3D_D3D_FFC.tif	OID2014212996	3499.09
mad3COymEGFP	SW183	R2	190711_SW183_SW184_08_R3D_D3D_FFC.tif	OID20142129161	3572.39
mad3COymEGFP	SW183	R2	190711_SW183_SW184_08_R3D_D3D_FFC.tif	OID2014212931	3780.95
mad3COymEGFP	SW183	R2	190711_SW183_SW184_08_R3D_D3D_FFC.tif	OID2014212940	3768.33
mad3COymEGFP	SW183	R2	190711_SW183_SW184_08_R3D_D3D_FFC.tif	OID20142129160	3894.19
mad3COymEGFP	SW183	R2	190711_SW183_SW184_08_R3D_D3D_FFC.tif	OID2014212926	4246.67
mad3COymEGFP	SW183	R2	190711_SW183_SW184_08_R3D_D3D_FFC.tif	OID2014212914	3210.53
mad3COymEGFP	SW183	R2	190711_SW183_SW184_08_R3D_D3D_FFC.tif	OID2014212938	3285.96
mad3COymEGFP	SW183	R2	190711_SW183_SW184_08_R3D_D3D_FFC.tif	OID2014212964	3067.86
mad3COymEGFP	SW183	R2	190711_SW183_SW184_08_R3D_D3D_FFC.tif	OID2014212991	2581.02
mad3COymEGFP	SW183	R2	190711_SW183_SW184_08_R3D_D3D_FFC.tif	OID2014212988	3399.7
mad3COymEGFP	SW183	R2	190711_SW183_SW184_08_R3D_D3D_FFC.tif	OID2014212924	3803.75
mad3COymEGFP	SW183	R2	190711_SW183_SW184_08_R3D_D3D_FFC.tif	OID2014212958	3825.63
mad3COymEGFP	SW183	R2	190711_SW183_SW184_08_R3D_D3D_FFC.tif	OID2014212978	3253.27
mad3COymEGFP	SW183	R2	190711_SW183_SW184_08_R3D_D3D_FFC.tif	OID2014212951	3869.5
mad3COymEGFP	SW183	R2	190711_SW183_SW184_08_R3D_D3D_FFC.tif	OID2014212956	3681.89
mad3COymEGFP	SW183	R2	190711_SW183_SW184_08_R3D_D3D_FFC.tif	OID2014212972	3507.11
mad3COymEGFP	SW183	R2	190711_SW183_SW184_08_R3D_D3D_FFC.tif	OID20142129125	3087.15
mad3COymEGFP	SW183	R2	190711_SW183_SW184_08_R3D_D3D_FFC.tif	OID20142129118	3191.49
mad3COymEGFP	SW183	R2	190711_SW183_SW184_08_R3D_D3D_FFC.tif	OID20142129117	3338.93
mad3COymEGFP	SW183	R2	190711_SW183_SW184_08_R3D_D3D_FFC.tif	OID2014212998	4394.48
mad3COymEGFP	SW183	R2	190711_SW183_SW184_08_R3D_D3D_FFC.tif	OID20142129179	2278.17
mad3COymEGFP	SW183	R2	190711_SW183_SW184_08_R3D_D3D_FFC.tif	OID20142129104	2774.16
mad3COymEGFP	SW183	R2	190711_SW183_SW184_08_R3D_D3D_FFC.tif	OID20142129109	3768.54
mad3COymEGFP	SW183	R2	190711_SW183_SW184_08_R3D_D3D_FFC.tif	OID2014212981	3270.35
mad3COymEGFP	SW183	R2	190711_SW183_SW184_08_R3D_D3D_FFC.tif	OID2014212957	3490.92
mad3COymEGFP	SW183	R2	190711_SW183_SW184_08_R3D_D3D_FFC.tif	OID2014212982	3410.78
mad3COymEGFP	SW183	R2	190711_SW183_SW184_08_R3D_D3D_FFC.tif	OID2014212921	3240.89
mad3COymEGFP	SW183	R2	190711_SW183_SW184_08_R3D_D3D_FFC.tif	OID20142129110	3268.79
mad3COymEGFP	SW183	R2	190711_SW183_SW184_08_R3D_D3D_FFC.tif	OID2014212948	2778.52
mad3COymEGFP	SW183	R2	190711_SW183_SW184_08_R3D_D3D_FFC.tif	OID201421297	3015.79
mad3COymEGFP	SW183	R2	190711_SW183_SW184_08_R3D_D3D_FFC.tif	OID2014212993	2755.42
mad3COymEGFP	SW183	R2	190711_SW183_SW184_10_R3D_D3D_FFC.tif	OID20142154145	4079.54
mad3COymEGFP	SW183	R2	190711_SW183_SW184_10_R3D_D3D_FFC.tif	OID20142154184	3245.48
mad3COymEGFP	SW183	R2	190711_SW183_SW184_10_R3D_D3D_FFC.tif	OID20142154194	4468.43
mad3COymEGFP	SW183	R2	190711_SW183_SW184_10_R3D_D3D_FFC.tif	OID20142154172	3052.06
mad3COymEGFP	SW183	R2	190711_SW183_SW184_10_R3D_D3D_FFC.tif	OID20142154197	3238.42
mad3COymEGFP	SW183	R2	190711_SW183_SW184_10_R3D_D3D_FFC.tif	OID20142154195	3751.1
mad3COymEGFP	SW183	R2	190711_SW183_SW184_10_R3D_D3D_FFC.tif	OID2014215485	4049.28
mad3COymEGFP	SW183	R2	190711_SW183_SW184_10_R3D_D3D_FFC.tif	OID20142154107	3066.69
mad3COymEGFP	SW183	R2	190711_SW183_SW184_10_R3D_D3D_FFC.tif	OID20142154207	3735.64
mad3COymEGFP	SW183	R2	190711_SW183_SW184_10_R3D_D3D_FFC.tif	OID20142154183	4080.22
mad3COymEGFP	SW183	R2	190711_SW183_SW184_10_R3D_D3D_FFC.tif	OID20142154147	4014.27
mad3COymEGFP	SW183	R2	190711_SW183_SW184_10_R3D_D3D_FFC.tif	OID2014215482	4614.07
mad3COymEGFP	SW183	R2	190711_SW183_SW184_10_R3D_D3D_FFC.tif	OID20142154166	3199.98
mad3COymEGFP	SW183	R2	190711_SW183_SW184_10_R3D_D3D_FFC.tif	OID20142154120	2909.39
mad3COymEGFP	SW183	R2	190711_SW183_SW184_10_R3D_D3D_FFC.tif	OID20142154152	5274.49
mad3COymEGFP	SW183	R2	190711_SW183_SW184_10_R3D_D3D_FFC.tif	OID20142154157	2829.48
mad3COymEGFP	SW183	R2	190711_SW183_SW184_10_R3D_D3D_FFC.tif	OID20142154119	2733.77
mad3COymEGFP	SW183	R2	190711_SW183_SW184_10_R3D_D3D_FFC.tif	OID20142154150	3154.84
mad3COymEGFP	SW183	R2	190711_SW183_SW184_10_R3D_D3D_FFC.tif	OID20142154176	2885.95
mad3COymEGFP	SW183	R2	190711_SW183_SW184_10_R3D_D3D_FFC.tif	OID20142154193	4078.34
mad3COymEGFP	SW183	R2	190711_SW183_SW184_10_R3D_D3D_FFC.tif	OID20142154244	3927.32
mad3COymEGFP	SW183	R2	190711_SW183_SW184_10_R3D_D3D_FFC.tif	OID20142154229	3600.82
mad3COymEGFP	SW183	R2	190711_SW183_SW184_10_R3D_D3D_FFC.tif	OID20142154182	3767.02
mad3COymEGFP	SW183	R2	190711_SW183_SW184_11_R3D_D3D_FFC.tif	OID2014235204	3409.38
mad3COymEGFP	SW183	R2	190711_SW183_SW184_11_R3D_D3D_FFC.tif	OID201423587	3520.53
mad3COymEGFP	SW183	R2	190711_SW183_SW184_11_R3D_D3D_FFC.tif	OID2014235136	3617.66
mad3COymEGFP	SW183	R2	190711_SW183_SW184_11_R3D_D3D_FFC.tif	OID2014235189	2725.19
mad3COymEGFP	SW183	R2	190711_SW183_SW184_11_R3D_D3D_FFC.tif	OID2014235196	3640.14
mad3COymEGFP	SW183	R2	190711_SW183_SW184_11_R3D_D3D_FFC.tif	OID201423534	3966.63
mad3COymEGFP	SW183	R2	190711_SW183_SW184_11_R3D_D3D_FFC.tif	OID2014235217	4093.36
mad3COymEGFP	SW183	R2	190711_SW183_SW184_11_R3D_D3D_FFC.tif	OID201423553	4018.16
mad3COymEGFP	SW183	R2	190711_SW183_SW184_11_R3D_D3D_FFC.tif	OID2014235145	4623.07
mad3COymEGFP	SW183	R2	190711_SW183_SW184_11_R3D_D3D_FFC.tif	OID2014235205	3741.26
mad3COymEGFP	SW183	R2	190711_SW183_SW184_11_R3D_D3D_FFC.tif	OID2014235231	3853.51
mad3COymEGFP	SW183	R2	190711_SW183_SW184_11_R3D_D3D_FFC.tif	OID201423548	3721.28
mad3COymEGFP	SW183	R2	190711_SW183_SW184_11_R3D_D3D_FFC.tif	OID2014235168	2804.25
mad3COymEGFP	SW183	R2	190711_SW183_SW184_11_R3D_D3D_FFC.tif	OID2014235132	3822.71
mad3COymEGFP	SW183	R2	190711_SW183_SW184_11_R3D_D3D_FFC.tif	OID2014235120	3903.76
mad3COymEGFP	SW183	R2	190711_SW183_SW184_11_R3D_D3D_FFC.tif	OID201423574	3427.2
mad3COymEGFP	SW183	R2	190711_SW183_SW184_11_R3D_D3D_FFC.tif	OID2014235181	3507.14
mad3COymEGFP	SW183	R2	190711_SW183_SW184_11_R3D_D3D_FFC.tif	OID2014235156	3405.77
mad3COymEGFP	SW183	R2	190711_SW183_SW184_11_R3D_D3D_FFC.tif	OID2014235211	3534.83
mad3COymEGFP	SW183	R2	190711_SW183_SW184_11_R3D_D3D_FFC.tif	OID2014235240	3871.67
mad3COymEGFP	SW183	R2	190711_SW183_SW184_11_R3D_D3D_FFC.tif	OID2014235148	4013.91
mad3COymEGFP	SW183	R2	190711_SW183_SW184_11_R3D_D3D_FFC.tif	OID2014235121	5262.67
mad3COymEGFP	SW183	R2	190711_SW183_SW184_11_R3D_D3D_FFC.tif	OID201423563	4357.53
mad3COymEGFP	SW183	R2	190711_SW183_SW184_11_R3D_D3D_FFC.tif	OID2014235187	4124.61
mad3COymEGFP	SW183	R2	190711_SW183_SW184_11_R3D_D3D_FFC.tif	OID2014235198	4080.4
mad3COymEGFP	SW183	R2	190711_SW183_SW184_11_R3D_D3D_FFC.tif	OID2014235130	4191.8
mad3COymEGFP	SW183	R2	190711_SW183_SW184_11_R3D_D3D_FFC.tif	OID201423556	3820.71
mad3COymEGFP	SW183	R2	190711_SW183_SW184_11_R3D_D3D_FFC.tif	OID2014235146	4323.16
mad3COymEGFP	SW183	R2	190711_SW183_SW184_11_R3D_D3D_FFC.tif	OID201423523	3838.76
mad3COymEGFP	SW183	R2	190711_SW183_SW184_11_R3D_D3D_FFC.tif	OID2014235137	4745.87
mad3COymEGFP	SW183	R2	190711_SW183_SW184_11_R3D_D3D_FFC.tif	OID2014235142	4455.11
mad3COymEGFP	SW183	R2	190711_SW183_SW184_11_R3D_D3D_FFC.tif	OID201423586	2819.26
mad3COymEGFP	SW183	R2	190711_SW183_SW184_11_R3D_D3D_FFC.tif	OID2014235141	3819.58
mad3COymEGFP	SW183	R2	190711_SW183_SW184_11_R3D_D3D_FFC.tif	OID2014235206	3607.69
mad3COymEGFP	SW183	R2	190711_SW183_SW184_11_R3D_D3D_FFC.tif	OID201423529	4294.85
mad3COymEGFP	SW183	R2	190711_SW183_SW184_11_R3D_D3D_FFC.tif	OID201423513	3351.9
mad3COymEGFP	SW183	R2	190711_SW183_SW184_11_R3D_D3D_FFC.tif	OID201423520	4488.92
mad3COymEGFP	SW183	R2	190711_SW183_SW184_11_R3D_D3D_FFC.tif	OID2014235109	4146.22
mad3COymEGFP	SW183	R2	190711_SW183_SW184_11_R3D_D3D_FFC.tif	OID2014235170	3667.42
mad3COymEGFP	SW183	R2	190711_SW183_SW184_11_R3D_D3D_FFC.tif	OID201423526	4630.68
mad3COymEGFP	SW183	R2	190711_SW183_SW184_11_R3D_D3D_FFC.tif	OID2014235134	3865.59
mad3COymEGFP	SW183	R2	190711_SW183_SW184_11_R3D_D3D_FFC.tif	OID2014235163	4177.49
mad3COymEGFP	SW183	R2	190711_SW183_SW184_11_R3D_D3D_FFC.tif	OID201423515	3429
mad3COymEGFP	SW183	R2	190711_SW183_SW184_11_R3D_D3D_FFC.tif	OID2014235135	3292.29
mad3COymEGFP	SW183	R2	190711_SW183_SW184_11_R3D_D3D_FFC.tif	OID201423581	4283.17
mad3COymEGFP	SW183	R2	190711_SW183_SW184_11_R3D_D3D_FFC.tif	OID2014235223	3571.75
mad3COymEGFP	SW183	R3	20191109_SW184_SW183_mad3CO_30C_Late_04_R3D_D3D_FFC.tif	OID2015153564	4792.37
mad3COymEGFP	SW183	R3	20191109_SW184_SW183_mad3CO_30C_Late_04_R3D_D3D_FFC.tif	OID20151535118	4221.27
mad3COymEGFP	SW183	R3	20191109_SW184_SW183_mad3CO_30C_Late_04_R3D_D3D_FFC.tif	OID20151535168	2851.95
mad3COymEGFP	SW183	R3	20191109_SW184_SW183_mad3CO_30C_Late_04_R3D_D3D_FFC.tif	OID20151535143	4493.02
mad3COymEGFP	SW183	R3	20191109_SW184_SW183_mad3CO_30C_Late_04_R3D_D3D_FFC.tif	OID2015153554	3695.42
mad3COymEGFP	SW183	R3	20191109_SW184_SW183_mad3CO_30C_Late_04_R3D_D3D_FFC.tif	OID2015153579	3380.24
mad3COymEGFP	SW183	R3	20191109_SW184_SW183_mad3CO_30C_Late_04_R3D_D3D_FFC.tif	OID2015153515	3149.49
mad3COymEGFP	SW183	R3	20191109_SW184_SW183_mad3CO_30C_Late_04_R3D_D3D_FFC.tif	OID2015153548	4505.47
mad3COymEGFP	SW183	R3	20191109_SW184_SW183_mad3CO_30C_Late_04_R3D_D3D_FFC.tif	OID2015153566	3133.55
mad3COymEGFP	SW183	R3	20191109_SW184_SW183_mad3CO_30C_Late_04_R3D_D3D_FFC.tif	OID2015153552	3483.61
mad3COymEGFP	SW183	R3	20191109_SW184_SW183_mad3CO_30C_Late_04_R3D_D3D_FFC.tif	OID2015153590	2806.3
mad3COymEGFP	SW183	R3	20191109_SW184_SW183_mad3CO_30C_Late_04_R3D_D3D_FFC.tif	OID20151535142	4216.65
mad3COymEGFP	SW183	R3	20191109_SW184_SW183_mad3CO_30C_Late_04_R3D_D3D_FFC.tif	OID20151535139	2858.71
mad3COymEGFP	SW183	R3	20191109_SW184_SW183_mad3CO_30C_Late_04_R3D_D3D_FFC.tif	OID20151535141	4188.29
mad3COymEGFP	SW183	R3	20191109_SW184_SW183_mad3CO_30C_Late_04_R3D_D3D_FFC.tif	OID2015153580	3096.83
mad3COymEGFP	SW183	R3	20191109_SW184_SW183_mad3CO_30C_Late_04_R3D_D3D_FFC.tif	OID2015153557	3490.27
mad3COymEGFP	SW183	R3	20191109_SW184_SW183_mad3CO_30C_Late_04_R3D_D3D_FFC.tif	OID20151535104	4348.8
mad3COymEGFP	SW183	R3	20191109_SW184_SW183_mad3CO_30C_Late_04_R3D_D3D_FFC.tif	OID2015153522	4421.93
mad3COymEGFP	SW183	R3	20191109_SW184_SW183_mad3CO_30C_Late_04_R3D_D3D_FFC.tif	OID20151535131	3549.15
mad3COymEGFP	SW183	R3	20191109_SW184_SW183_mad3CO_30C_Late_04_R3D_D3D_FFC.tif	OID20151535152	4194.18
mad3COymEGFP	SW183	R3	20191109_SW184_SW183_mad3CO_30C_Late_04_R3D_D3D_FFC.tif	OID20151535125	2984.95
mad3COymEGFP	SW183	R3	20191109_SW184_SW183_mad3CO_30C_Late_04_R3D_D3D_FFC.tif	OID2015153598	2952.76
mad3COymEGFP	SW183	R3	20191109_SW184_SW183_mad3CO_30C_Late_04_R3D_D3D_FFC.tif	OID20151535108	3244.76
mad3COymEGFP	SW183	R3	20191109_SW184_SW183_mad3CO_30C_Late_04_R3D_D3D_FFC.tif	OID20151535160	4106.57
mad3COymEGFP	SW183	R3	20191109_SW184_SW183_mad3CO_30C_Late_04_R3D_D3D_FFC.tif	OID20151535114	3492.38
mad3COymEGFP	SW183	R3	20191109_SW184_SW183_mad3CO_30C_Late_04_R3D_D3D_FFC.tif	OID2015153567	2943.8
mad3COymEGFP	SW183	R3	20191109_SW184_SW183_mad3CO_30C_Late_04_R3D_D3D_FFC.tif	OID2015153519	3478.45
mad3COymEGFP	SW183	R3	20191109_SW184_SW183_mad3CO_30C_Late_04_R3D_D3D_FFC.tif	OID2015153570	3617.75
mad3COymEGFP	SW183	R3	20191109_SW184_SW183_mad3CO_30C_Late_04_R3D_D3D_FFC.tif	OID2015153599	3692.2
mad3COymEGFP	SW183	R3	20191109_SW184_SW183_mad3CO_30C_Late_04_R3D_D3D_FFC.tif	OID20151535146	3105.65
mad3COymEGFP	SW183	R3	20191109_SW184_SW183_mad3CO_30C_Late_04_R3D_D3D_FFC.tif	OID2015153563	3255.79
mad3COymEGFP	SW183	R3	20191109_SW184_SW183_mad3CO_30C_Late_04_R3D_D3D_FFC.tif	OID20151535133	2978.65
mad3COymEGFP	SW183	R3	20191109_SW184_SW183_mad3CO_30C_Late_04_R3D_D3D_FFC.tif	OID2015153575	2698.7
mad3COymEGFP	SW183	R3	20191109_SW184_SW183_mad3CO_30C_Late_04_R3D_D3D_FFC.tif	OID20151535170	3588.5
mad3COymEGFP	SW183	R3	20191109_SW184_SW183_mad3CO_30C_Late_04_R3D_D3D_FFC.tif	OID2015153524	2979.4
[truncated: 627 more rows]

## Sheet: summary
Genotype	Strain	Dataset	nCells
mad2WTymEGFP	SW180	R2	468
mad2WTymEGFP	SW180	R4	413
mad2COymEGFP	SW181	R2	206
mad2COymEGFP	SW181	R4	366
mad3WTymEGFP	SW182	R1	224
mad3WTymEGFP	SW182	R2	127
mad3COymEGFP	SW183	R2	160
mad3COymEGFP	SW183	R3	450
mad3COymEGFP	SW183	R4	212
