# Supplementary material for: Mitotic checkpoint gene expression is tuned by codon usage bias
Source: EMBO J. 2022 Jul 11;41(15):e107896. doi: 10.15252/embj.2021107896 (PMC9340482; doi:10.15252/embj.2021107896)
Supplement: Supplementary file 8 — Source Data for Figure 5 [file EMBJ-41-e107896-s002.zip]

Archive with 6 entries (5 files):
- source_data_fig5/
- __MACOSX/._source_data_fig5
- source_data_fig5/SourceData_Fig_5B_EV4A-C_EV5.xlsx
- __MACOSX/source_data_fig5/._SourceData_Fig_5B_EV4A-C_EV5.xlsx
- source_data_fig5/SourceData_Fig_5C_EV4D.xlsx
- __MACOSX/source_data_fig5/._SourceData_Fig_5C_EV4D.xlsx
