# Supplementary material for: Mitotic checkpoint gene expression is tuned by codon usage bias
Source: EMBO J. 2022 Jul 11;41(15):e107896. doi: 10.15252/embj.2021107896 (PMC9340482; doi:10.15252/embj.2021107896)
Supplement: Supplementary file 8 — Source Data for Figure 5 [file EMBJ-41-e107896-s002.zip › source_data_fig5/SourceData_Fig_5C_EV4D.xlsx]

## Sheet: Sheet1
Source Data for Figs 5C, EV4D
mRNA half-life in ste13+ and ste13D
Variable	Description
Gene	Gene analyzed
Genotype	Strain background genotype
Strain	Strain ID
Experiment	Experiment ID
TimePoint	Time point after 4tU in minutes
RelExp	Expression relative to time 0
Ct_mean	Mean of cycle threshold
Ct_SD	Standard deviation of cycle threshold
R2	Coefficient of correlation for the standard curve
Efficiency	Efficiency of PCR (Slope of standard curve)

## Sheet: data
Gene	Genotype	Strain	Experiment	TimePoint	RelExp	Ct_mean	Ct_SD	R2	Efficiency
mad1	WT	JY743	ML2	0	1	23.2196	0.087542	0.9994	89.641
mad1	WT	JY743	ML2	10	0.304659	26.3364	0.211039	0.9994	89.641
mad1	WT	JY743	ML2	20	0.0320996	27.9897	0.0604775	0.9994	89.641
mad1	WT	JY743	ML2	30	0.030578	29.2833	0.173046	0.9994	89.641
mad1	WT	JY743	ML3	0	1	22.882	0.0474218	0.9971	91.8233
mad1	WT	JY743	ML3	5	0.707083	23.551	0.195324	0.9971	91.8233
mad1	WT	JY743	ML3	10	0.314723	25.2351	0.107613	0.9971	91.8233
mad1	WT	JY743	ML3	15	0.101068	27.0785	0.0117687	0.9971	91.8233
mad1	WT	JY743	ML3	20	0.0648969	28.0439	0.111905	0.9971	91.8233
mad1	WT	JY743	ML3	25	0.0805345	27.2696	0.163483	0.9971	91.8233
mad1	ste13D	SW239pp	ML4	0	1	23.2164	0.0651476	0.9992	88.4655
mad1	ste13D	SW239pp	ML4	5	0.72432	23.5228	0.0210699	0.9992	88.4655
mad1	ste13D	SW239pp	ML4	10	0.373364	24.6033	0.0846582	0.9992	88.4655
mad1	ste13D	SW239pp	ML4	15	0.219672	25.5349	0.0752863	0.9992	88.4655
mad1	ste13D	SW239pp	ML4	20	0.13514	25.8852	0.0756673	0.9992	88.4655
mad1	ste13D	SW239pp	ML4	25	0.127719	26.4547	0.147539	0.9992	88.4655
mad1	ste13D	SW239	ML5	0	1	23.1447	0.0846093	0.9978	88.3211
mad1	ste13D	SW239	ML5	5	0.690491	23.7276	0.0501473	0.9978	88.3211
mad1	ste13D	SW239	ML5	10	0.375936	24.5702	0.0812335	0.9978	88.3211
mad1	ste13D	SW239	ML5	15	0.216918	25.1393	0.0889999	0.9978	88.3211
mad1	ste13D	SW239	ML5	20	0.140145	25.7667	0.118151	0.9978	88.3211
mad1	ste13D	SW239	ML5	25	0.316888	24.8038	0.0548448	0.9978	88.3211
ecm33	WT	JY743	ML2	0	1	19.1831	0.0394006	0.9995	92.107
ecm33	WT	JY743	ML2	10	0.164455	23.1826	0.0731919	0.9995	92.107
ecm33	WT	JY743	ML2	20	0.0405204	23.502	0.183915	0.9995	92.107
ecm33	WT	JY743	ML2	30	0.0115518	26.6178	0.104827	0.9995	92.107
ecm33	WT	JY743	ML3	0	1	18.8086	0.0833237	0.9974	94.5924
ecm33	WT	JY743	ML3	5	0.71508	19.4463	0.0177365	0.9974	94.5924
ecm33	WT	JY743	ML3	10	0.232894	21.5633	0.0876632	0.9974	94.5924
ecm33	WT	JY743	ML3	15	0.121783	22.6347	0.00037359	0.9974	94.5924
ecm33	WT	JY743	ML3	20	0.0613857	23.943	0.0920776	0.9974	94.5924
ecm33	WT	JY743	ML3	25	0.0430258	24.0434	0.0557109	0.9974	94.5924
ecm33	ste13D	SW239pp	ML4	0	1	19.0883	0.026131	0.9981	86.2996
ecm33	ste13D	SW239pp	ML4	5	0.928419	19.0268	0.0916057	0.9981	86.2996
ecm33	ste13D	SW239pp	ML4	10	0.735245	19.194	0.0804558	0.9981	86.2996
ecm33	ste13D	SW239pp	ML4	15	0.571614	19.6485	0.0118878	0.9981	86.2996
ecm33	ste13D	SW239pp	ML4	20	0.489476	20.0248	0.0490364	0.9981	86.2996
ecm33	ste13D	SW239pp	ML4	25	0.224075	21.452	0.0556797	0.9981	86.2996
ecm33	ste13D	SW239	ML5	0	1	18.9953	0.0197152	0.999	97.4375
ecm33	ste13D	SW239	ML5	5	0.96525	19.0452	0.0492294	0.999	97.4375
ecm33	ste13D	SW239	ML5	10	0.720205	19.366	0.100384	0.999	97.4375
ecm33	ste13D	SW239	ML5	15	0.492656	19.6454	0.0577473	0.999	97.4375
ecm33	ste13D	SW239	ML5	20	0.362486	20.0381	0.0503005	0.999	97.4375
ecm33	ste13D	SW239	ML5	25	0.346158	20.4093	0.127532	0.999	97.4375
act1	WT	JY743	ML2	0	1	17.465	0.0754274	0.9993	91.6082
act1	WT	JY743	ML2	10	0.621525	19.436	0.0217131	0.9993	91.6082
act1	WT	JY743	ML2	20	0.596013	17.667	0.0664852	0.9993	91.6082
act1	WT	JY743	ML2	30	0.496113	19.1474	0.00969634	0.9993	91.6082
act1	WT	JY743	ML3	0	1	17.3461	0.00920757	0.9978	89.439
act1	WT	JY743	ML3	5	0.945219	17.3555	0.0516796	0.9978	89.439
act1	WT	JY743	ML3	10	0.881058	18.0026	0.0874418	0.9978	89.439
act1	WT	JY743	ML3	15	0.838975	17.7777	0.0519023	0.9978	89.439
act1	WT	JY743	ML3	20	0.80079	18.3858	0.0973758	0.9978	89.439
act1	WT	JY743	ML3	25	0.763877	17.9486	0.0493089	0.9978	89.439
act1	ste13D	SW239pp	ML4	0	1	17.2871	0.0232525	0.9997	92.6938
act1	ste13D	SW239pp	ML4	5	1.11368	16.9273	0.0505788	0.9997	92.6938
act1	ste13D	SW239pp	ML4	10	1.0349	17.0728	0.0466981	0.9997	92.6938
act1	ste13D	SW239pp	ML4	15	1.19228	16.9485	0.013338	0.9997	92.6938
act1	ste13D	SW239pp	ML4	20	1.0564	16.7307	0.0307181	0.9997	92.6938
act1	ste13D	SW239pp	ML4	25	0.747099	17.723	0.123924	0.9997	92.6938
act1	ste13D	SW239	ML5	0	1	17.1935	0.094208	0.9993	95.4197
act1	ste13D	SW239	ML5	5	1.0642	17.0986	0.051984	0.9993	95.4197
act1	ste13D	SW239	ML5	10	1.00338	17.075	0.0812538	0.9993	95.4197
act1	ste13D	SW239	ML5	15	0.957084	16.8624	0.0492066	0.9993	95.4197
act1	ste13D	SW239	ML5	20	0.88579	16.9187	0.0678333	0.9993	95.4197
act1	ste13D	SW239	ML5	25	0.831015	17.322	0.0370096	0.9993	95.4197
