# Supplementary material for: Mitotic checkpoint gene expression is tuned by codon usage bias
Source: EMBO J. 2022 Jul 11;41(15):e107896. doi: 10.15252/embj.2021107896 (PMC9340482; doi:10.15252/embj.2021107896)
Supplement: Supplementary file 9 — Source Data for Figure 6 [file EMBJ-41-e107896-s001.zip]

Archive with 14 entries (13 files):
- source_data_fig6/
- __MACOSX/._source_data_fig6
- source_data_fig6/SourceData_Fig_6A_uncropped.pdf
- __MACOSX/source_data_fig6/._SourceData_Fig_6A_uncropped.pdf
- source_data_fig6/SourceData_Fig_6B_uncropped.pdf
- __MACOSX/source_data_fig6/._SourceData_Fig_6B_uncropped.pdf
- source_data_fig6/SourceData_Fig_6C.xlsx
- __MACOSX/source_data_fig6/._SourceData_Fig_6C.xlsx
- source_data_fig6/SourceData_Fig_6D.xlsx
- __MACOSX/source_data_fig6/._SourceData_Fig_6D.xlsx
- source_data_fig6/SourceData_Fig_6E_uncropped.pdf
- __MACOSX/source_data_fig6/._SourceData_Fig_6E_uncropped.pdf
- source_data_fig6/SourceData_Fig_6F.xlsx
- __MACOSX/source_data_fig6/._SourceData_Fig_6F.xlsx
