# Supplementary material for: Mitotic checkpoint gene expression is tuned by codon usage bias
Source: EMBO J. 2022 Jul 11;41(15):e107896. doi: 10.15252/embj.2021107896 (PMC9340482; doi:10.15252/embj.2021107896)
Supplement: Supplementary file 9 — Source Data for Figure 6 [file EMBJ-41-e107896-s001.zip › source_data_fig6/SourceData_Fig_6C.xlsx]

## Sheet: Sheet1
Source Data for Fig 6C
Quantification of immunoblots
Variable	Description
Protein	Protein immunoblotted
Ste13	Strain background (ste13+ or ste13D)
Exp	ID for experiment
TR	ID for technical repeat
RelAmount	Amount (in %) relative to the corresponding wild-type control (Mad1-GFP for Mad1-co-GFP, Mad1 in ste13+ for Mad1 in ste13D)

## Sheet: data
Protein	Ste13	Exp	TR	RelAmount
Mad1coGFP	ste13+	1	1	45.9
Mad1coGFP	ste13+	1	2	57.1
Mad1coGFP	ste13+	2	1	18.3
Mad1coGFP	ste13+	2	2	43.3
Mad1coGFP	ste13+	4	1	53.9
Mad1coGFP	ste13+	4	2	39
Mad1coGFP	ste13+	5	1	91.3
Mad1coGFP	ste13+	5	2	73.4
Mad1	ste13D	1	1	81.5
Mad1	ste13D	1	2	69.2
Mad1	ste13D	2	1	110.8
Mad1	ste13D	2	2	87.7
