# Supplementary material for: Mitotic checkpoint gene expression is tuned by codon usage bias
Source: EMBO J. 2022 Jul 11;41(15):e107896. doi: 10.15252/embj.2021107896 (PMC9340482; doi:10.15252/embj.2021107896)
Supplement: Supplementary file 9 — Source Data for Figure 6 [file EMBJ-41-e107896-s001.zip › source_data_fig6/SourceData_Fig_6D.xlsx]

## Sheet: Sheet1
Source Data for Fig 6D
Quantification of protein concentrations by microscopy using the "Pomegranate" pipeline
Tab: data
Variable	Description
Genotype	S. pombe strain genotype: WT or codon-optimized (CO)
Strain	Strain ID
Dataset	Experiment ID
Image	Name of image quantified
Object_ID	ID of cell quantified
Intensity_per_Vol_minusBG	Protein concentration (intensity per volume) with background (no GFP) subtracted
Tab: summary
Variable	Description
Genotype	S. pombe strain genotype: WT or codon-optimized (CO)
Strain	Strain ID
Dataset	Experiment ID
nCells	Number of cells quantified

## Sheet: data
Genotype	Strain	Dataset	Image	Object_ID	Intensity_per_Vol_minusBG
mad1WTymEGFP	SW178	R1	190530_SW178_SW184_06_R3D_D3D_FFC.tif	OID2011222134	2133.07
mad1WTymEGFP	SW178	R1	190530_SW178_SW184_06_R3D_D3D_FFC.tif	OID2011222174	1688.52
mad1WTymEGFP	SW178	R1	190530_SW178_SW184_06_R3D_D3D_FFC.tif	OID2011222176	1493.78
mad1WTymEGFP	SW178	R1	190530_SW178_SW184_06_R3D_D3D_FFC.tif	OID2011222157	1989.9
mad1WTymEGFP	SW178	R1	190530_SW178_SW184_06_R3D_D3D_FFC.tif	OID2011222125	2265.38
mad1WTymEGFP	SW178	R1	190530_SW178_SW184_06_R3D_D3D_FFC.tif	OID201122218	1628.35
mad1WTymEGFP	SW178	R1	190530_SW178_SW184_06_R3D_D3D_FFC.tif	OID2011222158	2374.36
mad1WTymEGFP	SW178	R1	190530_SW178_SW184_06_R3D_D3D_FFC.tif	OID2011222170	1868.39
mad1WTymEGFP	SW178	R1	190530_SW178_SW184_06_R3D_D3D_FFC.tif	OID2011222154	2025.45
mad1WTymEGFP	SW178	R1	190530_SW178_SW184_06_R3D_D3D_FFC.tif	OID2011222147	2063.37
mad1WTymEGFP	SW178	R1	190530_SW178_SW184_06_R3D_D3D_FFC.tif	OID2011222148	1549.33
mad1WTymEGFP	SW178	R1	190530_SW178_SW184_06_R3D_D3D_FFC.tif	OID2011222146	1661.18
mad1WTymEGFP	SW178	R1	190530_SW178_SW184_06_R3D_D3D_FFC.tif	OID2011222169	1901.76
mad1WTymEGFP	SW178	R1	190530_SW178_SW184_06_R3D_D3D_FFC.tif	OID2011222149	1453.27
mad1WTymEGFP	SW178	R1	190530_SW178_SW184_06_R3D_D3D_FFC.tif	OID2011222156	1557.23
mad1WTymEGFP	SW178	R1	190530_SW178_SW184_06_R3D_D3D_FFC.tif	OID2011222172	2062.84
mad1WTymEGFP	SW178	R1	190530_SW178_SW184_06_R3D_D3D_FFC.tif	OID2011222127	1514.98
mad1WTymEGFP	SW178	R1	190530_SW178_SW184_06_R3D_D3D_FFC.tif	OID2011222116	1296.19
mad1WTymEGFP	SW178	R1	190530_SW178_SW184_06_R3D_D3D_FFC.tif	OID2011222153	2219.77
mad1WTymEGFP	SW178	R1	190530_SW178_SW184_06_R3D_D3D_FFC.tif	OID2011222135	1705.16
mad1WTymEGFP	SW178	R1	190530_SW178_SW184_06_R3D_D3D_FFC.tif	OID2011222155	1888.4
mad1WTymEGFP	SW178	R1	190530_SW178_SW184_06_R3D_D3D_FFC.tif	OID2011222115	2019.14
mad1WTymEGFP	SW178	R1	190530_SW178_SW184_06_R3D_D3D_FFC.tif	OID2011222162	1507.8
mad1WTymEGFP	SW178	R1	190530_SW178_SW184_06_R3D_D3D_FFC.tif	OID2011222132	2315.78
mad1WTymEGFP	SW178	R1	190530_SW178_SW184_06_R3D_D3D_FFC.tif	OID2011222175	1964.41
mad1WTymEGFP	SW178	R1	190530_SW178_SW184_06_R3D_D3D_FFC.tif	OID2011222129	1809.74
mad1WTymEGFP	SW178	R1	190530_SW178_SW184_06_R3D_D3D_FFC.tif	OID2011222133	2057.98
mad1WTymEGFP	SW178	R1	190530_SW178_SW184_06_R3D_D3D_FFC.tif	OID2011222136	1840.78
mad1WTymEGFP	SW178	R1	190530_SW178_SW184_06_R3D_D3D_FFC.tif	OID2011222113	1680.43
mad1WTymEGFP	SW178	R1	190530_SW178_SW184_07_R3D_D3D_FFC.tif	OID2012153685	2305.62
mad1WTymEGFP	SW178	R1	190530_SW178_SW184_07_R3D_D3D_FFC.tif	OID2012153658	1390.38
mad1WTymEGFP	SW178	R1	190530_SW178_SW184_07_R3D_D3D_FFC.tif	OID20121536153	1954.8
mad1WTymEGFP	SW178	R1	190530_SW178_SW184_07_R3D_D3D_FFC.tif	OID20121536136	2526.83
mad1WTymEGFP	SW178	R1	190530_SW178_SW184_07_R3D_D3D_FFC.tif	OID2012153645	1964.85
mad1WTymEGFP	SW178	R1	190530_SW178_SW184_07_R3D_D3D_FFC.tif	OID20121536163	2891.56
mad1WTymEGFP	SW178	R1	190530_SW178_SW184_07_R3D_D3D_FFC.tif	OID2012153690	1940.94
mad1WTymEGFP	SW178	R1	190530_SW178_SW184_07_R3D_D3D_FFC.tif	OID2012153647	2159.4
mad1WTymEGFP	SW178	R1	190530_SW178_SW184_07_R3D_D3D_FFC.tif	OID20121536113	2232.85
mad1WTymEGFP	SW178	R1	190530_SW178_SW184_07_R3D_D3D_FFC.tif	OID20121536128	2672.64
mad1WTymEGFP	SW178	R1	190530_SW178_SW184_07_R3D_D3D_FFC.tif	OID2012153632	2277.47
mad1WTymEGFP	SW178	R1	190530_SW178_SW184_07_R3D_D3D_FFC.tif	OID20121536106	3163.7
mad1WTymEGFP	SW178	R1	190530_SW178_SW184_07_R3D_D3D_FFC.tif	OID20121536145	2317.86
mad1WTymEGFP	SW178	R1	190530_SW178_SW184_07_R3D_D3D_FFC.tif	OID2012153615	2092.75
mad1WTymEGFP	SW178	R1	190530_SW178_SW184_07_R3D_D3D_FFC.tif	OID20121536109	2741.4
mad1WTymEGFP	SW178	R1	190530_SW178_SW184_07_R3D_D3D_FFC.tif	OID20121536124	1898.13
mad1WTymEGFP	SW178	R1	190530_SW178_SW184_07_R3D_D3D_FFC.tif	OID2012153672	2009.56
mad1WTymEGFP	SW178	R1	190530_SW178_SW184_07_R3D_D3D_FFC.tif	OID20121536108	1905.08
mad1WTymEGFP	SW178	R1	190530_SW178_SW184_07_R3D_D3D_FFC.tif	OID20121536164	2330.59
mad1WTymEGFP	SW178	R1	190530_SW178_SW184_07_R3D_D3D_FFC.tif	OID2012153611	2364.17
mad1WTymEGFP	SW178	R1	190530_SW178_SW184_07_R3D_D3D_FFC.tif	OID2012153693	3434.32
mad1WTymEGFP	SW178	R1	190530_SW178_SW184_07_R3D_D3D_FFC.tif	OID20121536133	1331.4
mad1WTymEGFP	SW178	R1	190530_SW178_SW184_07_R3D_D3D_FFC.tif	OID20121536118	2094.79
mad1WTymEGFP	SW178	R1	190530_SW178_SW184_07_R3D_D3D_FFC.tif	OID2012153624	1525.7
mad1WTymEGFP	SW178	R1	190530_SW178_SW184_07_R3D_D3D_FFC.tif	OID2012153614	1586.74
mad1WTymEGFP	SW178	R1	190530_SW178_SW184_07_R3D_D3D_FFC.tif	OID2012153625	1644.91
mad1WTymEGFP	SW178	R1	190530_SW178_SW184_07_R3D_D3D_FFC.tif	OID2012153669	1732.68
mad1WTymEGFP	SW178	R1	190530_SW178_SW184_07_R3D_D3D_FFC.tif	OID2012153653	2279.54
mad1WTymEGFP	SW178	R1	190530_SW178_SW184_07_R3D_D3D_FFC.tif	OID2012153660	2084.63
mad1WTymEGFP	SW178	R1	190530_SW178_SW184_07_R3D_D3D_FFC.tif	OID2012153691	1903.72
mad1WTymEGFP	SW178	R1	190530_SW178_SW184_07_R3D_D3D_FFC.tif	OID20121536119	1453.06
mad1WTymEGFP	SW178	R1	190530_SW178_SW184_07_R3D_D3D_FFC.tif	OID2012153635	2101.56
mad1WTymEGFP	SW178	R1	190530_SW178_SW184_07_R3D_D3D_FFC.tif	OID2012153648	1971.14
mad1WTymEGFP	SW178	R1	190530_SW178_SW184_07_R3D_D3D_FFC.tif	OID20121536129	2169.83
mad1WTymEGFP	SW178	R1	190530_SW178_SW184_07_R3D_D3D_FFC.tif	OID2012153674	2260.87
mad1WTymEGFP	SW178	R1	190530_SW178_SW184_07_R3D_D3D_FFC.tif	OID20121536116	2361.4
mad1WTymEGFP	SW178	R1	190530_SW178_SW184_07_R3D_D3D_FFC.tif	OID20121536115	1178.16
mad1WTymEGFP	SW178	R1	190530_SW178_SW184_07_R3D_D3D_FFC.tif	OID20121536117	2986.12
mad1WTymEGFP	SW178	R1	190530_SW178_SW184_07_R3D_D3D_FFC.tif	OID20121536147	1969.19
mad1WTymEGFP	SW178	R1	190530_SW178_SW184_07_R3D_D3D_FFC.tif	OID20121536152	2818.05
mad1WTymEGFP	SW178	R1	190530_SW178_SW184_07_R3D_D3D_FFC.tif	OID2012153657	1891.46
mad1WTymEGFP	SW178	R1	190530_SW178_SW184_07_R3D_D3D_FFC.tif	OID2012153662	1679.91
mad1WTymEGFP	SW178	R1	190530_SW178_SW184_07_R3D_D3D_FFC.tif	OID2012153639	2634.39
mad1WTymEGFP	SW178	R1	190530_SW178_SW184_07_R3D_D3D_FFC.tif	OID2012153663	2171.7
mad1WTymEGFP	SW178	R1	190530_SW178_SW184_08_R3D_D3D_FFC.tif	OID2012154714	2501.13
mad1WTymEGFP	SW178	R1	190530_SW178_SW184_08_R3D_D3D_FFC.tif	OID20121547144	2211.47
mad1WTymEGFP	SW178	R1	190530_SW178_SW184_08_R3D_D3D_FFC.tif	OID2012154736	2924.78
mad1WTymEGFP	SW178	R1	190530_SW178_SW184_08_R3D_D3D_FFC.tif	OID2012154790	2003.55
mad1WTymEGFP	SW178	R1	190530_SW178_SW184_08_R3D_D3D_FFC.tif	OID2012154722	1855.94
mad1WTymEGFP	SW178	R1	190530_SW178_SW184_08_R3D_D3D_FFC.tif	OID2012154719	1686.56
mad1WTymEGFP	SW178	R1	190530_SW178_SW184_08_R3D_D3D_FFC.tif	OID2012154717	2005.77
mad1WTymEGFP	SW178	R1	190530_SW178_SW184_08_R3D_D3D_FFC.tif	OID20121547108	2417.65
mad1WTymEGFP	SW178	R1	190530_SW178_SW184_08_R3D_D3D_FFC.tif	OID20121547151	2321.41
mad1WTymEGFP	SW178	R1	190530_SW178_SW184_08_R3D_D3D_FFC.tif	OID20121547122	2571.84
mad1WTymEGFP	SW178	R1	190530_SW178_SW184_08_R3D_D3D_FFC.tif	OID2012154745	1752.57
mad1WTymEGFP	SW178	R1	190530_SW178_SW184_08_R3D_D3D_FFC.tif	OID2012154753	2403.27
mad1WTymEGFP	SW178	R1	190530_SW178_SW184_08_R3D_D3D_FFC.tif	OID2012154741	2202.89
mad1WTymEGFP	SW178	R1	190530_SW178_SW184_08_R3D_D3D_FFC.tif	OID20121547165	1591.57
mad1WTymEGFP	SW178	R1	190530_SW178_SW184_08_R3D_D3D_FFC.tif	OID20121547100	3213.33
mad1WTymEGFP	SW178	R1	190530_SW178_SW184_08_R3D_D3D_FFC.tif	OID20121547128	3184.23
mad1WTymEGFP	SW178	R1	190530_SW178_SW184_08_R3D_D3D_FFC.tif	OID20121547130	1903.48
mad1WTymEGFP	SW178	R1	190530_SW178_SW184_08_R3D_D3D_FFC.tif	OID2012154778	2565.35
mad1WTymEGFP	SW178	R1	190530_SW178_SW184_08_R3D_D3D_FFC.tif	OID2012154765	2367.51
mad1WTymEGFP	SW178	R1	190530_SW178_SW184_08_R3D_D3D_FFC.tif	OID2012154740	2628.68
mad1WTymEGFP	SW178	R1	190530_SW178_SW184_08_R3D_D3D_FFC.tif	OID20121547116	2206.48
mad1WTymEGFP	SW178	R1	190530_SW178_SW184_08_R3D_D3D_FFC.tif	OID2012154757	2070.26
mad1WTymEGFP	SW178	R1	190530_SW178_SW184_08_R3D_D3D_FFC.tif	OID2012154727	2209.78
mad1WTymEGFP	SW178	R1	190530_SW178_SW184_08_R3D_D3D_FFC.tif	OID20121547114	2365.57
mad1WTymEGFP	SW178	R1	190530_SW178_SW184_08_R3D_D3D_FFC.tif	OID20121547133	2721.75
mad1WTymEGFP	SW178	R1	190530_SW178_SW184_08_R3D_D3D_FFC.tif	OID2012154723	2716.2
mad1WTymEGFP	SW178	R1	190530_SW178_SW184_08_R3D_D3D_FFC.tif	OID20121547115	2846.35
mad1WTymEGFP	SW178	R1	190530_SW178_SW184_08_R3D_D3D_FFC.tif	OID20121547141	2143.8
mad1WTymEGFP	SW178	R1	190530_SW178_SW184_08_R3D_D3D_FFC.tif	OID2012154751	2405.68
mad1WTymEGFP	SW178	R1	190530_SW178_SW184_08_R3D_D3D_FFC.tif	OID20121547127	1984.43
mad1WTymEGFP	SW178	R1	190530_SW178_SW184_08_R3D_D3D_FFC.tif	OID20121547159	1854.11
mad1WTymEGFP	SW178	R1	190530_SW178_SW184_08_R3D_D3D_FFC.tif	OID2012154762	2285.77
mad1WTymEGFP	SW178	R1	190530_SW178_SW184_08_R3D_D3D_FFC.tif	OID2012154759	1719.78
mad1WTymEGFP	SW178	R1	190530_SW178_SW184_08_R3D_D3D_FFC.tif	OID2012154764	2058
mad1WTymEGFP	SW178	R1	190530_SW178_SW184_08_R3D_D3D_FFC.tif	OID2012154773	2475.49
mad1WTymEGFP	SW178	R1	190530_SW178_SW184_08_R3D_D3D_FFC.tif	OID2012154779	1681.44
mad1WTymEGFP	SW178	R1	190530_SW178_SW184_08_R3D_D3D_FFC.tif	OID20121547113	2328.14
mad1WTymEGFP	SW178	R1	190530_SW178_SW184_08_R3D_D3D_FFC.tif	OID2012154752	2206.2
mad1WTymEGFP	SW178	R1	190530_SW178_SW184_08_R3D_D3D_FFC.tif	OID2012154756	2484.92
mad1WTymEGFP	SW178	R1	190530_SW178_SW184_08_R3D_D3D_FFC.tif	OID2012154763	2118.4
mad1WTymEGFP	SW178	R1	190530_SW178_SW184_08_R3D_D3D_FFC.tif	OID2012154731	2038.07
mad1WTymEGFP	SW178	R1	190530_SW178_SW184_08_R3D_D3D_FFC.tif	OID2012154783	1705.99
mad1WTymEGFP	SW178	R1	190530_SW178_SW184_08_R3D_D3D_FFC.tif	OID2012154787	2624.62
mad1WTymEGFP	SW178	R1	190530_SW178_SW184_08_R3D_D3D_FFC.tif	OID20121547129	2145.19
mad1WTymEGFP	SW178	R1	190530_SW178_SW184_08_R3D_D3D_FFC.tif	OID20121547132	1489.93
mad1WTymEGFP	SW178	R1	190530_SW178_SW184_11_R3D_D3D_FFC.tif	OID20121622102	2274.82
mad1WTymEGFP	SW178	R1	190530_SW178_SW184_11_R3D_D3D_FFC.tif	OID201216226	2277.16
mad1WTymEGFP	SW178	R1	190530_SW178_SW184_11_R3D_D3D_FFC.tif	OID2012162285	1693.43
mad1WTymEGFP	SW178	R1	190530_SW178_SW184_11_R3D_D3D_FFC.tif	OID2012162212	1686.09
mad1WTymEGFP	SW178	R1	190530_SW178_SW184_11_R3D_D3D_FFC.tif	OID2012162259	1726.28
mad1WTymEGFP	SW178	R1	190530_SW178_SW184_11_R3D_D3D_FFC.tif	OID2012162258	1690.34
mad1WTymEGFP	SW178	R1	190530_SW178_SW184_11_R3D_D3D_FFC.tif	OID20121622130	1979.7
mad1WTymEGFP	SW178	R1	190530_SW178_SW184_11_R3D_D3D_FFC.tif	OID2012162263	1576.94
mad1WTymEGFP	SW178	R1	190530_SW178_SW184_11_R3D_D3D_FFC.tif	OID20121622133	1336.27
mad1WTymEGFP	SW178	R1	190530_SW178_SW184_11_R3D_D3D_FFC.tif	OID20121622119	1617.22
mad1WTymEGFP	SW178	R1	190530_SW178_SW184_11_R3D_D3D_FFC.tif	OID20121622124	2069.74
mad1WTymEGFP	SW178	R1	190530_SW178_SW184_11_R3D_D3D_FFC.tif	OID2012162296	1721.9
mad1WTymEGFP	SW178	R1	190530_SW178_SW184_11_R3D_D3D_FFC.tif	OID2012162256	1196.62
mad1WTymEGFP	SW178	R1	190530_SW178_SW184_11_R3D_D3D_FFC.tif	OID20121622103	1942.15
mad1WTymEGFP	SW178	R1	190530_SW178_SW184_11_R3D_D3D_FFC.tif	OID2012162243	1931.14
mad1WTymEGFP	SW178	R1	190530_SW178_SW184_11_R3D_D3D_FFC.tif	OID2012162276	1967.87
mad1WTymEGFP	SW178	R1	190530_SW178_SW184_13_R3D_D3D_FFC.tif	OID2012164892	1281.53
mad1WTymEGFP	SW178	R1	190530_SW178_SW184_13_R3D_D3D_FFC.tif	OID2012164880	2087.9
mad1WTymEGFP	SW178	R1	190530_SW178_SW184_13_R3D_D3D_FFC.tif	OID20121648103	1087.42
mad1WTymEGFP	SW178	R1	190530_SW178_SW184_13_R3D_D3D_FFC.tif	OID20121648145	1867.52
mad1WTymEGFP	SW178	R1	190530_SW178_SW184_13_R3D_D3D_FFC.tif	OID2012164837	2346.35
mad1WTymEGFP	SW178	R1	190530_SW178_SW184_13_R3D_D3D_FFC.tif	OID2012164887	1987.43
mad1WTymEGFP	SW178	R1	190530_SW178_SW184_13_R3D_D3D_FFC.tif	OID20121648173	1519.38
mad1WTymEGFP	SW178	R1	190530_SW178_SW184_13_R3D_D3D_FFC.tif	OID2012164841	1822.59
mad1WTymEGFP	SW178	R1	190530_SW178_SW184_13_R3D_D3D_FFC.tif	OID2012164845	1567.05
mad1WTymEGFP	SW178	R1	190530_SW178_SW184_13_R3D_D3D_FFC.tif	OID2012164888	1461.55
mad1WTymEGFP	SW178	R1	190530_SW178_SW184_13_R3D_D3D_FFC.tif	OID20121648234	1981.47
mad1WTymEGFP	SW178	R1	190530_SW178_SW184_13_R3D_D3D_FFC.tif	OID20121648202	1773.41
mad1WTymEGFP	SW178	R1	190530_SW178_SW184_13_R3D_D3D_FFC.tif	OID20121648179	1253.94
mad1WTymEGFP	SW178	R1	190530_SW178_SW184_13_R3D_D3D_FFC.tif	OID2012164835	1801.8
mad1WTymEGFP	SW178	R1	190530_SW178_SW184_13_R3D_D3D_FFC.tif	OID2012164896	1670.88
mad1WTymEGFP	SW178	R1	190530_SW178_SW184_13_R3D_D3D_FFC.tif	OID2012164844	1279.85
mad1WTymEGFP	SW178	R1	190530_SW178_SW184_13_R3D_D3D_FFC.tif	OID20121648152	1159.71
mad1WTymEGFP	SW178	R1	190530_SW178_SW184_13_R3D_D3D_FFC.tif	OID2012164874	1836.24
mad1WTymEGFP	SW178	R1	190530_SW178_SW184_13_R3D_D3D_FFC.tif	OID2012164861	2415.43
mad1WTymEGFP	SW178	R1	190530_SW178_SW184_13_R3D_D3D_FFC.tif	OID2012164862	1058.48
mad1WTymEGFP	SW178	R1	190530_SW178_SW184_13_R3D_D3D_FFC.tif	OID2012164819	1198.63
mad1WTymEGFP	SW178	R1	190530_SW178_SW184_13_R3D_D3D_FFC.tif	OID20121648111	2046.92
mad1WTymEGFP	SW178	R1	190530_SW178_SW184_13_R3D_D3D_FFC.tif	OID2012164821	2059.25
mad1WTymEGFP	SW178	R1	190530_SW178_SW184_13_R3D_D3D_FFC.tif	OID20121648136	1114.33
mad1WTymEGFP	SW178	R1	190530_SW178_SW184_13_R3D_D3D_FFC.tif	OID20121648168	1419.14
mad1WTymEGFP	SW178	R1	190530_SW178_SW184_13_R3D_D3D_FFC.tif	OID2012164868	1646.42
mad1WTymEGFP	SW178	R1	190530_SW178_SW184_13_R3D_D3D_FFC.tif	OID2012164832	1544.79
mad1WTymEGFP	SW178	R1	190530_SW178_SW184_13_R3D_D3D_FFC.tif	OID20121648154	1312.67
mad1WTymEGFP	SW178	R1	190530_SW178_SW184_13_R3D_D3D_FFC.tif	OID20121648197	1149.2
mad1WTymEGFP	SW178	R1	190530_SW178_SW184_13_R3D_D3D_FFC.tif	OID2012164857	1387.5
mad1WTymEGFP	SW178	R1	190530_SW178_SW184_13_R3D_D3D_FFC.tif	OID20121648158	2369.04
mad1WTymEGFP	SW178	R1	190530_SW178_SW184_13_R3D_D3D_FFC.tif	OID20121648141	1169.5
mad1WTymEGFP	SW178	R1	190530_SW178_SW184_13_R3D_D3D_FFC.tif	OID2012164884	1441.99
mad1WTymEGFP	SW178	R1	190530_SW178_SW184_13_R3D_D3D_FFC.tif	OID2012164855	1860.49
mad1WTymEGFP	SW178	R1	190530_SW178_SW184_13_R3D_D3D_FFC.tif	OID2012164842	1511.57
mad1WTymEGFP	SW178	R1	190530_SW178_SW184_13_R3D_D3D_FFC.tif	OID2012164849	1812.91
mad1WTymEGFP	SW178	R1	190530_SW178_SW184_13_R3D_D3D_FFC.tif	OID2012164818	1880.68
mad1WTymEGFP	SW178	R1	190530_SW178_SW184_13_R3D_D3D_FFC.tif	OID2012164816	2196.96
mad1WTymEGFP	SW178	R1	190530_SW178_SW184_13_R3D_D3D_FFC.tif	OID20121648132	987.262
mad1WTymEGFP	SW178	R1	190530_SW178_SW184_13_R3D_D3D_FFC.tif	OID20121648139	872.868
mad1WTymEGFP	SW178	R1	190530_SW178_SW184_13_R3D_D3D_FFC.tif	OID2012164846	1437.98
mad1WTymEGFP	SW178	R1	190530_SW178_SW184_13_R3D_D3D_FFC.tif	OID2012164826	1844.78
mad1WTymEGFP	SW178	R1	190530_SW178_SW184_13_R3D_D3D_FFC.tif	OID20121648149	1777
mad1WTymEGFP	SW178	R1	190530_SW178_SW184_13_R3D_D3D_FFC.tif	OID20121648159	1425.94
mad1WTymEGFP	SW178	R1	190530_SW178_SW184_13_R3D_D3D_FFC.tif	OID20121648205	1695.76
mad1WTymEGFP	SW178	R1	190530_SW178_SW184_13_R3D_D3D_FFC.tif	OID20121648176	1316.07
mad1WTymEGFP	SW178	R1	190530_SW178_SW184_13_R3D_D3D_FFC.tif	OID20121648216	2034.7
mad1WTymEGFP	SW178	R1	190530_SW178_SW184_13_R3D_D3D_FFC.tif	OID2012164822	1539.26
mad1WTymEGFP	SW178	R1	190530_SW178_SW184_13_R3D_D3D_FFC.tif	OID20121648225	1006.8
mad1WTymEGFP	SW178	R1	190530_SW178_SW184_13_R3D_D3D_FFC.tif	OID2012164881	1579.7
mad1WTymEGFP	SW178	R1	190530_SW178_SW184_13_R3D_D3D_FFC.tif	OID2012164890	2366.69
mad1WTymEGFP	SW178	R1	190530_SW178_SW184_13_R3D_D3D_FFC.tif	OID2012164864	2270.17
mad1WTymEGFP	SW178	R1	190530_SW178_SW184_13_R3D_D3D_FFC.tif	OID20121648101	1349.94
mad1WTymEGFP	SW178	R1	190530_SW178_SW184_13_R3D_D3D_FFC.tif	OID20121648180	1834.84
mad1WTymEGFP	SW178	R1	190530_SW178_SW184_13_R3D_D3D_FFC.tif	OID2012164886	1907.52
mad1WTymEGFP	SW178	R1	190530_SW178_SW184_13_R3D_D3D_FFC.tif	OID20121648124	1548.19
mad1WTymEGFP	SW178	R1	190530_SW178_SW184_13_R3D_D3D_FFC.tif	OID20121648209	1441.68
mad1WTymEGFP	SW178	R1	190530_SW178_SW184_13_R3D_D3D_FFC.tif	OID2012164838	2044.44
mad1WTymEGFP	SW178	R1	190530_SW178_SW184_13_R3D_D3D_FFC.tif	OID20121648170	1356.18
mad1WTymEGFP	SW178	R1	190530_SW178_SW184_13_R3D_D3D_FFC.tif	OID20121648108	1478.95
mad1WTymEGFP	SW178	R1	190530_SW178_SW184_13_R3D_D3D_FFC.tif	OID20121648201	1062.34
mad1WTymEGFP	SW178	R1	190530_SW178_SW184_13_R3D_D3D_FFC.tif	OID20121648171	1067.34
mad1WTymEGFP	SW178	R1	190530_SW178_SW184_13_R3D_D3D_FFC.tif	OID2012164877	2112.73
mad1WTymEGFP	SW178	R2	190706_SW178_SW184_06_R3D_D3D_FFC.tif	OID2013141461	1785.95
mad1WTymEGFP	SW178	R2	190706_SW178_SW184_06_R3D_D3D_FFC.tif	OID2013141455	1611.94
mad1WTymEGFP	SW178	R2	190706_SW178_SW184_06_R3D_D3D_FFC.tif	OID2013141475	2119.89
mad1WTymEGFP	SW178	R2	190706_SW178_SW184_06_R3D_D3D_FFC.tif	OID20131414148	1831.67
mad1WTymEGFP	SW178	R2	190706_SW178_SW184_06_R3D_D3D_FFC.tif	OID2013141413	2979.06
mad1WTymEGFP	SW178	R2	190706_SW178_SW184_06_R3D_D3D_FFC.tif	OID2013141424	2036.41
mad1WTymEGFP	SW178	R2	190706_SW178_SW184_06_R3D_D3D_FFC.tif	OID20131414127	2384.44
mad1WTymEGFP	SW178	R2	190706_SW178_SW184_06_R3D_D3D_FFC.tif	OID2013141473	2328.03
mad1WTymEGFP	SW178	R2	190706_SW178_SW184_06_R3D_D3D_FFC.tif	OID20131414128	2074.67
mad1WTymEGFP	SW178	R2	190706_SW178_SW184_06_R3D_D3D_FFC.tif	OID2013141496	2093.4
mad1WTymEGFP	SW178	R2	190706_SW178_SW184_06_R3D_D3D_FFC.tif	OID20131414118	1281.01
mad1WTymEGFP	SW178	R2	190706_SW178_SW184_06_R3D_D3D_FFC.tif	OID2013141420	1846.01
mad1WTymEGFP	SW178	R2	190706_SW178_SW184_06_R3D_D3D_FFC.tif	OID2013141480	1778.25
mad1WTymEGFP	SW178	R2	190706_SW178_SW184_06_R3D_D3D_FFC.tif	OID20131414132	2383.83
mad1WTymEGFP	SW178	R2	190706_SW178_SW184_06_R3D_D3D_FFC.tif	OID2013141464	2164.76
mad1WTymEGFP	SW178	R2	190706_SW178_SW184_06_R3D_D3D_FFC.tif	OID20131414116	1759.49
mad1WTymEGFP	SW178	R2	190706_SW178_SW184_08_R3D_D3D_FFC.tif	OID20131426141	1678.37
mad1WTymEGFP	SW178	R2	190706_SW178_SW184_08_R3D_D3D_FFC.tif	OID2013142656	2198.78
mad1WTymEGFP	SW178	R2	190706_SW178_SW184_08_R3D_D3D_FFC.tif	OID20131426162	1885.53
mad1WTymEGFP	SW178	R2	190706_SW178_SW184_08_R3D_D3D_FFC.tif	OID2013142695	1893.36
mad1WTymEGFP	SW178	R2	190706_SW178_SW184_08_R3D_D3D_FFC.tif	OID20131426104	1772.92
mad1WTymEGFP	SW178	R2	190706_SW178_SW184_08_R3D_D3D_FFC.tif	OID20131426146	1773.79
mad1WTymEGFP	SW178	R2	190706_SW178_SW184_08_R3D_D3D_FFC.tif	OID20131426155	2179.62
mad1WTymEGFP	SW178	R2	190706_SW178_SW184_08_R3D_D3D_FFC.tif	OID2013142634	2078.76
mad1WTymEGFP	SW178	R2	190706_SW178_SW184_08_R3D_D3D_FFC.tif	OID20131426163	2146.41
mad1WTymEGFP	SW178	R2	190706_SW178_SW184_08_R3D_D3D_FFC.tif	OID2013142685	1780.1
mad1WTymEGFP	SW178	R2	190706_SW178_SW184_08_R3D_D3D_FFC.tif	OID2013142620	2644
mad1WTymEGFP	SW178	R2	190706_SW178_SW184_08_R3D_D3D_FFC.tif	OID20131426128	1899.77
mad1WTymEGFP	SW178	R2	190706_SW178_SW184_08_R3D_D3D_FFC.tif	OID20131426125	2094.64
mad1WTymEGFP	SW178	R2	190706_SW178_SW184_08_R3D_D3D_FFC.tif	OID20131426143	2578.37
mad1WTymEGFP	SW178	R2	190706_SW178_SW184_08_R3D_D3D_FFC.tif	OID20131426116	2494.05
mad1WTymEGFP	SW178	R2	190706_SW178_SW184_08_R3D_D3D_FFC.tif	OID2013142638	2293.78
mad1WTymEGFP	SW178	R2	190706_SW178_SW184_08_R3D_D3D_FFC.tif	OID2013142655	1814.09
mad1WTymEGFP	SW178	R2	190706_SW178_SW184_08_R3D_D3D_FFC.tif	OID20131426127	2266.12
mad1WTymEGFP	SW178	R2	190706_SW178_SW184_08_R3D_D3D_FFC.tif	OID2013142641	2622.04
mad1WTymEGFP	SW178	R2	190706_SW178_SW184_08_R3D_D3D_FFC.tif	OID2013142647	2999.23
mad1WTymEGFP	SW178	R2	190706_SW178_SW184_08_R3D_D3D_FFC.tif	OID20131426165	2204.78
mad1WTymEGFP	SW178	R2	190706_SW178_SW184_08_R3D_D3D_FFC.tif	OID2013142666	2309.3
mad1WTymEGFP	SW178	R2	190706_SW178_SW184_08_R3D_D3D_FFC.tif	OID2013142616	2563.93
mad1WTymEGFP	SW178	R2	190706_SW178_SW184_08_R3D_D3D_FFC.tif	OID2013142625	1819.27
mad1WTymEGFP	SW178	R2	190706_SW178_SW184_08_R3D_D3D_FFC.tif	OID2013142630	2589.56
mad1WTymEGFP	SW178	R2	190706_SW178_SW184_08_R3D_D3D_FFC.tif	OID20131426112	1566.55
mad1WTymEGFP	SW178	R2	190706_SW178_SW184_08_R3D_D3D_FFC.tif	OID20131426139	2746.64
mad1WTymEGFP	SW178	R2	190706_SW178_SW184_08_R3D_D3D_FFC.tif	OID20131426142	1516.93
mad1WTymEGFP	SW178	R2	190706_SW178_SW184_08_R3D_D3D_FFC.tif	OID20131426121	1715.15
mad1WTymEGFP	SW178	R2	190706_SW178_SW184_08_R3D_D3D_FFC.tif	OID20131426113	1738.84
mad1WTymEGFP	SW178	R2	190706_SW178_SW184_08_R3D_D3D_FFC.tif	OID20131426111	1617.56
mad1WTymEGFP	SW178	R2	190706_SW178_SW184_08_R3D_D3D_FFC.tif	OID2013142611	3378.59
mad1WTymEGFP	SW178	R2	190706_SW178_SW184_08_R3D_D3D_FFC.tif	OID20131426107	1900.62
mad1WTymEGFP	SW178	R2	190706_SW178_SW184_08_R3D_D3D_FFC.tif	OID20131426154	1555.62
mad1WTymEGFP	SW178	R2	190706_SW178_SW184_08_R3D_D3D_FFC.tif	OID20131426132	2818.83
mad1WTymEGFP	SW178	R2	190706_SW178_SW184_08_R3D_D3D_FFC.tif	OID2013142673	1839.76
mad1WTymEGFP	SW178	R2	190706_SW178_SW184_10_R3D_D3D_FFC.tif	OID2013145094	2149.43
mad1WTymEGFP	SW178	R2	190706_SW178_SW184_10_R3D_D3D_FFC.tif	OID20131450224	2335.39
mad1WTymEGFP	SW178	R2	190706_SW178_SW184_10_R3D_D3D_FFC.tif	OID20131450271	1475.97
mad1WTymEGFP	SW178	R2	190706_SW178_SW184_10_R3D_D3D_FFC.tif	OID20131450159	2087.16
mad1WTymEGFP	SW178	R2	190706_SW178_SW184_10_R3D_D3D_FFC.tif	OID20131450158	2033.46
mad1WTymEGFP	SW178	R2	190706_SW178_SW184_10_R3D_D3D_FFC.tif	OID20131450156	1967.59
mad1WTymEGFP	SW178	R2	190706_SW178_SW184_10_R3D_D3D_FFC.tif	OID20131450108	2149.48
mad1WTymEGFP	SW178	R2	190706_SW178_SW184_10_R3D_D3D_FFC.tif	OID20131450142	1605.03
mad1WTymEGFP	SW178	R2	190706_SW178_SW184_10_R3D_D3D_FFC.tif	OID2013145088	2279
mad1WTymEGFP	SW178	R2	190706_SW178_SW184_10_R3D_D3D_FFC.tif	OID20131450122	2289.55
mad1WTymEGFP	SW178	R2	190706_SW178_SW184_10_R3D_D3D_FFC.tif	OID20131450226	2080.03
mad1WTymEGFP	SW178	R2	190706_SW178_SW184_10_R3D_D3D_FFC.tif	OID20131450210	1432.24
mad1WTymEGFP	SW178	R2	190706_SW178_SW184_10_R3D_D3D_FFC.tif	OID2013145057	2136.13
mad1WTymEGFP	SW178	R2	190706_SW178_SW184_10_R3D_D3D_FFC.tif	OID20131450178	2299.98
mad1WTymEGFP	SW178	R2	190706_SW178_SW184_10_R3D_D3D_FFC.tif	OID20131450284	1544.48
mad1WTymEGFP	SW178	R2	190706_SW178_SW184_10_R3D_D3D_FFC.tif	OID20131450212	1683.14
mad1WTymEGFP	SW178	R2	190706_SW178_SW184_10_R3D_D3D_FFC.tif	OID2013145042	2196.32
mad1WTymEGFP	SW178	R2	190706_SW178_SW184_10_R3D_D3D_FFC.tif	OID20131450111	1904.13
mad1WTymEGFP	SW178	R2	190706_SW178_SW184_10_R3D_D3D_FFC.tif	OID20131450270	1197.33
mad1WTymEGFP	SW178	R2	190706_SW178_SW184_10_R3D_D3D_FFC.tif	OID20131450239	1787.32
mad1WTymEGFP	SW178	R2	190706_SW178_SW184_10_R3D_D3D_FFC.tif	OID20131450206	1624.58
mad1WTymEGFP	SW178	R2	190706_SW178_SW184_10_R3D_D3D_FFC.tif	OID20131450177	3226.86
mad1WTymEGFP	SW178	R2	190706_SW178_SW184_10_R3D_D3D_FFC.tif	OID2013145097	2720.99
mad1WTymEGFP	SW178	R2	190706_SW178_SW184_10_R3D_D3D_FFC.tif	OID20131450249	1610.54
mad1WTymEGFP	SW178	R2	190706_SW178_SW184_10_R3D_D3D_FFC.tif	OID20131450100	1960.53
mad1WTymEGFP	SW178	R2	190706_SW178_SW184_10_R3D_D3D_FFC.tif	OID2013145023	2430.23
mad1WTymEGFP	SW178	R2	190706_SW178_SW184_10_R3D_D3D_FFC.tif	OID20131450209	1496.02
mad1WTymEGFP	SW178	R2	190706_SW178_SW184_10_R3D_D3D_FFC.tif	OID2013145090	1675.91
mad1WTymEGFP	SW178	R2	190706_SW178_SW184_10_R3D_D3D_FFC.tif	OID2013145050	2141.2
mad1WTymEGFP	SW178	R2	190706_SW178_SW184_10_R3D_D3D_FFC.tif	OID2013145073	3172.12
mad1WTymEGFP	SW178	R2	190706_SW178_SW184_10_R3D_D3D_FFC.tif	OID2013145099	1711.36
mad1WTymEGFP	SW178	R2	190706_SW178_SW184_10_R3D_D3D_FFC.tif	OID2013145041	1799.03
mad1WTymEGFP	SW178	R2	190706_SW178_SW184_10_R3D_D3D_FFC.tif	OID2013145081	2925.69
mad1WTymEGFP	SW178	R2	190706_SW178_SW184_10_R3D_D3D_FFC.tif	OID20131450161	1754.36
mad1WTymEGFP	SW178	R2	190706_SW178_SW184_10_R3D_D3D_FFC.tif	OID20131450221	1347.28
mad1WTymEGFP	SW178	R2	190706_SW178_SW184_10_R3D_D3D_FFC.tif	OID20131450136	2065.1
mad1WTymEGFP	SW178	R2	190706_SW178_SW184_11_R3D_D3D_FFC.tif	OID2013194890	1654.74
mad1WTymEGFP	SW178	R2	190706_SW178_SW184_11_R3D_D3D_FFC.tif	OID20131948102	870.559
mad1WTymEGFP	SW178	R2	190706_SW178_SW184_11_R3D_D3D_FFC.tif	OID2013194841	2010.64
mad1WTymEGFP	SW178	R2	190706_SW178_SW184_11_R3D_D3D_FFC.tif	OID2013194873	1626.68
mad1WTymEGFP	SW178	R2	190706_SW178_SW184_11_R3D_D3D_FFC.tif	OID2013194845	1143.56
mad1WTymEGFP	SW178	R2	190706_SW178_SW184_11_R3D_D3D_FFC.tif	OID20131948240	890.487
mad1WTymEGFP	SW178	R2	190706_SW178_SW184_11_R3D_D3D_FFC.tif	OID20131948210	1074.63
mad1WTymEGFP	SW178	R2	190706_SW178_SW184_11_R3D_D3D_FFC.tif	OID2013194888	1213.77
mad1WTymEGFP	SW178	R2	190706_SW178_SW184_11_R3D_D3D_FFC.tif	OID2013194867	1725.76
mad1WTymEGFP	SW178	R2	190706_SW178_SW184_11_R3D_D3D_FFC.tif	OID20131948215	1335.32
mad1WTymEGFP	SW178	R2	190706_SW178_SW184_11_R3D_D3D_FFC.tif	OID2013194886	1379.31
mad1WTymEGFP	SW178	R2	190706_SW178_SW184_11_R3D_D3D_FFC.tif	OID20131948109	1176.91
mad1WTymEGFP	SW178	R2	190706_SW178_SW184_11_R3D_D3D_FFC.tif	OID2013194862	2357.14
mad1WTymEGFP	SW178	R2	190706_SW178_SW184_11_R3D_D3D_FFC.tif	OID2013194822	1327.12
mad1WTymEGFP	SW178	R2	190706_SW178_SW184_11_R3D_D3D_FFC.tif	OID20131948138	1886.13
mad1WTymEGFP	SW178	R2	190706_SW178_SW184_11_R3D_D3D_FFC.tif	OID20131948198	1496.58
mad1WTymEGFP	SW178	R2	190706_SW178_SW184_11_R3D_D3D_FFC.tif	OID2013194878	1809.12
mad1WTymEGFP	SW178	R2	190706_SW178_SW184_11_R3D_D3D_FFC.tif	OID20131948221	848.459
mad1WTymEGFP	SW178	R2	190706_SW178_SW184_11_R3D_D3D_FFC.tif	OID2013194858	1669.89
mad1WTymEGFP	SW178	R2	190706_SW178_SW184_11_R3D_D3D_FFC.tif	OID2013194864	2334.41
mad1WTymEGFP	SW178	R2	190706_SW178_SW184_11_R3D_D3D_FFC.tif	OID20131948141	1038.67
mad1WTymEGFP	SW178	R2	190706_SW178_SW184_11_R3D_D3D_FFC.tif	OID2013194880	1404.2
mad1WTymEGFP	SW178	R2	190706_SW178_SW184_11_R3D_D3D_FFC.tif	OID2013194882	1968.23
mad1WTymEGFP	SW178	R2	190706_SW178_SW184_11_R3D_D3D_FFC.tif	OID20131948191	1226.33
mad1WTymEGFP	SW178	R2	190706_SW178_SW184_11_R3D_D3D_FFC.tif	OID20131948158	728.86
mad1WTymEGFP	SW178	R2	190706_SW178_SW184_11_R3D_D3D_FFC.tif	OID20131948188	958.101
mad1WTymEGFP	SW178	R2	190706_SW178_SW184_11_R3D_D3D_FFC.tif	OID2013194876	1048.23
mad1WTymEGFP	SW178	R2	190706_SW178_SW184_11_R3D_D3D_FFC.tif	OID20131948142	913.357
mad1WTymEGFP	SW178	R2	190706_SW178_SW184_11_R3D_D3D_FFC.tif	OID20131948168	1354.4
mad1WTymEGFP	SW178	R2	190706_SW178_SW184_11_R3D_D3D_FFC.tif	OID2013194839	1426.58
mad1WTymEGFP	SW178	R2	190706_SW178_SW184_11_R3D_D3D_FFC.tif	OID20131948163	1366.88
mad1WTymEGFP	SW178	R2	190706_SW178_SW184_11_R3D_D3D_FFC.tif	OID2013194875	1446.57
mad1WTymEGFP	SW178	R2	190706_SW178_SW184_11_R3D_D3D_FFC.tif	OID2013194884	982.955
mad1WTymEGFP	SW178	R2	190706_SW178_SW184_11_R3D_D3D_FFC.tif	OID20131948177	1331.26
mad1WTymEGFP	SW178	R2	190706_SW178_SW184_11_R3D_D3D_FFC.tif	OID20131948175	1380.74
mad1WTymEGFP	SW178	R2	190706_SW178_SW184_11_R3D_D3D_FFC.tif	OID20131948217	943.477
mad1WTymEGFP	SW178	R2	190706_SW178_SW184_11_R3D_D3D_FFC.tif	OID2013194866	1892.64
mad1WTymEGFP	SW178	R2	190706_SW178_SW184_11_R3D_D3D_FFC.tif	OID20131948100	1025.38
mad1WTymEGFP	SW178	R2	190706_SW178_SW184_11_R3D_D3D_FFC.tif	OID2013194879	1576.18
mad1WTymEGFP	SW178	R2	190706_SW178_SW184_11_R3D_D3D_FFC.tif	OID2013194857	1397.38
mad1WTymEGFP	SW178	R2	190706_SW178_SW184_11_R3D_D3D_FFC.tif	OID20131948101	1616.33
mad1WTymEGFP	SW178	R2	190706_SW178_SW184_11_R3D_D3D_FFC.tif	OID20131948200	1252.81
mad1WTymEGFP	SW178	R2	190706_SW178_SW184_11_R3D_D3D_FFC.tif	OID20131948189	1077.18
mad1WTymEGFP	SW178	R2	190706_SW178_SW184_11_R3D_D3D_FFC.tif	OID2013194843	1106.23
mad1WTymEGFP	SW178	R2	190706_SW178_SW184_11_R3D_D3D_FFC.tif	OID20131948118	2238.81
mad1WTymEGFP	SW178	R2	190706_SW178_SW184_11_R3D_D3D_FFC.tif	OID20131948164	1403.04
mad1WTymEGFP	SW178	R2	190706_SW178_SW184_11_R3D_D3D_FFC.tif	OID20131948219	1142.33
mad1WTymEGFP	SW178	R2	190706_SW178_SW184_11_R3D_D3D_FFC.tif	OID20131948154	937.59
mad1WTymEGFP	SW178	R2	190706_SW178_SW184_11_R3D_D3D_FFC.tif	OID2013194828	1112.48
mad1WTymEGFP	SW178	R2	190706_SW178_SW184_11_R3D_D3D_FFC.tif	OID20131948226	1006.06
mad1WTymEGFP	SW178	R2	190706_SW178_SW184_11_R3D_D3D_FFC.tif	OID20131948208	1083.7
mad1WTymEGFP	SW178	R2	190706_SW178_SW184_11_R3D_D3D_FFC.tif	OID20131948173	2142.1
mad1WTymEGFP	SW178	R2	190706_SW178_SW184_13_R3D_D3D_FFC.tif	OID2013201865	2532.89
mad1WTymEGFP	SW178	R2	190706_SW178_SW184_13_R3D_D3D_FFC.tif	OID20132018166	2450.84
mad1WTymEGFP	SW178	R2	190706_SW178_SW184_13_R3D_D3D_FFC.tif	OID2013201895	2714.68
mad1WTymEGFP	SW178	R2	190706_SW178_SW184_13_R3D_D3D_FFC.tif	OID2013201880	1893.14
mad1WTymEGFP	SW178	R2	190706_SW178_SW184_13_R3D_D3D_FFC.tif	OID2013201820	2906.03
mad1WTymEGFP	SW178	R2	190706_SW178_SW184_13_R3D_D3D_FFC.tif	OID20132018119	2425.96
mad1WTymEGFP	SW178	R2	190706_SW178_SW184_13_R3D_D3D_FFC.tif	OID2013201871	2427.87
mad1WTymEGFP	SW178	R2	190706_SW178_SW184_13_R3D_D3D_FFC.tif	OID2013201821	2223.27
mad1WTymEGFP	SW178	R2	190706_SW178_SW184_13_R3D_D3D_FFC.tif	OID20132018129	2569.63
mad1WTymEGFP	SW178	R2	190706_SW178_SW184_13_R3D_D3D_FFC.tif	OID20132018151	1982.84
mad1WTymEGFP	SW178	R2	190706_SW178_SW184_13_R3D_D3D_FFC.tif	OID2013201854	2534.05
mad1WTymEGFP	SW178	R2	190706_SW178_SW184_13_R3D_D3D_FFC.tif	OID20132018145	2533.1
mad1WTymEGFP	SW178	R2	190706_SW178_SW184_13_R3D_D3D_FFC.tif	OID2013201882	1896.63
mad1WTymEGFP	SW178	R2	190706_SW178_SW184_13_R3D_D3D_FFC.tif	OID2013201884	2048.78
mad1WTymEGFP	SW178	R2	190706_SW178_SW184_13_R3D_D3D_FFC.tif	OID20132018155	1873.23
mad1WTymEGFP	SW178	R2	190706_SW178_SW184_13_R3D_D3D_FFC.tif	OID20132018221	2685.42
mad1WTymEGFP	SW178	R2	190706_SW178_SW184_13_R3D_D3D_FFC.tif	OID2013201879	2751.35
mad1WTymEGFP	SW178	R2	190706_SW178_SW184_13_R3D_D3D_FFC.tif	OID20132018123	2322.41
mad1WTymEGFP	SW178	R2	190706_SW178_SW184_13_R3D_D3D_FFC.tif	OID20132018197	2041.41
mad1WTymEGFP	SW178	R2	190706_SW178_SW184_13_R3D_D3D_FFC.tif	OID20132018153	1808
mad1WTymEGFP	SW178	R2	190706_SW178_SW184_13_R3D_D3D_FFC.tif	OID20132018138	2764.49
mad1WTymEGFP	SW178	R2	190706_SW178_SW184_13_R3D_D3D_FFC.tif	OID20132018200	1996.47
mad1WTymEGFP	SW178	R2	190706_SW178_SW184_13_R3D_D3D_FFC.tif	OID20132018100	2381.68
mad1WTymEGFP	SW178	R2	190706_SW178_SW184_13_R3D_D3D_FFC.tif	OID2013201878	2264.97
mad1WTymEGFP	SW178	R2	190706_SW178_SW184_13_R3D_D3D_FFC.tif	OID20132018108	1995.3
mad1WTymEGFP	SW178	R2	190706_SW178_SW184_13_R3D_D3D_FFC.tif	OID2013201843	1678.1
mad1WTymEGFP	SW178	R2	190706_SW178_SW184_13_R3D_D3D_FFC.tif	OID2013201896	2060.7
mad1WTymEGFP	SW178	R2	190706_SW178_SW184_13_R3D_D3D_FFC.tif	OID2013201851	2628.52
mad1WTymEGFP	SW178	R2	190706_SW178_SW184_13_R3D_D3D_FFC.tif	OID20132018191	1956.12
mad1WTymEGFP	SW178	R2	190706_SW178_SW184_13_R3D_D3D_FFC.tif	OID20132018152	1998.92
mad1WTymEGFP	SW178	R2	190706_SW178_SW184_13_R3D_D3D_FFC.tif	OID20132018218	2652.92
mad1WTymEGFP	SW178	R2	190706_SW178_SW184_13_R3D_D3D_FFC.tif	OID20132018107	3139.39
mad1WTymEGFP	SW178	R2	190706_SW178_SW184_13_R3D_D3D_FFC.tif	OID20132018150	2263.99
mad1WTymEGFP	SW178	R2	190706_SW178_SW184_15_R3D_D3D_FFC.tif	OID20132043177	1765.09
mad1WTymEGFP	SW178	R2	190706_SW178_SW184_15_R3D_D3D_FFC.tif	OID2013204325	1543.35
mad1WTymEGFP	SW178	R2	190706_SW178_SW184_15_R3D_D3D_FFC.tif	OID2013204315	2001.3
mad1WTymEGFP	SW178	R2	190706_SW178_SW184_15_R3D_D3D_FFC.tif	OID20132043153	2051.99
mad1WTymEGFP	SW178	R2	190706_SW178_SW184_15_R3D_D3D_FFC.tif	OID20132043152	2176.03
mad1WTymEGFP	SW178	R2	190706_SW178_SW184_15_R3D_D3D_FFC.tif	OID2013204354	2202.27
mad1WTymEGFP	SW178	R2	190706_SW178_SW184_15_R3D_D3D_FFC.tif	OID2013204345	2164.7
mad1WTymEGFP	SW178	R2	190706_SW178_SW184_15_R3D_D3D_FFC.tif	OID20132043111	1478.13
mad1WTymEGFP	SW178	R2	190706_SW178_SW184_15_R3D_D3D_FFC.tif	OID20132043225	2302.59
mad1WTymEGFP	SW178	R2	190706_SW178_SW184_15_R3D_D3D_FFC.tif	OID20132043139	1954.32
mad1WTymEGFP	SW178	R2	190706_SW178_SW184_15_R3D_D3D_FFC.tif	OID2013204342	2430.93
mad1WTymEGFP	SW178	R2	190706_SW178_SW184_15_R3D_D3D_FFC.tif	OID20132043176	2125.17
mad1WTymEGFP	SW178	R2	190706_SW178_SW184_15_R3D_D3D_FFC.tif	OID20132043159	2251.01
mad1WTymEGFP	SW178	R2	190706_SW178_SW184_15_R3D_D3D_FFC.tif	OID2013204346	1716.69
mad1WTymEGFP	SW178	R2	190706_SW178_SW184_15_R3D_D3D_FFC.tif	OID201320436	1837.77
mad1WTymEGFP	SW178	R2	190706_SW178_SW184_15_R3D_D3D_FFC.tif	OID20132043104	1523.15
mad1WTymEGFP	SW178	R2	190706_SW178_SW184_15_R3D_D3D_FFC.tif	OID2013204399	2133.81
mad1WTymEGFP	SW178	R2	190706_SW178_SW184_15_R3D_D3D_FFC.tif	OID20132043136	2567.08
mad1WTymEGFP	SW178	R2	190706_SW178_SW184_15_R3D_D3D_FFC.tif	OID2013204358	1697.11
mad1WTymEGFP	SW178	R2	190706_SW178_SW184_15_R3D_D3D_FFC.tif	OID2013204348	1922.68
mad1WTymEGFP	SW178	R2	190706_SW178_SW184_15_R3D_D3D_FFC.tif	OID20132043158	2815.73
mad1WTymEGFP	SW178	R2	190706_SW178_SW184_15_R3D_D3D_FFC.tif	OID20132043188	1739.55
mad1WTymEGFP	SW178	R2	190706_SW178_SW184_15_R3D_D3D_FFC.tif	OID20132043155	1667.17
mad1WTymEGFP	SW178	R2	190706_SW178_SW184_15_R3D_D3D_FFC.tif	OID2013204313	2402.04
mad1WTymEGFP	SW178	R2	190706_SW178_SW184_15_R3D_D3D_FFC.tif	OID2013204398	1495.87
mad1WTymEGFP	SW178	R2	190706_SW178_SW184_15_R3D_D3D_FFC.tif	OID2013204353	1390.67
mad1WTymEGFP	SW178	R2	190706_SW178_SW184_15_R3D_D3D_FFC.tif	OID2013204360	1804.95
mad1WTymEGFP	SW178	R2	190706_SW178_SW184_15_R3D_D3D_FFC.tif	OID20132043127	1940.84
mad1WTymEGFP	SW178	R2	190706_SW178_SW184_15_R3D_D3D_FFC.tif	OID20132043105	2164.64
mad1WTymEGFP	SW178	R2	190706_SW178_SW184_15_R3D_D3D_FFC.tif	OID2013204397	2066.24
mad1WTymEGFP	SW178	R2	190706_SW178_SW184_15_R3D_D3D_FFC.tif	OID20132043210	2153.96
mad1WTymEGFP	SW178	R2	190706_SW178_SW184_15_R3D_D3D_FFC.tif	OID2013204374	2101
mad1WTymEGFP	SW178	R2	190706_SW178_SW184_15_R3D_D3D_FFC.tif	OID20132043171	1801.21
mad1WTymEGFP	SW178	R2	190706_SW178_SW184_15_R3D_D3D_FFC.tif	OID2013204375	1433.44
mad1WTymEGFP	SW178	R2	190706_SW178_SW184_15_R3D_D3D_FFC.tif	OID2013204312	2227.54
mad1WTymEGFP	SW178	R2	190706_SW178_SW184_15_R3D_D3D_FFC.tif	OID20132043100	2287.64
mad1WTymEGFP	SW178	R2	190706_SW178_SW184_15_R3D_D3D_FFC.tif	OID20132043135	1334.58
mad1WTymEGFP	SW178	R2	190706_SW178_SW184_15_R3D_D3D_FFC.tif	OID20132043115	1538.07
mad1WTymEGFP	SW178	R2	190706_SW178_SW184_15_R3D_D3D_FFC.tif	OID20132043186	2100.97
mad1WTymEGFP	SW178	R2	190706_SW178_SW184_15_R3D_D3D_FFC.tif	OID2013204326	2655.09
mad1WTymEGFP	SW178	R2	190706_SW178_SW184_15_R3D_D3D_FFC.tif	OID20132043145	1737.61
mad1WTymEGFP	SW178	R2	190706_SW178_SW184_15_R3D_D3D_FFC.tif	OID20132043226	1223.66
mad1WTymEGFP	SW178	R2	190706_SW178_SW184_15_R3D_D3D_FFC.tif	OID20132043106	2268.9
mad1WTymEGFP	SW178	R2	190706_SW178_SW184_15_R3D_D3D_FFC.tif	OID2013204390	1538
mad1WTymEGFP	SW178	R2	190706_SW178_SW184_15_R3D_D3D_FFC.tif	OID20132043161	1592.52
mad1WTymEGFP	SW178	R2	190706_SW178_SW184_15_R3D_D3D_FFC.tif	OID20132043181	2336.41
mad1WTymEGFP	SW178	R2	190706_SW178_SW184_15_R3D_D3D_FFC.tif	OID2013204387	2350.1
mad1WTymEGFP	SW178	R2	190706_SW178_SW184_15_R3D_D3D_FFC.tif	OID2013204377	2153.31
mad1WTymEGFP	SW178	R2	190706_SW178_SW184_15_R3D_D3D_FFC.tif	OID20132043103	2717.43
mad1WTymEGFP	SW178	R2	190706_SW178_SW184_15_R3D_D3D_FFC.tif	OID201320437	2537.91
mad1WTymEGFP	SW178	R2	190706_SW178_SW184_15_R3D_D3D_FFC.tif	OID2013204371	2724.95
mad1COymEGFP	SW179	R2	190706_SW179_SW184_07_R3D_D3D_FFC.tif	OID2013221673	1014.56
mad1COymEGFP	SW179	R2	190706_SW179_SW184_07_R3D_D3D_FFC.tif	OID20132216243	1628.66
mad1COymEGFP	SW179	R2	190706_SW179_SW184_07_R3D_D3D_FFC.tif	OID20132216133	1421.97
mad1COymEGFP	SW179	R2	190706_SW179_SW184_07_R3D_D3D_FFC.tif	OID20132216146	1384.13
mad1COymEGFP	SW179	R2	190706_SW179_SW184_07_R3D_D3D_FFC.tif	OID2013221642	1123.13
mad1COymEGFP	SW179	R2	190706_SW179_SW184_07_R3D_D3D_FFC.tif	OID20132216119	1932.81
mad1COymEGFP	SW179	R2	190706_SW179_SW184_07_R3D_D3D_FFC.tif	OID2013221686	1529.88
mad1COymEGFP	SW179	R2	190706_SW179_SW184_07_R3D_D3D_FFC.tif	OID20132216201	925.229
mad1COymEGFP	SW179	R2	190706_SW179_SW184_07_R3D_D3D_FFC.tif	OID2013221650	1426.87
mad1COymEGFP	SW179	R2	190706_SW179_SW184_07_R3D_D3D_FFC.tif	OID2013221610	2083.18
mad1COymEGFP	SW179	R2	190706_SW179_SW184_07_R3D_D3D_FFC.tif	OID20132216176	1063.3
mad1COymEGFP	SW179	R2	190706_SW179_SW184_07_R3D_D3D_FFC.tif	OID20132216170	1856.91
mad1COymEGFP	SW179	R2	190706_SW179_SW184_07_R3D_D3D_FFC.tif	OID20132216166	1667.56
mad1COymEGFP	SW179	R2	190706_SW179_SW184_07_R3D_D3D_FFC.tif	OID20132216208	1196.95
mad1COymEGFP	SW179	R2	190706_SW179_SW184_07_R3D_D3D_FFC.tif	OID20132216149	1569.32
mad1COymEGFP	SW179	R2	190706_SW179_SW184_07_R3D_D3D_FFC.tif	OID2013221660	1261.84
mad1COymEGFP	SW179	R2	190706_SW179_SW184_07_R3D_D3D_FFC.tif	OID20132216192	1093.37
mad1COymEGFP	SW179	R2	190706_SW179_SW184_07_R3D_D3D_FFC.tif	OID20132216154	1145.3
mad1COymEGFP	SW179	R2	190706_SW179_SW184_07_R3D_D3D_FFC.tif	OID20132216148	1135.03
mad1COymEGFP	SW179	R2	190706_SW179_SW184_07_R3D_D3D_FFC.tif	OID2013221692	1520.36
mad1COymEGFP	SW179	R2	190706_SW179_SW184_07_R3D_D3D_FFC.tif	OID2013221661	1159.26
mad1COymEGFP	SW179	R2	190706_SW179_SW184_07_R3D_D3D_FFC.tif	OID2013221629	1277.04
mad1COymEGFP	SW179	R2	190706_SW179_SW184_07_R3D_D3D_FFC.tif	OID20132216121	1539.93
mad1COymEGFP	SW179	R2	190706_SW179_SW184_07_R3D_D3D_FFC.tif	OID2013221644	1572.82
mad1COymEGFP	SW179	R2	190706_SW179_SW184_07_R3D_D3D_FFC.tif	OID20132216168	1144.91
mad1COymEGFP	SW179	R2	190706_SW179_SW184_07_R3D_D3D_FFC.tif	OID2013221657	1717.03
mad1COymEGFP	SW179	R2	190706_SW179_SW184_11_R3D_D3D_FFC.tif	OID201495082	2157.87
mad1COymEGFP	SW179	R2	190706_SW179_SW184_11_R3D_D3D_FFC.tif	OID2014950155	1525.58
mad1COymEGFP	SW179	R2	190706_SW179_SW184_11_R3D_D3D_FFC.tif	OID201495054	1443.08
mad1COymEGFP	SW179	R2	190706_SW179_SW184_11_R3D_D3D_FFC.tif	OID2014950224	1908.26
mad1COymEGFP	SW179	R2	190706_SW179_SW184_11_R3D_D3D_FFC.tif	OID2014950245	1526.56
mad1COymEGFP	SW179	R2	190706_SW179_SW184_11_R3D_D3D_FFC.tif	OID2014950182	2165.75
mad1COymEGFP	SW179	R2	190706_SW179_SW184_11_R3D_D3D_FFC.tif	OID2014950239	1717.52
mad1COymEGFP	SW179	R2	190706_SW179_SW184_11_R3D_D3D_FFC.tif	OID2014950194	1689.11
mad1COymEGFP	SW179	R2	190706_SW179_SW184_11_R3D_D3D_FFC.tif	OID2014950106	1567.85
mad1COymEGFP	SW179	R2	190706_SW179_SW184_11_R3D_D3D_FFC.tif	OID201495058	1539.6
mad1COymEGFP	SW179	R2	190706_SW179_SW184_11_R3D_D3D_FFC.tif	OID2014950179	1848.69
mad1COymEGFP	SW179	R2	190706_SW179_SW184_11_R3D_D3D_FFC.tif	OID2014950157	1433.84
mad1COymEGFP	SW179	R2	190706_SW179_SW184_11_R3D_D3D_FFC.tif	OID2014950113	2186.9
mad1COymEGFP	SW179	R2	190706_SW179_SW184_11_R3D_D3D_FFC.tif	OID201495073	1705.04
mad1COymEGFP	SW179	R2	190706_SW179_SW184_11_R3D_D3D_FFC.tif	OID201495065	1716.74
mad1COymEGFP	SW179	R2	190706_SW179_SW184_11_R3D_D3D_FFC.tif	OID2014950187	1742.02
mad1COymEGFP	SW179	R2	190706_SW179_SW184_11_R3D_D3D_FFC.tif	OID2014950267	1714.74
mad1COymEGFP	SW179	R2	190706_SW179_SW184_11_R3D_D3D_FFC.tif	OID201495043	1840.7
mad1COymEGFP	SW179	R2	190706_SW179_SW184_11_R3D_D3D_FFC.tif	OID2014950248	1869.29
mad1COymEGFP	SW179	R2	190706_SW179_SW184_11_R3D_D3D_FFC.tif	OID2014950153	1612.14
mad1COymEGFP	SW179	R2	190706_SW179_SW184_11_R3D_D3D_FFC.tif	OID201495074	1927.48
mad1COymEGFP	SW179	R2	190706_SW179_SW184_11_R3D_D3D_FFC.tif	OID201495030	1786.89
mad1COymEGFP	SW179	R2	190706_SW179_SW184_11_R3D_D3D_FFC.tif	OID2014950170	1752.49
mad1COymEGFP	SW179	R2	190706_SW179_SW184_11_R3D_D3D_FFC.tif	OID201495087	2145.72
mad1COymEGFP	SW179	R2	190706_SW179_SW184_11_R3D_D3D_FFC.tif	OID2014950135	2031.04
mad1COymEGFP	SW179	R2	190706_SW179_SW184_11_R3D_D3D_FFC.tif	OID201495038	1594.11
mad1COymEGFP	SW179	R2	190706_SW179_SW184_11_R3D_D3D_FFC.tif	OID2014950180	1335.31
mad1COymEGFP	SW179	R2	190706_SW179_SW184_11_R3D_D3D_FFC.tif	OID2014950171	1825.31
mad1COymEGFP	SW179	R2	190706_SW179_SW184_11_R3D_D3D_FFC.tif	OID201495059	1709.04
mad1COymEGFP	SW179	R2	190706_SW179_SW184_11_R3D_D3D_FFC.tif	OID2014950147	1189.17
mad1COymEGFP	SW179	R2	190706_SW179_SW184_11_R3D_D3D_FFC.tif	OID2014950160	1602
mad1COymEGFP	SW179	R2	190706_SW179_SW184_11_R3D_D3D_FFC.tif	OID201495097	994.963
mad1COymEGFP	SW179	R2	190706_SW179_SW184_11_R3D_D3D_FFC.tif	OID201495077	1900.59
mad1COymEGFP	SW179	R2	190706_SW179_SW184_11_R3D_D3D_FFC.tif	OID201495037	1808.47
mad1COymEGFP	SW179	R2	190706_SW179_SW184_11_R3D_D3D_FFC.tif	OID2014950250	1518.76
mad1COymEGFP	SW179	R2	190706_SW179_SW184_11_R3D_D3D_FFC.tif	OID2014950276	1955.34
mad1COymEGFP	SW179	R2	190706_SW179_SW184_12_R3D_D3D_FFC.tif	OID20141052151	1212.23
mad1COymEGFP	SW179	R2	190706_SW179_SW184_12_R3D_D3D_FFC.tif	OID20141052193	1496.35
mad1COymEGFP	SW179	R2	190706_SW179_SW184_12_R3D_D3D_FFC.tif	OID20141052133	1190.26
mad1COymEGFP	SW179	R2	190706_SW179_SW184_12_R3D_D3D_FFC.tif	OID20141052184	1645.68
mad1COymEGFP	SW179	R2	190706_SW179_SW184_12_R3D_D3D_FFC.tif	OID2014105216	1670.25
mad1COymEGFP	SW179	R2	190706_SW179_SW184_12_R3D_D3D_FFC.tif	OID2014105276	2319.68
mad1COymEGFP	SW179	R2	190706_SW179_SW184_12_R3D_D3D_FFC.tif	OID2014105244	1286.17
mad1COymEGFP	SW179	R2	190706_SW179_SW184_12_R3D_D3D_FFC.tif	OID2014105236	1401.78
mad1COymEGFP	SW179	R2	190706_SW179_SW184_12_R3D_D3D_FFC.tif	OID20141052124	1419.88
mad1COymEGFP	SW179	R2	190706_SW179_SW184_12_R3D_D3D_FFC.tif	OID2014105262	1115.19
mad1COymEGFP	SW179	R2	190706_SW179_SW184_12_R3D_D3D_FFC.tif	OID2014105225	2669.65
mad1COymEGFP	SW179	R2	190706_SW179_SW184_12_R3D_D3D_FFC.tif	OID2014105218	2071.62
mad1COymEGFP	SW179	R2	190706_SW179_SW184_12_R3D_D3D_FFC.tif	OID2014105239	2138.84
mad1COymEGFP	SW179	R2	190706_SW179_SW184_12_R3D_D3D_FFC.tif	OID20141052150	1748.98
mad1COymEGFP	SW179	R2	190706_SW179_SW184_12_R3D_D3D_FFC.tif	OID20141052128	1713.27
mad1COymEGFP	SW179	R2	190706_SW179_SW184_12_R3D_D3D_FFC.tif	OID2014105235	1946.45
mad1COymEGFP	SW179	R2	190706_SW179_SW184_12_R3D_D3D_FFC.tif	OID20141052135	1310.38
mad1COymEGFP	SW179	R2	190706_SW179_SW184_12_R3D_D3D_FFC.tif	OID20141052105	1169.84
mad1COymEGFP	SW179	R3	20191109_SW184_SW179_mad1CO_30C_Late_01_R3D_D3D_FFC.tif	OID201581210	1704.06
mad1COymEGFP	SW179	R3	20191109_SW184_SW179_mad1CO_30C_Late_01_R3D_D3D_FFC.tif	OID2015812250	1016.71
mad1COymEGFP	SW179	R3	20191109_SW184_SW179_mad1CO_30C_Late_01_R3D_D3D_FFC.tif	OID2015812246	1638.59
mad1COymEGFP	SW179	R3	20191109_SW184_SW179_mad1CO_30C_Late_01_R3D_D3D_FFC.tif	OID2015812111	870.775
mad1COymEGFP	SW179	R3	20191109_SW184_SW179_mad1CO_30C_Late_01_R3D_D3D_FFC.tif	OID2015812132	1479.67
mad1COymEGFP	SW179	R3	20191109_SW184_SW179_mad1CO_30C_Late_01_R3D_D3D_FFC.tif	OID201581294	1163.12
mad1COymEGFP	SW179	R3	20191109_SW184_SW179_mad1CO_30C_Late_01_R3D_D3D_FFC.tif	OID201581295	1403.26
mad1COymEGFP	SW179	R3	20191109_SW184_SW179_mad1CO_30C_Late_01_R3D_D3D_FFC.tif	OID2015812190	952.75
mad1COymEGFP	SW179	R3	20191109_SW184_SW179_mad1CO_30C_Late_01_R3D_D3D_FFC.tif	OID2015812150	1669.78
mad1COymEGFP	SW179	R3	20191109_SW184_SW179_mad1CO_30C_Late_01_R3D_D3D_FFC.tif	OID201581244	1496.84
mad1COymEGFP	SW179	R3	20191109_SW184_SW179_mad1CO_30C_Late_01_R3D_D3D_FFC.tif	OID2015812113	1286.27
mad1COymEGFP	SW179	R3	20191109_SW184_SW179_mad1CO_30C_Late_01_R3D_D3D_FFC.tif	OID2015812236	1119.08
mad1COymEGFP	SW179	R3	20191109_SW184_SW179_mad1CO_30C_Late_01_R3D_D3D_FFC.tif	OID2015812215	1577.86
mad1COymEGFP	SW179	R3	20191109_SW184_SW179_mad1CO_30C_Late_01_R3D_D3D_FFC.tif	OID2015812227	929.435
mad1COymEGFP	SW179	R3	20191109_SW184_SW179_mad1CO_30C_Late_01_R3D_D3D_FFC.tif	OID2015812162	991.562
mad1COymEGFP	SW179	R3	20191109_SW184_SW179_mad1CO_30C_Late_01_R3D_D3D_FFC.tif	OID2015812247	1105.52
mad1COymEGFP	SW179	R3	20191109_SW184_SW179_mad1CO_30C_Late_01_R3D_D3D_FFC.tif	OID2015812187	1080.88
mad1COymEGFP	SW179	R3	20191109_SW184_SW179_mad1CO_30C_Late_01_R3D_D3D_FFC.tif	OID2015812200	954.252
mad1COymEGFP	SW179	R3	20191109_SW184_SW179_mad1CO_30C_Late_01_R3D_D3D_FFC.tif	OID201581262	1847.07
mad1COymEGFP	SW179	R3	20191109_SW184_SW179_mad1CO_30C_Late_01_R3D_D3D_FFC.tif	OID201581273	1137.88
mad1COymEGFP	SW179	R3	20191109_SW184_SW179_mad1CO_30C_Late_01_R3D_D3D_FFC.tif	OID2015812102	1065.15
mad1COymEGFP	SW179	R3	20191109_SW184_SW179_mad1CO_30C_Late_01_R3D_D3D_FFC.tif	OID2015812133	1316.68
mad1COymEGFP	SW179	R3	20191109_SW184_SW179_mad1CO_30C_Late_01_R3D_D3D_FFC.tif	OID2015812168	1557.17
mad1COymEGFP	SW179	R3	20191109_SW184_SW179_mad1CO_30C_Late_01_R3D_D3D_FFC.tif	OID2015812206	1265.78
mad1COymEGFP	SW179	R3	20191109_SW184_SW179_mad1CO_30C_Late_01_R3D_D3D_FFC.tif	OID201581239	1977.78
mad1COymEGFP	SW179	R3	20191109_SW184_SW179_mad1CO_30C_Late_01_R3D_D3D_FFC.tif	OID2015812156	1931.48
mad1COymEGFP	SW179	R3	20191109_SW184_SW179_mad1CO_30C_Late_01_R3D_D3D_FFC.tif	OID2015812109	1049.2
mad1COymEGFP	SW179	R3	20191109_SW184_SW179_mad1CO_30C_Late_01_R3D_D3D_FFC.tif	OID201581214	1207.06
mad1COymEGFP	SW179	R3	20191109_SW184_SW179_mad1CO_30C_Late_01_R3D_D3D_FFC.tif	OID2015812232	1066.33
mad1COymEGFP	SW179	R3	20191109_SW184_SW179_mad1CO_30C_Late_01_R3D_D3D_FFC.tif	OID2015812251	1484.18
mad1COymEGFP	SW179	R3	20191109_SW184_SW179_mad1CO_30C_Late_01_R3D_D3D_FFC.tif	OID2015812183	1599.04
mad1COymEGFP	SW179	R3	20191109_SW184_SW179_mad1CO_30C_Late_01_R3D_D3D_FFC.tif	OID201581248	1215.46
mad1COymEGFP	SW179	R3	20191109_SW184_SW179_mad1CO_30C_Late_01_R3D_D3D_FFC.tif	OID201581245	908.325
mad1COymEGFP	SW179	R3	20191109_SW184_SW179_mad1CO_30C_Late_01_R3D_D3D_FFC.tif	OID2015812179	1042.91
mad1COymEGFP	SW179	R3	20191109_SW184_SW179_mad1CO_30C_Late_01_R3D_D3D_FFC.tif	OID2015812104	1069.51
mad1COymEGFP	SW179	R3	20191109_SW184_SW179_mad1CO_30C_Late_01_R3D_D3D_FFC.tif	OID2015812171	1171.71
mad1COymEGFP	SW179	R3	20191109_SW184_SW179_mad1CO_30C_Late_01_R3D_D3D_FFC.tif	OID2015812257	1223.61
mad1COymEGFP	SW179	R3	20191109_SW184_SW179_mad1CO_30C_Late_01_R3D_D3D_FFC.tif	OID2015812207	1292.12
mad1COymEGFP	SW179	R3	20191109_SW184_SW179_mad1CO_30C_Late_01_R3D_D3D_FFC.tif	OID201581287	1176.08
mad1COymEGFP	SW179	R3	20191109_SW184_SW179_mad1CO_30C_Late_01_R3D_D3D_FFC.tif	OID2015812226	932.778
mad1COymEGFP	SW179	R3	20191109_SW184_SW179_mad1CO_30C_Late_01_R3D_D3D_FFC.tif	OID2015812163	1456.82
mad1COymEGFP	SW179	R3	20191109_SW184_SW179_mad1CO_30C_Late_01_R3D_D3D_FFC.tif	OID2015812161	1540.07
mad1COymEGFP	SW179	R3	20191109_SW184_SW179_mad1CO_30C_Late_01_R3D_D3D_FFC.tif	OID2015812152	1248.07
mad1COymEGFP	SW179	R3	20191109_SW184_SW179_mad1CO_30C_Late_01_R3D_D3D_FFC.tif	OID201581228	1434.56
mad1COymEGFP	SW179	R3	20191109_SW184_SW179_mad1CO_30C_Late_01_R3D_D3D_FFC.tif	OID2015812205	821.432
mad1COymEGFP	SW179	R3	20191109_SW184_SW179_mad1CO_30C_Late_01_R3D_D3D_FFC.tif	OID201581254	1240.12
mad1COymEGFP	SW179	R3	20191109_SW184_SW179_mad1CO_30C_Late_01_R3D_D3D_FFC.tif	OID2015812173	1373.31
mad1COymEGFP	SW179	R3	20191109_SW184_SW179_mad1CO_30C_Late_01_R3D_D3D_FFC.tif	OID2015812169	961.202
mad1COymEGFP	SW179	R3	20191109_SW184_SW179_mad1CO_30C_Late_01_R3D_D3D_FFC.tif	OID201581297	983.889
mad1COymEGFP	SW179	R3	20191109_SW184_SW179_mad1CO_30C_Late_01_R3D_D3D_FFC.tif	OID201581252	1578.6
mad1COymEGFP	SW179	R3	20191109_SW184_SW179_mad1CO_30C_Late_01_R3D_D3D_FFC.tif	OID2015812136	1461.58
mad1COymEGFP	SW179	R3	20191109_SW184_SW179_mad1CO_30C_Late_01_R3D_D3D_FFC.tif	OID201581286	1054.97
mad1COymEGFP	SW179	R3	20191109_SW184_SW179_mad1CO_30C_Late_02_R3D_D3D_FFC.tif	OID20159689	1536.05
mad1COymEGFP	SW179	R3	20191109_SW184_SW179_mad1CO_30C_Late_02_R3D_D3D_FFC.tif	OID201596132	1634.87
mad1COymEGFP	SW179	R3	20191109_SW184_SW179_mad1CO_30C_Late_02_R3D_D3D_FFC.tif	OID201596156	1757.73
mad1COymEGFP	SW179	R3	20191109_SW184_SW179_mad1CO_30C_Late_02_R3D_D3D_FFC.tif	OID20159669	932.445
mad1COymEGFP	SW179	R3	20191109_SW184_SW179_mad1CO_30C_Late_02_R3D_D3D_FFC.tif	OID20159614	1412.51
mad1COymEGFP	SW179	R3	20191109_SW184_SW179_mad1CO_30C_Late_02_R3D_D3D_FFC.tif	OID201596124	1441.43
mad1COymEGFP	SW179	R3	20191109_SW184_SW179_mad1CO_30C_Late_02_R3D_D3D_FFC.tif	OID20159645	1533.35
mad1COymEGFP	SW179	R3	20191109_SW184_SW179_mad1CO_30C_Late_02_R3D_D3D_FFC.tif	OID201596247	1900.1
mad1COymEGFP	SW179	R3	20191109_SW184_SW179_mad1CO_30C_Late_02_R3D_D3D_FFC.tif	OID201596157	1592.04
mad1COymEGFP	SW179	R3	20191109_SW184_SW179_mad1CO_30C_Late_02_R3D_D3D_FFC.tif	OID201596271	997.098
mad1COymEGFP	SW179	R3	20191109_SW184_SW179_mad1CO_30C_Late_02_R3D_D3D_FFC.tif	OID201596176	1990.81
mad1COymEGFP	SW179	R3	20191109_SW184_SW179_mad1CO_30C_Late_02_R3D_D3D_FFC.tif	OID201596186	1533.4
mad1COymEGFP	SW179	R3	20191109_SW184_SW179_mad1CO_30C_Late_02_R3D_D3D_FFC.tif	OID20159640	1126.16
mad1COymEGFP	SW179	R3	20191109_SW184_SW179_mad1CO_30C_Late_02_R3D_D3D_FFC.tif	OID201596178	1720.63
mad1COymEGFP	SW179	R3	20191109_SW184_SW179_mad1CO_30C_Late_02_R3D_D3D_FFC.tif	OID20159647	1747.61
mad1COymEGFP	SW179	R3	20191109_SW184_SW179_mad1CO_30C_Late_02_R3D_D3D_FFC.tif	OID201596106	1512.02
mad1COymEGFP	SW179	R3	20191109_SW184_SW179_mad1CO_30C_Late_02_R3D_D3D_FFC.tif	OID201596172	1426.38
mad1COymEGFP	SW179	R3	20191109_SW184_SW179_mad1CO_30C_Late_02_R3D_D3D_FFC.tif	OID201596146	1397.44
mad1COymEGFP	SW179	R3	20191109_SW184_SW179_mad1CO_30C_Late_02_R3D_D3D_FFC.tif	OID201596151	1797.35
mad1COymEGFP	SW179	R3	20191109_SW184_SW179_mad1CO_30C_Late_02_R3D_D3D_FFC.tif	OID201596194	1885.63
mad1COymEGFP	SW179	R3	20191109_SW184_SW179_mad1CO_30C_Late_02_R3D_D3D_FFC.tif	OID20159672	1588.71
mad1COymEGFP	SW179	R3	20191109_SW184_SW179_mad1CO_30C_Late_02_R3D_D3D_FFC.tif	OID201596145	1617.81
mad1COymEGFP	SW179	R3	20191109_SW184_SW179_mad1CO_30C_Late_03_R3D_D3D_FFC.tif	OID201592562	1003.83
mad1COymEGFP	SW179	R3	20191109_SW184_SW179_mad1CO_30C_Late_03_R3D_D3D_FFC.tif	OID201592599	1934.37
mad1COymEGFP	SW179	R3	20191109_SW184_SW179_mad1CO_30C_Late_03_R3D_D3D_FFC.tif	OID20159257	1339.38
mad1COymEGFP	SW179	R3	20191109_SW184_SW179_mad1CO_30C_Late_03_R3D_D3D_FFC.tif	OID2015925178	1407.5
mad1COymEGFP	SW179	R3	20191109_SW184_SW179_mad1CO_30C_Late_03_R3D_D3D_FFC.tif	OID201592560	1634.14
mad1COymEGFP	SW179	R3	20191109_SW184_SW179_mad1CO_30C_Late_03_R3D_D3D_FFC.tif	OID2015925144	1083.42
mad1COymEGFP	SW179	R3	20191109_SW184_SW179_mad1CO_30C_Late_03_R3D_D3D_FFC.tif	OID201592556	1027.24
mad1COymEGFP	SW179	R3	20191109_SW184_SW179_mad1CO_30C_Late_03_R3D_D3D_FFC.tif	OID201592594	2258.03
mad1COymEGFP	SW179	R3	20191109_SW184_SW179_mad1CO_30C_Late_03_R3D_D3D_FFC.tif	OID20159253	1611.65
mad1COymEGFP	SW179	R3	20191109_SW184_SW179_mad1CO_30C_Late_03_R3D_D3D_FFC.tif	OID201592596	1172.89
mad1COymEGFP	SW179	R3	20191109_SW184_SW179_mad1CO_30C_Late_03_R3D_D3D_FFC.tif	OID2015925184	1120.37
mad1COymEGFP	SW179	R3	20191109_SW184_SW179_mad1CO_30C_Late_03_R3D_D3D_FFC.tif	OID2015925140	1337.06
mad1COymEGFP	SW179	R3	20191109_SW184_SW179_mad1CO_30C_Late_03_R3D_D3D_FFC.tif	OID201592571	1447.41
mad1COymEGFP	SW179	R3	20191109_SW184_SW179_mad1CO_30C_Late_03_R3D_D3D_FFC.tif	OID201592574	1242.18
mad1COymEGFP	SW179	R3	20191109_SW184_SW179_mad1CO_30C_Late_03_R3D_D3D_FFC.tif	OID201592570	1574.75
mad1COymEGFP	SW179	R3	20191109_SW184_SW179_mad1CO_30C_Late_03_R3D_D3D_FFC.tif	OID201592569	1690.65
mad1COymEGFP	SW179	R3	20191109_SW184_SW179_mad1CO_30C_Late_03_R3D_D3D_FFC.tif	OID2015925124	1580.17
mad1COymEGFP	SW179	R3	20191109_SW184_SW179_mad1CO_30C_Late_03_R3D_D3D_FFC.tif	OID2015925256	1108.36
mad1COymEGFP	SW179	R3	20191109_SW184_SW179_mad1CO_30C_Late_03_R3D_D3D_FFC.tif	OID2015925103	1414.95
mad1COymEGFP	SW179	R3	20191109_SW184_SW179_mad1CO_30C_Late_03_R3D_D3D_FFC.tif	OID201592547	1138.24
mad1COymEGFP	SW179	R3	20191109_SW184_SW179_mad1CO_30C_Late_03_R3D_D3D_FFC.tif	OID2015925163	1325.8
mad1COymEGFP	SW179	R3	20191109_SW184_SW179_mad1CO_30C_Late_03_R3D_D3D_FFC.tif	OID2015925114	1553.32
mad1COymEGFP	SW179	R3	20191109_SW184_SW179_mad1CO_30C_Late_03_R3D_D3D_FFC.tif	OID201592539	1528.31
mad1COymEGFP	SW179	R3	20191109_SW184_SW179_mad1CO_30C_Late_03_R3D_D3D_FFC.tif	OID2015925235	1654.46
mad1COymEGFP	SW179	R3	20191109_SW184_SW179_mad1CO_30C_Late_03_R3D_D3D_FFC.tif	OID2015925167	1095.48
mad1COymEGFP	SW179	R3	20191109_SW184_SW179_mad1CO_30C_Late_03_R3D_D3D_FFC.tif	OID2015925121	1271.17
mad1COymEGFP	SW179	R3	20191109_SW184_SW179_mad1CO_30C_Late_03_R3D_D3D_FFC.tif	OID201592541	1040.81
mad1COymEGFP	SW179	R3	20191109_SW184_SW179_mad1CO_30C_Late_03_R3D_D3D_FFC.tif	OID2015925234	1399.7
mad1COymEGFP	SW179	R3	20191109_SW184_SW179_mad1CO_30C_Late_03_R3D_D3D_FFC.tif	OID201592513	1438.82
mad1COymEGFP	SW179	R3	20191109_SW184_SW179_mad1CO_30C_Late_03_R3D_D3D_FFC.tif	OID2015925205	1034.31
mad1COymEGFP	SW179	R3	20191109_SW184_SW179_mad1CO_30C_Late_03_R3D_D3D_FFC.tif	OID201592540	1634.68
mad1COymEGFP	SW179	R3	20191109_SW184_SW179_mad1CO_30C_Late_03_R3D_D3D_FFC.tif	OID2015925173	977.41
mad1COymEGFP	SW179	R3	20191109_SW184_SW179_mad1CO_30C_Late_03_R3D_D3D_FFC.tif	OID2015925151	895.354
mad1COymEGFP	SW179	R3	20191109_SW184_SW179_mad1CO_30C_Late_03_R3D_D3D_FFC.tif	OID201592542	1354.81
mad1COymEGFP	SW179	R3	20191109_SW184_SW179_mad1CO_30C_Late_03_R3D_D3D_FFC.tif	OID201592530	1315.2
mad1COymEGFP	SW179	R3	20191109_SW184_SW179_mad1CO_30C_Late_03_R3D_D3D_FFC.tif	OID2015925161	1132.85
mad1COymEGFP	SW179	R3	20191109_SW184_SW179_mad1CO_30C_Late_03_R3D_D3D_FFC.tif	OID2015925233	1417.04
mad1COymEGFP	SW179	R3	20191109_SW184_SW179_mad1CO_30C_Late_03_R3D_D3D_FFC.tif	OID2015925251	1079.81
mad1COymEGFP	SW179	R3	20191109_SW184_SW179_mad1CO_30C_Late_03_R3D_D3D_FFC.tif	OID201592524	1907.41
mad1COymEGFP	SW179	R3	20191109_SW184_SW179_mad1CO_30C_Late_03_R3D_D3D_FFC.tif	OID201592538	1619.14
mad1COymEGFP	SW179	R3	20191109_SW184_SW179_mad1CO_30C_Late_03_R3D_D3D_FFC.tif	OID2015925244	1541.3
mad1COymEGFP	SW179	R3	20191109_SW184_SW179_mad1CO_30C_Late_03_R3D_D3D_FFC.tif	OID2015925132	1201.21
mad1COymEGFP	SW179	R3	20191109_SW184_SW179_mad1CO_30C_Late_03_R3D_D3D_FFC.tif	OID201592563	1817.76
mad1COymEGFP	SW179	R3	20191109_SW184_SW179_mad1CO_30C_Late_03_R3D_D3D_FFC.tif	OID2015925195	929.273
mad1COymEGFP	SW179	R3	20191109_SW184_SW179_mad1CO_30C_Late_03_R3D_D3D_FFC.tif	OID2015925265	1142.57
mad1COymEGFP	SW179	R3	20191109_SW184_SW179_mad1CO_30C_Late_03_R3D_D3D_FFC.tif	OID2015925104	1210.25
mad1COymEGFP	SW179	R3	20191109_SW184_SW179_mad1CO_30C_Late_03_R3D_D3D_FFC.tif	OID201592517	1505.55
mad1COymEGFP	SW179	R3	20191109_SW184_SW179_mad1CO_30C_Late_03_R3D_D3D_FFC.tif	OID201592552	1278.55
mad1COymEGFP	SW179	R3	20191109_SW184_SW179_mad1CO_30C_Late_03_R3D_D3D_FFC.tif	OID2015925158	883.553
mad1COymEGFP	SW179	R3	20191109_SW184_SW179_mad1CO_30C_Late_03_R3D_D3D_FFC.tif	OID2015925112	1303.5
mad1COymEGFP	SW179	R3	20191109_SW184_SW179_mad1CO_30C_Late_03_R3D_D3D_FFC.tif	OID2015925127	1377.5
mad1COymEGFP	SW179	R3	20191109_SW184_SW179_mad1CO_30C_Late_03_R3D_D3D_FFC.tif	OID2015925108	1508.55
mad1COymEGFP	SW179	R3	20191109_SW184_SW179_mad1CO_30C_Late_03_R3D_D3D_FFC.tif	OID2015925164	1275.36
mad1COymEGFP	SW179	R3	20191109_SW184_SW179_mad1CO_30C_Late_03_R3D_D3D_FFC.tif	OID2015925179	1775.71
mad1COymEGFP	SW179	R3	20191109_SW184_SW179_mad1CO_30C_Late_03_R3D_D3D_FFC.tif	OID2015925177	1498.47
mad1COymEGFP	SW179	R3	20191109_SW184_SW179_mad1CO_30C_Late_03_R3D_D3D_FFC.tif	OID2015925194	1092.22
mad1COymEGFP	SW179	R3	20191109_SW184_SW179_mad1CO_30C_Late_03_R3D_D3D_FFC.tif	OID2015925247	1031.21
mad1COymEGFP	SW179	R3	20191109_SW184_SW179_mad1CO_30C_Late_03_R3D_D3D_FFC.tif	OID2015925162	1129.84
mad1COymEGFP	SW179	R3	20191109_SW184_SW179_mad1CO_30C_Late_04_R3D_D3D_FFC.tif	OID20159428	1268.16
mad1COymEGFP	SW179	R3	20191109_SW184_SW179_mad1CO_30C_Late_04_R3D_D3D_FFC.tif	OID2015942170	1053.61
mad1COymEGFP	SW179	R3	20191109_SW184_SW179_mad1CO_30C_Late_04_R3D_D3D_FFC.tif	OID201594255	2048.77
mad1COymEGFP	SW179	R3	20191109_SW184_SW179_mad1CO_30C_Late_04_R3D_D3D_FFC.tif	OID201594275	1116.14
mad1COymEGFP	SW179	R3	20191109_SW184_SW179_mad1CO_30C_Late_04_R3D_D3D_FFC.tif	OID2015942182	900.168
mad1COymEGFP	SW179	R3	20191109_SW184_SW179_mad1CO_30C_Late_04_R3D_D3D_FFC.tif	OID201594235	1120.18
mad1COymEGFP	SW179	R3	20191109_SW184_SW179_mad1CO_30C_Late_04_R3D_D3D_FFC.tif	OID2015942175	1102.42
mad1COymEGFP	SW179	R3	20191109_SW184_SW179_mad1CO_30C_Late_04_R3D_D3D_FFC.tif	OID201594232	1016.32
mad1COymEGFP	SW179	R3	20191109_SW184_SW179_mad1CO_30C_Late_04_R3D_D3D_FFC.tif	OID201594246	1495.05
mad1COymEGFP	SW179	R3	20191109_SW184_SW179_mad1CO_30C_Late_04_R3D_D3D_FFC.tif	OID2015942191	946.133
mad1COymEGFP	SW179	R3	20191109_SW184_SW179_mad1CO_30C_Late_04_R3D_D3D_FFC.tif	OID201594285	850.509
mad1COymEGFP	SW179	R3	20191109_SW184_SW179_mad1CO_30C_Late_04_R3D_D3D_FFC.tif	OID201594281	1355.66
mad1COymEGFP	SW179	R3	20191109_SW184_SW179_mad1CO_30C_Late_04_R3D_D3D_FFC.tif	OID201594261	1508.05
mad1COymEGFP	SW179	R3	20191109_SW184_SW179_mad1CO_30C_Late_04_R3D_D3D_FFC.tif	OID2015942200	1282.6
mad1COymEGFP	SW179	R3	20191109_SW184_SW179_mad1CO_30C_Late_04_R3D_D3D_FFC.tif	OID2015942185	1234.67
mad1COymEGFP	SW179	R3	20191109_SW184_SW179_mad1CO_30C_Late_04_R3D_D3D_FFC.tif	OID201594277	1065.96
mad1COymEGFP	SW179	R3	20191109_SW184_SW179_mad1CO_30C_Late_04_R3D_D3D_FFC.tif	OID201594241	1223.05
mad1COymEGFP	SW179	R3	20191109_SW184_SW179_mad1CO_30C_Late_04_R3D_D3D_FFC.tif	OID2015942160	1407.34
mad1COymEGFP	SW179	R3	20191109_SW184_SW179_mad1CO_30C_Late_04_R3D_D3D_FFC.tif	OID2015942111	1142.55
mad1COymEGFP	SW179	R3	20191109_SW184_SW179_mad1CO_30C_Late_04_R3D_D3D_FFC.tif	OID201594258	1148.29
mad1COymEGFP	SW179	R3	20191109_SW184_SW179_mad1CO_30C_Late_04_R3D_D3D_FFC.tif	OID2015942178	1521.25
mad1COymEGFP	SW179	R3	20191109_SW184_SW179_mad1CO_30C_Late_04_R3D_D3D_FFC.tif	OID2015942109	1419.35
mad1COymEGFP	SW179	R3	20191109_SW184_SW179_mad1CO_30C_Late_04_R3D_D3D_FFC.tif	OID2015942198	1531.26
mad1COymEGFP	SW179	R3	20191109_SW184_SW179_mad1CO_30C_Late_04_R3D_D3D_FFC.tif	OID201594262	1313.93
mad1COymEGFP	SW179	R3	20191109_SW184_SW179_mad1CO_30C_Late_04_R3D_D3D_FFC.tif	OID201594264	1513.26
mad1COymEGFP	SW179	R3	20191109_SW184_SW179_mad1CO_30C_Late_04_R3D_D3D_FFC.tif	OID2015942108	1373.09
mad1COymEGFP	SW179	R3	20191109_SW184_SW179_mad1CO_30C_Late_04_R3D_D3D_FFC.tif	OID201594233	1218.98
mad1COymEGFP	SW179	R3	20191109_SW184_SW179_mad1CO_30C_Late_04_R3D_D3D_FFC.tif	OID201594234	1473.97
mad1COymEGFP	SW179	R3	20191109_SW184_SW179_mad1CO_30C_Late_04_R3D_D3D_FFC.tif	OID2015942142	1188.52
mad1COymEGFP	SW179	R3	20191109_SW184_SW179_mad1CO_30C_Late_04_R3D_D3D_FFC.tif	OID2015942171	1241.96
mad1COymEGFP	SW179	R3	20191109_SW184_SW179_mad1CO_30C_Late_04_R3D_D3D_FFC.tif	OID2015942104	1050.23
mad1COymEGFP	SW179	R3	20191109_SW184_SW179_mad1CO_30C_Late_04_R3D_D3D_FFC.tif	OID2015942115	1078.48
mad1COymEGFP	SW179	R3	20191109_SW184_SW179_mad1CO_30C_Late_04_R3D_D3D_FFC.tif	OID201594278	1126.71
mad1COymEGFP	SW179	R3	20191109_SW184_SW179_mad1CO_30C_Late_04_R3D_D3D_FFC.tif	OID2015942113	1141.1
mad1COymEGFP	SW179	R3	20191109_SW184_SW179_mad1CO_30C_Late_04_R3D_D3D_FFC.tif	OID2015942164	1010.54
mad1COymEGFP	SW179	R3	20191109_SW184_SW179_mad1CO_30C_Late_04_R3D_D3D_FFC.tif	OID2015942138	1384.66
mad1COymEGFP	SW179	R3	20191109_SW184_SW179_mad1CO_30C_Late_04_R3D_D3D_FFC.tif	OID2015942102	1138.15
mad1COymEGFP	SW179	R3	20191109_SW184_SW179_mad1CO_30C_Late_04_R3D_D3D_FFC.tif	OID201594263	1497.47
mad1COymEGFP	SW179	R3	20191109_SW184_SW179_mad1CO_30C_Late_04_R3D_D3D_FFC.tif	OID201594274	1241.7
mad1COymEGFP	SW179	R3	20191109_SW184_SW179_mad1CO_30C_Late_04_R3D_D3D_FFC.tif	OID201594292	1123.11
mad1COymEGFP	SW179	R3	20191109_SW184_SW179_mad1CO_30C_Late_04_R3D_D3D_FFC.tif	OID201594283	1084.46
mad1COymEGFP	SW179	R3	20191109_SW184_SW179_mad1CO_30C_Late_05_R3D_D3D_FFC.tif	OID201510759	1243.08
mad1COymEGFP	SW179	R3	20191109_SW184_SW179_mad1CO_30C_Late_05_R3D_D3D_FFC.tif	OID201510751	1273.81
mad1COymEGFP	SW179	R3	20191109_SW184_SW179_mad1CO_30C_Late_05_R3D_D3D_FFC.tif	OID201510758	1463.94
mad1COymEGFP	SW179	R3	20191109_SW184_SW179_mad1CO_30C_Late_05_R3D_D3D_FFC.tif	OID2015107158	1577
mad1COymEGFP	SW179	R3	20191109_SW184_SW179_mad1CO_30C_Late_05_R3D_D3D_FFC.tif	OID2015107143	765.727
mad1COymEGFP	SW179	R3	20191109_SW184_SW179_mad1CO_30C_Late_05_R3D_D3D_FFC.tif	OID201510717	1249.38
mad1COymEGFP	SW179	R3	20191109_SW184_SW179_mad1CO_30C_Late_05_R3D_D3D_FFC.tif	OID201510778	1247.87
mad1COymEGFP	SW179	R3	20191109_SW184_SW179_mad1CO_30C_Late_05_R3D_D3D_FFC.tif	OID2015107172	1372.66
mad1COymEGFP	SW179	R3	20191109_SW184_SW179_mad1CO_30C_Late_05_R3D_D3D_FFC.tif	OID201510777	1365.06
mad1COymEGFP	SW179	R3	20191109_SW184_SW179_mad1CO_30C_Late_05_R3D_D3D_FFC.tif	OID201510766	1479.8
mad1COymEGFP	SW179	R3	20191109_SW184_SW179_mad1CO_30C_Late_05_R3D_D3D_FFC.tif	OID2015107171	1130.94
mad1COymEGFP	SW179	R3	20191109_SW184_SW179_mad1CO_30C_Late_05_R3D_D3D_FFC.tif	OID2015107162	1640.55
mad1COymEGFP	SW179	R3	20191109_SW184_SW179_mad1CO_30C_Late_05_R3D_D3D_FFC.tif	OID201510793	984.573
mad1COymEGFP	SW179	R3	20191109_SW184_SW179_mad1CO_30C_Late_05_R3D_D3D_FFC.tif	OID201510783	1290.5
mad1COymEGFP	SW179	R3	20191109_SW184_SW179_mad1CO_30C_Late_05_R3D_D3D_FFC.tif	OID201510785	1421.69
mad1COymEGFP	SW179	R3	20191109_SW184_SW179_mad1CO_30C_Late_05_R3D_D3D_FFC.tif	OID2015107110	1404.55
mad1COymEGFP	SW179	R3	20191109_SW184_SW179_mad1CO_30C_Late_05_R3D_D3D_FFC.tif	OID201510794	1805.28
mad1COymEGFP	SW179	R3	20191109_SW184_SW179_mad1CO_30C_Late_05_R3D_D3D_FFC.tif	OID2015107182	1598.97
mad1COymEGFP	SW179	R3	20191109_SW184_SW179_mad1CO_30C_Late_05_R3D_D3D_FFC.tif	OID201510743	1514.68
mad1COymEGFP	SW179	R3	20191109_SW184_SW179_mad1CO_30C_Late_05_R3D_D3D_FFC.tif	OID201510730	1309.58
mad1COymEGFP	SW179	R3	20191109_SW184_SW179_mad1CO_30C_Late_05_R3D_D3D_FFC.tif	OID201510726	1562.16
mad1COymEGFP	SW179	R3	20191109_SW184_SW179_mad1CO_30C_Late_05_R3D_D3D_FFC.tif	OID2015107115	1247.64
mad1COymEGFP	SW179	R3	20191109_SW184_SW179_mad1CO_30C_Late_05_R3D_D3D_FFC.tif	OID2015107187	992.205
mad1COymEGFP	SW179	R3	20191109_SW184_SW179_mad1CO_30C_Late_05_R3D_D3D_FFC.tif	OID201510741	1259.55
mad1COymEGFP	SW179	R3	20191109_SW184_SW179_mad1CO_30C_Late_05_R3D_D3D_FFC.tif	OID201510753	1184.04
mad1COymEGFP	SW179	R3	20191109_SW184_SW179_mad1CO_30C_Late_05_R3D_D3D_FFC.tif	OID201510764	1305.63
mad1COymEGFP	SW179	R3	20191109_SW184_SW179_mad1CO_30C_Late_05_R3D_D3D_FFC.tif	OID201510799	1272.53
mad1COymEGFP	SW179	R3	20191109_SW184_SW179_mad1CO_30C_Late_05_R3D_D3D_FFC.tif	OID2015107189	2185.7
mad1COymEGFP	SW179	R3	20191109_SW184_SW179_mad1CO_30C_Late_05_R3D_D3D_FFC.tif	OID201510733	1255.54
mad1COymEGFP	SW179	R3	20191109_SW184_SW179_mad1CO_30C_Late_05_R3D_D3D_FFC.tif	OID201510740	1551.9
mad1COymEGFP	SW179	R3	20191109_SW184_SW179_mad1CO_30C_Late_05_R3D_D3D_FFC.tif	OID201510767	1261.55
mad1COymEGFP	SW179	R3	20191109_SW184_SW179_mad1CO_30C_Late_05_R3D_D3D_FFC.tif	OID201510728	1439.91
mad1COymEGFP	SW179	R3	20191109_SW184_SW179_mad1CO_30C_Late_05_R3D_D3D_FFC.tif	OID201510792	1092.38
mad1COymEGFP	SW179	R3	20191109_SW184_SW179_mad1CO_30C_Late_05_R3D_D3D_FFC.tif	OID2015107165	1266.18
mad1COymEGFP	SW179	R3	20191109_SW184_SW179_mad1CO_30C_Late_06_R3D_D3D_FFC.tif	OID20151041142	1674.11
mad1COymEGFP	SW179	R3	20191109_SW184_SW179_mad1CO_30C_Late_06_R3D_D3D_FFC.tif	OID20151041187	1447.38
mad1COymEGFP	SW179	R3	20191109_SW184_SW179_mad1CO_30C_Late_06_R3D_D3D_FFC.tif	OID2015104125	2338.6
mad1COymEGFP	SW179	R3	20191109_SW184_SW179_mad1CO_30C_Late_06_R3D_D3D_FFC.tif	OID2015104148	1506.41
mad1COymEGFP	SW179	R3	20191109_SW184_SW179_mad1CO_30C_Late_06_R3D_D3D_FFC.tif	OID20151041154	1147.31
mad1COymEGFP	SW179	R3	20191109_SW184_SW179_mad1CO_30C_Late_06_R3D_D3D_FFC.tif	OID20151041198	1381.53
mad1COymEGFP	SW179	R3	20191109_SW184_SW179_mad1CO_30C_Late_06_R3D_D3D_FFC.tif	OID20151041197	1284.38
mad1COymEGFP	SW179	R3	20191109_SW184_SW179_mad1CO_30C_Late_06_R3D_D3D_FFC.tif	OID20151041107	1753.03
mad1COymEGFP	SW179	R3	20191109_SW184_SW179_mad1CO_30C_Late_06_R3D_D3D_FFC.tif	OID20151041156	1257.31
mad1COymEGFP	SW179	R3	20191109_SW184_SW179_mad1CO_30C_Late_06_R3D_D3D_FFC.tif	OID2015104150	1459.47
mad1COymEGFP	SW179	R3	20191109_SW184_SW179_mad1CO_30C_Late_06_R3D_D3D_FFC.tif	OID20151041123	1219.07
mad1COymEGFP	SW179	R3	20191109_SW184_SW179_mad1CO_30C_Late_06_R3D_D3D_FFC.tif	OID20151041177	1724.26
mad1COymEGFP	SW179	R3	20191109_SW184_SW179_mad1CO_30C_Late_06_R3D_D3D_FFC.tif	OID2015104166	1751.22
mad1COymEGFP	SW179	R3	20191109_SW184_SW179_mad1CO_30C_Late_06_R3D_D3D_FFC.tif	OID2015104188	1320.06
mad1COymEGFP	SW179	R3	20191109_SW184_SW179_mad1CO_30C_Late_06_R3D_D3D_FFC.tif	OID2015104187	1233.12
mad1COymEGFP	SW179	R3	20191109_SW184_SW179_mad1CO_30C_Late_06_R3D_D3D_FFC.tif	OID2015104117	2007.55
mad1COymEGFP	SW179	R3	20191109_SW184_SW179_mad1CO_30C_Late_06_R3D_D3D_FFC.tif	OID20151041120	1337.01
mad1COymEGFP	SW179	R3	20191109_SW184_SW179_mad1CO_30C_Late_06_R3D_D3D_FFC.tif	OID2015104196	1135.43
mad1COymEGFP	SW179	R3	20191109_SW184_SW179_mad1CO_30C_Late_06_R3D_D3D_FFC.tif	OID20151041172	1105.05
mad1COymEGFP	SW179	R3	20191109_SW184_SW179_mad1CO_30C_Late_06_R3D_D3D_FFC.tif	OID20151041146	1068.37
mad1COymEGFP	SW179	R3	20191109_SW184_SW179_mad1CO_30C_Late_06_R3D_D3D_FFC.tif	OID2015104143	1772.64
mad1COymEGFP	SW179	R3	20191109_SW184_SW179_mad1CO_30C_Late_06_R3D_D3D_FFC.tif	OID20151041191	1439.68
mad1COymEGFP	SW179	R3	20191109_SW184_SW179_mad1CO_30C_Late_06_R3D_D3D_FFC.tif	OID20151041179	1270.85
mad1COymEGFP	SW179	R3	20191109_SW184_SW179_mad1CO_30C_Late_06_R3D_D3D_FFC.tif	OID20151041244	1628.13
mad1COymEGFP	SW179	R3	20191109_SW184_SW179_mad1CO_30C_Late_06_R3D_D3D_FFC.tif	OID20151041222	1042.27
mad1COymEGFP	SW179	R3	20191109_SW184_SW179_mad1CO_30C_Late_06_R3D_D3D_FFC.tif	OID20151041137	878.51
mad1COymEGFP	SW179	R3	20191109_SW184_SW179_mad1CO_30C_Late_06_R3D_D3D_FFC.tif	OID20151041214	1407.42
mad1COymEGFP	SW179	R3	20191109_SW184_SW179_mad1CO_30C_Late_06_R3D_D3D_FFC.tif	OID2015104141	1210.64
mad1COymEGFP	SW179	R3	20191109_SW184_SW179_mad1CO_30C_Late_06_R3D_D3D_FFC.tif	OID20151041205	1488.98
mad1COymEGFP	SW179	R3	20191109_SW184_SW179_mad1CO_30C_Late_06_R3D_D3D_FFC.tif	OID2015104133	1442.89
mad1COymEGFP	SW179	R3	20191109_SW184_SW179_mad1CO_30C_Late_06_R3D_D3D_FFC.tif	OID2015104198	1287.78
mad1COymEGFP	SW179	R3	20191109_SW184_SW179_mad1CO_30C_Late_06_R3D_D3D_FFC.tif	OID2015104137	1295.61
mad1COymEGFP	SW179	R3	20191109_SW184_SW179_mad1CO_30C_Late_06_R3D_D3D_FFC.tif	OID20151041186	1349.68
mad1COymEGFP	SW179	R3	20191109_SW184_SW179_mad1CO_30C_Late_06_R3D_D3D_FFC.tif	OID20151041173	1437.01
mad1COymEGFP	SW179	R3	20191109_SW184_SW179_mad1CO_30C_Late_06_R3D_D3D_FFC.tif	OID2015104172	2298.38
mad1COymEGFP	SW179	R3	20191109_SW184_SW179_mad1CO_30C_Late_06_R3D_D3D_FFC.tif	OID20151041125	1764.87
mad1COymEGFP	SW179	R3	20191109_SW184_SW179_mad1CO_30C_Late_06_R3D_D3D_FFC.tif	OID20151041193	1408.51
mad1COymEGFP	SW179	R3	20191109_SW184_SW179_mad1CO_30C_Late_06_R3D_D3D_FFC.tif	OID20151041242	1098.79
mad1COymEGFP	SW179	R3	20191109_SW184_SW179_mad1CO_30C_Late_06_R3D_D3D_FFC.tif	OID20151041235	1135.95
mad1COymEGFP	SW179	R3	20191109_SW184_SW179_mad1CO_30C_Late_06_R3D_D3D_FFC.tif	OID2015104176	1421.8
mad1COymEGFP	SW179	R3	20191109_SW184_SW179_mad1CO_30C_Late_06_R3D_D3D_FFC.tif	OID2015104168	1250.26
mad1COymEGFP	SW179	R3	20191109_SW184_SW179_mad1CO_30C_Late_06_R3D_D3D_FFC.tif	OID20151041185	1492.46
mad1COymEGFP	SW179	R3	20191109_SW184_SW179_mad1CO_30C_Late_06_R3D_D3D_FFC.tif	OID20151041199	1479.05
mad1COymEGFP	SW179	R3	20191109_SW184_SW179_mad1CO_30C_Late_06_R3D_D3D_FFC.tif	OID20151041209	1582.91
mad1COymEGFP	SW179	R3	20191109_SW184_SW179_mad1CO_30C_Late_06_R3D_D3D_FFC.tif	OID20151041225	1230.68
mad1COymEGFP	SW179	R3	20191109_SW184_SW179_mad1CO_30C_Late_06_R3D_D3D_FFC.tif	OID20151041147	1910.22
mad1COymEGFP	SW179	R3	20191109_SW184_SW179_mad1CO_30C_Late_06_R3D_D3D_FFC.tif	OID2015104167	1846.26
mad1COymEGFP	SW179	R3	20191109_SW184_SW179_mad1CO_30C_Late_06_R3D_D3D_FFC.tif	OID20151041138	1507.02
mad1COymEGFP	SW179	R3	20191109_SW184_SW179_mad1CO_30C_Late_07_R3D_D3D_FFC.tif	OID201511190	1584.44
mad1COymEGFP	SW179	R3	20191109_SW184_SW179_mad1CO_30C_Late_07_R3D_D3D_FFC.tif	OID201511194	1043.33
mad1COymEGFP	SW179	R3	20191109_SW184_SW179_mad1CO_30C_Late_07_R3D_D3D_FFC.tif	OID2015111222	1373.73
mad1COymEGFP	SW179	R3	20191109_SW184_SW179_mad1CO_30C_Late_07_R3D_D3D_FFC.tif	OID2015111141	917.329
mad1COymEGFP	SW179	R3	20191109_SW184_SW179_mad1CO_30C_Late_07_R3D_D3D_FFC.tif	OID2015111150	1423.96
mad1COymEGFP	SW179	R3	20191109_SW184_SW179_mad1CO_30C_Late_07_R3D_D3D_FFC.tif	OID2015111165	1050.19
mad1COymEGFP	SW179	R3	20191109_SW184_SW179_mad1CO_30C_Late_07_R3D_D3D_FFC.tif	OID2015111132	1918.14
mad1COymEGFP	SW179	R3	20191109_SW184_SW179_mad1CO_30C_Late_07_R3D_D3D_FFC.tif	OID2015111162	1489.42
mad1COymEGFP	SW179	R3	20191109_SW184_SW179_mad1CO_30C_Late_07_R3D_D3D_FFC.tif	OID201511122	1508.8
mad1COymEGFP	SW179	R3	20191109_SW184_SW179_mad1CO_30C_Late_07_R3D_D3D_FFC.tif	OID2015111105	1151.16
mad1COymEGFP	SW179	R3	20191109_SW184_SW179_mad1CO_30C_Late_07_R3D_D3D_FFC.tif	OID201511163	1554.55
mad1COymEGFP	SW179	R3	20191109_SW184_SW179_mad1CO_30C_Late_07_R3D_D3D_FFC.tif	OID201511185	1205.95
mad1COymEGFP	SW179	R3	20191109_SW184_SW179_mad1CO_30C_Late_07_R3D_D3D_FFC.tif	OID201511152	1048.07
mad1COymEGFP	SW179	R3	20191109_SW184_SW179_mad1CO_30C_Late_07_R3D_D3D_FFC.tif	OID201511178	1294.39
mad1COymEGFP	SW179	R3	20191109_SW184_SW179_mad1CO_30C_Late_07_R3D_D3D_FFC.tif	OID201511168	1227.82
mad1COymEGFP	SW179	R3	20191109_SW184_SW179_mad1CO_30C_Late_07_R3D_D3D_FFC.tif	OID201511195	1630.04
mad1COymEGFP	SW179	R3	20191109_SW184_SW179_mad1CO_30C_Late_07_R3D_D3D_FFC.tif	OID201511154	1354.9
mad1COymEGFP	SW179	R3	20191109_SW184_SW179_mad1CO_30C_Late_07_R3D_D3D_FFC.tif	OID2015111233	1267.89
mad1COymEGFP	SW179	R3	20191109_SW184_SW179_mad1CO_30C_Late_07_R3D_D3D_FFC.tif	OID2015111196	1577.43
mad1COymEGFP	SW179	R3	20191109_SW184_SW179_mad1CO_30C_Late_07_R3D_D3D_FFC.tif	OID201511111	1533.48
mad1COymEGFP	SW179	R3	20191109_SW184_SW179_mad1CO_30C_Late_07_R3D_D3D_FFC.tif	OID2015111125	2087.31
mad1COymEGFP	SW179	R3	20191109_SW184_SW179_mad1CO_30C_Late_07_R3D_D3D_FFC.tif	OID2015111117	1590.89
mad1COymEGFP	SW179	R3	20191109_SW184_SW179_mad1CO_30C_Late_07_R3D_D3D_FFC.tif	OID2015111108	1699.3
mad1COymEGFP	SW179	R3	20191109_SW184_SW179_mad1CO_30C_Late_07_R3D_D3D_FFC.tif	OID2015111192	1657.89
mad1COymEGFP	SW179	R3	20191109_SW184_SW179_mad1CO_30C_Late_07_R3D_D3D_FFC.tif	OID201511156	1850.15
mad1COymEGFP	SW179	R3	20191109_SW184_SW179_mad1CO_30C_Late_07_R3D_D3D_FFC.tif	OID201511132	1407.94
mad1COymEGFP	SW179	R3	20191109_SW184_SW179_mad1CO_30C_Late_07_R3D_D3D_FFC.tif	OID2015111190	1718.95
mad1COymEGFP	SW179	R3	20191109_SW184_SW179_mad1CO_30C_Late_07_R3D_D3D_FFC.tif	OID2015111214	894.413
mad1COymEGFP	SW179	R3	20191109_SW184_SW179_mad1CO_30C_Late_07_R3D_D3D_FFC.tif	OID2015111100	1359.03
mad1COymEGFP	SW179	R3	20191109_SW184_SW179_mad1CO_30C_Late_07_R3D_D3D_FFC.tif	OID2015111161	1240.56
mad1COymEGFP	SW179	R3	20191109_SW184_SW179_mad1CO_30C_Late_07_R3D_D3D_FFC.tif	OID201511181	1107.72
mad1COymEGFP	SW179	R3	20191109_SW184_SW179_mad1CO_30C_Late_07_R3D_D3D_FFC.tif	OID201511131	1153.38
mad1COymEGFP	SW179	R3	20191109_SW184_SW179_mad1CO_30C_Late_07_R3D_D3D_FFC.tif	OID2015111203	1241.13
mad1COymEGFP	SW179	R3	20191109_SW184_SW179_mad1CO_30C_Late_07_R3D_D3D_FFC.tif	OID2015111107	1057.63
mad1COymEGFP	SW179	R3	20191109_SW184_SW179_mad1CO_30C_Late_07_R3D_D3D_FFC.tif	OID2015111257	1413.76
mad1COymEGFP	SW179	R3	20191109_SW184_SW179_mad1CO_30C_Late_07_R3D_D3D_FFC.tif	OID2015111221	2029.43
mad1COymEGFP	SW179	R3	20191109_SW184_SW179_mad1CO_30C_Late_07_R3D_D3D_FFC.tif	OID2015111114	1562.28
mad1COymEGFP	SW179	R3	20191109_SW184_SW179_mad1CO_30C_Late_07_R3D_D3D_FFC.tif	OID2015111230	1303.7
mad1COymEGFP	SW179	R3	20191109_SW184_SW179_mad1CO_30C_Late_07_R3D_D3D_FFC.tif	OID2015111198	1503.71
mad1COymEGFP	SW179	R3	20191109_SW184_SW179_mad1CO_30C_Late_07_R3D_D3D_FFC.tif	OID201511170	1293.09
mad1COymEGFP	SW179	R3	20191109_SW184_SW179_mad1CO_30C_Late_07_R3D_D3D_FFC.tif	OID2015111101	1359.97
mad1COymEGFP	SW179	R3	20191109_SW184_SW179_mad1CO_30C_Late_07_R3D_D3D_FFC.tif	OID201511166	1354.37
mad1COymEGFP	SW179	R3	20191109_SW184_SW179_mad1CO_30C_Late_07_R3D_D3D_FFC.tif	OID2015111171	1423.14
mad1COymEGFP	SW179	R3	20191109_SW184_SW179_mad1CO_30C_Late_07_R3D_D3D_FFC.tif	OID201511173	1740.23
mad1COymEGFP	SW179	R3	20191109_SW184_SW179_mad1CO_30C_Late_07_R3D_D3D_FFC.tif	OID2015111104	1154.3
mad1COymEGFP	SW179	R3	20191109_SW184_SW179_mad1CO_30C_Late_07_R3D_D3D_FFC.tif	OID2015111183	1099.68
mad1COymEGFP	SW179	R3	20191109_SW184_SW179_mad1CO_30C_Late_07_R3D_D3D_FFC.tif	OID2015111124	1364.95
mad1COymEGFP	SW179	R3	20191109_SW184_SW179_mad1CO_30C_Late_07_R3D_D3D_FFC.tif	OID2015111180	1424.77
mad1COymEGFP	SW179	R3	20191109_SW184_SW179_mad1CO_30C_Late_07_R3D_D3D_FFC.tif	OID201511169	1563.08
mad1COymEGFP	SW179	R3	20191109_SW184_SW179_mad1CO_30C_Late_07_R3D_D3D_FFC.tif	OID2015111106	1143.89
mad1COymEGFP	SW179	R3	20191109_SW184_SW179_mad1CO_30C_Late_11_R3D_D3D_FFC.tif	OID2015113962	1303.3
mad1COymEGFP	SW179	R3	20191109_SW184_SW179_mad1CO_30C_Late_11_R3D_D3D_FFC.tif	OID2015113927	1138.29
mad1COymEGFP	SW179	R3	20191109_SW184_SW179_mad1CO_30C_Late_11_R3D_D3D_FFC.tif	OID20151139146	1078.1
mad1COymEGFP	SW179	R3	20191109_SW184_SW179_mad1CO_30C_Late_11_R3D_D3D_FFC.tif	OID2015113952	887.073
mad1COymEGFP	SW179	R3	20191109_SW184_SW179_mad1CO_30C_Late_11_R3D_D3D_FFC.tif	OID20151139126	1450.79
mad1COymEGFP	SW179	R3	20191109_SW184_SW179_mad1CO_30C_Late_11_R3D_D3D_FFC.tif	OID20151139137	1646.26
mad1COymEGFP	SW179	R3	20191109_SW184_SW179_mad1CO_30C_Late_11_R3D_D3D_FFC.tif	OID2015113976	1889.81
mad1COymEGFP	SW179	R3	20191109_SW184_SW179_mad1CO_30C_Late_11_R3D_D3D_FFC.tif	OID2015113951	1078.68
mad1COymEGFP	SW179	R3	20191109_SW184_SW179_mad1CO_30C_Late_11_R3D_D3D_FFC.tif	OID20151139113	1657.23
mad1COymEGFP	SW179	R3	20191109_SW184_SW179_mad1CO_30C_Late_11_R3D_D3D_FFC.tif	OID2015113978	1164.08
mad1COymEGFP	SW179	R3	20191109_SW184_SW179_mad1CO_30C_Late_11_R3D_D3D_FFC.tif	OID20151139157	1072.18
mad1COymEGFP	SW179	R3	20191109_SW184_SW179_mad1CO_30C_Late_11_R3D_D3D_FFC.tif	OID2015113950	1745.48
mad1COymEGFP	SW179	R3	20191109_SW184_SW179_mad1CO_30C_Late_11_R3D_D3D_FFC.tif	OID20151139152	824.107
mad1COymEGFP	SW179	R3	20191109_SW184_SW179_mad1CO_30C_Late_11_R3D_D3D_FFC.tif	OID2015113990	903.73
mad1COymEGFP	SW179	R3	20191109_SW184_SW179_mad1CO_30C_Late_11_R3D_D3D_FFC.tif	OID2015113939	1192.66
mad1COymEGFP	SW179	R3	20191109_SW184_SW179_mad1CO_30C_Late_11_R3D_D3D_FFC.tif	OID2015113992	1902.13
mad1COymEGFP	SW179	R3	20191109_SW184_SW179_mad1CO_30C_Late_11_R3D_D3D_FFC.tif	OID2015113931	1545.54
mad1COymEGFP	SW179	R3	20191109_SW184_SW179_mad1CO_30C_Late_11_R3D_D3D_FFC.tif	OID2015113974	1323.14
mad1COymEGFP	SW179	R3	20191109_SW184_SW179_mad1CO_30C_Late_11_R3D_D3D_FFC.tif	OID2015113954	1809.04
mad1COymEGFP	SW179	R3	20191109_SW184_SW179_mad1CO_30C_Late_11_R3D_D3D_FFC.tif	OID20151139173	1204.36
mad1COymEGFP	SW179	R3	20191109_SW184_SW179_mad1CO_30C_Late_11_R3D_D3D_FFC.tif	OID20151139122	866.131
mad1COymEGFP	SW179	R3	20191109_SW184_SW179_mad1CO_30C_Late_11_R3D_D3D_FFC.tif	OID20151139114	1231.04
mad1COymEGFP	SW179	R3	20191109_SW184_SW179_mad1CO_30C_Late_11_R3D_D3D_FFC.tif	OID20151139109	1683.71
mad1COymEGFP	SW179	R3	20191109_SW184_SW179_mad1CO_30C_Late_11_R3D_D3D_FFC.tif	OID2015113998	1271.82
mad1COymEGFP	SW179	R3	20191109_SW184_SW179_mad1CO_30C_Late_11_R3D_D3D_FFC.tif	OID20151139138	2265.75
mad1COymEGFP	SW179	R3	20191109_SW184_SW179_mad1CO_30C_Late_11_R3D_D3D_FFC.tif	OID20151139107	1010.66
mad1COymEGFP	SW179	R3	20191109_SW184_SW179_mad1CO_30C_Late_11_R3D_D3D_FFC.tif	OID20151139172	1955.99
mad1COymEGFP	SW179	R3	20191109_SW184_SW179_mad1CO_30C_Late_11_R3D_D3D_FFC.tif	OID2015113995	1213.96
mad1COymEGFP	SW179	R3	20191109_SW184_SW179_mad1CO_30C_Late_11_R3D_D3D_FFC.tif	OID2015113929	1161.81
mad1COymEGFP	SW179	R3	20191109_SW184_SW179_mad1CO_30C_Late_11_R3D_D3D_FFC.tif	OID20151139128	1167.28
mad1COymEGFP	SW179	R3	20191109_SW184_SW179_mad1CO_30C_Late_11_R3D_D3D_FFC.tif	OID20151139136	1938.67
mad1COymEGFP	SW179	R3	20191109_SW184_SW179_mad1CO_30C_Late_11_R3D_D3D_FFC.tif	OID2015113977	1738.28
mad1COymEGFP	SW179	R3	20191109_SW184_SW179_mad1CO_30C_Late_12_R3D_D3D_FFC.tif	OID20151151155	1513.04
mad1COymEGFP	SW179	R3	20191109_SW184_SW179_mad1CO_30C_Late_12_R3D_D3D_FFC.tif	OID2015115164	1795.44
mad1COymEGFP	SW179	R3	20191109_SW184_SW179_mad1CO_30C_Late_12_R3D_D3D_FFC.tif	OID20151151168	1353.39
mad1COymEGFP	SW179	R3	20191109_SW184_SW179_mad1CO_30C_Late_12_R3D_D3D_FFC.tif	OID2015115199	1141.66
mad1COymEGFP	SW179	R3	20191109_SW184_SW179_mad1CO_30C_Late_12_R3D_D3D_FFC.tif	OID2015115138	1501.23
mad1COymEGFP	SW179	R3	20191109_SW184_SW179_mad1CO_30C_Late_12_R3D_D3D_FFC.tif	OID20151151177	1034.92
mad1COymEGFP	SW179	R3	20191109_SW184_SW179_mad1CO_30C_Late_12_R3D_D3D_FFC.tif	OID20151151165	1014.93
mad1COymEGFP	SW179	R3	20191109_SW184_SW179_mad1CO_30C_Late_12_R3D_D3D_FFC.tif	OID2015115193	943.581
mad1COymEGFP	SW179	R3	20191109_SW184_SW179_mad1CO_30C_Late_12_R3D_D3D_FFC.tif	OID2015115145	1052.78
mad1COymEGFP	SW179	R3	20191109_SW184_SW179_mad1CO_30C_Late_12_R3D_D3D_FFC.tif	OID20151151174	1120.01
mad1COymEGFP	SW179	R3	20191109_SW184_SW179_mad1CO_30C_Late_12_R3D_D3D_FFC.tif	OID2015115166	1071.19
mad1COymEGFP	SW179	R3	20191109_SW184_SW179_mad1CO_30C_Late_12_R3D_D3D_FFC.tif	OID20151151101	1276.97
mad1COymEGFP	SW179	R3	20191109_SW184_SW179_mad1CO_30C_Late_12_R3D_D3D_FFC.tif	OID20151151157	1078.31
mad1COymEGFP	SW179	R3	20191109_SW184_SW179_mad1CO_30C_Late_12_R3D_D3D_FFC.tif	OID20151151170	1002.79
mad1COymEGFP	SW179	R3	20191109_SW184_SW179_mad1CO_30C_Late_12_R3D_D3D_FFC.tif	OID2015115173	1802.5
mad1COymEGFP	SW179	R3	20191109_SW184_SW179_mad1CO_30C_Late_12_R3D_D3D_FFC.tif	OID20151151111	1346.85
mad1COymEGFP	SW179	R3	20191109_SW184_SW179_mad1CO_30C_Late_12_R3D_D3D_FFC.tif	OID2015115165	1540.62
mad1COymEGFP	SW179	R3	20191109_SW184_SW179_mad1CO_30C_Late_12_R3D_D3D_FFC.tif	OID20151151146	1037.39
mad1COymEGFP	SW179	R3	20191109_SW184_SW179_mad1CO_30C_Late_12_R3D_D3D_FFC.tif	OID2015115162	1586.16
mad1COymEGFP	SW179	R3	20191109_SW184_SW179_mad1CO_30C_Late_12_R3D_D3D_FFC.tif	OID2015115188	1270.56
mad1COymEGFP	SW179	R3	20191109_SW184_SW179_mad1CO_30C_Late_12_R3D_D3D_FFC.tif	OID2015115119	1772.48
mad1COymEGFP	SW179	R3	20191109_SW184_SW179_mad1CO_30C_Late_12_R3D_D3D_FFC.tif	OID20151151100	1870.45
mad1COymEGFP	SW179	R3	20191109_SW184_SW179_mad1CO_30C_Late_12_R3D_D3D_FFC.tif	OID20151151144	1133.04
mad1COymEGFP	SW179	R3	20191109_SW184_SW179_mad1CO_30C_Late_12_R3D_D3D_FFC.tif	OID2015115190	1608.27
mad1COymEGFP	SW179	R3	20191109_SW184_SW179_mad1CO_30C_Late_12_R3D_D3D_FFC.tif	OID20151151153	1207.25
mad1COymEGFP	SW179	R3	20191109_SW184_SW179_mad1CO_30C_Late_12_R3D_D3D_FFC.tif	OID2015115163	1452.08
mad1COymEGFP	SW179	R3	20191109_SW184_SW179_mad1CO_30C_Late_12_R3D_D3D_FFC.tif	OID20151151123	1397.27
mad1COymEGFP	SW179	R3	20191109_SW184_SW179_mad1CO_30C_Late_12_R3D_D3D_FFC.tif	OID20151151127	1365.94
mad1COymEGFP	SW179	R3	20191109_SW184_SW179_mad1CO_30C_Late_12_R3D_D3D_FFC.tif	OID2015115152	819.791
mad1COymEGFP	SW179	R3	20191109_SW184_SW179_mad1CO_30C_Late_12_R3D_D3D_FFC.tif	OID20151151178	991.981
mad1COymEGFP	SW179	R3	20191109_SW184_SW179_mad1CO_30C_Late_12_R3D_D3D_FFC.tif	OID20151151138	1294.19
mad1COymEGFP	SW179	R3	20191109_SW184_SW179_mad1CO_30C_Late_12_R3D_D3D_FFC.tif	OID20151151142	1336.69
mad1COymEGFP	SW179	R3	20191109_SW184_SW179_mad1CO_30C_Late_12_R3D_D3D_FFC.tif	OID20151151131	1080.49
mad1COymEGFP	SW179	R3	20191109_SW184_SW179_mad1CO_30C_Late_12_R3D_D3D_FFC.tif	OID20151151193	1344.94
mad1COymEGFP	SW179	R3	20191109_SW184_SW179_mad1CO_30C_Late_12_R3D_D3D_FFC.tif	OID20151151140	1583.84
mad1COymEGFP	SW179	R3	20191109_SW184_SW179_mad1CO_30C_Late_12_R3D_D3D_FFC.tif	OID20151151114	1671.37
mad1COymEGFP	SW179	R3	20191109_SW184_SW179_mad1CO_30C_Late_12_R3D_D3D_FFC.tif	OID20151151203	1299.13
mad1COymEGFP	SW179	R3	20191109_SW184_SW179_mad1CO_30C_Late_12_R3D_D3D_FFC.tif	OID20151151115	1717.88
mad1COymEGFP	SW179	R3	20191109_SW184_SW179_mad1CO_30C_Late_12_R3D_D3D_FFC.tif	OID2015115198	1143.06
mad1COymEGFP	SW179	R3	20191109_SW184_SW179_mad1CO_30C_Late_12_R3D_D3D_FFC.tif	OID20151151107	1369.94

## Sheet: summary
Genotype	Strain	Dataset	nCells
mad1WTymEGFP	SW178	R1	197
mad1WTymEGFP	SW178	R2	224
mad1COymEGFP	SW179	R2	80
mad1COymEGFP	SW179	R3	377
