# Supplementary material for: Mitotic checkpoint gene expression is tuned by codon usage bias
Source: EMBO J. 2022 Jul 11;41(15):e107896. doi: 10.15252/embj.2021107896 (PMC9340482; doi:10.15252/embj.2021107896)
Supplement: Supplementary file 9 — Source Data for Figure 6 [file EMBJ-41-e107896-s001.zip › source_data_fig6/SourceData_Fig_6F.xlsx]

## Sheet: Sheet1
Source Data for Fig 6F
Analysis of mitotis time in alp7D cells by live-cell microscopy
Tab: data
Variable	Description
Experiment	Experiment ID
Genotype	Cell genotype - wild type (WT) or codon-optimized (co)
Filming	Round of filming in the same experiment
Movie	Movie ID
Cell	Cell ID
Analysis	Whether analysis was automated (YeaZ) or manual
mitTime	Time in mitosis in minutes based on Plo1 localization to spindle-pole bodies
timeLonger	If the cell was already in mitosis at the beginning of the movie (start) or still in mitosis at the end of the movie (end), or whether time was measured precisely (precise)
Tab: summary
Variable	Description
Experiment	Experiment ID
Genotype	Cell genotype - wild type (WT) or codon-optimized (co)
timeLonger	If the cell was already in mitosis at the beginning of the movie (start) or still in mitosis at the end of the movie (end), or whether time was measured precisely (precise)
nCells	Number of cells analyzed

## Sheet: data
Experiment	Genotype	Filming	Movie	Cell	Analysis	mitTime	timeLonger
Exp1	mad1_wt	2	02_01	02_01_01	YeaZ	16.5	precise
Exp1	mad1_wt	2	02_01	02_01_02	YeaZ	78	precise
Exp1	mad1_wt	2	02_01	02_01_03	YeaZ	15	precise
Exp1	mad1_wt	2	02_01	02_01_04	YeaZ	49.5	precise
Exp1	mad1_wt	2	02_01	02_01_06	YeaZ	21	precise
Exp1	mad1_wt	2	02_01	02_01_07	YeaZ	16.5	precise
Exp1	mad1_wt	2	02_01	02_01_08	YeaZ	55.5	end
Exp1	mad1_wt	2	02_01	02_01_09	YeaZ	18	precise
Exp1	mad1_wt	2	02_01	02_01_10	YeaZ	13.5	precise
Exp1	mad1_wt	2	02_01	02_01_12	YeaZ	33	precise
Exp1	mad1_wt	2	02_01	02_01_13	YeaZ	21	precise
Exp1	mad1_wt	2	02_01	02_01_14	YeaZ	19.5	precise
Exp1	mad1_wt	2	02_01	02_01_17	YeaZ	69	end
Exp1	mad1_wt	2	02_01	02_01_21	YeaZ	15	precise
Exp1	mad1_wt	2	02_01	02_01_22	YeaZ	18	precise
Exp1	mad1_wt	2	02_01	02_01_23	YeaZ	30	precise
Exp1	mad1_wt	2	02_01	02_01_24	YeaZ	19.5	precise
Exp1	mad1_wt	2	02_01	02_01_25	YeaZ	25.5	precise
Exp1	mad1_wt	2	02_01	02_01_27	YeaZ	21	precise
Exp1	mad1_wt	2	02_01	02_01_28	YeaZ	16.5	start
Exp1	mad1_wt	2	02_01	02_01_29	YeaZ	22.5	precise
Exp1	mad1_wt	2	02_01	02_01_30	YeaZ	52.5	end
Exp1	mad1_wt	2	02_01	02_01_31	YeaZ	13.5	precise
Exp1	mad1_wt	2	02_02	02_02_00	YeaZ	25.5	precise
Exp1	mad1_wt	2	02_02	02_02_01	YeaZ	37.5	precise
Exp1	mad1_wt	2	02_02	02_02_02	YeaZ	96	end
Exp1	mad1_wt	2	02_02	02_02_03	YeaZ	19.5	precise
Exp1	mad1_wt	2	02_02	02_02_04	YeaZ	16.5	precise
Exp1	mad1_wt	2	02_02	02_02_05	YeaZ	42	end
Exp1	mad1_wt	2	02_02	02_02_06	YeaZ	18	precise
Exp1	mad1_wt	2	02_02	02_02_07	YeaZ	49.5	precise
Exp1	mad1_wt	2	02_02	02_02_08	YeaZ	16.5	precise
Exp1	mad1_wt	2	02_02	02_02_09	YeaZ	34.5	precise
Exp1	mad1_wt	2	02_02	02_02_10	YeaZ	16.5	precise
Exp1	mad1_wt	2	02_02	02_02_11	YeaZ	16.5	precise
Exp1	mad1_wt	2	02_02	02_02_12	YeaZ	31.5	precise
Exp1	mad1_wt	3	03_1	03_1_00	YeaZ	17.4	precise
Exp1	mad1_wt	3	03_1	03_1_01	YeaZ	18.4	precise
Exp1	mad1_wt	3	03_1	03_1_02	YeaZ	19.3	precise
Exp1	mad1_wt	3	03_1	03_1_03	YeaZ	43.1	precise
Exp1	mad1_wt	3	03_1	03_1_04	manual	47.7	precise
Exp1	mad1_wt	3	03_1	03_1_05	manual	14.7	precise
Exp1	mad1_wt	3	03_1	03_1_06	YeaZ	47.7	precise
Exp1	mad1_wt	3	03_1	03_1_08	YeaZ	25.7	precise
Exp1	mad1_wt	3	03_1	03_1_09	manual	104.5	precise
Exp1	mad1_wt	3	03_1	03_1_10	YeaZ	33	precise
Exp1	mad1_wt	3	03_1	03_1_11	manual	18.3	precise
Exp1	mad1_wt	3	03_1	03_1_12	YeaZ	62.4	precise
Exp1	mad1_wt	3	03_1	03_1_13	manual	16.5	precise
Exp1	mad1_wt	3	03_1	03_1_14	YeaZ	17.4	precise
Exp1	mad1_wt	3	03_1	03_1_15	YeaZ	18.4	precise
Exp1	mad1_wt	3	03_1	03_1_16	manual	38.5	precise
Exp1	mad1_wt	3	03_1	03_1_17	YeaZ	14.7	precise
Exp1	mad1_wt	3	03_1	03_1_18	YeaZ	17.4	precise
Exp1	mad1_wt	3	03_1	03_1_19	YeaZ	17.4	precise
Exp1	mad1_wt	3	03_1	03_1_20	YeaZ	18.3	precise
Exp1	mad1_wt	3	03_1	03_1_21	manual	15.6	precise
Exp1	mad1_wt	3	03_1	03_1_22	YeaZ	22.9	precise
Exp1	mad1_wt	3	03_1	03_1_23	YeaZ	46.7	precise
Exp1	mad1_wt	3	03_1	03_1_24	YeaZ	78.9	precise
Exp1	mad1_wt	3	03_1	03_1_25	YeaZ	16.5	precise
Exp1	mad1_wt	3	03_1	03_1_26	manual	34.8	precise
Exp1	mad1_wt	3	03_1	03_1_27	YeaZ	15.6	precise
Exp1	mad1_wt	3	03_1	03_1_28	manual	23.8	precise
Exp1	mad1_wt	3	03_1	03_1_29	YeaZ	19.2	precise
Exp1	mad1_wt	3	03_1	03_1_30	YeaZ	27.5	precise
Exp1	mad1_wt	3	03_1	03_1_31	YeaZ	14.6	precise
Exp1	mad1_wt	3	03_1	03_1_32	YeaZ	13.7	precise
Exp1	mad1_wt	3	03_1	03_1_33	YeaZ	37.5	precise
Exp1	mad1_wt	3	03_1	03_1_34	manual	15.6	precise
Exp1	mad1_wt	3	03_1	03_1_35	manual	15.6	precise
Exp1	mad1_wt	3	03_1	03_1_36	manual	17.4	precise
Exp1	mad1_wt	3	03_1	03_1_37	manual	30.3	end
Exp2	mad1_wt	1	01_1	01_1_00	YeaZ	28	precise
Exp2	mad1_wt	1	01_1	01_1_01	YeaZ	33	precise
Exp2	mad1_wt	1	01_1	01_1_02	YeaZ	19	precise
Exp2	mad1_wt	1	01_1	01_1_03	YeaZ	17	precise
Exp2	mad1_wt	1	01_1	01_1_04	YeaZ	15	precise
Exp2	mad1_wt	1	01_1	01_1_05	YeaZ	17	precise
Exp2	mad1_wt	1	01_1	01_1_06	YeaZ	28	precise
Exp2	mad1_wt	1	01_1	01_1_07	YeaZ	16	precise
Exp2	mad1_wt	1	01_1	01_1_08	YeaZ	17	precise
Exp2	mad1_wt	1	01_1	01_1_09	YeaZ	20	precise
Exp2	mad1_wt	1	01_1	01_1_10	YeaZ	19	precise
Exp2	mad1_wt	1	01_1	01_1_11	YeaZ	22	precise
Exp2	mad1_wt	1	01_1	01_1_12	YeaZ	18	precise
Exp2	mad1_wt	1	01_1	01_1_13	YeaZ	136	end
Exp2	mad1_wt	1	01_1	01_1_14	YeaZ	15	precise
Exp2	mad1_wt	1	01_1	01_1_15	YeaZ	19	precise
Exp2	mad1_wt	1	01_1	01_1_16	YeaZ	18	precise
Exp2	mad1_wt	1	01_1	01_1_17	manual	115	end
Exp2	mad1_wt	1	01_1	01_1_18	YeaZ	19	precise
Exp2	mad1_wt	1	01_1	01_1_19	YeaZ	23	precise
Exp2	mad1_wt	1	01_1	01_1_20	YeaZ	18	precise
Exp2	mad1_wt	1	01_1	01_1_21	manual	134	end
Exp2	mad1_wt	1	01_1	01_1_22	YeaZ	17	precise
Exp2	mad1_wt	1	01_1	01_1_23	manual	17	precise
Exp2	mad1_wt	1	01_1	01_1_24	manual	19	precise
Exp2	mad1_wt	1	01_1	01_1_25	YeaZ	21	precise
Exp2	mad1_wt	1	01_1	01_1_26	YeaZ	18	precise
Exp2	mad1_wt	1	01_1	01_1_27	YeaZ	22	precise
Exp2	mad1_wt	1	01_1	01_1_28	YeaZ	64	precise
Exp2	mad1_wt	1	01_1	01_1_29	YeaZ	20	precise
Exp2	mad1_wt	1	01_1	01_1_30	YeaZ	19	precise
Exp2	mad1_wt	1	01_1	01_1_31	YeaZ	30	precise
Exp2	mad1_wt	1	01_1	01_1_32	YeaZ	15	precise
Exp2	mad1_wt	1	01_1	01_1_33	YeaZ	36	precise
Exp2	mad1_wt	1	01_1	01_1_34	YeaZ	18	precise
Exp2	mad1_wt	1	01_1	01_1_35	YeaZ	13	precise
Exp2	mad1_wt	1	01_1	01_1_36	manual	16	precise
Exp2	mad1_wt	1	01_1	01_1_37	YeaZ	30	precise
Exp2	mad1_wt	1	01_1	01_1_38	YeaZ	18	precise
Exp2	mad1_wt	1	01_1	01_1_39	YeaZ	19	precise
Exp2	mad1_wt	1	01_1	01_1_40	YeaZ	14	precise
Exp2	mad1_wt	1	01_1	01_1_41	manual	13	precise
Exp2	mad1_wt	1	01_1	01_1_42	YeaZ	14	precise
Exp2	mad1_wt	1	01_1	01_1_43	manual	15	precise
Exp2	mad1_wt	1	01_2	01_2_00	YeaZ	15	precise
Exp2	mad1_wt	1	01_2	01_2_01	YeaZ	17	precise
Exp2	mad1_wt	1	01_2	01_2_02	YeaZ	59	precise
Exp2	mad1_wt	1	01_2	01_2_03	YeaZ	126	precise
Exp2	mad1_wt	1	01_2	01_2_04	YeaZ	17	precise
Exp2	mad1_wt	1	01_2	01_2_05	YeaZ	19	precise
Exp2	mad1_wt	1	01_2	01_2_06	YeaZ	16	precise
Exp2	mad1_wt	1	01_2	01_2_07	YeaZ	40	precise
Exp2	mad1_wt	1	01_2	01_2_08	YeaZ	69	precise
Exp2	mad1_wt	1	01_2	01_2_09	YeaZ	17	precise
Exp2	mad1_wt	1	01_2	01_2_10	manual	13	precise
Exp2	mad1_wt	1	01_2	01_2_11	YeaZ	20	precise
Exp2	mad1_wt	1	01_2	01_2_12	YeaZ	81	precise
Exp2	mad1_wt	1	01_2	01_2_13	YeaZ	17	precise
Exp2	mad1_wt	1	01_2	01_2_14	YeaZ	19	precise
Exp2	mad1_wt	1	01_2	01_2_15	YeaZ	15	precise
Exp2	mad1_wt	1	01_2	01_2_16	YeaZ	55	precise
Exp2	mad1_wt	1	01_2	01_2_17	YeaZ	171	end
Exp2	mad1_wt	1	01_2	01_2_18	YeaZ	18	precise
Exp2	mad1_wt	1	01_2	01_2_19	YeaZ	22	precise
Exp2	mad1_wt	1	01_2	01_2_20	manual	17	precise
Exp2	mad1_wt	1	01_2	01_2_21	YeaZ	14	precise
Exp2	mad1_wt	1	01_2	01_2_22	YeaZ	18	precise
Exp2	mad1_wt	1	01_2	01_2_24	manual	13	precise
Exp2	mad1_wt	1	01_2	01_2_25	manual	110	end
Exp2	mad1_wt	1	01_2	01_2_26	YeaZ	27	precise
Exp2	mad1_wt	1	01_2	01_2_27	YeaZ	18	precise
Exp2	mad1_wt	1	01_2	01_2_28	YeaZ	13	precise
Exp2	mad1_wt	1	01_2	01_2_29	manual	17	precise
Exp2	mad1_wt	1	01_2	01_2_30	manual	21	precise
Exp2	mad1_wt	1	01_2	01_2_31	YeaZ	16	precise
Exp2	mad1_wt	1	01_2	01_2_32	manual	46	precise
Exp2	mad1_wt	1	01_2	01_2_33	manual	110	end
Exp2	mad1_wt	1	01_2	01_2_34	manual	15	precise
Exp2	mad1_wt	1	01_2	01_2_35	YeaZ	20	precise
Exp2	mad1_wt	1	01_2	01_2_36	YeaZ	15	precise
Exp2	mad1_wt	2	02_1	02_1_00	YeaZ	18	precise
Exp2	mad1_wt	2	02_1	02_1_01	YeaZ	82	precise
Exp2	mad1_wt	2	02_1	02_1_02	YeaZ	19	precise
Exp2	mad1_wt	2	02_1	02_1_03	YeaZ	18	precise
Exp2	mad1_wt	2	02_1	02_1_04	YeaZ	16	precise
Exp2	mad1_wt	2	02_1	02_1_05	YeaZ	29	precise
Exp2	mad1_wt	2	02_1	02_1_06	YeaZ	48	precise
Exp2	mad1_wt	2	02_1	02_1_07	YeaZ	16	precise
Exp2	mad1_wt	2	02_1	02_1_08	YeaZ	18	precise
Exp2	mad1_wt	2	02_1	02_1_09	manual	31	precise
Exp2	mad1_wt	2	02_1	02_1_10	YeaZ	64	precise
Exp2	mad1_wt	2	02_1	02_1_11	YeaZ	14	precise
Exp2	mad1_wt	2	02_1	02_1_12	YeaZ	18	precise
Exp2	mad1_wt	2	02_1	02_1_13	YeaZ	75	precise
Exp2	mad1_wt	2	02_1	02_1_14	YeaZ	61	precise
Exp2	mad1_wt	2	02_1	02_1_15	YeaZ	21	precise
Exp2	mad1_wt	2	02_1	02_1_16	YeaZ	73	precise
Exp2	mad1_wt	2	02_1	02_1_17	YeaZ	19	precise
Exp2	mad1_wt	2	02_1	02_1_18	YeaZ	19	precise
Exp2	mad1_wt	2	02_1	02_1_19	YeaZ	23	precise
Exp2	mad1_wt	2	02_1	02_1_20	YeaZ	38	precise
Exp2	mad1_wt	2	02_1	02_1_21	manual	104	precise
Exp2	mad1_wt	2	02_1	02_1_22	YeaZ	19	precise
Exp2	mad1_wt	2	02_1	02_1_23	YeaZ	48	precise
Exp2	mad1_wt	2	02_1	02_1_24	YeaZ	14	precise
Exp2	mad1_wt	2	02_1	02_1_25	manual	16	precise
Exp2	mad1_wt	2	02_1	02_1_26	YeaZ	110	end
Exp2	mad1_wt	2	02_1	02_1_27	YeaZ	33	precise
Exp2	mad1_wt	2	02_1	02_1_28	YeaZ	14	precise
Exp2	mad1_wt	2	02_1	02_1_29	manual	30	precise
Exp2	mad1_wt	2	02_1	02_1_30	YeaZ	18	precise
Exp2	mad1_wt	2	02_1	02_1_31	YeaZ	24	precise
Exp2	mad1_wt	2	02_1	02_1_32	YeaZ	77	precise
Exp2	mad1_wt	2	02_1	02_1_33	YeaZ	20	precise
Exp2	mad1_wt	2	02_1	02_1_34	YeaZ	17	precise
Exp2	mad1_wt	2	02_1	02_1_35	YeaZ	21	precise
Exp2	mad1_wt	2	02_1	02_1_36	YeaZ	25	precise
Exp2	mad1_wt	2	02_1	02_1_37	YeaZ	28	precise
Exp2	mad1_wt	2	02_1	02_1_38	manual	40	precise
Exp2	mad1_wt	2	02_1	02_1_39	YeaZ	18	precise
Exp2	mad1_wt	2	02_1	02_1_40	YeaZ	18	precise
Exp2	mad1_wt	2	02_1	02_1_41	manual	61	precise
Exp2	mad1_wt	2	02_1	02_1_42	YeaZ	17	precise
Exp2	mad1_wt	2	02_1	02_1_43	YeaZ	17	precise
Exp2	mad1_wt	2	02_1	02_1_44	manual	15	precise
Exp2	mad1_wt	2	02_1	02_1_45	YeaZ	19	precise
Exp1	mad1_co	2	02_03	02_03_00	YeaZ	21	precise
Exp1	mad1_co	2	02_03	02_03_01	YeaZ	72	precise
Exp1	mad1_co	2	02_03	02_03_02	YeaZ	13.5	precise
Exp1	mad1_co	2	02_03	02_03_03	YeaZ	25.5	precise
Exp1	mad1_co	2	02_03	02_03_04	YeaZ	19.5	precise
Exp1	mad1_co	2	02_03	02_03_05	YeaZ	22.5	precise
Exp1	mad1_co	2	02_03	02_03_06	YeaZ	28.5	end
Exp1	mad1_co	2	02_03	02_03_07	YeaZ	21	precise
Exp1	mad1_co	2	02_03	02_03_08	YeaZ	19.5	precise
Exp1	mad1_co	2	02_03	02_03_09	YeaZ	15	precise
Exp1	mad1_co	2	02_03	02_03_10	YeaZ	30	precise
Exp1	mad1_co	2	02_03	02_03_11	YeaZ	33	precise
Exp1	mad1_co	2	02_03	02_03_12	YeaZ	15	precise
Exp1	mad1_co	2	02_03	02_03_13	YeaZ	49.5	precise
Exp1	mad1_co	2	02_03	02_03_14	YeaZ	21	precise
Exp1	mad1_co	2	02_03	02_03_15	YeaZ	19.5	precise
Exp1	mad1_co	2	02_04	02_04_00	YeaZ	22.4	start
Exp1	mad1_co	2	02_04	02_04_01	YeaZ	19.4	start
Exp1	mad1_co	2	02_04	02_04_02	YeaZ	21	precise
Exp1	mad1_co	2	02_04	02_04_03	YeaZ	66	precise
Exp1	mad1_co	2	02_04	02_04_04	YeaZ	27	precise
Exp1	mad1_co	2	02_04	02_04_05	YeaZ	19.5	precise
Exp1	mad1_co	2	02_04	02_04_06	YeaZ	25.5	precise
Exp1	mad1_co	2	02_04	02_04_07	YeaZ	21	precise
Exp1	mad1_co	2	02_04	02_04_08	YeaZ	22.5	precise
Exp1	mad1_co	2	02_04	02_04_09	YeaZ	13.5	precise
Exp1	mad1_co	2	02_04	02_04_10	YeaZ	24	precise
Exp1	mad1_co	2	02_04	02_04_11	YeaZ	16.5	precise
Exp1	mad1_co	2	02_04	02_04_12	YeaZ	15	precise
Exp1	mad1_co	2	02_04	02_04_14	YeaZ	18	precise
Exp1	mad1_co	2	02_04	02_04_16	YeaZ	30	precise
Exp1	mad1_co	2	02_04	02_04_17	YeaZ	18	precise
Exp1	mad1_co	2	02_04	02_04_18	YeaZ	15	precise
Exp1	mad1_co	2	02_04	02_04_19	YeaZ	21	precise
Exp1	mad1_co	2	02_04	02_04_20	YeaZ	10.5	precise
Exp1	mad1_co	2	02_04	02_04_21	YeaZ	27	precise
Exp1	mad1_co	2	02_04	02_04_22	YeaZ	25.5	precise
Exp1	mad1_co	2	02_04	02_04_23	YeaZ	18	precise
Exp1	mad1_co	2	02_04	02_04_24	YeaZ	16.5	precise
Exp1	mad1_co	2	02_04	02_04_25	YeaZ	22.5	precise
Exp1	mad1_co	2	02_04	02_04_26	YeaZ	18	precise
Exp1	mad1_co	2	02_04	02_04_27	YeaZ	16.5	precise
Exp1	mad1_co	2	02_04	02_04_28	YeaZ	18	precise
Exp1	mad1_co	2	02_04	02_04_31	YeaZ	15	precise
Exp1	mad1_co	2	02_04	02_04_32	YeaZ	21	precise
Exp1	mad1_co	2	02_04	02_04_33	YeaZ	37.5	precise
Exp1	mad1_co	2	02_04	02_04_34	YeaZ	25.5	end
Exp1	mad1_co	2	02_04	02_04_35	YeaZ	18	precise
Exp1	mad1_co	2	02_04	02_04_36	YeaZ	15	precise
Exp1	mad1_co	2	02_04	02_04_37	YeaZ	18	precise
Exp1	mad1_co	2	02_04	02_04_38	YeaZ	39	precise
Exp1	mad1_co	3	03_2	03_2_00	YeaZ	16.5	precise
Exp1	mad1_co	3	03_2	03_2_01	YeaZ	18.3	precise
Exp1	mad1_co	3	03_2	03_2_02	YeaZ	32.1	precise
Exp1	mad1_co	3	03_2	03_2_03	YeaZ	18.4	precise
Exp1	mad1_co	3	03_2	03_2_04	YeaZ	20.2	precise
Exp1	mad1_co	3	03_2	03_2_05	YeaZ	19.2	precise
Exp1	mad1_co	3	03_2	03_2_06	YeaZ	18.4	precise
Exp1	mad1_co	3	03_2	03_2_07	YeaZ	19.2	precise
Exp1	mad1_co	3	03_2	03_2_08	YeaZ	41.2	precise
Exp1	mad1_co	3	03_2	03_2_09	YeaZ	16.5	precise
Exp1	mad1_co	3	03_2	03_2_10	YeaZ	19.2	precise
Exp1	mad1_co	3	03_2	03_2_11	YeaZ	18.4	precise
Exp1	mad1_co	3	03_2	03_2_12	manual	16.5	precise
Exp1	mad1_co	3	03_2	03_2_13	YeaZ	20.2	precise
Exp1	mad1_co	3	03_2	03_2_14	YeaZ	18.4	precise
Exp1	mad1_co	3	03_2	03_2_15	YeaZ	64.2	precise
Exp1	mad1_co	3	03_2	03_2_16	YeaZ	14.7	precise
Exp1	mad1_co	3	03_2	03_2_17	YeaZ	16.5	precise
Exp1	mad1_co	3	03_2	03_2_18	YeaZ	13.7	precise
Exp1	mad1_co	3	03_2	03_2_19	YeaZ	16.5	precise
Exp1	mad1_co	3	03_2	03_2_20	YeaZ	20.1	precise
Exp1	mad1_co	3	03_2	03_2_21	YeaZ	17.4	precise
Exp1	mad1_co	3	03_2	03_2_22	YeaZ	50.4	precise
Exp1	mad1_co	3	03_2	03_2_23	YeaZ	29.3	precise
Exp1	mad1_co	3	03_2	03_2_24	YeaZ	19.2	precise
Exp1	mad1_co	3	03_2	03_2_25	YeaZ	68.7	precise
Exp1	mad1_co	3	03_2	03_2_26	YeaZ	18.4	precise
Exp1	mad1_co	3	03_2	03_2_27	manual	37.6	precise
Exp1	mad1_co	3	03_2	03_2_28	YeaZ	16.5	precise
Exp1	mad1_co	3	03_2	03_2_29	YeaZ	17.4	precise
Exp1	mad1_co	3	03_2	03_2_30	YeaZ	30.3	precise
Exp1	mad1_co	3	03_2	03_2_31	YeaZ	16.5	precise
Exp1	mad1_co	3	03_2	03_2_32	YeaZ	44	precise
Exp1	mad1_co	3	03_2	03_2_33	YeaZ	13.8	precise
Exp1	mad1_co	3	03_2	03_2_34	YeaZ	15.6	precise
Exp1	mad1_co	3	03_2	03_2_35	manual	20.2	precise
Exp1	mad1_co	3	03_2	03_2_36	YeaZ	18.3	precise
Exp1	mad1_co	3	03_2	03_2_37	manual	19.2	precise
Exp1	mad1_co	3	03_2	03_2_38	manual	25.7	precise
Exp1	mad1_co	3	03_2	03_2_39	YeaZ	17.4	precise
Exp1	mad1_co	3	03_2	03_2_40	YeaZ	15.6	precise
Exp1	mad1_co	3	03_2	03_2_41	manual	18.3	precise
Exp1	mad1_co	3	03_2	03_2_43	manual	15.6	precise
Exp2	mad1_co	1	01_3	01_3_00	YeaZ	16	precise
Exp2	mad1_co	1	01_3	01_3_01	manual	26.9	end
Exp2	mad1_co	1	01_3	01_3_02	YeaZ	16	precise
Exp2	mad1_co	1	01_3	01_3_03	YeaZ	20	precise
Exp2	mad1_co	1	01_3	01_3_05	YeaZ	16	precise
Exp2	mad1_co	1	01_3	01_3_06	YeaZ	20	precise
Exp2	mad1_co	1	01_3	01_3_07	manual	13	precise
Exp2	mad1_co	1	01_3	01_3_08	YeaZ	18	precise
Exp2	mad1_co	1	01_3	01_3_09	manual	13	precise
Exp2	mad1_co	1	01_3	01_3_10	YeaZ	19	precise
Exp2	mad1_co	1	01_3	01_3_11	YeaZ	20	precise
Exp2	mad1_co	1	01_3	01_3_12	YeaZ	21	precise
Exp2	mad1_co	1	01_3	01_3_13	manual	117	precise
Exp2	mad1_co	1	01_3	01_3_14	YeaZ	19	precise
Exp2	mad1_co	1	01_3	01_3_15	YeaZ	62	precise
Exp2	mad1_co	1	01_3	01_3_16	YeaZ	15	precise
Exp2	mad1_co	1	01_3	01_3_17	manual	18	precise
Exp2	mad1_co	1	01_3	01_3_18	YeaZ	31	precise
Exp2	mad1_co	1	01_3	01_3_19	YeaZ	46	precise
Exp2	mad1_co	1	01_3	01_3_20	YeaZ	21	precise
Exp2	mad1_co	1	01_3	01_3_21	YeaZ	18	precise
Exp2	mad1_co	1	01_3	01_3_22	YeaZ	13	precise
Exp2	mad1_co	1	01_3	01_3_23	YeaZ	47	precise
Exp2	mad1_co	1	01_3	01_3_24	YeaZ	15	precise
Exp2	mad1_co	1	01_3	01_3_25	YeaZ	20	precise
Exp2	mad1_co	1	01_3	01_3_26	YeaZ	15	precise
Exp2	mad1_co	1	01_3	01_3_27	YeaZ	20	precise
Exp2	mad1_co	1	01_3	01_3_28	YeaZ	38	precise
Exp2	mad1_co	1	01_3	01_3_29	YeaZ	20	precise
Exp2	mad1_co	1	01_3	01_3_30	YeaZ	15	precise
Exp2	mad1_co	1	01_3	01_3_31	YeaZ	14	precise
Exp2	mad1_co	1	01_3	01_3_32	YeaZ	18	precise
Exp2	mad1_co	1	01_3	01_3_33	YeaZ	18	precise
Exp2	mad1_co	1	01_3	01_3_34	YeaZ	22	precise
Exp2	mad1_co	1	01_3	01_3_35	YeaZ	17	precise
Exp2	mad1_co	1	01_3	01_3_36	manual	14	precise
Exp2	mad1_co	1	01_3	01_3_37	YeaZ	17	precise
Exp2	mad1_co	1	01_3	01_3_38	YeaZ	79	end
Exp2	mad1_co	1	01_3	01_3_39	YeaZ	16	precise
Exp2	mad1_co	1	01_3	01_3_40	manual	15	precise
Exp2	mad1_co	1	01_3	01_3_41	YeaZ	14	precise
Exp2	mad1_co	1	01_3	01_3_42	YeaZ	52	precise
Exp2	mad1_co	1	01_3	01_3_43	manual	16	precise
Exp2	mad1_co	1	01_3	01_3_44	YeaZ	18	precise
Exp2	mad1_co	1	01_3	01_3_45	YeaZ	16	precise
Exp2	mad1_co	1	01_3	01_3_46	YeaZ	18	precise
Exp2	mad1_co	1	01_3	01_3_47	YeaZ	14	precise
Exp2	mad1_co	1	01_3	01_3_48	YeaZ	17	precise
Exp2	mad1_co	1	01_3	01_3_49	YeaZ	12	precise
Exp2	mad1_co	1	01_3	01_3_50	manual	20	precise
Exp2	mad1_co	1	01_4	01_4_00	YeaZ	17	precise
Exp2	mad1_co	1	01_4	01_4_01	YeaZ	15	precise
Exp2	mad1_co	1	01_4	01_4_02	manual	40	precise
Exp2	mad1_co	1	01_4	01_4_03	YeaZ	20	precise
Exp2	mad1_co	1	01_4	01_4_04	YeaZ	18	precise
Exp2	mad1_co	1	01_4	01_4_05	YeaZ	18	precise
Exp2	mad1_co	1	01_4	01_4_06	YeaZ	20	precise
Exp2	mad1_co	1	01_4	01_4_07	YeaZ	18	precise
Exp2	mad1_co	1	01_4	01_4_08	YeaZ	21	precise
Exp2	mad1_co	1	01_4	01_4_09	YeaZ	18	precise
Exp2	mad1_co	1	01_4	01_4_10	YeaZ	17	precise
Exp2	mad1_co	1	01_4	01_4_11	YeaZ	35	precise
Exp2	mad1_co	1	01_4	01_4_12	YeaZ	16	precise
Exp2	mad1_co	1	01_4	01_4_13	YeaZ	48	precise
Exp2	mad1_co	1	01_4	01_4_14	YeaZ	15	precise
Exp2	mad1_co	1	01_4	01_4_15	YeaZ	54	precise
Exp2	mad1_co	1	01_4	01_4_16	YeaZ	106	precise
Exp2	mad1_co	1	01_4	01_4_17	YeaZ	25	precise
Exp2	mad1_co	1	01_4	01_4_18	YeaZ	21	precise
Exp2	mad1_co	1	01_4	01_4_19	manual	14	precise
Exp2	mad1_co	1	01_4	01_4_20	YeaZ	35	precise
Exp2	mad1_co	1	01_4	01_4_21	YeaZ	22	precise
Exp2	mad1_co	1	01_4	01_4_22	manual	17	precise
Exp2	mad1_co	1	01_4	01_4_23	manual	17	precise
Exp2	mad1_co	1	01_4	01_4_24	YeaZ	20	precise
Exp2	mad1_co	1	01_4	01_4_25	YeaZ	17	precise
Exp2	mad1_co	1	01_4	01_4_26	YeaZ	25	precise
Exp2	mad1_co	1	01_4	01_4_27	manual	17	precise
Exp2	mad1_co	1	01_4	01_4_28	YeaZ	18	precise
Exp2	mad1_co	1	01_4	01_4_29	manual	16	precise
Exp2	mad1_co	1	01_4	01_4_30	YeaZ	33	precise
Exp2	mad1_co	1	01_4	01_4_31	manual	13	precise
Exp2	mad1_co	1	01_4	01_4_32	YeaZ	24	precise
Exp2	mad1_co	1	01_4	01_4_33	manual	19	precise
Exp2	mad1_co	1	01_4	01_4_34	manual	14	precise
Exp2	mad1_co	1	01_4	01_4_35	YeaZ	16	precise
Exp2	mad1_co	1	01_4	01_4_36	YeaZ	15	precise
Exp2	mad1_co	1	01_4	01_4_37	YeaZ	20	precise
Exp2	mad1_co	1	01_4	01_4_38	YeaZ	102	precise
Exp2	mad1_co	1	01_4	01_4_39	manual	16	precise
Exp2	mad1_co	1	01_4	01_4_40	YeaZ	17	precise
Exp2	mad1_co	1	01_4	01_4_41	YeaZ	18	precise
Exp2	mad1_co	1	01_4	01_4_42	YeaZ	19	precise
Exp2	mad1_co	1	01_4	01_4_43	YeaZ	15	precise
Exp2	mad1_co	1	01_4	01_4_44	YeaZ	30	precise
Exp2	mad1_co	1	01_4	01_4_45	YeaZ	12	precise
Exp2	mad1_co	1	01_4	01_4_46	YeaZ	26	precise
Exp2	mad1_co	1	01_4	01_4_47	manual	14	precise
Exp2	mad1_co	1	01_4	01_4_48	manual	13	precise
Exp2	mad1_co	1	01_4	01_4_49	manual	10	precise
Exp2	mad1_co	1	01_4	01_4_50	YeaZ	16	precise
Exp2	mad1_co	1	01_4	01_4_51	YeaZ	8	precise
Exp2	mad1_co	1	01_4	01_4_52	YeaZ	18	precise
Exp2	mad1_co	2	02_2	02_2_00	YeaZ	17	precise
Exp2	mad1_co	2	02_2	02_2_01	manual	63	precise
Exp2	mad1_co	2	02_2	02_2_02	YeaZ	18	precise
Exp2	mad1_co	2	02_2	02_2_03	YeaZ	18	precise
Exp2	mad1_co	2	02_2	02_2_04	YeaZ	15	precise
Exp2	mad1_co	2	02_2	02_2_05	YeaZ	32	precise
Exp2	mad1_co	2	02_2	02_2_06	YeaZ	15	precise
Exp2	mad1_co	2	02_2	02_2_07	manual	14	precise
Exp2	mad1_co	2	02_2	02_2_08	YeaZ	55	precise
Exp2	mad1_co	2	02_2	02_2_09	manual	15	precise
Exp2	mad1_co	2	02_2	02_2_10	YeaZ	36	precise
Exp2	mad1_co	2	02_2	02_2_11	YeaZ	17	precise
Exp2	mad1_co	2	02_2	02_2_12	manual	14	precise
Exp2	mad1_co	2	02_2	02_2_13	manual	58	precise
Exp2	mad1_co	2	02_2	02_2_14	manual	16	precise
Exp2	mad1_co	2	02_2	02_2_15	manual	21	precise
Exp2	mad1_co	2	02_2	02_2_16	YeaZ	25	precise
Exp2	mad1_co	2	02_2	02_2_17	YeaZ	15	precise
Exp2	mad1_co	2	02_2	02_2_18	YeaZ	19	precise
Exp2	mad1_co	2	02_2	02_2_19	YeaZ	26	precise
Exp2	mad1_co	2	02_2	02_2_20	manual	20	precise
Exp2	mad1_co	2	02_2	02_2_21	YeaZ	20	precise
Exp2	mad1_co	2	02_2	02_2_22	YeaZ	57	precise
Exp2	mad1_co	2	02_2	02_2_23	manual	12	precise
Exp2	mad1_co	2	02_2	02_2_24	YeaZ	10	precise
Exp2	mad1_co	2	02_2	02_2_25	YeaZ	20	precise
Exp2	mad1_co	2	02_2	02_2_26	YeaZ	15	precise
Exp2	mad1_co	2	02_2	02_2_27	YeaZ	21	precise
Exp2	mad1_co	2	02_2	02_2_28	YeaZ	16	precise
Exp2	mad1_co	2	02_2	02_2_29	YeaZ	17	precise
Exp2	mad1_co	2	02_2	02_2_30	YeaZ	22	precise
Exp2	mad1_co	2	02_2	02_2_31	YeaZ	27	precise
Exp2	mad1_co	2	02_2	02_2_32	YeaZ	27	precise
Exp2	mad1_co	2	02_2	02_2_33	YeaZ	17	precise
Exp2	mad1_co	2	02_2	02_2_34	manual	38	precise
Exp2	mad1_co	2	02_2	02_2_35	manual	15	precise
Exp2	mad1_co	2	02_2	02_2_36	YeaZ	17	precise
Exp2	mad1_co	2	02_2	02_2_37	YeaZ	71	precise
Exp2	mad1_co	2	02_2	02_2_38	YeaZ	16	precise
Exp2	mad1_co	2	02_2	02_2_40	manual	14	precise
Exp2	mad1_co	2	02_2	02_2_41	YeaZ	22	precise
Exp2	mad1_co	2	02_2	02_2_42	manual	12	precise
Exp2	mad1_co	2	02_2	02_2_43	YeaZ	23	precise
Exp2	mad1_co	2	02_2	02_2_44	manual	21	precise
Exp2	mad1_co	2	02_2	02_2_45	manual	20	precise
Exp2	mad1_co	2	02_2	02_2_46	manual	18	precise
Exp2	mad1_co	2	02_2	02_2_47	manual	22	precise
Exp2	mad1_co	2	02_2	02_2_48	YeaZ	12	precise
Exp2	mad1_co	2	02_2	02_2_49	manual	13	precise

## Sheet: summary
Experiment	Genotype	timeLonger	nCells
Exp1	mad1_wt	precise	66
Exp1	mad1_wt	start	1
Exp1	mad1_wt	end	6
Exp1	mad1_co	precise	90
Exp1	mad1_co	start	2
Exp1	mad1_co	end	2
Exp2	mad1_wt	precise	119
Exp2	mad1_wt	end	7
Exp2	mad1_co	precise	150
Exp2	mad1_co	end	2
