# Supplementary material for: Mitotic checkpoint gene expression is tuned by codon usage bias
Source: EMBO J. 2022 Jul 11;41(15):e107896. doi: 10.15252/embj.2021107896 (PMC9340482; doi:10.15252/embj.2021107896)
Supplement: Supplementary file 10 — Source Data for Figure 7 [file EMBJ-41-e107896-s003.zip]

Archive with 14 entries (13 files):
- source_data_fig7/
- __MACOSX/._source_data_fig7
- source_data_fig7/SourceData_Fig_7A_7C.xlsx
- __MACOSX/source_data_fig7/._SourceData_Fig_7A_7C.xlsx
- source_data_fig7/SourceData_Fig_7A_uncropped.pdf
- __MACOSX/source_data_fig7/._SourceData_Fig_7A_uncropped.pdf
- source_data_fig7/SourceData_Fig_7C_uncropped.pdf
- __MACOSX/source_data_fig7/._SourceData_Fig_7C_uncropped.pdf
- source_data_fig7/SourceData_Fig_7D_uncropped.pdf
- __MACOSX/source_data_fig7/._SourceData_Fig_7D_uncropped.pdf
- source_data_fig7/SourceData_Fig_7EF_EV6D_intensities.xlsx
- __MACOSX/source_data_fig7/._SourceData_Fig_7EF_EV6D_intensities.xlsx
- source_data_fig7/SourceData_Fig_7E_counts.xlsx
- __MACOSX/source_data_fig7/._SourceData_Fig_7E_counts.xlsx
