# Supplementary material for: Mitotic checkpoint gene expression is tuned by codon usage bias
Source: EMBO J. 2022 Jul 11;41(15):e107896. doi: 10.15252/embj.2021107896 (PMC9340482; doi:10.15252/embj.2021107896)
Supplement: Supplementary file 10 — Source Data for Figure 7 [file EMBJ-41-e107896-s003.zip › source_data_fig7/SourceData_Fig_7A_7C.xlsx]

## Sheet: Sheet1
Source Data for Figures 7A and 7C (bottom)
Expected and observed ratios between two different Mad1 isoforms in immunoprecipitations or pull-downs
Variable	Description
Date	Experiment date
Ploidy	Ploidy of the strain (haploid or diploid)
Strain	Strain ID
Construct_A	Longer Mad1 isoform
Construct_B	Shorter Mad1 isoform
PD	Immunoprecipitation or pull-down performed
inputRatio_AtoB	Ratio between longer and shorter isoform in the cell extract
expectedPD_AtoB	Expected ratio between longer and shorter isoform when precipitating the longer
measuredPD_AtoB	Measured ratio between longer and shorter isoform when precipitating the longer
expectedPD_BtoA	Expected ratio between shorter and longer isoform when precipitating the shorter
measuredPD_BtoA	Measured ratio between shorter and longer isoform when precipitating the shorter

## Sheet: data
Date	Ploidy	Strain	Construct_A	Construct_B	PD	inputRatio_AtoB	expectedPD_AtoB	measuredPD_AtoB	expectedPD_BtoA	measuredPD_BtoA
190308	haploid	SU164	Mad1-GFP	Mad1	GFP	1.87	2.9	20.7	1.5	not done
190424	haploid	SU164	Mad1-GFP	Mad1	Mad1	2.99	2.99	1.86	NaN	not done
190507	haploid	SU164	Mad1-GFP	Mad1	GFP	0.93	1.9	26	2.1	not done
190507	haploid	SU164	Mad1-GFP	Mad1	GFP	2.3	3.3	not quantified (no second band)	1.4	not done
200217	diploid	SW623	Mad1-GFP	Mad1-Strep	GFP	2.5	3.4	not quantified (no second band)	1.4	not done
200304	diploid	SW623	Mad1-GFP	Mad1-Strep	GFP	1.4	2.4	not quantified (no second band)	1.7	not done
200306	diploid	SW623	Mad1-GFP	Mad1-Strep	GFP	2.7	3.7	not quantified (no second band)	1.4	not done
210324	diploid	SW623	Mad1-GFP	Mad1-Strep	Strep	3	4	not done	1.3	not quantified (no second band)
210706	diploid	SW623	Mad1-GFP	Mad1-Strep	GFP	NaN		not quantified (no second band)		not done
210815	diploid	SW623	Mad1-GFP	Mad1-Strep	GFP and Strep	1.6	2.6	27.9	1.6	78
211017	diploid	SW623	Mad1-GFP	Mad1-Strep	GFP and Strep	2	3	21.5	1.5	26
