# Supplementary material for: Mitotic checkpoint gene expression is tuned by codon usage bias
Source: EMBO J. 2022 Jul 11;41(15):e107896. doi: 10.15252/embj.2021107896 (PMC9340482; doi:10.15252/embj.2021107896)
Supplement: Supplementary file 10 — Source Data for Figure 7 [file EMBJ-41-e107896-s003.zip › source_data_fig7/SourceData_Fig_7EF_EV6D_intensities.xlsx]

## Sheet: Sheet1
Source Data for Figs. 7E,F, EV6D
Single-molecule mRNA FISH spot intensities for individual RNA molecules
Tab: data
Variable	Description
StrainGenotype	Description of strain genotype
Strain	Strain ID
ImageID	Image ID
CellNo	Cell containing the spot analyzed
RNAtype	Description of the mRNA species that a spot was assigned to
GFPintensity	Intensity of GFP FISH probe spot
mad1Intensity	Intensity of mad1 FISH probe spot
Tab: summary
Variable	Description
StrainGenotype	Description of strain genotype
Strain	Strain ID
RNAtype	Description of the mRNA species that a spot was assigned to
GFPpresent	Presence of GFP measurement for a spot (1) or not (0)
mad1present	Presence of mad1 measurement for a spot (1) or not (0)
nSpots	Number of FISH spots of this type analyzed

## Sheet: data
StrainGenotype	Strain	ImageID	CellNo	RNAtype	GFPintensity	mad1Intensity
mad1endog	JY265	211015_JY265_TR1_slide02_05	Cell_10	mad1_endog	NA	288.098
mad1endog	JY265	211015_JY265_TR1_slide02_05	Cell_10	mad1_endog	NA	270.941
mad1endog	JY265	211015_JY265_TR1_slide02_05	Cell_10	mad1_endog	NA	258.205
mad1endog	JY265	211015_JY265_TR1_slide02_05	Cell_100	mad1_endog	NA	361.827
mad1endog	JY265	211015_JY265_TR1_slide02_05	Cell_100	mad1_endog	NA	443.57
mad1endog	JY265	211015_JY265_TR1_slide02_05	Cell_100	mad1_endog	NA	361.319
mad1endog	JY265	211015_JY265_TR1_slide02_05	Cell_100	mad1_endog	NA	388.188
mad1endog	JY265	211015_JY265_TR1_slide02_05	Cell_101	mad1_endog	NA	300.12
mad1endog	JY265	211015_JY265_TR1_slide02_05	Cell_101	mad1_endog	NA	280.274
mad1endog	JY265	211015_JY265_TR1_slide02_05	Cell_102	mad1_endog	NA	481.282
mad1endog	JY265	211015_JY265_TR1_slide02_05	Cell_103	mad1_endog	NA	228.786
mad1endog	JY265	211015_JY265_TR1_slide02_05	Cell_104	mad1_endog	NA	366.294
mad1endog	JY265	211015_JY265_TR1_slide02_05	Cell_104	mad1_endog	NA	424.129
mad1endog	JY265	211015_JY265_TR1_slide02_05	Cell_105	mad1_endog	NA	455.411
mad1endog	JY265	211015_JY265_TR1_slide02_05	Cell_105	mad1_endog	NA	427.92
mad1endog	JY265	211015_JY265_TR1_slide02_05	Cell_105	mad1_endog	NA	466.388
mad1endog	JY265	211015_JY265_TR1_slide02_05	Cell_105	mad1_endog	NA	385.341
mad1endog	JY265	211015_JY265_TR1_slide02_05	Cell_106	mad1_endog	NA	222.704
mad1endog	JY265	211015_JY265_TR1_slide02_05	Cell_107	mad1_endog	NA	536.845
mad1endog	JY265	211015_JY265_TR1_slide02_05	Cell_107	mad1_endog	NA	307.839
mad1endog	JY265	211015_JY265_TR1_slide02_05	Cell_109	mad1_endog	NA	459.328
mad1endog	JY265	211015_JY265_TR1_slide02_05	Cell_109	mad1_endog	NA	478.289
mad1endog	JY265	211015_JY265_TR1_slide02_05	Cell_109	mad1_endog	NA	348.056
mad1endog	JY265	211015_JY265_TR1_slide02_05	Cell_109	mad1_endog	NA	448.339
mad1endog	JY265	211015_JY265_TR1_slide02_05	Cell_109	mad1_endog	NA	475.387
mad1endog	JY265	211015_JY265_TR1_slide02_05	Cell_110	mad1_endog	NA	371.293
mad1endog	JY265	211015_JY265_TR1_slide02_05	Cell_111	mad1_endog	NA	335.311
mad1endog	JY265	211015_JY265_TR1_slide02_05	Cell_112	mad1_endog	NA	374.213
mad1endog	JY265	211015_JY265_TR1_slide02_05	Cell_112	mad1_endog	NA	272.446
mad1endog	JY265	211015_JY265_TR1_slide02_05	Cell_112	mad1_endog	NA	183.93
mad1endog	JY265	211015_JY265_TR1_slide02_05	Cell_114	mad1_endog	NA	396.012
mad1endog	JY265	211015_JY265_TR1_slide02_05	Cell_114	mad1_endog	NA	428.709
mad1endog	JY265	211015_JY265_TR1_slide02_05	Cell_116	mad1_endog	NA	495.959
mad1endog	JY265	211015_JY265_TR1_slide02_05	Cell_116	mad1_endog	NA	449.38
mad1endog	JY265	211015_JY265_TR1_slide02_05	Cell_118	mad1_endog	NA	400.239
mad1endog	JY265	211015_JY265_TR1_slide02_05	Cell_118	mad1_endog	NA	381.703
mad1endog	JY265	211015_JY265_TR1_slide02_05	Cell_12	mad1_endog	NA	215.429
mad1endog	JY265	211015_JY265_TR1_slide02_05	Cell_12	mad1_endog	NA	178.775
mad1endog	JY265	211015_JY265_TR1_slide02_05	Cell_120	mad1_endog	NA	312.874
mad1endog	JY265	211015_JY265_TR1_slide02_05	Cell_120	mad1_endog	NA	450.41
mad1endog	JY265	211015_JY265_TR1_slide02_05	Cell_120	mad1_endog	NA	205.313
mad1endog	JY265	211015_JY265_TR1_slide02_05	Cell_123	mad1_endog	NA	393.927
mad1endog	JY265	211015_JY265_TR1_slide02_05	Cell_123	mad1_endog	NA	341.072
mad1endog	JY265	211015_JY265_TR1_slide02_05	Cell_123	mad1_endog	NA	318.121
mad1endog	JY265	211015_JY265_TR1_slide02_05	Cell_124	mad1_endog	NA	402.225
mad1endog	JY265	211015_JY265_TR1_slide02_05	Cell_128	mad1_endog	NA	401.343
mad1endog	JY265	211015_JY265_TR1_slide02_05	Cell_128	mad1_endog	NA	644.029
mad1endog	JY265	211015_JY265_TR1_slide02_05	Cell_13	mad1_endog	NA	331.255
mad1endog	JY265	211015_JY265_TR1_slide02_05	Cell_13	mad1_endog	NA	250.29
mad1endog	JY265	211015_JY265_TR1_slide02_05	Cell_130	mad1_endog	NA	492.822
mad1endog	JY265	211015_JY265_TR1_slide02_05	Cell_130	mad1_endog	NA	294.497
mad1endog	JY265	211015_JY265_TR1_slide02_05	Cell_130	mad1_endog	NA	365.165
mad1endog	JY265	211015_JY265_TR1_slide02_05	Cell_130	mad1_endog	NA	356.318
mad1endog	JY265	211015_JY265_TR1_slide02_05	Cell_131	mad1_endog	NA	445.657
mad1endog	JY265	211015_JY265_TR1_slide02_05	Cell_131	mad1_endog	NA	445.804
mad1endog	JY265	211015_JY265_TR1_slide02_05	Cell_131	mad1_endog	NA	515.791
mad1endog	JY265	211015_JY265_TR1_slide02_05	Cell_134	mad1_endog	NA	278.06
mad1endog	JY265	211015_JY265_TR1_slide02_05	Cell_134	mad1_endog	NA	566.666
mad1endog	JY265	211015_JY265_TR1_slide02_05	Cell_135	mad1_endog	NA	367.541
mad1endog	JY265	211015_JY265_TR1_slide02_05	Cell_136	mad1_endog	NA	316.65
mad1endog	JY265	211015_JY265_TR1_slide02_05	Cell_136	mad1_endog	NA	411.121
mad1endog	JY265	211015_JY265_TR1_slide02_05	Cell_138	mad1_endog	NA	549.961
mad1endog	JY265	211015_JY265_TR1_slide02_05	Cell_139	mad1_endog	NA	438.345
mad1endog	JY265	211015_JY265_TR1_slide02_05	Cell_139	mad1_endog	NA	274.83
mad1endog	JY265	211015_JY265_TR1_slide02_05	Cell_139	mad1_endog	NA	426.128
mad1endog	JY265	211015_JY265_TR1_slide02_05	Cell_14	mad1_endog	NA	279.83
mad1endog	JY265	211015_JY265_TR1_slide02_05	Cell_14	mad1_endog	NA	296.61
mad1endog	JY265	211015_JY265_TR1_slide02_05	Cell_140	mad1_endog	NA	302.744
mad1endog	JY265	211015_JY265_TR1_slide02_05	Cell_141	mad1_endog	NA	345.084
mad1endog	JY265	211015_JY265_TR1_slide02_05	Cell_141	mad1_endog	NA	426.528
mad1endog	JY265	211015_JY265_TR1_slide02_05	Cell_142	mad1_endog	NA	541.921
mad1endog	JY265	211015_JY265_TR1_slide02_05	Cell_142	mad1_endog	NA	359.813
mad1endog	JY265	211015_JY265_TR1_slide02_05	Cell_143	mad1_endog	NA	301.572
mad1endog	JY265	211015_JY265_TR1_slide02_05	Cell_143	mad1_endog	NA	420.034
mad1endog	JY265	211015_JY265_TR1_slide02_05	Cell_143	mad1_endog	NA	442.741
mad1endog	JY265	211015_JY265_TR1_slide02_05	Cell_145	mad1_endog	NA	323.491
mad1endog	JY265	211015_JY265_TR1_slide02_05	Cell_146	mad1_endog	NA	379.914
mad1endog	JY265	211015_JY265_TR1_slide02_05	Cell_147	mad1_endog	NA	421.144
mad1endog	JY265	211015_JY265_TR1_slide02_05	Cell_147	mad1_endog	NA	394.812
mad1endog	JY265	211015_JY265_TR1_slide02_05	Cell_148	mad1_endog	NA	549.266
mad1endog	JY265	211015_JY265_TR1_slide02_05	Cell_148	mad1_endog	NA	460.519
mad1endog	JY265	211015_JY265_TR1_slide02_05	Cell_149	mad1_endog	NA	400.574
mad1endog	JY265	211015_JY265_TR1_slide02_05	Cell_15	mad1_endog	NA	268.481
mad1endog	JY265	211015_JY265_TR1_slide02_05	Cell_15	mad1_endog	NA	198.361
mad1endog	JY265	211015_JY265_TR1_slide02_05	Cell_150	mad1_endog	NA	440.473
mad1endog	JY265	211015_JY265_TR1_slide02_05	Cell_150	mad1_endog	NA	388.153
mad1endog	JY265	211015_JY265_TR1_slide02_05	Cell_151	mad1_endog	NA	440.707
mad1endog	JY265	211015_JY265_TR1_slide02_05	Cell_152	mad1_endog	NA	350.141
mad1endog	JY265	211015_JY265_TR1_slide02_05	Cell_152	mad1_endog	NA	241.445
mad1endog	JY265	211015_JY265_TR1_slide02_05	Cell_153	mad1_endog	NA	343.59
mad1endog	JY265	211015_JY265_TR1_slide02_05	Cell_153	mad1_endog	NA	522.184
mad1endog	JY265	211015_JY265_TR1_slide02_05	Cell_153	mad1_endog	NA	479.869
mad1endog	JY265	211015_JY265_TR1_slide02_05	Cell_153	mad1_endog	NA	360.374
mad1endog	JY265	211015_JY265_TR1_slide02_05	Cell_154	mad1_endog	NA	202.702
mad1endog	JY265	211015_JY265_TR1_slide02_05	Cell_154	mad1_endog	NA	525.964
mad1endog	JY265	211015_JY265_TR1_slide02_05	Cell_154	mad1_endog	NA	453.128
mad1endog	JY265	211015_JY265_TR1_slide02_05	Cell_156	mad1_endog	NA	377.341
mad1endog	JY265	211015_JY265_TR1_slide02_05	Cell_156	mad1_endog	NA	372.345
mad1endog	JY265	211015_JY265_TR1_slide02_05	Cell_156	mad1_endog	NA	566.782
mad1endog	JY265	211015_JY265_TR1_slide02_05	Cell_158	mad1_endog	NA	416.015
mad1endog	JY265	211015_JY265_TR1_slide02_05	Cell_159	mad1_endog	NA	445.233
mad1endog	JY265	211015_JY265_TR1_slide02_05	Cell_159	mad1_endog	NA	441.506
mad1endog	JY265	211015_JY265_TR1_slide02_05	Cell_160	mad1_endog	NA	369.676
mad1endog	JY265	211015_JY265_TR1_slide02_05	Cell_160	mad1_endog	NA	322.321
mad1endog	JY265	211015_JY265_TR1_slide02_05	Cell_160	mad1_endog	NA	395.924
mad1endog	JY265	211015_JY265_TR1_slide02_05	Cell_162	mad1_endog	NA	277.188
mad1endog	JY265	211015_JY265_TR1_slide02_05	Cell_162	mad1_endog	NA	416.32
mad1endog	JY265	211015_JY265_TR1_slide02_05	Cell_162	mad1_endog	NA	375.26
mad1endog	JY265	211015_JY265_TR1_slide02_05	Cell_163	mad1_endog	NA	351.479
mad1endog	JY265	211015_JY265_TR1_slide02_05	Cell_163	mad1_endog	NA	364.572
mad1endog	JY265	211015_JY265_TR1_slide02_05	Cell_164	mad1_endog	NA	383.959
mad1endog	JY265	211015_JY265_TR1_slide02_05	Cell_164	mad1_endog	NA	343.993
mad1endog	JY265	211015_JY265_TR1_slide02_05	Cell_166	mad1_endog	NA	420.126
mad1endog	JY265	211015_JY265_TR1_slide02_05	Cell_166	mad1_endog	NA	423.887
mad1endog	JY265	211015_JY265_TR1_slide02_05	Cell_167	mad1_endog	NA	429.767
mad1endog	JY265	211015_JY265_TR1_slide02_05	Cell_168	mad1_endog	NA	390.654
mad1endog	JY265	211015_JY265_TR1_slide02_05	Cell_168	mad1_endog	NA	307.454
mad1endog	JY265	211015_JY265_TR1_slide02_05	Cell_17	mad1_endog	NA	174.23
mad1endog	JY265	211015_JY265_TR1_slide02_05	Cell_17	mad1_endog	NA	355.236
mad1endog	JY265	211015_JY265_TR1_slide02_05	Cell_17	mad1_endog	NA	244.247
mad1endog	JY265	211015_JY265_TR1_slide02_05	Cell_171	mad1_endog	NA	403.177
mad1endog	JY265	211015_JY265_TR1_slide02_05	Cell_171	mad1_endog	NA	290.565
mad1endog	JY265	211015_JY265_TR1_slide02_05	Cell_172	mad1_endog	NA	412.763
mad1endog	JY265	211015_JY265_TR1_slide02_05	Cell_172	mad1_endog	NA	228.845
mad1endog	JY265	211015_JY265_TR1_slide02_05	Cell_173	mad1_endog	NA	506.917
mad1endog	JY265	211015_JY265_TR1_slide02_05	Cell_173	mad1_endog	NA	458.124
mad1endog	JY265	211015_JY265_TR1_slide02_05	Cell_174	mad1_endog	NA	345.676
mad1endog	JY265	211015_JY265_TR1_slide02_05	Cell_174	mad1_endog	NA	324.741
mad1endog	JY265	211015_JY265_TR1_slide02_05	Cell_175	mad1_endog	NA	452.196
mad1endog	JY265	211015_JY265_TR1_slide02_05	Cell_175	mad1_endog	NA	308.497
mad1endog	JY265	211015_JY265_TR1_slide02_05	Cell_175	mad1_endog	NA	313.857
mad1endog	JY265	211015_JY265_TR1_slide02_05	Cell_179	mad1_endog	NA	425.161
mad1endog	JY265	211015_JY265_TR1_slide02_05	Cell_181	mad1_endog	NA	383.985
mad1endog	JY265	211015_JY265_TR1_slide02_05	Cell_182	mad1_endog	NA	310.074
mad1endog	JY265	211015_JY265_TR1_slide02_05	Cell_182	mad1_endog	NA	485.177
mad1endog	JY265	211015_JY265_TR1_slide02_05	Cell_182	mad1_endog	NA	294
mad1endog	JY265	211015_JY265_TR1_slide02_05	Cell_183	mad1_endog	NA	388.992
mad1endog	JY265	211015_JY265_TR1_slide02_05	Cell_184	mad1_endog	NA	405.495
mad1endog	JY265	211015_JY265_TR1_slide02_05	Cell_185	mad1_endog	NA	273.597
mad1endog	JY265	211015_JY265_TR1_slide02_05	Cell_188	mad1_endog	NA	495.537
mad1endog	JY265	211015_JY265_TR1_slide02_05	Cell_19	mad1_endog	NA	266.827
mad1endog	JY265	211015_JY265_TR1_slide02_05	Cell_19	mad1_endog	NA	228.079
mad1endog	JY265	211015_JY265_TR1_slide02_05	Cell_19	mad1_endog	NA	221.656
mad1endog	JY265	211015_JY265_TR1_slide02_05	Cell_190	mad1_endog	NA	254.855
mad1endog	JY265	211015_JY265_TR1_slide02_05	Cell_191	mad1_endog	NA	599.899
mad1endog	JY265	211015_JY265_TR1_slide02_05	Cell_191	mad1_endog	NA	407.499
mad1endog	JY265	211015_JY265_TR1_slide02_05	Cell_191	mad1_endog	NA	707.662
mad1endog	JY265	211015_JY265_TR1_slide02_05	Cell_191	mad1_endog	NA	288.039
mad1endog	JY265	211015_JY265_TR1_slide02_05	Cell_193	mad1_endog	NA	396.227
mad1endog	JY265	211015_JY265_TR1_slide02_05	Cell_193	mad1_endog	NA	511.188
mad1endog	JY265	211015_JY265_TR1_slide02_05	Cell_198	mad1_endog	NA	423.115
mad1endog	JY265	211015_JY265_TR1_slide02_05	Cell_198	mad1_endog	NA	281.118
mad1endog	JY265	211015_JY265_TR1_slide02_05	Cell_198	mad1_endog	NA	536.733
mad1endog	JY265	211015_JY265_TR1_slide02_05	Cell_199	mad1_endog	NA	330.555
mad1endog	JY265	211015_JY265_TR1_slide02_05	Cell_199	mad1_endog	NA	289.891
mad1endog	JY265	211015_JY265_TR1_slide02_05	Cell_199	mad1_endog	NA	213.909
mad1endog	JY265	211015_JY265_TR1_slide02_05	Cell_201	mad1_endog	NA	390.907
mad1endog	JY265	211015_JY265_TR1_slide02_05	Cell_202	mad1_endog	NA	249.918
mad1endog	JY265	211015_JY265_TR1_slide02_05	Cell_202	mad1_endog	NA	350.58
mad1endog	JY265	211015_JY265_TR1_slide02_05	Cell_203	mad1_endog	NA	387.69
mad1endog	JY265	211015_JY265_TR1_slide02_05	Cell_203	mad1_endog	NA	399.23
mad1endog	JY265	211015_JY265_TR1_slide02_05	Cell_203	mad1_endog	NA	354.752
mad1endog	JY265	211015_JY265_TR1_slide02_05	Cell_204	mad1_endog	NA	325.539
mad1endog	JY265	211015_JY265_TR1_slide02_05	Cell_204	mad1_endog	NA	268.125
mad1endog	JY265	211015_JY265_TR1_slide02_05	Cell_205	mad1_endog	NA	472.895
mad1endog	JY265	211015_JY265_TR1_slide02_05	Cell_208	mad1_endog	NA	374.437
mad1endog	JY265	211015_JY265_TR1_slide02_05	Cell_208	mad1_endog	NA	327.999
mad1endog	JY265	211015_JY265_TR1_slide02_05	Cell_208	mad1_endog	NA	331.809
mad1endog	JY265	211015_JY265_TR1_slide02_05	Cell_208	mad1_endog	NA	337.856
mad1endog	JY265	211015_JY265_TR1_slide02_05	Cell_21	mad1_endog	NA	370.816
mad1endog	JY265	211015_JY265_TR1_slide02_05	Cell_21	mad1_endog	NA	353.003
mad1endog	JY265	211015_JY265_TR1_slide02_05	Cell_211	mad1_endog	NA	422.487
mad1endog	JY265	211015_JY265_TR1_slide02_05	Cell_211	mad1_endog	NA	361.988
mad1endog	JY265	211015_JY265_TR1_slide02_05	Cell_212	mad1_endog	NA	434.086
mad1endog	JY265	211015_JY265_TR1_slide02_05	Cell_213	mad1_endog	NA	323.479
mad1endog	JY265	211015_JY265_TR1_slide02_05	Cell_213	mad1_endog	NA	356.856
mad1endog	JY265	211015_JY265_TR1_slide02_05	Cell_214	mad1_endog	NA	152.535
mad1endog	JY265	211015_JY265_TR1_slide02_05	Cell_214	mad1_endog	NA	425.083
mad1endog	JY265	211015_JY265_TR1_slide02_05	Cell_214	mad1_endog	NA	274.481
mad1endog	JY265	211015_JY265_TR1_slide02_05	Cell_214	mad1_endog	NA	412.135
mad1endog	JY265	211015_JY265_TR1_slide02_05	Cell_214	mad1_endog	NA	281.036
mad1endog	JY265	211015_JY265_TR1_slide02_05	Cell_215	mad1_endog	NA	452.39
mad1endog	JY265	211015_JY265_TR1_slide02_05	Cell_216	mad1_endog	NA	395.417
mad1endog	JY265	211015_JY265_TR1_slide02_05	Cell_216	mad1_endog	NA	421.012
mad1endog	JY265	211015_JY265_TR1_slide02_05	Cell_217	mad1_endog	NA	201.947
mad1endog	JY265	211015_JY265_TR1_slide02_05	Cell_217	mad1_endog	NA	481.067
mad1endog	JY265	211015_JY265_TR1_slide02_05	Cell_217	mad1_endog	NA	218.913
mad1endog	JY265	211015_JY265_TR1_slide02_05	Cell_217	mad1_endog	NA	443.858
mad1endog	JY265	211015_JY265_TR1_slide02_05	Cell_218	mad1_endog	NA	571.136
mad1endog	JY265	211015_JY265_TR1_slide02_05	Cell_218	mad1_endog	NA	293.981
mad1endog	JY265	211015_JY265_TR1_slide02_05	Cell_218	mad1_endog	NA	168.498
mad1endog	JY265	211015_JY265_TR1_slide02_05	Cell_219	mad1_endog	NA	279.513
mad1endog	JY265	211015_JY265_TR1_slide02_05	Cell_219	mad1_endog	NA	320.566
mad1endog	JY265	211015_JY265_TR1_slide02_05	Cell_220	mad1_endog	NA	305.598
mad1endog	JY265	211015_JY265_TR1_slide02_05	Cell_220	mad1_endog	NA	439.468
mad1endog	JY265	211015_JY265_TR1_slide02_05	Cell_220	mad1_endog	NA	389.355
mad1endog	JY265	211015_JY265_TR1_slide02_05	Cell_222	mad1_endog	NA	336.512
mad1endog	JY265	211015_JY265_TR1_slide02_05	Cell_222	mad1_endog	NA	382.366
mad1endog	JY265	211015_JY265_TR1_slide02_05	Cell_222	mad1_endog	NA	225.059
mad1endog	JY265	211015_JY265_TR1_slide02_05	Cell_223	mad1_endog	NA	285.667
mad1endog	JY265	211015_JY265_TR1_slide02_05	Cell_223	mad1_endog	NA	633.993
mad1endog	JY265	211015_JY265_TR1_slide02_05	Cell_225	mad1_endog	NA	330.93
mad1endog	JY265	211015_JY265_TR1_slide02_05	Cell_226	mad1_endog	NA	256.7
mad1endog	JY265	211015_JY265_TR1_slide02_05	Cell_227	mad1_endog	NA	310.852
mad1endog	JY265	211015_JY265_TR1_slide02_05	Cell_227	mad1_endog	NA	360.636
mad1endog	JY265	211015_JY265_TR1_slide02_05	Cell_227	mad1_endog	NA	373.064
mad1endog	JY265	211015_JY265_TR1_slide02_05	Cell_227	mad1_endog	NA	326.057
mad1endog	JY265	211015_JY265_TR1_slide02_05	Cell_228	mad1_endog	NA	289.661
mad1endog	JY265	211015_JY265_TR1_slide02_05	Cell_23	mad1_endog	NA	272.641
mad1endog	JY265	211015_JY265_TR1_slide02_05	Cell_23	mad1_endog	NA	406.846
mad1endog	JY265	211015_JY265_TR1_slide02_05	Cell_230	mad1_endog	NA	242.95
mad1endog	JY265	211015_JY265_TR1_slide02_05	Cell_232	mad1_endog	NA	278.973
mad1endog	JY265	211015_JY265_TR1_slide02_05	Cell_232	mad1_endog	NA	246.124
mad1endog	JY265	211015_JY265_TR1_slide02_05	Cell_232	mad1_endog	NA	148.772
mad1endog	JY265	211015_JY265_TR1_slide02_05	Cell_232	mad1_endog	NA	311.507
mad1endog	JY265	211015_JY265_TR1_slide02_05	Cell_233	mad1_endog	NA	413.339
mad1endog	JY265	211015_JY265_TR1_slide02_05	Cell_233	mad1_endog	NA	403.75
mad1endog	JY265	211015_JY265_TR1_slide02_05	Cell_233	mad1_endog	NA	456.672
mad1endog	JY265	211015_JY265_TR1_slide02_05	Cell_234	mad1_endog	NA	433.631
mad1endog	JY265	211015_JY265_TR1_slide02_05	Cell_234	mad1_endog	NA	420.434
mad1endog	JY265	211015_JY265_TR1_slide02_05	Cell_235	mad1_endog	NA	422.114
mad1endog	JY265	211015_JY265_TR1_slide02_05	Cell_235	mad1_endog	NA	516.449
mad1endog	JY265	211015_JY265_TR1_slide02_05	Cell_236	mad1_endog	NA	333.898
mad1endog	JY265	211015_JY265_TR1_slide02_05	Cell_237	mad1_endog	NA	367.427
mad1endog	JY265	211015_JY265_TR1_slide02_05	Cell_238	mad1_endog	NA	385.359
mad1endog	JY265	211015_JY265_TR1_slide02_05	Cell_239	mad1_endog	NA	444.136
mad1endog	JY265	211015_JY265_TR1_slide02_05	Cell_239	mad1_endog	NA	196.01
mad1endog	JY265	211015_JY265_TR1_slide02_05	Cell_239	mad1_endog	NA	388.074
mad1endog	JY265	211015_JY265_TR1_slide02_05	Cell_239	mad1_endog	NA	409.372
mad1endog	JY265	211015_JY265_TR1_slide02_05	Cell_239	mad1_endog	NA	374.816
mad1endog	JY265	211015_JY265_TR1_slide02_05	Cell_244	mad1_endog	NA	399.478
mad1endog	JY265	211015_JY265_TR1_slide02_05	Cell_246	mad1_endog	NA	290.123
mad1endog	JY265	211015_JY265_TR1_slide02_05	Cell_246	mad1_endog	NA	349.061
mad1endog	JY265	211015_JY265_TR1_slide02_05	Cell_26	mad1_endog	NA	212.734
mad1endog	JY265	211015_JY265_TR1_slide02_05	Cell_26	mad1_endog	NA	234.784
mad1endog	JY265	211015_JY265_TR1_slide02_05	Cell_26	mad1_endog	NA	250.217
mad1endog	JY265	211015_JY265_TR1_slide02_05	Cell_26	mad1_endog	NA	376.113
mad1endog	JY265	211015_JY265_TR1_slide02_05	Cell_28	mad1_endog	NA	249.595
mad1endog	JY265	211015_JY265_TR1_slide02_05	Cell_29	mad1_endog	NA	217.509
mad1endog	JY265	211015_JY265_TR1_slide02_05	Cell_29	mad1_endog	NA	235.208
mad1endog	JY265	211015_JY265_TR1_slide02_05	Cell_29	mad1_endog	NA	341.44
mad1endog	JY265	211015_JY265_TR1_slide02_05	Cell_31	mad1_endog	NA	333.633
mad1endog	JY265	211015_JY265_TR1_slide02_05	Cell_32	mad1_endog	NA	272.216
mad1endog	JY265	211015_JY265_TR1_slide02_05	Cell_32	mad1_endog	NA	263.581
mad1endog	JY265	211015_JY265_TR1_slide02_05	Cell_34	mad1_endog	NA	444.189
mad1endog	JY265	211015_JY265_TR1_slide02_05	Cell_34	mad1_endog	NA	261.356
mad1endog	JY265	211015_JY265_TR1_slide02_05	Cell_35	mad1_endog	NA	172.537
mad1endog	JY265	211015_JY265_TR1_slide02_05	Cell_37	mad1_endog	NA	383.672
mad1endog	JY265	211015_JY265_TR1_slide02_05	Cell_37	mad1_endog	NA	333.732
mad1endog	JY265	211015_JY265_TR1_slide02_05	Cell_38	mad1_endog	NA	380.615
mad1endog	JY265	211015_JY265_TR1_slide02_05	Cell_38	mad1_endog	NA	413.81
mad1endog	JY265	211015_JY265_TR1_slide02_05	Cell_41	mad1_endog	NA	198.739
mad1endog	JY265	211015_JY265_TR1_slide02_05	Cell_41	mad1_endog	NA	187.145
mad1endog	JY265	211015_JY265_TR1_slide02_05	Cell_41	mad1_endog	NA	282.95
mad1endog	JY265	211015_JY265_TR1_slide02_05	Cell_43	mad1_endog	NA	230.862
mad1endog	JY265	211015_JY265_TR1_slide02_05	Cell_43	mad1_endog	NA	355.92
mad1endog	JY265	211015_JY265_TR1_slide02_05	Cell_43	mad1_endog	NA	470.717
mad1endog	JY265	211015_JY265_TR1_slide02_05	Cell_45	mad1_endog	NA	503.126
mad1endog	JY265	211015_JY265_TR1_slide02_05	Cell_45	mad1_endog	NA	314.421
mad1endog	JY265	211015_JY265_TR1_slide02_05	Cell_47	mad1_endog	NA	285
mad1endog	JY265	211015_JY265_TR1_slide02_05	Cell_47	mad1_endog	NA	305.84
mad1endog	JY265	211015_JY265_TR1_slide02_05	Cell_48	mad1_endog	NA	273.756
mad1endog	JY265	211015_JY265_TR1_slide02_05	Cell_50	mad1_endog	NA	299.804
mad1endog	JY265	211015_JY265_TR1_slide02_05	Cell_50	mad1_endog	NA	485.953
mad1endog	JY265	211015_JY265_TR1_slide02_05	Cell_50	mad1_endog	NA	412.031
mad1endog	JY265	211015_JY265_TR1_slide02_05	Cell_51	mad1_endog	NA	408.175
mad1endog	JY265	211015_JY265_TR1_slide02_05	Cell_51	mad1_endog	NA	423.301
mad1endog	JY265	211015_JY265_TR1_slide02_05	Cell_52	mad1_endog	NA	266.554
mad1endog	JY265	211015_JY265_TR1_slide02_05	Cell_53	mad1_endog	NA	323.639
mad1endog	JY265	211015_JY265_TR1_slide02_05	Cell_53	mad1_endog	NA	246.123
mad1endog	JY265	211015_JY265_TR1_slide02_05	Cell_54	mad1_endog	NA	181.998
mad1endog	JY265	211015_JY265_TR1_slide02_05	Cell_54	mad1_endog	NA	411.552
mad1endog	JY265	211015_JY265_TR1_slide02_05	Cell_54	mad1_endog	NA	391.279
mad1endog	JY265	211015_JY265_TR1_slide02_05	Cell_55	mad1_endog	NA	250.645
mad1endog	JY265	211015_JY265_TR1_slide02_05	Cell_55	mad1_endog	NA	344.834
mad1endog	JY265	211015_JY265_TR1_slide02_05	Cell_55	mad1_endog	NA	250.955
mad1endog	JY265	211015_JY265_TR1_slide02_05	Cell_57	mad1_endog	NA	264.169
mad1endog	JY265	211015_JY265_TR1_slide02_05	Cell_57	mad1_endog	NA	420.236
mad1endog	JY265	211015_JY265_TR1_slide02_05	Cell_57	mad1_endog	NA	187.973
mad1endog	JY265	211015_JY265_TR1_slide02_05	Cell_58	mad1_endog	NA	324.144
mad1endog	JY265	211015_JY265_TR1_slide02_05	Cell_58	mad1_endog	NA	303.685
mad1endog	JY265	211015_JY265_TR1_slide02_05	Cell_59	mad1_endog	NA	305.786
mad1endog	JY265	211015_JY265_TR1_slide02_05	Cell_60	mad1_endog	NA	275.749
mad1endog	JY265	211015_JY265_TR1_slide02_05	Cell_61	mad1_endog	NA	485.388
mad1endog	JY265	211015_JY265_TR1_slide02_05	Cell_64	mad1_endog	NA	414.542
mad1endog	JY265	211015_JY265_TR1_slide02_05	Cell_67	mad1_endog	NA	300.1
mad1endog	JY265	211015_JY265_TR1_slide02_05	Cell_67	mad1_endog	NA	371.402
mad1endog	JY265	211015_JY265_TR1_slide02_05	Cell_67	mad1_endog	NA	427.038
mad1endog	JY265	211015_JY265_TR1_slide02_05	Cell_69	mad1_endog	NA	280.643
mad1endog	JY265	211015_JY265_TR1_slide02_05	Cell_69	mad1_endog	NA	259.626
mad1endog	JY265	211015_JY265_TR1_slide02_05	Cell_69	mad1_endog	NA	324.682
mad1endog	JY265	211015_JY265_TR1_slide02_05	Cell_69	mad1_endog	NA	222.214
mad1endog	JY265	211015_JY265_TR1_slide02_05	Cell_70	mad1_endog	NA	619.57
mad1endog	JY265	211015_JY265_TR1_slide02_05	Cell_72	mad1_endog	NA	322.672
mad1endog	JY265	211015_JY265_TR1_slide02_05	Cell_72	mad1_endog	NA	276.673
mad1endog	JY265	211015_JY265_TR1_slide02_05	Cell_73	mad1_endog	NA	510.617
mad1endog	JY265	211015_JY265_TR1_slide02_05	Cell_73	mad1_endog	NA	397.506
mad1endog	JY265	211015_JY265_TR1_slide02_05	Cell_73	mad1_endog	NA	455.719
mad1endog	JY265	211015_JY265_TR1_slide02_05	Cell_73	mad1_endog	NA	461.514
mad1endog	JY265	211015_JY265_TR1_slide02_05	Cell_73	mad1_endog	NA	313.735
mad1endog	JY265	211015_JY265_TR1_slide02_05	Cell_74	mad1_endog	NA	242.243
mad1endog	JY265	211015_JY265_TR1_slide02_05	Cell_74	mad1_endog	NA	302.071
mad1endog	JY265	211015_JY265_TR1_slide02_05	Cell_74	mad1_endog	NA	295.844
mad1endog	JY265	211015_JY265_TR1_slide02_05	Cell_75	mad1_endog	NA	417.919
mad1endog	JY265	211015_JY265_TR1_slide02_05	Cell_75	mad1_endog	NA	461.96
mad1endog	JY265	211015_JY265_TR1_slide02_05	Cell_75	mad1_endog	NA	431.75
mad1endog	JY265	211015_JY265_TR1_slide02_05	Cell_75	mad1_endog	NA	323.609
mad1endog	JY265	211015_JY265_TR1_slide02_05	Cell_77	mad1_endog	NA	434.941
mad1endog	JY265	211015_JY265_TR1_slide02_05	Cell_78	mad1_endog	NA	271.389
mad1endog	JY265	211015_JY265_TR1_slide02_05	Cell_78	mad1_endog	NA	300.386
mad1endog	JY265	211015_JY265_TR1_slide02_05	Cell_79	mad1_endog	NA	270.942
mad1endog	JY265	211015_JY265_TR1_slide02_05	Cell_79	mad1_endog	NA	260.483
mad1endog	JY265	211015_JY265_TR1_slide02_05	Cell_80	mad1_endog	NA	451.079
mad1endog	JY265	211015_JY265_TR1_slide02_05	Cell_80	mad1_endog	NA	407.926
mad1endog	JY265	211015_JY265_TR1_slide02_05	Cell_81	mad1_endog	NA	535.809
mad1endog	JY265	211015_JY265_TR1_slide02_05	Cell_81	mad1_endog	NA	300.459
mad1endog	JY265	211015_JY265_TR1_slide02_05	Cell_81	mad1_endog	NA	409.033
mad1endog	JY265	211015_JY265_TR1_slide02_05	Cell_82	mad1_endog	NA	196.159
mad1endog	JY265	211015_JY265_TR1_slide02_05	Cell_82	mad1_endog	NA	293.056
mad1endog	JY265	211015_JY265_TR1_slide02_05	Cell_83	mad1_endog	NA	386.298
mad1endog	JY265	211015_JY265_TR1_slide02_05	Cell_83	mad1_endog	NA	480.651
mad1endog	JY265	211015_JY265_TR1_slide02_05	Cell_83	mad1_endog	NA	381.304
mad1endog	JY265	211015_JY265_TR1_slide02_05	Cell_84	mad1_endog	NA	419.922
mad1endog	JY265	211015_JY265_TR1_slide02_05	Cell_86	mad1_endog	NA	315.088
mad1endog	JY265	211015_JY265_TR1_slide02_05	Cell_86	mad1_endog	NA	296.258
mad1endog	JY265	211015_JY265_TR1_slide02_05	Cell_88	mad1_endog	NA	353.003
mad1endog	JY265	211015_JY265_TR1_slide02_05	Cell_88	mad1_endog	NA	622.679
mad1endog	JY265	211015_JY265_TR1_slide02_05	Cell_89	mad1_endog	NA	421.148
mad1endog	JY265	211015_JY265_TR1_slide02_05	Cell_90	mad1_endog	NA	498.919
mad1endog	JY265	211015_JY265_TR1_slide02_05	Cell_90	mad1_endog	NA	304.743
mad1endog	JY265	211015_JY265_TR1_slide02_05	Cell_92	mad1_endog	NA	504.842
mad1endog	JY265	211015_JY265_TR1_slide02_05	Cell_92	mad1_endog	NA	322.149
mad1endog	JY265	211015_JY265_TR1_slide02_05	Cell_94	mad1_endog	NA	198.03
mad1endog	JY265	211015_JY265_TR1_slide02_05	Cell_94	mad1_endog	NA	228.528
mad1endog	JY265	211015_JY265_TR1_slide02_05	Cell_96	mad1_endog	NA	407.543
mad1endog	JY265	211015_JY265_TR1_slide02_05	Cell_96	mad1_endog	NA	491.457
mad1endog	JY265	211015_JY265_TR1_slide02_05	Cell_96	mad1_endog	NA	370.293
mad1endog	JY265	211015_JY265_TR1_slide02_05	Cell_96	mad1_endog	NA	146.484
mad1endog	JY265	211015_JY265_TR1_slide02_05	Cell_96	mad1_endog	NA	406.709
mad1endog	JY265	211015_JY265_TR1_slide02_05	Cell_99	mad1_endog	NA	375.105
mad1endog	JY265	211017_JY265_TR1_slide03_02	Cell_10	mad1_endog	NA	174.039
mad1endog	JY265	211017_JY265_TR1_slide03_02	Cell_10	mad1_endog	NA	133.247
mad1endog	JY265	211017_JY265_TR1_slide03_02	Cell_100	mad1_endog	NA	311.102
mad1endog	JY265	211017_JY265_TR1_slide03_02	Cell_101	mad1_endog	NA	434.211
mad1endog	JY265	211017_JY265_TR1_slide03_02	Cell_102	mad1_endog	NA	373.018
mad1endog	JY265	211017_JY265_TR1_slide03_02	Cell_103	mad1_endog	NA	244.522
mad1endog	JY265	211017_JY265_TR1_slide03_02	Cell_103	mad1_endog	NA	318.007
mad1endog	JY265	211017_JY265_TR1_slide03_02	Cell_104	mad1_endog	NA	323.133
mad1endog	JY265	211017_JY265_TR1_slide03_02	Cell_104	mad1_endog	NA	341.359
mad1endog	JY265	211017_JY265_TR1_slide03_02	Cell_105	mad1_endog	NA	407.355
mad1endog	JY265	211017_JY265_TR1_slide03_02	Cell_105	mad1_endog	NA	390.943
mad1endog	JY265	211017_JY265_TR1_slide03_02	Cell_106	mad1_endog	NA	311.133
mad1endog	JY265	211017_JY265_TR1_slide03_02	Cell_106	mad1_endog	NA	252.17
mad1endog	JY265	211017_JY265_TR1_slide03_02	Cell_106	mad1_endog	NA	348.304
mad1endog	JY265	211017_JY265_TR1_slide03_02	Cell_107	mad1_endog	NA	137.337
mad1endog	JY265	211017_JY265_TR1_slide03_02	Cell_108	mad1_endog	NA	369.588
mad1endog	JY265	211017_JY265_TR1_slide03_02	Cell_108	mad1_endog	NA	336.725
mad1endog	JY265	211017_JY265_TR1_slide03_02	Cell_108	mad1_endog	NA	472.662
mad1endog	JY265	211017_JY265_TR1_slide03_02	Cell_109	mad1_endog	NA	286.841
mad1endog	JY265	211017_JY265_TR1_slide03_02	Cell_109	mad1_endog	NA	566.637
mad1endog	JY265	211017_JY265_TR1_slide03_02	Cell_11	mad1_endog	NA	256.298
mad1endog	JY265	211017_JY265_TR1_slide03_02	Cell_11	mad1_endog	NA	238.547
mad1endog	JY265	211017_JY265_TR1_slide03_02	Cell_110	mad1_endog	NA	321.288
mad1endog	JY265	211017_JY265_TR1_slide03_02	Cell_111	mad1_endog	NA	414.835
mad1endog	JY265	211017_JY265_TR1_slide03_02	Cell_111	mad1_endog	NA	418.734
mad1endog	JY265	211017_JY265_TR1_slide03_02	Cell_111	mad1_endog	NA	302.087
mad1endog	JY265	211017_JY265_TR1_slide03_02	Cell_113	mad1_endog	NA	468.64
mad1endog	JY265	211017_JY265_TR1_slide03_02	Cell_113	mad1_endog	NA	388.25
mad1endog	JY265	211017_JY265_TR1_slide03_02	Cell_113	mad1_endog	NA	228.62
mad1endog	JY265	211017_JY265_TR1_slide03_02	Cell_114	mad1_endog	NA	407.974
mad1endog	JY265	211017_JY265_TR1_slide03_02	Cell_114	mad1_endog	NA	312.832
mad1endog	JY265	211017_JY265_TR1_slide03_02	Cell_115	mad1_endog	NA	353.701
mad1endog	JY265	211017_JY265_TR1_slide03_02	Cell_115	mad1_endog	NA	337.218
mad1endog	JY265	211017_JY265_TR1_slide03_02	Cell_115	mad1_endog	NA	380.356
mad1endog	JY265	211017_JY265_TR1_slide03_02	Cell_115	mad1_endog	NA	405.902
mad1endog	JY265	211017_JY265_TR1_slide03_02	Cell_119	mad1_endog	NA	330.279
mad1endog	JY265	211017_JY265_TR1_slide03_02	Cell_119	mad1_endog	NA	299.258
mad1endog	JY265	211017_JY265_TR1_slide03_02	Cell_119	mad1_endog	NA	356.165
mad1endog	JY265	211017_JY265_TR1_slide03_02	Cell_119	mad1_endog	NA	237.675
mad1endog	JY265	211017_JY265_TR1_slide03_02	Cell_12	mad1_endog	NA	313.026
mad1endog	JY265	211017_JY265_TR1_slide03_02	Cell_12	mad1_endog	NA	284.464
mad1endog	JY265	211017_JY265_TR1_slide03_02	Cell_120	mad1_endog	NA	314.391
mad1endog	JY265	211017_JY265_TR1_slide03_02	Cell_120	mad1_endog	NA	262.678
mad1endog	JY265	211017_JY265_TR1_slide03_02	Cell_120	mad1_endog	NA	224.162
mad1endog	JY265	211017_JY265_TR1_slide03_02	Cell_120	mad1_endog	NA	329.1
mad1endog	JY265	211017_JY265_TR1_slide03_02	Cell_121	mad1_endog	NA	409.043
mad1endog	JY265	211017_JY265_TR1_slide03_02	Cell_122	mad1_endog	NA	426.082
mad1endog	JY265	211017_JY265_TR1_slide03_02	Cell_123	mad1_endog	NA	213.353
mad1endog	JY265	211017_JY265_TR1_slide03_02	Cell_123	mad1_endog	NA	317.574
mad1endog	JY265	211017_JY265_TR1_slide03_02	Cell_125	mad1_endog	NA	389.576
mad1endog	JY265	211017_JY265_TR1_slide03_02	Cell_125	mad1_endog	NA	274.291
mad1endog	JY265	211017_JY265_TR1_slide03_02	Cell_126	mad1_endog	NA	626.906
mad1endog	JY265	211017_JY265_TR1_slide03_02	Cell_127	mad1_endog	NA	343.57
mad1endog	JY265	211017_JY265_TR1_slide03_02	Cell_129	mad1_endog	NA	360.975
mad1endog	JY265	211017_JY265_TR1_slide03_02	Cell_129	mad1_endog	NA	336.699
mad1endog	JY265	211017_JY265_TR1_slide03_02	Cell_129	mad1_endog	NA	248.399
mad1endog	JY265	211017_JY265_TR1_slide03_02	Cell_13	mad1_endog	NA	334.419
mad1endog	JY265	211017_JY265_TR1_slide03_02	Cell_13	mad1_endog	NA	356.597
mad1endog	JY265	211017_JY265_TR1_slide03_02	Cell_132	mad1_endog	NA	430.944
mad1endog	JY265	211017_JY265_TR1_slide03_02	Cell_132	mad1_endog	NA	327.284
mad1endog	JY265	211017_JY265_TR1_slide03_02	Cell_133	mad1_endog	NA	312.026
mad1endog	JY265	211017_JY265_TR1_slide03_02	Cell_133	mad1_endog	NA	386.76
mad1endog	JY265	211017_JY265_TR1_slide03_02	Cell_134	mad1_endog	NA	289.639
mad1endog	JY265	211017_JY265_TR1_slide03_02	Cell_134	mad1_endog	NA	296.994
mad1endog	JY265	211017_JY265_TR1_slide03_02	Cell_135	mad1_endog	NA	571.016
mad1endog	JY265	211017_JY265_TR1_slide03_02	Cell_135	mad1_endog	NA	532.379
mad1endog	JY265	211017_JY265_TR1_slide03_02	Cell_136	mad1_endog	NA	415.21
mad1endog	JY265	211017_JY265_TR1_slide03_02	Cell_136	mad1_endog	NA	522.192
mad1endog	JY265	211017_JY265_TR1_slide03_02	Cell_137	mad1_endog	NA	149.307
mad1endog	JY265	211017_JY265_TR1_slide03_02	Cell_137	mad1_endog	NA	442.673
mad1endog	JY265	211017_JY265_TR1_slide03_02	Cell_137	mad1_endog	NA	229.371
mad1endog	JY265	211017_JY265_TR1_slide03_02	Cell_137	mad1_endog	NA	469.84
mad1endog	JY265	211017_JY265_TR1_slide03_02	Cell_139	mad1_endog	NA	368.318
mad1endog	JY265	211017_JY265_TR1_slide03_02	Cell_139	mad1_endog	NA	351.888
mad1endog	JY265	211017_JY265_TR1_slide03_02	Cell_139	mad1_endog	NA	395.847
mad1endog	JY265	211017_JY265_TR1_slide03_02	Cell_14	mad1_endog	NA	324.079
mad1endog	JY265	211017_JY265_TR1_slide03_02	Cell_14	mad1_endog	NA	251.174
mad1endog	JY265	211017_JY265_TR1_slide03_02	Cell_140	mad1_endog	NA	289.633
mad1endog	JY265	211017_JY265_TR1_slide03_02	Cell_140	mad1_endog	NA	317.807
mad1endog	JY265	211017_JY265_TR1_slide03_02	Cell_141	mad1_endog	NA	351.926
mad1endog	JY265	211017_JY265_TR1_slide03_02	Cell_141	mad1_endog	NA	447.811
mad1endog	JY265	211017_JY265_TR1_slide03_02	Cell_142	mad1_endog	NA	444.038
mad1endog	JY265	211017_JY265_TR1_slide03_02	Cell_142	mad1_endog	NA	377.331
mad1endog	JY265	211017_JY265_TR1_slide03_02	Cell_142	mad1_endog	NA	383.852
mad1endog	JY265	211017_JY265_TR1_slide03_02	Cell_143	mad1_endog	NA	371.373
mad1endog	JY265	211017_JY265_TR1_slide03_02	Cell_143	mad1_endog	NA	658.066
mad1endog	JY265	211017_JY265_TR1_slide03_02	Cell_144	mad1_endog	NA	299.676
mad1endog	JY265	211017_JY265_TR1_slide03_02	Cell_144	mad1_endog	NA	335.321
mad1endog	JY265	211017_JY265_TR1_slide03_02	Cell_145	mad1_endog	NA	463.208
mad1endog	JY265	211017_JY265_TR1_slide03_02	Cell_146	mad1_endog	NA	220.6
mad1endog	JY265	211017_JY265_TR1_slide03_02	Cell_146	mad1_endog	NA	637.321
mad1endog	JY265	211017_JY265_TR1_slide03_02	Cell_147	mad1_endog	NA	314.847
mad1endog	JY265	211017_JY265_TR1_slide03_02	Cell_147	mad1_endog	NA	317.883
mad1endog	JY265	211017_JY265_TR1_slide03_02	Cell_148	mad1_endog	NA	329.548
mad1endog	JY265	211017_JY265_TR1_slide03_02	Cell_148	mad1_endog	NA	419.206
mad1endog	JY265	211017_JY265_TR1_slide03_02	Cell_148	mad1_endog	NA	330.468
mad1endog	JY265	211017_JY265_TR1_slide03_02	Cell_149	mad1_endog	NA	315.986
mad1endog	JY265	211017_JY265_TR1_slide03_02	Cell_149	mad1_endog	NA	371.289
mad1endog	JY265	211017_JY265_TR1_slide03_02	Cell_15	mad1_endog	NA	292.068
mad1endog	JY265	211017_JY265_TR1_slide03_02	Cell_15	mad1_endog	NA	244.001
mad1endog	JY265	211017_JY265_TR1_slide03_02	Cell_15	mad1_endog	NA	361.055
mad1endog	JY265	211017_JY265_TR1_slide03_02	Cell_150	mad1_endog	NA	359.897
mad1endog	JY265	211017_JY265_TR1_slide03_02	Cell_151	mad1_endog	NA	347.279
mad1endog	JY265	211017_JY265_TR1_slide03_02	Cell_151	mad1_endog	NA	340.393
mad1endog	JY265	211017_JY265_TR1_slide03_02	Cell_152	mad1_endog	NA	338.469
mad1endog	JY265	211017_JY265_TR1_slide03_02	Cell_152	mad1_endog	NA	338.307
mad1endog	JY265	211017_JY265_TR1_slide03_02	Cell_152	mad1_endog	NA	305.449
mad1endog	JY265	211017_JY265_TR1_slide03_02	Cell_152	mad1_endog	NA	436.033
mad1endog	JY265	211017_JY265_TR1_slide03_02	Cell_152	mad1_endog	NA	406.202
mad1endog	JY265	211017_JY265_TR1_slide03_02	Cell_153	mad1_endog	NA	479.759
mad1endog	JY265	211017_JY265_TR1_slide03_02	Cell_154	mad1_endog	NA	429.705
mad1endog	JY265	211017_JY265_TR1_slide03_02	Cell_154	mad1_endog	NA	490.29
mad1endog	JY265	211017_JY265_TR1_slide03_02	Cell_155	mad1_endog	NA	386.425
mad1endog	JY265	211017_JY265_TR1_slide03_02	Cell_155	mad1_endog	NA	282.513
mad1endog	JY265	211017_JY265_TR1_slide03_02	Cell_156	mad1_endog	NA	329.999
mad1endog	JY265	211017_JY265_TR1_slide03_02	Cell_157	mad1_endog	NA	334.237
mad1endog	JY265	211017_JY265_TR1_slide03_02	Cell_157	mad1_endog	NA	301.491
mad1endog	JY265	211017_JY265_TR1_slide03_02	Cell_157	mad1_endog	NA	158.454
mad1endog	JY265	211017_JY265_TR1_slide03_02	Cell_157	mad1_endog	NA	398.408
mad1endog	JY265	211017_JY265_TR1_slide03_02	Cell_157	mad1_endog	NA	558.258
mad1endog	JY265	211017_JY265_TR1_slide03_02	Cell_159	mad1_endog	NA	294.636
mad1endog	JY265	211017_JY265_TR1_slide03_02	Cell_160	mad1_endog	NA	394.949
mad1endog	JY265	211017_JY265_TR1_slide03_02	Cell_162	mad1_endog	NA	215.31
mad1endog	JY265	211017_JY265_TR1_slide03_02	Cell_163	mad1_endog	NA	312.649
mad1endog	JY265	211017_JY265_TR1_slide03_02	Cell_163	mad1_endog	NA	700.323
mad1endog	JY265	211017_JY265_TR1_slide03_02	Cell_163	mad1_endog	NA	321.784
mad1endog	JY265	211017_JY265_TR1_slide03_02	Cell_164	mad1_endog	NA	200.91
mad1endog	JY265	211017_JY265_TR1_slide03_02	Cell_164	mad1_endog	NA	279.922
mad1endog	JY265	211017_JY265_TR1_slide03_02	Cell_165	mad1_endog	NA	263.003
mad1endog	JY265	211017_JY265_TR1_slide03_02	Cell_165	mad1_endog	NA	466.612
mad1endog	JY265	211017_JY265_TR1_slide03_02	Cell_167	mad1_endog	NA	505.304
mad1endog	JY265	211017_JY265_TR1_slide03_02	Cell_168	mad1_endog	NA	391.452
mad1endog	JY265	211017_JY265_TR1_slide03_02	Cell_168	mad1_endog	NA	419.21
mad1endog	JY265	211017_JY265_TR1_slide03_02	Cell_168	mad1_endog	NA	438.995
mad1endog	JY265	211017_JY265_TR1_slide03_02	Cell_168	mad1_endog	NA	392.433
mad1endog	JY265	211017_JY265_TR1_slide03_02	Cell_169	mad1_endog	NA	277.927
mad1endog	JY265	211017_JY265_TR1_slide03_02	Cell_17	mad1_endog	NA	179.217
mad1endog	JY265	211017_JY265_TR1_slide03_02	Cell_17	mad1_endog	NA	318.393
mad1endog	JY265	211017_JY265_TR1_slide03_02	Cell_170	mad1_endog	NA	486.428
mad1endog	JY265	211017_JY265_TR1_slide03_02	Cell_170	mad1_endog	NA	247.101
mad1endog	JY265	211017_JY265_TR1_slide03_02	Cell_171	mad1_endog	NA	376.606
mad1endog	JY265	211017_JY265_TR1_slide03_02	Cell_172	mad1_endog	NA	416.548
mad1endog	JY265	211017_JY265_TR1_slide03_02	Cell_172	mad1_endog	NA	375.167
mad1endog	JY265	211017_JY265_TR1_slide03_02	Cell_173	mad1_endog	NA	407.795
mad1endog	JY265	211017_JY265_TR1_slide03_02	Cell_173	mad1_endog	NA	347.867
mad1endog	JY265	211017_JY265_TR1_slide03_02	Cell_173	mad1_endog	NA	475.929
mad1endog	JY265	211017_JY265_TR1_slide03_02	Cell_174	mad1_endog	NA	290.686
mad1endog	JY265	211017_JY265_TR1_slide03_02	Cell_175	mad1_endog	NA	451.479
mad1endog	JY265	211017_JY265_TR1_slide03_02	Cell_175	mad1_endog	NA	475.268
mad1endog	JY265	211017_JY265_TR1_slide03_02	Cell_175	mad1_endog	NA	330.575
mad1endog	JY265	211017_JY265_TR1_slide03_02	Cell_178	mad1_endog	NA	359.667
mad1endog	JY265	211017_JY265_TR1_slide03_02	Cell_178	mad1_endog	NA	158.844
mad1endog	JY265	211017_JY265_TR1_slide03_02	Cell_178	mad1_endog	NA	447.328
mad1endog	JY265	211017_JY265_TR1_slide03_02	Cell_180	mad1_endog	NA	119.277
mad1endog	JY265	211017_JY265_TR1_slide03_02	Cell_180	mad1_endog	NA	385.435
mad1endog	JY265	211017_JY265_TR1_slide03_02	Cell_181	mad1_endog	NA	402.73
mad1endog	JY265	211017_JY265_TR1_slide03_02	Cell_181	mad1_endog	NA	317.851
mad1endog	JY265	211017_JY265_TR1_slide03_02	Cell_181	mad1_endog	NA	228.452
mad1endog	JY265	211017_JY265_TR1_slide03_02	Cell_182	mad1_endog	NA	407.862
mad1endog	JY265	211017_JY265_TR1_slide03_02	Cell_182	mad1_endog	NA	428.69
mad1endog	JY265	211017_JY265_TR1_slide03_02	Cell_184	mad1_endog	NA	357.091
mad1endog	JY265	211017_JY265_TR1_slide03_02	Cell_185	mad1_endog	NA	274.822
mad1endog	JY265	211017_JY265_TR1_slide03_02	Cell_185	mad1_endog	NA	303.117
mad1endog	JY265	211017_JY265_TR1_slide03_02	Cell_185	mad1_endog	NA	451.478
mad1endog	JY265	211017_JY265_TR1_slide03_02	Cell_186	mad1_endog	NA	440.386
mad1endog	JY265	211017_JY265_TR1_slide03_02	Cell_188	mad1_endog	NA	455.245
mad1endog	JY265	211017_JY265_TR1_slide03_02	Cell_188	mad1_endog	NA	413.12
mad1endog	JY265	211017_JY265_TR1_slide03_02	Cell_188	mad1_endog	NA	550.204
mad1endog	JY265	211017_JY265_TR1_slide03_02	Cell_189	mad1_endog	NA	292.551
mad1endog	JY265	211017_JY265_TR1_slide03_02	Cell_19	mad1_endog	NA	255.695
mad1endog	JY265	211017_JY265_TR1_slide03_02	Cell_19	mad1_endog	NA	219.366
mad1endog	JY265	211017_JY265_TR1_slide03_02	Cell_19	mad1_endog	NA	307.931
mad1endog	JY265	211017_JY265_TR1_slide03_02	Cell_19	mad1_endog	NA	230.782
mad1endog	JY265	211017_JY265_TR1_slide03_02	Cell_190	mad1_endog	NA	468.293
mad1endog	JY265	211017_JY265_TR1_slide03_02	Cell_190	mad1_endog	NA	265.307
mad1endog	JY265	211017_JY265_TR1_slide03_02	Cell_190	mad1_endog	NA	347.874
mad1endog	JY265	211017_JY265_TR1_slide03_02	Cell_191	mad1_endog	NA	307.361
mad1endog	JY265	211017_JY265_TR1_slide03_02	Cell_191	mad1_endog	NA	390.1
mad1endog	JY265	211017_JY265_TR1_slide03_02	Cell_192	mad1_endog	NA	505.937
mad1endog	JY265	211017_JY265_TR1_slide03_02	Cell_193	mad1_endog	NA	313.968
mad1endog	JY265	211017_JY265_TR1_slide03_02	Cell_193	mad1_endog	NA	368.124
mad1endog	JY265	211017_JY265_TR1_slide03_02	Cell_195	mad1_endog	NA	517.998
mad1endog	JY265	211017_JY265_TR1_slide03_02	Cell_195	mad1_endog	NA	353.661
mad1endog	JY265	211017_JY265_TR1_slide03_02	Cell_196	mad1_endog	NA	332.687
mad1endog	JY265	211017_JY265_TR1_slide03_02	Cell_196	mad1_endog	NA	346.168
mad1endog	JY265	211017_JY265_TR1_slide03_02	Cell_197	mad1_endog	NA	388.081
mad1endog	JY265	211017_JY265_TR1_slide03_02	Cell_197	mad1_endog	NA	260.206
mad1endog	JY265	211017_JY265_TR1_slide03_02	Cell_198	mad1_endog	NA	322.679
mad1endog	JY265	211017_JY265_TR1_slide03_02	Cell_198	mad1_endog	NA	331.554
mad1endog	JY265	211017_JY265_TR1_slide03_02	Cell_198	mad1_endog	NA	182.437
mad1endog	JY265	211017_JY265_TR1_slide03_02	Cell_198	mad1_endog	NA	273.814
mad1endog	JY265	211017_JY265_TR1_slide03_02	Cell_20	mad1_endog	NA	191.031
mad1endog	JY265	211017_JY265_TR1_slide03_02	Cell_20	mad1_endog	NA	349.596
mad1endog	JY265	211017_JY265_TR1_slide03_02	Cell_20	mad1_endog	NA	333.157
mad1endog	JY265	211017_JY265_TR1_slide03_02	Cell_20	mad1_endog	NA	226.41
mad1endog	JY265	211017_JY265_TR1_slide03_02	Cell_20	mad1_endog	NA	288.518
mad1endog	JY265	211017_JY265_TR1_slide03_02	Cell_200	mad1_endog	NA	441.616
mad1endog	JY265	211017_JY265_TR1_slide03_02	Cell_200	mad1_endog	NA	282.738
mad1endog	JY265	211017_JY265_TR1_slide03_02	Cell_203	mad1_endog	NA	443.15
mad1endog	JY265	211017_JY265_TR1_slide03_02	Cell_204	mad1_endog	NA	319.499
mad1endog	JY265	211017_JY265_TR1_slide03_02	Cell_204	mad1_endog	NA	571.627
mad1endog	JY265	211017_JY265_TR1_slide03_02	Cell_205	mad1_endog	NA	229.493
mad1endog	JY265	211017_JY265_TR1_slide03_02	Cell_205	mad1_endog	NA	397.637
mad1endog	JY265	211017_JY265_TR1_slide03_02	Cell_205	mad1_endog	NA	387.188
mad1endog	JY265	211017_JY265_TR1_slide03_02	Cell_205	mad1_endog	NA	465.589
mad1endog	JY265	211017_JY265_TR1_slide03_02	Cell_208	mad1_endog	NA	461.568
mad1endog	JY265	211017_JY265_TR1_slide03_02	Cell_208	mad1_endog	NA	379.508
mad1endog	JY265	211017_JY265_TR1_slide03_02	Cell_208	mad1_endog	NA	169.827
mad1endog	JY265	211017_JY265_TR1_slide03_02	Cell_209	mad1_endog	NA	373.021
mad1endog	JY265	211017_JY265_TR1_slide03_02	Cell_209	mad1_endog	NA	433.988
mad1endog	JY265	211017_JY265_TR1_slide03_02	Cell_21	mad1_endog	NA	409.345
mad1endog	JY265	211017_JY265_TR1_slide03_02	Cell_21	mad1_endog	NA	356.122
mad1endog	JY265	211017_JY265_TR1_slide03_02	Cell_210	mad1_endog	NA	441.158
mad1endog	JY265	211017_JY265_TR1_slide03_02	Cell_210	mad1_endog	NA	321.065
mad1endog	JY265	211017_JY265_TR1_slide03_02	Cell_212	mad1_endog	NA	392.976
mad1endog	JY265	211017_JY265_TR1_slide03_02	Cell_212	mad1_endog	NA	508.638
mad1endog	JY265	211017_JY265_TR1_slide03_02	Cell_212	mad1_endog	NA	423.752
mad1endog	JY265	211017_JY265_TR1_slide03_02	Cell_213	mad1_endog	NA	588.399
mad1endog	JY265	211017_JY265_TR1_slide03_02	Cell_214	mad1_endog	NA	435.809
mad1endog	JY265	211017_JY265_TR1_slide03_02	Cell_216	mad1_endog	NA	484.774
mad1endog	JY265	211017_JY265_TR1_slide03_02	Cell_217	mad1_endog	NA	237.008
mad1endog	JY265	211017_JY265_TR1_slide03_02	Cell_217	mad1_endog	NA	351.785
mad1endog	JY265	211017_JY265_TR1_slide03_02	Cell_218	mad1_endog	NA	303.982
mad1endog	JY265	211017_JY265_TR1_slide03_02	Cell_218	mad1_endog	NA	489.771
mad1endog	JY265	211017_JY265_TR1_slide03_02	Cell_22	mad1_endog	NA	141.246
mad1endog	JY265	211017_JY265_TR1_slide03_02	Cell_22	mad1_endog	NA	191.043
mad1endog	JY265	211017_JY265_TR1_slide03_02	Cell_22	mad1_endog	NA	284.108
mad1endog	JY265	211017_JY265_TR1_slide03_02	Cell_22	mad1_endog	NA	227.031
mad1endog	JY265	211017_JY265_TR1_slide03_02	Cell_220	mad1_endog	NA	393.944
mad1endog	JY265	211017_JY265_TR1_slide03_02	Cell_221	mad1_endog	NA	479.232
mad1endog	JY265	211017_JY265_TR1_slide03_02	Cell_222	mad1_endog	NA	365.903
mad1endog	JY265	211017_JY265_TR1_slide03_02	Cell_222	mad1_endog	NA	390.814
mad1endog	JY265	211017_JY265_TR1_slide03_02	Cell_222	mad1_endog	NA	337.597
mad1endog	JY265	211017_JY265_TR1_slide03_02	Cell_223	mad1_endog	NA	333.679
mad1endog	JY265	211017_JY265_TR1_slide03_02	Cell_223	mad1_endog	NA	349.416
mad1endog	JY265	211017_JY265_TR1_slide03_02	Cell_226	mad1_endog	NA	213.037
mad1endog	JY265	211017_JY265_TR1_slide03_02	Cell_226	mad1_endog	NA	232.363
mad1endog	JY265	211017_JY265_TR1_slide03_02	Cell_226	mad1_endog	NA	233.447
mad1endog	JY265	211017_JY265_TR1_slide03_02	Cell_226	mad1_endog	NA	274.047
mad1endog	JY265	211017_JY265_TR1_slide03_02	Cell_227	mad1_endog	NA	398.575
mad1endog	JY265	211017_JY265_TR1_slide03_02	Cell_227	mad1_endog	NA	328.006
mad1endog	JY265	211017_JY265_TR1_slide03_02	Cell_228	mad1_endog	NA	446.592
mad1endog	JY265	211017_JY265_TR1_slide03_02	Cell_228	mad1_endog	NA	409.312
mad1endog	JY265	211017_JY265_TR1_slide03_02	Cell_228	mad1_endog	NA	402.875
mad1endog	JY265	211017_JY265_TR1_slide03_02	Cell_229	mad1_endog	NA	433.93
mad1endog	JY265	211017_JY265_TR1_slide03_02	Cell_229	mad1_endog	NA	336.832
mad1endog	JY265	211017_JY265_TR1_slide03_02	Cell_23	mad1_endog	NA	255.354
mad1endog	JY265	211017_JY265_TR1_slide03_02	Cell_23	mad1_endog	NA	252.135
mad1endog	JY265	211017_JY265_TR1_slide03_02	Cell_230	mad1_endog	NA	375.263
mad1endog	JY265	211017_JY265_TR1_slide03_02	Cell_230	mad1_endog	NA	267.238
mad1endog	JY265	211017_JY265_TR1_slide03_02	Cell_232	mad1_endog	NA	276.814
mad1endog	JY265	211017_JY265_TR1_slide03_02	Cell_232	mad1_endog	NA	303.628
mad1endog	JY265	211017_JY265_TR1_slide03_02	Cell_233	mad1_endog	NA	426.014
mad1endog	JY265	211017_JY265_TR1_slide03_02	Cell_233	mad1_endog	NA	390.507
mad1endog	JY265	211017_JY265_TR1_slide03_02	Cell_233	mad1_endog	NA	508.319
mad1endog	JY265	211017_JY265_TR1_slide03_02	Cell_234	mad1_endog	NA	340.244
mad1endog	JY265	211017_JY265_TR1_slide03_02	Cell_234	mad1_endog	NA	311.924
mad1endog	JY265	211017_JY265_TR1_slide03_02	Cell_234	mad1_endog	NA	304.064
mad1endog	JY265	211017_JY265_TR1_slide03_02	Cell_234	mad1_endog	NA	339.195
mad1endog	JY265	211017_JY265_TR1_slide03_02	Cell_238	mad1_endog	NA	375.6
mad1endog	JY265	211017_JY265_TR1_slide03_02	Cell_238	mad1_endog	NA	427.755
mad1endog	JY265	211017_JY265_TR1_slide03_02	Cell_238	mad1_endog	NA	609.055
mad1endog	JY265	211017_JY265_TR1_slide03_02	Cell_239	mad1_endog	NA	172.065
mad1endog	JY265	211017_JY265_TR1_slide03_02	Cell_24	mad1_endog	NA	329.041
mad1endog	JY265	211017_JY265_TR1_slide03_02	Cell_240	mad1_endog	NA	288.717
mad1endog	JY265	211017_JY265_TR1_slide03_02	Cell_240	mad1_endog	NA	337.188
mad1endog	JY265	211017_JY265_TR1_slide03_02	Cell_242	mad1_endog	NA	387.685
mad1endog	JY265	211017_JY265_TR1_slide03_02	Cell_243	mad1_endog	NA	348.413
mad1endog	JY265	211017_JY265_TR1_slide03_02	Cell_243	mad1_endog	NA	471.491
mad1endog	JY265	211017_JY265_TR1_slide03_02	Cell_244	mad1_endog	NA	322.949
mad1endog	JY265	211017_JY265_TR1_slide03_02	Cell_245	mad1_endog	NA	181.773
mad1endog	JY265	211017_JY265_TR1_slide03_02	Cell_246	mad1_endog	NA	320.118
mad1endog	JY265	211017_JY265_TR1_slide03_02	Cell_246	mad1_endog	NA	127.703
mad1endog	JY265	211017_JY265_TR1_slide03_02	Cell_247	mad1_endog	NA	255.585
mad1endog	JY265	211017_JY265_TR1_slide03_02	Cell_247	mad1_endog	NA	534.313
mad1endog	JY265	211017_JY265_TR1_slide03_02	Cell_247	mad1_endog	NA	244.125
mad1endog	JY265	211017_JY265_TR1_slide03_02	Cell_248	mad1_endog	NA	216.199
mad1endog	JY265	211017_JY265_TR1_slide03_02	Cell_248	mad1_endog	NA	335.406
mad1endog	JY265	211017_JY265_TR1_slide03_02	Cell_25	mad1_endog	NA	302.762
mad1endog	JY265	211017_JY265_TR1_slide03_02	Cell_25	mad1_endog	NA	364.59
mad1endog	JY265	211017_JY265_TR1_slide03_02	Cell_251	mad1_endog	NA	401.749
mad1endog	JY265	211017_JY265_TR1_slide03_02	Cell_251	mad1_endog	NA	626.064
mad1endog	JY265	211017_JY265_TR1_slide03_02	Cell_255	mad1_endog	NA	364.903
mad1endog	JY265	211017_JY265_TR1_slide03_02	Cell_255	mad1_endog	NA	239.816
mad1endog	JY265	211017_JY265_TR1_slide03_02	Cell_255	mad1_endog	NA	505.86
mad1endog	JY265	211017_JY265_TR1_slide03_02	Cell_255	mad1_endog	NA	345.352
mad1endog	JY265	211017_JY265_TR1_slide03_02	Cell_255	mad1_endog	NA	375.317
mad1endog	JY265	211017_JY265_TR1_slide03_02	Cell_256	mad1_endog	NA	414.841
mad1endog	JY265	211017_JY265_TR1_slide03_02	Cell_256	mad1_endog	NA	187.489
mad1endog	JY265	211017_JY265_TR1_slide03_02	Cell_257	mad1_endog	NA	399.904
mad1endog	JY265	211017_JY265_TR1_slide03_02	Cell_258	mad1_endog	NA	329.543
mad1endog	JY265	211017_JY265_TR1_slide03_02	Cell_258	mad1_endog	NA	496.565
mad1endog	JY265	211017_JY265_TR1_slide03_02	Cell_259	mad1_endog	NA	212.79
mad1endog	JY265	211017_JY265_TR1_slide03_02	Cell_259	mad1_endog	NA	375.265
mad1endog	JY265	211017_JY265_TR1_slide03_02	Cell_26	mad1_endog	NA	265.757
mad1endog	JY265	211017_JY265_TR1_slide03_02	Cell_26	mad1_endog	NA	218.425
mad1endog	JY265	211017_JY265_TR1_slide03_02	Cell_261	mad1_endog	NA	478.829
mad1endog	JY265	211017_JY265_TR1_slide03_02	Cell_261	mad1_endog	NA	367.492
mad1endog	JY265	211017_JY265_TR1_slide03_02	Cell_261	mad1_endog	NA	355.111
mad1endog	JY265	211017_JY265_TR1_slide03_02	Cell_263	mad1_endog	NA	294.593
mad1endog	JY265	211017_JY265_TR1_slide03_02	Cell_263	mad1_endog	NA	349.753
mad1endog	JY265	211017_JY265_TR1_slide03_02	Cell_263	mad1_endog	NA	381.825
mad1endog	JY265	211017_JY265_TR1_slide03_02	Cell_263	mad1_endog	NA	287.917
mad1endog	JY265	211017_JY265_TR1_slide03_02	Cell_263	mad1_endog	NA	308.236
mad1endog	JY265	211017_JY265_TR1_slide03_02	Cell_264	mad1_endog	NA	228.728
mad1endog	JY265	211017_JY265_TR1_slide03_02	Cell_265	mad1_endog	NA	263.017
mad1endog	JY265	211017_JY265_TR1_slide03_02	Cell_265	mad1_endog	NA	366.7
mad1endog	JY265	211017_JY265_TR1_slide03_02	Cell_265	mad1_endog	NA	526.615
mad1endog	JY265	211017_JY265_TR1_slide03_02	Cell_266	mad1_endog	NA	315.773
mad1endog	JY265	211017_JY265_TR1_slide03_02	Cell_266	mad1_endog	NA	419.364
mad1endog	JY265	211017_JY265_TR1_slide03_02	Cell_267	mad1_endog	NA	465.424
mad1endog	JY265	211017_JY265_TR1_slide03_02	Cell_267	mad1_endog	NA	347.131
mad1endog	JY265	211017_JY265_TR1_slide03_02	Cell_269	mad1_endog	NA	335.884
mad1endog	JY265	211017_JY265_TR1_slide03_02	Cell_269	mad1_endog	NA	390.387
mad1endog	JY265	211017_JY265_TR1_slide03_02	Cell_271	mad1_endog	NA	413.267
mad1endog	JY265	211017_JY265_TR1_slide03_02	Cell_271	mad1_endog	NA	267.015
mad1endog	JY265	211017_JY265_TR1_slide03_02	Cell_271	mad1_endog	NA	349.301
mad1endog	JY265	211017_JY265_TR1_slide03_02	Cell_272	mad1_endog	NA	349.183
mad1endog	JY265	211017_JY265_TR1_slide03_02	Cell_275	mad1_endog	NA	305.682
mad1endog	JY265	211017_JY265_TR1_slide03_02	Cell_275	mad1_endog	NA	339.323
mad1endog	JY265	211017_JY265_TR1_slide03_02	Cell_275	mad1_endog	NA	208.623
mad1endog	JY265	211017_JY265_TR1_slide03_02	Cell_276	mad1_endog	NA	287.768
mad1endog	JY265	211017_JY265_TR1_slide03_02	Cell_276	mad1_endog	NA	393.271
mad1endog	JY265	211017_JY265_TR1_slide03_02	Cell_277	mad1_endog	NA	256.739
mad1endog	JY265	211017_JY265_TR1_slide03_02	Cell_277	mad1_endog	NA	417.052
mad1endog	JY265	211017_JY265_TR1_slide03_02	Cell_278	mad1_endog	NA	448.363
mad1endog	JY265	211017_JY265_TR1_slide03_02	Cell_278	mad1_endog	NA	280.257
mad1endog	JY265	211017_JY265_TR1_slide03_02	Cell_279	mad1_endog	NA	345.122
mad1endog	JY265	211017_JY265_TR1_slide03_02	Cell_281	mad1_endog	NA	386.465
mad1endog	JY265	211017_JY265_TR1_slide03_02	Cell_281	mad1_endog	NA	450.999
mad1endog	JY265	211017_JY265_TR1_slide03_02	Cell_281	mad1_endog	NA	372.99
mad1endog	JY265	211017_JY265_TR1_slide03_02	Cell_282	mad1_endog	NA	347.011
mad1endog	JY265	211017_JY265_TR1_slide03_02	Cell_282	mad1_endog	NA	415.82
mad1endog	JY265	211017_JY265_TR1_slide03_02	Cell_283	mad1_endog	NA	278.803
mad1endog	JY265	211017_JY265_TR1_slide03_02	Cell_284	mad1_endog	NA	600.129
mad1endog	JY265	211017_JY265_TR1_slide03_02	Cell_284	mad1_endog	NA	430.647
mad1endog	JY265	211017_JY265_TR1_slide03_02	Cell_284	mad1_endog	NA	264.85
mad1endog	JY265	211017_JY265_TR1_slide03_02	Cell_287	mad1_endog	NA	316.589
mad1endog	JY265	211017_JY265_TR1_slide03_02	Cell_287	mad1_endog	NA	364.228
mad1endog	JY265	211017_JY265_TR1_slide03_02	Cell_287	mad1_endog	NA	333.13
mad1endog	JY265	211017_JY265_TR1_slide03_02	Cell_289	mad1_endog	NA	317.98
mad1endog	JY265	211017_JY265_TR1_slide03_02	Cell_289	mad1_endog	NA	502.331
mad1endog	JY265	211017_JY265_TR1_slide03_02	Cell_289	mad1_endog	NA	290.332
mad1endog	JY265	211017_JY265_TR1_slide03_02	Cell_29	mad1_endog	NA	235.598
mad1endog	JY265	211017_JY265_TR1_slide03_02	Cell_29	mad1_endog	NA	217.008
mad1endog	JY265	211017_JY265_TR1_slide03_02	Cell_29	mad1_endog	NA	191.84
mad1endog	JY265	211017_JY265_TR1_slide03_02	Cell_291	mad1_endog	NA	347.107
mad1endog	JY265	211017_JY265_TR1_slide03_02	Cell_293	mad1_endog	NA	401.582
mad1endog	JY265	211017_JY265_TR1_slide03_02	Cell_293	mad1_endog	NA	364.19
mad1endog	JY265	211017_JY265_TR1_slide03_02	Cell_293	mad1_endog	NA	393.724
mad1endog	JY265	211017_JY265_TR1_slide03_02	Cell_295	mad1_endog	NA	338.945
mad1endog	JY265	211017_JY265_TR1_slide03_02	Cell_297	mad1_endog	NA	324.36
mad1endog	JY265	211017_JY265_TR1_slide03_02	Cell_297	mad1_endog	NA	420.613
mad1endog	JY265	211017_JY265_TR1_slide03_02	Cell_298	mad1_endog	NA	449.022
mad1endog	JY265	211017_JY265_TR1_slide03_02	Cell_298	mad1_endog	NA	250.186
mad1endog	JY265	211017_JY265_TR1_slide03_02	Cell_299	mad1_endog	NA	351.463
mad1endog	JY265	211017_JY265_TR1_slide03_02	Cell_299	mad1_endog	NA	547.885
mad1endog	JY265	211017_JY265_TR1_slide03_02	Cell_299	mad1_endog	NA	388.552
mad1endog	JY265	211017_JY265_TR1_slide03_02	Cell_3	mad1_endog	NA	312.162
mad1endog	JY265	211017_JY265_TR1_slide03_02	Cell_3	mad1_endog	NA	251.3
mad1endog	JY265	211017_JY265_TR1_slide03_02	Cell_3	mad1_endog	NA	224.986
mad1endog	JY265	211017_JY265_TR1_slide03_02	Cell_30	mad1_endog	NA	293.01
mad1endog	JY265	211017_JY265_TR1_slide03_02	Cell_30	mad1_endog	NA	296.639
mad1endog	JY265	211017_JY265_TR1_slide03_02	Cell_30	mad1_endog	NA	240.225
mad1endog	JY265	211017_JY265_TR1_slide03_02	Cell_30	mad1_endog	NA	210.121
mad1endog	JY265	211017_JY265_TR1_slide03_02	Cell_300	mad1_endog	NA	400.794
mad1endog	JY265	211017_JY265_TR1_slide03_02	Cell_300	mad1_endog	NA	304.684
mad1endog	JY265	211017_JY265_TR1_slide03_02	Cell_305	mad1_endog	NA	397.628
mad1endog	JY265	211017_JY265_TR1_slide03_02	Cell_305	mad1_endog	NA	430.64
mad1endog	JY265	211017_JY265_TR1_slide03_02	Cell_305	mad1_endog	NA	509.796
mad1endog	JY265	211017_JY265_TR1_slide03_02	Cell_306	mad1_endog	NA	184.506
mad1endog	JY265	211017_JY265_TR1_slide03_02	Cell_307	mad1_endog	NA	380.901
mad1endog	JY265	211017_JY265_TR1_slide03_02	Cell_308	mad1_endog	NA	344.414
mad1endog	JY265	211017_JY265_TR1_slide03_02	Cell_308	mad1_endog	NA	280.898
mad1endog	JY265	211017_JY265_TR1_slide03_02	Cell_308	mad1_endog	NA	233.373
mad1endog	JY265	211017_JY265_TR1_slide03_02	Cell_309	mad1_endog	NA	350.035
mad1endog	JY265	211017_JY265_TR1_slide03_02	Cell_309	mad1_endog	NA	368.131
mad1endog	JY265	211017_JY265_TR1_slide03_02	Cell_309	mad1_endog	NA	266.305
mad1endog	JY265	211017_JY265_TR1_slide03_02	Cell_31	mad1_endog	NA	207.393
mad1endog	JY265	211017_JY265_TR1_slide03_02	Cell_310	mad1_endog	NA	270.03
mad1endog	JY265	211017_JY265_TR1_slide03_02	Cell_311	mad1_endog	NA	368.091
mad1endog	JY265	211017_JY265_TR1_slide03_02	Cell_312	mad1_endog	NA	426.576
mad1endog	JY265	211017_JY265_TR1_slide03_02	Cell_314	mad1_endog	NA	349.589
mad1endog	JY265	211017_JY265_TR1_slide03_02	Cell_314	mad1_endog	NA	162.549
mad1endog	JY265	211017_JY265_TR1_slide03_02	Cell_314	mad1_endog	NA	253.059
mad1endog	JY265	211017_JY265_TR1_slide03_02	Cell_315	mad1_endog	NA	478.577
mad1endog	JY265	211017_JY265_TR1_slide03_02	Cell_315	mad1_endog	NA	339.855
mad1endog	JY265	211017_JY265_TR1_slide03_02	Cell_316	mad1_endog	NA	320.849
mad1endog	JY265	211017_JY265_TR1_slide03_02	Cell_316	mad1_endog	NA	359.959
mad1endog	JY265	211017_JY265_TR1_slide03_02	Cell_317	mad1_endog	NA	498.301
mad1endog	JY265	211017_JY265_TR1_slide03_02	Cell_318	mad1_endog	NA	355.747
mad1endog	JY265	211017_JY265_TR1_slide03_02	Cell_318	mad1_endog	NA	332.154
mad1endog	JY265	211017_JY265_TR1_slide03_02	Cell_320	mad1_endog	NA	441.829
mad1endog	JY265	211017_JY265_TR1_slide03_02	Cell_321	mad1_endog	NA	230.79
mad1endog	JY265	211017_JY265_TR1_slide03_02	Cell_321	mad1_endog	NA	223.778
mad1endog	JY265	211017_JY265_TR1_slide03_02	Cell_321	mad1_endog	NA	303.71
mad1endog	JY265	211017_JY265_TR1_slide03_02	Cell_322	mad1_endog	NA	327.66
mad1endog	JY265	211017_JY265_TR1_slide03_02	Cell_322	mad1_endog	NA	345.538
mad1endog	JY265	211017_JY265_TR1_slide03_02	Cell_324	mad1_endog	NA	397.436
mad1endog	JY265	211017_JY265_TR1_slide03_02	Cell_324	mad1_endog	NA	262.123
mad1endog	JY265	211017_JY265_TR1_slide03_02	Cell_325	mad1_endog	NA	401.278
mad1endog	JY265	211017_JY265_TR1_slide03_02	Cell_325	mad1_endog	NA	434.274
mad1endog	JY265	211017_JY265_TR1_slide03_02	Cell_325	mad1_endog	NA	526.445
mad1endog	JY265	211017_JY265_TR1_slide03_02	Cell_326	mad1_endog	NA	222.748
mad1endog	JY265	211017_JY265_TR1_slide03_02	Cell_326	mad1_endog	NA	175.561
mad1endog	JY265	211017_JY265_TR1_slide03_02	Cell_328	mad1_endog	NA	270.808
mad1endog	JY265	211017_JY265_TR1_slide03_02	Cell_328	mad1_endog	NA	284.616
mad1endog	JY265	211017_JY265_TR1_slide03_02	Cell_329	mad1_endog	NA	490.598
mad1endog	JY265	211017_JY265_TR1_slide03_02	Cell_329	mad1_endog	NA	667.874
mad1endog	JY265	211017_JY265_TR1_slide03_02	Cell_332	mad1_endog	NA	363.843
mad1endog	JY265	211017_JY265_TR1_slide03_02	Cell_332	mad1_endog	NA	341.747
mad1endog	JY265	211017_JY265_TR1_slide03_02	Cell_332	mad1_endog	NA	419.851
mad1endog	JY265	211017_JY265_TR1_slide03_02	Cell_333	mad1_endog	NA	323.357
mad1endog	JY265	211017_JY265_TR1_slide03_02	Cell_333	mad1_endog	NA	329.657
mad1endog	JY265	211017_JY265_TR1_slide03_02	Cell_334	mad1_endog	NA	387.512
mad1endog	JY265	211017_JY265_TR1_slide03_02	Cell_334	mad1_endog	NA	532.436
mad1endog	JY265	211017_JY265_TR1_slide03_02	Cell_334	mad1_endog	NA	324.324
mad1endog	JY265	211017_JY265_TR1_slide03_02	Cell_334	mad1_endog	NA	410.244
mad1endog	JY265	211017_JY265_TR1_slide03_02	Cell_335	mad1_endog	NA	358.091
mad1endog	JY265	211017_JY265_TR1_slide03_02	Cell_335	mad1_endog	NA	439.766
mad1endog	JY265	211017_JY265_TR1_slide03_02	Cell_336	mad1_endog	NA	411.456
mad1endog	JY265	211017_JY265_TR1_slide03_02	Cell_337	mad1_endog	NA	401.078
mad1endog	JY265	211017_JY265_TR1_slide03_02	Cell_337	mad1_endog	NA	212.824
mad1endog	JY265	211017_JY265_TR1_slide03_02	Cell_337	mad1_endog	NA	438.117
mad1endog	JY265	211017_JY265_TR1_slide03_02	Cell_338	mad1_endog	NA	305.416
mad1endog	JY265	211017_JY265_TR1_slide03_02	Cell_338	mad1_endog	NA	331.129
mad1endog	JY265	211017_JY265_TR1_slide03_02	Cell_339	mad1_endog	NA	291.713
mad1endog	JY265	211017_JY265_TR1_slide03_02	Cell_339	mad1_endog	NA	328.16
mad1endog	JY265	211017_JY265_TR1_slide03_02	Cell_339	mad1_endog	NA	367.254
mad1endog	JY265	211017_JY265_TR1_slide03_02	Cell_34	mad1_endog	NA	218.89
mad1endog	JY265	211017_JY265_TR1_slide03_02	Cell_342	mad1_endog	NA	282.618
mad1endog	JY265	211017_JY265_TR1_slide03_02	Cell_342	mad1_endog	NA	513.674
mad1endog	JY265	211017_JY265_TR1_slide03_02	Cell_345	mad1_endog	NA	300.835
mad1endog	JY265	211017_JY265_TR1_slide03_02	Cell_345	mad1_endog	NA	284.896
mad1endog	JY265	211017_JY265_TR1_slide03_02	Cell_345	mad1_endog	NA	311.185
mad1endog	JY265	211017_JY265_TR1_slide03_02	Cell_346	mad1_endog	NA	376.472
mad1endog	JY265	211017_JY265_TR1_slide03_02	Cell_346	mad1_endog	NA	291.194
mad1endog	JY265	211017_JY265_TR1_slide03_02	Cell_347	mad1_endog	NA	446.285
mad1endog	JY265	211017_JY265_TR1_slide03_02	Cell_347	mad1_endog	NA	314.447
mad1endog	JY265	211017_JY265_TR1_slide03_02	Cell_348	mad1_endog	NA	480.667
mad1endog	JY265	211017_JY265_TR1_slide03_02	Cell_349	mad1_endog	NA	320.501
mad1endog	JY265	211017_JY265_TR1_slide03_02	Cell_35	mad1_endog	NA	263.438
mad1endog	JY265	211017_JY265_TR1_slide03_02	Cell_35	mad1_endog	NA	295.401
mad1endog	JY265	211017_JY265_TR1_slide03_02	Cell_35	mad1_endog	NA	339.484
mad1endog	JY265	211017_JY265_TR1_slide03_02	Cell_35	mad1_endog	NA	258.266
mad1endog	JY265	211017_JY265_TR1_slide03_02	Cell_350	mad1_endog	NA	358.539
mad1endog	JY265	211017_JY265_TR1_slide03_02	Cell_350	mad1_endog	NA	241.557
mad1endog	JY265	211017_JY265_TR1_slide03_02	Cell_350	mad1_endog	NA	484.475
mad1endog	JY265	211017_JY265_TR1_slide03_02	Cell_350	mad1_endog	NA	157.445
mad1endog	JY265	211017_JY265_TR1_slide03_02	Cell_350	mad1_endog	NA	301.002
mad1endog	JY265	211017_JY265_TR1_slide03_02	Cell_350	mad1_endog	NA	175.05
mad1endog	JY265	211017_JY265_TR1_slide03_02	Cell_351	mad1_endog	NA	188.329
mad1endog	JY265	211017_JY265_TR1_slide03_02	Cell_351	mad1_endog	NA	302.243
mad1endog	JY265	211017_JY265_TR1_slide03_02	Cell_351	mad1_endog	NA	276.737
mad1endog	JY265	211017_JY265_TR1_slide03_02	Cell_352	mad1_endog	NA	305.594
mad1endog	JY265	211017_JY265_TR1_slide03_02	Cell_352	mad1_endog	NA	397.524
mad1endog	JY265	211017_JY265_TR1_slide03_02	Cell_352	mad1_endog	NA	224.001
mad1endog	JY265	211017_JY265_TR1_slide03_02	Cell_352	mad1_endog	NA	340.634
mad1endog	JY265	211017_JY265_TR1_slide03_02	Cell_352	mad1_endog	NA	636.708
mad1endog	JY265	211017_JY265_TR1_slide03_02	Cell_353	mad1_endog	NA	353.804
mad1endog	JY265	211017_JY265_TR1_slide03_02	Cell_353	mad1_endog	NA	268.575
mad1endog	JY265	211017_JY265_TR1_slide03_02	Cell_354	mad1_endog	NA	364.416
mad1endog	JY265	211017_JY265_TR1_slide03_02	Cell_354	mad1_endog	NA	383.657
mad1endog	JY265	211017_JY265_TR1_slide03_02	Cell_355	mad1_endog	NA	104.686
mad1endog	JY265	211017_JY265_TR1_slide03_02	Cell_355	mad1_endog	NA	373.754
mad1endog	JY265	211017_JY265_TR1_slide03_02	Cell_357	mad1_endog	NA	267.358
mad1endog	JY265	211017_JY265_TR1_slide03_02	Cell_357	mad1_endog	NA	277.521
mad1endog	JY265	211017_JY265_TR1_slide03_02	Cell_358	mad1_endog	NA	468.594
mad1endog	JY265	211017_JY265_TR1_slide03_02	Cell_358	mad1_endog	NA	313.972
mad1endog	JY265	211017_JY265_TR1_slide03_02	Cell_358	mad1_endog	NA	454.327
mad1endog	JY265	211017_JY265_TR1_slide03_02	Cell_360	mad1_endog	NA	475.356
mad1endog	JY265	211017_JY265_TR1_slide03_02	Cell_360	mad1_endog	NA	403.978
mad1endog	JY265	211017_JY265_TR1_slide03_02	Cell_360	mad1_endog	NA	330.106
mad1endog	JY265	211017_JY265_TR1_slide03_02	Cell_361	mad1_endog	NA	347.32
mad1endog	JY265	211017_JY265_TR1_slide03_02	Cell_361	mad1_endog	NA	448.936
mad1endog	JY265	211017_JY265_TR1_slide03_02	Cell_361	mad1_endog	NA	412.434
mad1endog	JY265	211017_JY265_TR1_slide03_02	Cell_361	mad1_endog	NA	368.742
mad1endog	JY265	211017_JY265_TR1_slide03_02	Cell_363	mad1_endog	NA	282.134
mad1endog	JY265	211017_JY265_TR1_slide03_02	Cell_363	mad1_endog	NA	178.998
mad1endog	JY265	211017_JY265_TR1_slide03_02	Cell_368	mad1_endog	NA	563.936
mad1endog	JY265	211017_JY265_TR1_slide03_02	Cell_368	mad1_endog	NA	404.226
mad1endog	JY265	211017_JY265_TR1_slide03_02	Cell_368	mad1_endog	NA	333.04
mad1endog	JY265	211017_JY265_TR1_slide03_02	Cell_368	mad1_endog	NA	369.5
mad1endog	JY265	211017_JY265_TR1_slide03_02	Cell_369	mad1_endog	NA	405.023
mad1endog	JY265	211017_JY265_TR1_slide03_02	Cell_369	mad1_endog	NA	451.058
mad1endog	JY265	211017_JY265_TR1_slide03_02	Cell_369	mad1_endog	NA	305.413
mad1endog	JY265	211017_JY265_TR1_slide03_02	Cell_369	mad1_endog	NA	412.472
mad1endog	JY265	211017_JY265_TR1_slide03_02	Cell_369	mad1_endog	NA	461.47
mad1endog	JY265	211017_JY265_TR1_slide03_02	Cell_37	mad1_endog	NA	270.165
mad1endog	JY265	211017_JY265_TR1_slide03_02	Cell_37	mad1_endog	NA	305.922
mad1endog	JY265	211017_JY265_TR1_slide03_02	Cell_37	mad1_endog	NA	262.125
mad1endog	JY265	211017_JY265_TR1_slide03_02	Cell_371	mad1_endog	NA	363.749
mad1endog	JY265	211017_JY265_TR1_slide03_02	Cell_371	mad1_endog	NA	442.107
mad1endog	JY265	211017_JY265_TR1_slide03_02	Cell_371	mad1_endog	NA	259.802
mad1endog	JY265	211017_JY265_TR1_slide03_02	Cell_39	mad1_endog	NA	288.782
mad1endog	JY265	211017_JY265_TR1_slide03_02	Cell_4	mad1_endog	NA	273.008
mad1endog	JY265	211017_JY265_TR1_slide03_02	Cell_41	mad1_endog	NA	228.015
mad1endog	JY265	211017_JY265_TR1_slide03_02	Cell_41	mad1_endog	NA	344.307
mad1endog	JY265	211017_JY265_TR1_slide03_02	Cell_43	mad1_endog	NA	298.37
mad1endog	JY265	211017_JY265_TR1_slide03_02	Cell_43	mad1_endog	NA	399.954
mad1endog	JY265	211017_JY265_TR1_slide03_02	Cell_44	mad1_endog	NA	315.193
mad1endog	JY265	211017_JY265_TR1_slide03_02	Cell_44	mad1_endog	NA	324.894
mad1endog	JY265	211017_JY265_TR1_slide03_02	Cell_44	mad1_endog	NA	310.551
mad1endog	JY265	211017_JY265_TR1_slide03_02	Cell_46	mad1_endog	NA	305.673
mad1endog	JY265	211017_JY265_TR1_slide03_02	Cell_47	mad1_endog	NA	287.085
mad1endog	JY265	211017_JY265_TR1_slide03_02	Cell_47	mad1_endog	NA	324.552
mad1endog	JY265	211017_JY265_TR1_slide03_02	Cell_48	mad1_endog	NA	363.697
mad1endog	JY265	211017_JY265_TR1_slide03_02	Cell_49	mad1_endog	NA	264.296
mad1endog	JY265	211017_JY265_TR1_slide03_02	Cell_50	mad1_endog	NA	325.116
mad1endog	JY265	211017_JY265_TR1_slide03_02	Cell_51	mad1_endog	NA	334.619
mad1endog	JY265	211017_JY265_TR1_slide03_02	Cell_51	mad1_endog	NA	366.544
mad1endog	JY265	211017_JY265_TR1_slide03_02	Cell_51	mad1_endog	NA	219.846
mad1endog	JY265	211017_JY265_TR1_slide03_02	Cell_52	mad1_endog	NA	234.702
mad1endog	JY265	211017_JY265_TR1_slide03_02	Cell_52	mad1_endog	NA	392.267
mad1endog	JY265	211017_JY265_TR1_slide03_02	Cell_52	mad1_endog	NA	360.971
mad1endog	JY265	211017_JY265_TR1_slide03_02	Cell_53	mad1_endog	NA	366.12
mad1endog	JY265	211017_JY265_TR1_slide03_02	Cell_53	mad1_endog	NA	363.293
mad1endog	JY265	211017_JY265_TR1_slide03_02	Cell_54	mad1_endog	NA	193.153
mad1endog	JY265	211017_JY265_TR1_slide03_02	Cell_56	mad1_endog	NA	285.973
mad1endog	JY265	211017_JY265_TR1_slide03_02	Cell_56	mad1_endog	NA	136.872
mad1endog	JY265	211017_JY265_TR1_slide03_02	Cell_57	mad1_endog	NA	180.781
mad1endog	JY265	211017_JY265_TR1_slide03_02	Cell_59	mad1_endog	NA	314.763
mad1endog	JY265	211017_JY265_TR1_slide03_02	Cell_6	mad1_endog	NA	220.855
mad1endog	JY265	211017_JY265_TR1_slide03_02	Cell_60	mad1_endog	NA	332.019
mad1endog	JY265	211017_JY265_TR1_slide03_02	Cell_60	mad1_endog	NA	198.616
mad1endog	JY265	211017_JY265_TR1_slide03_02	Cell_60	mad1_endog	NA	275.043
mad1endog	JY265	211017_JY265_TR1_slide03_02	Cell_63	mad1_endog	NA	336.498
mad1endog	JY265	211017_JY265_TR1_slide03_02	Cell_65	mad1_endog	NA	346.838
mad1endog	JY265	211017_JY265_TR1_slide03_02	Cell_65	mad1_endog	NA	328.439
mad1endog	JY265	211017_JY265_TR1_slide03_02	Cell_66	mad1_endog	NA	319.712
mad1endog	JY265	211017_JY265_TR1_slide03_02	Cell_66	mad1_endog	NA	316.942
mad1endog	JY265	211017_JY265_TR1_slide03_02	Cell_66	mad1_endog	NA	469.934
mad1endog	JY265	211017_JY265_TR1_slide03_02	Cell_67	mad1_endog	NA	298.719
mad1endog	JY265	211017_JY265_TR1_slide03_02	Cell_67	mad1_endog	NA	230.287
mad1endog	JY265	211017_JY265_TR1_slide03_02	Cell_68	mad1_endog	NA	347.467
mad1endog	JY265	211017_JY265_TR1_slide03_02	Cell_69	mad1_endog	NA	442.272
mad1endog	JY265	211017_JY265_TR1_slide03_02	Cell_69	mad1_endog	NA	465.018
mad1endog	JY265	211017_JY265_TR1_slide03_02	Cell_69	mad1_endog	NA	153.908
mad1endog	JY265	211017_JY265_TR1_slide03_02	Cell_69	mad1_endog	NA	494.029
mad1endog	JY265	211017_JY265_TR1_slide03_02	Cell_7	mad1_endog	NA	289.082
mad1endog	JY265	211017_JY265_TR1_slide03_02	Cell_71	mad1_endog	NA	328.413
mad1endog	JY265	211017_JY265_TR1_slide03_02	Cell_71	mad1_endog	NA	304.553
mad1endog	JY265	211017_JY265_TR1_slide03_02	Cell_72	mad1_endog	NA	293.286
mad1endog	JY265	211017_JY265_TR1_slide03_02	Cell_72	mad1_endog	NA	388.744
mad1endog	JY265	211017_JY265_TR1_slide03_02	Cell_74	mad1_endog	NA	364.409
mad1endog	JY265	211017_JY265_TR1_slide03_02	Cell_74	mad1_endog	NA	395.264
mad1endog	JY265	211017_JY265_TR1_slide03_02	Cell_74	mad1_endog	NA	325.059
mad1endog	JY265	211017_JY265_TR1_slide03_02	Cell_76	mad1_endog	NA	437.81
mad1endog	JY265	211017_JY265_TR1_slide03_02	Cell_76	mad1_endog	NA	434.283
mad1endog	JY265	211017_JY265_TR1_slide03_02	Cell_77	mad1_endog	NA	245.655
mad1endog	JY265	211017_JY265_TR1_slide03_02	Cell_77	mad1_endog	NA	241.982
mad1endog	JY265	211017_JY265_TR1_slide03_02	Cell_78	mad1_endog	NA	238.162
mad1endog	JY265	211017_JY265_TR1_slide03_02	Cell_78	mad1_endog	NA	548.566
mad1endog	JY265	211017_JY265_TR1_slide03_02	Cell_8	mad1_endog	NA	446.875
mad1endog	JY265	211017_JY265_TR1_slide03_02	Cell_8	mad1_endog	NA	286.684
mad1endog	JY265	211017_JY265_TR1_slide03_02	Cell_8	mad1_endog	NA	277.706
mad1endog	JY265	211017_JY265_TR1_slide03_02	Cell_81	mad1_endog	NA	438.75
mad1endog	JY265	211017_JY265_TR1_slide03_02	Cell_81	mad1_endog	NA	244.557
mad1endog	JY265	211017_JY265_TR1_slide03_02	Cell_81	mad1_endog	NA	268.842
mad1endog	JY265	211017_JY265_TR1_slide03_02	Cell_82	mad1_endog	NA	469.333
mad1endog	JY265	211017_JY265_TR1_slide03_02	Cell_84	mad1_endog	NA	493.429
mad1endog	JY265	211017_JY265_TR1_slide03_02	Cell_84	mad1_endog	NA	357.024
mad1endog	JY265	211017_JY265_TR1_slide03_02	Cell_85	mad1_endog	NA	272.574
mad1endog	JY265	211017_JY265_TR1_slide03_02	Cell_85	mad1_endog	NA	481.145
mad1endog	JY265	211017_JY265_TR1_slide03_02	Cell_85	mad1_endog	NA	231.286
mad1endog	JY265	211017_JY265_TR1_slide03_02	Cell_87	mad1_endog	NA	193.487
mad1endog	JY265	211017_JY265_TR1_slide03_02	Cell_87	mad1_endog	NA	316.221
mad1endog	JY265	211017_JY265_TR1_slide03_02	Cell_87	mad1_endog	NA	320.093
mad1endog	JY265	211017_JY265_TR1_slide03_02	Cell_9	mad1_endog	NA	252.768
mad1endog	JY265	211017_JY265_TR1_slide03_02	Cell_9	mad1_endog	NA	186.652
mad1endog	JY265	211017_JY265_TR1_slide03_02	Cell_9	mad1_endog	NA	290.541
mad1endog	JY265	211017_JY265_TR1_slide03_02	Cell_92	mad1_endog	NA	390.464
mad1endog	JY265	211017_JY265_TR1_slide03_02	Cell_92	mad1_endog	NA	263.648
mad1endog	JY265	211017_JY265_TR1_slide03_02	Cell_93	mad1_endog	NA	406.714
mad1endog	JY265	211017_JY265_TR1_slide03_02	Cell_94	mad1_endog	NA	353.615
mad1endog	JY265	211017_JY265_TR1_slide03_02	Cell_94	mad1_endog	NA	310.371
mad1endog	JY265	211017_JY265_TR1_slide03_02	Cell_95	mad1_endog	NA	439.266
mad1endog	JY265	211017_JY265_TR1_slide03_02	Cell_97	mad1_endog	NA	271.73
mad1endog	JY265	211017_JY265_TR1_slide03_02	Cell_97	mad1_endog	NA	329.21
mad1endog	JY265	211017_JY265_TR1_slide03_02	Cell_99	mad1_endog	NA	249.932
mad1endog	JY265	211017_JY265_TR1_slide03_02	Cell_99	mad1_endog	NA	417.053
mad1endog_mad1GFPexog	SX411	211015_SX411_TR1_slide03_10	Cell_101	mad1_endog	NA	350.966
mad1endog_mad1GFPexog	SX411	211015_SX411_TR1_slide03_10	Cell_101	mad1_endog	NA	358.959
mad1endog_mad1GFPexog	SX411	211015_SX411_TR1_slide03_10	Cell_101	mad1_endog	NA	347.102
mad1endog_mad1GFPexog	SX411	211015_SX411_TR1_slide03_10	Cell_102	mad1_endog	NA	275.958
mad1endog_mad1GFPexog	SX411	211015_SX411_TR1_slide03_10	Cell_103	mad1_endog	NA	469.661
mad1endog_mad1GFPexog	SX411	211015_SX411_TR1_slide03_10	Cell_103	mad1_endog	NA	432.505
mad1endog_mad1GFPexog	SX411	211015_SX411_TR1_slide03_10	Cell_103	mad1_endog	NA	326.364
mad1endog_mad1GFPexog	SX411	211015_SX411_TR1_slide03_10	Cell_104	mad1_endog	NA	370.483
mad1endog_mad1GFPexog	SX411	211015_SX411_TR1_slide03_10	Cell_104	mad1_endog	NA	421.05
mad1endog_mad1GFPexog	SX411	211015_SX411_TR1_slide03_10	Cell_104	mad1_endog	NA	361.383
mad1endog_mad1GFPexog	SX411	211015_SX411_TR1_slide03_10	Cell_105	mad1_endog	NA	376.238
mad1endog_mad1GFPexog	SX411	211015_SX411_TR1_slide03_10	Cell_105	mad1_endog	NA	319.617
mad1endog_mad1GFPexog	SX411	211015_SX411_TR1_slide03_10	Cell_106	mad1_endog	NA	420.905
mad1endog_mad1GFPexog	SX411	211015_SX411_TR1_slide03_10	Cell_106	mad1_endog	NA	453.057
mad1endog_mad1GFPexog	SX411	211015_SX411_TR1_slide03_10	Cell_107	mad1_endog	NA	282.291
mad1endog_mad1GFPexog	SX411	211015_SX411_TR1_slide03_10	Cell_107	mad1_endog	NA	374.813
mad1endog_mad1GFPexog	SX411	211015_SX411_TR1_slide03_10	Cell_109	mad1_endog	NA	400.22
mad1endog_mad1GFPexog	SX411	211015_SX411_TR1_slide03_10	Cell_11	mad1_endog	NA	213.711
mad1endog_mad1GFPexog	SX411	211015_SX411_TR1_slide03_10	Cell_11	mad1_endog	NA	294.26
mad1endog_mad1GFPexog	SX411	211015_SX411_TR1_slide03_10	Cell_11	mad1_endog	NA	205.528
mad1endog_mad1GFPexog	SX411	211015_SX411_TR1_slide03_10	Cell_11	mad1_endog	NA	150.895
mad1endog_mad1GFPexog	SX411	211015_SX411_TR1_slide03_10	Cell_112	mad1_endog	NA	404.243
mad1endog_mad1GFPexog	SX411	211015_SX411_TR1_slide03_10	Cell_112	mad1_endog	NA	462.41
mad1endog_mad1GFPexog	SX411	211015_SX411_TR1_slide03_10	Cell_115	mad1_endog	NA	455.782
mad1endog_mad1GFPexog	SX411	211015_SX411_TR1_slide03_10	Cell_115	mad1_endog	NA	296.76
mad1endog_mad1GFPexog	SX411	211015_SX411_TR1_slide03_10	Cell_115	mad1_endog	NA	364.235
mad1endog_mad1GFPexog	SX411	211015_SX411_TR1_slide03_10	Cell_115	mad1_endog	NA	367.006
mad1endog_mad1GFPexog	SX411	211015_SX411_TR1_slide03_10	Cell_115	mad1_endog	NA	441.52
mad1endog_mad1GFPexog	SX411	211015_SX411_TR1_slide03_10	Cell_116	mad1_endog	NA	358.1
mad1endog_mad1GFPexog	SX411	211015_SX411_TR1_slide03_10	Cell_116	mad1_endog	NA	263.087
mad1endog_mad1GFPexog	SX411	211015_SX411_TR1_slide03_10	Cell_116	mad1_endog	NA	211.194
mad1endog_mad1GFPexog	SX411	211015_SX411_TR1_slide03_10	Cell_116	mad1_endog	NA	145.765
mad1endog_mad1GFPexog	SX411	211015_SX411_TR1_slide03_10	Cell_117	mad1_endog	NA	392.807
mad1endog_mad1GFPexog	SX411	211015_SX411_TR1_slide03_10	Cell_117	mad1_endog	NA	491.879
mad1endog_mad1GFPexog	SX411	211015_SX411_TR1_slide03_10	Cell_117	mad1_endog	NA	341.374
mad1endog_mad1GFPexog	SX411	211015_SX411_TR1_slide03_10	Cell_118	mad1_endog	NA	335.303
mad1endog_mad1GFPexog	SX411	211015_SX411_TR1_slide03_10	Cell_118	mad1_endog	NA	305.927
mad1endog_mad1GFPexog	SX411	211015_SX411_TR1_slide03_10	Cell_118	mad1_endog	NA	390.17
mad1endog_mad1GFPexog	SX411	211015_SX411_TR1_slide03_10	Cell_119	mad1_endog	NA	331.985
mad1endog_mad1GFPexog	SX411	211015_SX411_TR1_slide03_10	Cell_119	mad1_endog	NA	126.749
mad1endog_mad1GFPexog	SX411	211015_SX411_TR1_slide03_10	Cell_119	mad1_endog	NA	327.542
mad1endog_mad1GFPexog	SX411	211015_SX411_TR1_slide03_10	Cell_119	mad1_endog	NA	267.022
mad1endog_mad1GFPexog	SX411	211015_SX411_TR1_slide03_10	Cell_119	mad1_endog	NA	331.83
mad1endog_mad1GFPexog	SX411	211015_SX411_TR1_slide03_10	Cell_12	mad1_endog	NA	219.29
mad1endog_mad1GFPexog	SX411	211015_SX411_TR1_slide03_10	Cell_12	mad1_endog	NA	243.959
mad1endog_mad1GFPexog	SX411	211015_SX411_TR1_slide03_10	Cell_120	mad1_endog	NA	470.694
mad1endog_mad1GFPexog	SX411	211015_SX411_TR1_slide03_10	Cell_120	mad1_endog	NA	240.406
mad1endog_mad1GFPexog	SX411	211015_SX411_TR1_slide03_10	Cell_121	mad1_endog	NA	509.711
mad1endog_mad1GFPexog	SX411	211015_SX411_TR1_slide03_10	Cell_121	mad1_endog	NA	349.089
mad1endog_mad1GFPexog	SX411	211015_SX411_TR1_slide03_10	Cell_121	mad1_endog	NA	353.669
mad1endog_mad1GFPexog	SX411	211015_SX411_TR1_slide03_10	Cell_122	mad1_endog	NA	310.099
mad1endog_mad1GFPexog	SX411	211015_SX411_TR1_slide03_10	Cell_124	mad1_endog	NA	330.62
mad1endog_mad1GFPexog	SX411	211015_SX411_TR1_slide03_10	Cell_125	mad1_endog	NA	318.971
mad1endog_mad1GFPexog	SX411	211015_SX411_TR1_slide03_10	Cell_125	mad1_endog	NA	460.443
mad1endog_mad1GFPexog	SX411	211015_SX411_TR1_slide03_10	Cell_126	mad1_endog	NA	474.849
mad1endog_mad1GFPexog	SX411	211015_SX411_TR1_slide03_10	Cell_126	mad1_endog	NA	354.75
mad1endog_mad1GFPexog	SX411	211015_SX411_TR1_slide03_10	Cell_128	mad1_endog	NA	341.543
mad1endog_mad1GFPexog	SX411	211015_SX411_TR1_slide03_10	Cell_129	mad1_endog	NA	286.005
mad1endog_mad1GFPexog	SX411	211015_SX411_TR1_slide03_10	Cell_13	mad1_endog	NA	239.245
mad1endog_mad1GFPexog	SX411	211015_SX411_TR1_slide03_10	Cell_13	mad1_endog	NA	318.277
mad1endog_mad1GFPexog	SX411	211015_SX411_TR1_slide03_10	Cell_13	mad1_endog	NA	322.28
mad1endog_mad1GFPexog	SX411	211015_SX411_TR1_slide03_10	Cell_13	mad1_endog	NA	323.936
mad1endog_mad1GFPexog	SX411	211015_SX411_TR1_slide03_10	Cell_130	mad1_endog	NA	396.81
mad1endog_mad1GFPexog	SX411	211015_SX411_TR1_slide03_10	Cell_131	mad1_endog	NA	187.804
mad1endog_mad1GFPexog	SX411	211015_SX411_TR1_slide03_10	Cell_131	mad1_endog	NA	306.595
mad1endog_mad1GFPexog	SX411	211015_SX411_TR1_slide03_10	Cell_131	mad1_endog	NA	242.089
mad1endog_mad1GFPexog	SX411	211015_SX411_TR1_slide03_10	Cell_131	mad1_endog	NA	236.656
mad1endog_mad1GFPexog	SX411	211015_SX411_TR1_slide03_10	Cell_132	mad1_endog	NA	305.885
mad1endog_mad1GFPexog	SX411	211015_SX411_TR1_slide03_10	Cell_133	mad1_endog	NA	404.846
mad1endog_mad1GFPexog	SX411	211015_SX411_TR1_slide03_10	Cell_133	mad1_endog	NA	484.142
mad1endog_mad1GFPexog	SX411	211015_SX411_TR1_slide03_10	Cell_134	mad1_endog	NA	162.882
mad1endog_mad1GFPexog	SX411	211015_SX411_TR1_slide03_10	Cell_134	mad1_endog	NA	192.014
mad1endog_mad1GFPexog	SX411	211015_SX411_TR1_slide03_10	Cell_134	mad1_endog	NA	471.372
mad1endog_mad1GFPexog	SX411	211015_SX411_TR1_slide03_10	Cell_135	mad1_endog	NA	263.588
mad1endog_mad1GFPexog	SX411	211015_SX411_TR1_slide03_10	Cell_136	mad1_endog	NA	325.597
mad1endog_mad1GFPexog	SX411	211015_SX411_TR1_slide03_10	Cell_137	mad1_endog	NA	486.575
mad1endog_mad1GFPexog	SX411	211015_SX411_TR1_slide03_10	Cell_137	mad1_endog	NA	342.358
mad1endog_mad1GFPexog	SX411	211015_SX411_TR1_slide03_10	Cell_138	mad1_endog	NA	439.308
mad1endog_mad1GFPexog	SX411	211015_SX411_TR1_slide03_10	Cell_139	mad1_endog	NA	385.99
mad1endog_mad1GFPexog	SX411	211015_SX411_TR1_slide03_10	Cell_139	mad1_endog	NA	403.674
mad1endog_mad1GFPexog	SX411	211015_SX411_TR1_slide03_10	Cell_14	mad1_endog	NA	399.887
mad1endog_mad1GFPexog	SX411	211015_SX411_TR1_slide03_10	Cell_14	mad1_endog	NA	270.782
mad1endog_mad1GFPexog	SX411	211015_SX411_TR1_slide03_10	Cell_140	mad1_endog	NA	300.036
mad1endog_mad1GFPexog	SX411	211015_SX411_TR1_slide03_10	Cell_140	mad1_endog	NA	417.081
mad1endog_mad1GFPexog	SX411	211015_SX411_TR1_slide03_10	Cell_140	mad1_endog	NA	437.064
mad1endog_mad1GFPexog	SX411	211015_SX411_TR1_slide03_10	Cell_141	mad1_endog	NA	116.59
mad1endog_mad1GFPexog	SX411	211015_SX411_TR1_slide03_10	Cell_142	mad1_endog	NA	498.385
mad1endog_mad1GFPexog	SX411	211015_SX411_TR1_slide03_10	Cell_142	mad1_endog	NA	248.793
mad1endog_mad1GFPexog	SX411	211015_SX411_TR1_slide03_10	Cell_143	mad1_endog	NA	423.826
mad1endog_mad1GFPexog	SX411	211015_SX411_TR1_slide03_10	Cell_143	mad1_endog	NA	261.408
mad1endog_mad1GFPexog	SX411	211015_SX411_TR1_slide03_10	Cell_143	mad1_endog	NA	516.338
mad1endog_mad1GFPexog	SX411	211015_SX411_TR1_slide03_10	Cell_144	mad1_endog	NA	245.532
mad1endog_mad1GFPexog	SX411	211015_SX411_TR1_slide03_10	Cell_144	mad1_endog	NA	281.226
mad1endog_mad1GFPexog	SX411	211015_SX411_TR1_slide03_10	Cell_146	mad1_endog	NA	372.983
mad1endog_mad1GFPexog	SX411	211015_SX411_TR1_slide03_10	Cell_146	mad1_endog	NA	426.72
mad1endog_mad1GFPexog	SX411	211015_SX411_TR1_slide03_10	Cell_146	mad1_endog	NA	410.647
mad1endog_mad1GFPexog	SX411	211015_SX411_TR1_slide03_10	Cell_146	mad1_endog	NA	429.684
mad1endog_mad1GFPexog	SX411	211015_SX411_TR1_slide03_10	Cell_147	mad1_endog	NA	305.546
mad1endog_mad1GFPexog	SX411	211015_SX411_TR1_slide03_10	Cell_147	mad1_endog	NA	284.634
mad1endog_mad1GFPexog	SX411	211015_SX411_TR1_slide03_10	Cell_147	mad1_endog	NA	274.36
mad1endog_mad1GFPexog	SX411	211015_SX411_TR1_slide03_10	Cell_147	mad1_endog	NA	345.724
mad1endog_mad1GFPexog	SX411	211015_SX411_TR1_slide03_10	Cell_149	mad1_endog	NA	270.209
mad1endog_mad1GFPexog	SX411	211015_SX411_TR1_slide03_10	Cell_149	mad1_endog	NA	298.042
mad1endog_mad1GFPexog	SX411	211015_SX411_TR1_slide03_10	Cell_149	mad1_endog	NA	235.491
mad1endog_mad1GFPexog	SX411	211015_SX411_TR1_slide03_10	Cell_15	mad1_endog	NA	250.455
mad1endog_mad1GFPexog	SX411	211015_SX411_TR1_slide03_10	Cell_150	mad1_endog	NA	272.681
mad1endog_mad1GFPexog	SX411	211015_SX411_TR1_slide03_10	Cell_151	mad1_endog	NA	280.398
mad1endog_mad1GFPexog	SX411	211015_SX411_TR1_slide03_10	Cell_152	mad1_endog	NA	385.716
mad1endog_mad1GFPexog	SX411	211015_SX411_TR1_slide03_10	Cell_153	mad1_endog	NA	302.191
mad1endog_mad1GFPexog	SX411	211015_SX411_TR1_slide03_10	Cell_153	mad1_endog	NA	361.986
mad1endog_mad1GFPexog	SX411	211015_SX411_TR1_slide03_10	Cell_153	mad1_endog	NA	352.333
mad1endog_mad1GFPexog	SX411	211015_SX411_TR1_slide03_10	Cell_154	mad1_endog	NA	366.208
mad1endog_mad1GFPexog	SX411	211015_SX411_TR1_slide03_10	Cell_155	mad1_endog	NA	330.498
mad1endog_mad1GFPexog	SX411	211015_SX411_TR1_slide03_10	Cell_155	mad1_endog	NA	285.787
mad1endog_mad1GFPexog	SX411	211015_SX411_TR1_slide03_10	Cell_156	mad1_endog	NA	409.113
mad1endog_mad1GFPexog	SX411	211015_SX411_TR1_slide03_10	Cell_16	mad1_endog	NA	266.34
mad1endog_mad1GFPexog	SX411	211015_SX411_TR1_slide03_10	Cell_16	mad1_endog	NA	272.113
mad1endog_mad1GFPexog	SX411	211015_SX411_TR1_slide03_10	Cell_161	mad1_endog	NA	314.57
mad1endog_mad1GFPexog	SX411	211015_SX411_TR1_slide03_10	Cell_161	mad1_endog	NA	426.468
mad1endog_mad1GFPexog	SX411	211015_SX411_TR1_slide03_10	Cell_162	mad1_endog	NA	244.342
mad1endog_mad1GFPexog	SX411	211015_SX411_TR1_slide03_10	Cell_17	mad1_endog	NA	232.602
mad1endog_mad1GFPexog	SX411	211015_SX411_TR1_slide03_10	Cell_18	mad1_endog	NA	266.522
mad1endog_mad1GFPexog	SX411	211015_SX411_TR1_slide03_10	Cell_18	mad1_endog	NA	376.595
mad1endog_mad1GFPexog	SX411	211015_SX411_TR1_slide03_10	Cell_19	mad1_endog	NA	278.542
mad1endog_mad1GFPexog	SX411	211015_SX411_TR1_slide03_10	Cell_19	mad1_endog	NA	305.534
mad1endog_mad1GFPexog	SX411	211015_SX411_TR1_slide03_10	Cell_21	mad1_endog	NA	243.093
mad1endog_mad1GFPexog	SX411	211015_SX411_TR1_slide03_10	Cell_21	mad1_endog	NA	260.005
mad1endog_mad1GFPexog	SX411	211015_SX411_TR1_slide03_10	Cell_22	mad1_endog	NA	332.555
mad1endog_mad1GFPexog	SX411	211015_SX411_TR1_slide03_10	Cell_22	mad1_endog	NA	232.342
mad1endog_mad1GFPexog	SX411	211015_SX411_TR1_slide03_10	Cell_22	mad1_endog	NA	273.299
mad1endog_mad1GFPexog	SX411	211015_SX411_TR1_slide03_10	Cell_22	mad1_endog	NA	381.152
mad1endog_mad1GFPexog	SX411	211015_SX411_TR1_slide03_10	Cell_23	mad1_endog	NA	244.971
mad1endog_mad1GFPexog	SX411	211015_SX411_TR1_slide03_10	Cell_23	mad1_endog	NA	317.647
mad1endog_mad1GFPexog	SX411	211015_SX411_TR1_slide03_10	Cell_24	mad1_endog	NA	419.26
mad1endog_mad1GFPexog	SX411	211015_SX411_TR1_slide03_10	Cell_24	mad1_endog	NA	200.873
mad1endog_mad1GFPexog	SX411	211015_SX411_TR1_slide03_10	Cell_25	mad1_endog	NA	361.715
mad1endog_mad1GFPexog	SX411	211015_SX411_TR1_slide03_10	Cell_25	mad1_endog	NA	292.949
mad1endog_mad1GFPexog	SX411	211015_SX411_TR1_slide03_10	Cell_26	mad1_endog	NA	337.312
mad1endog_mad1GFPexog	SX411	211015_SX411_TR1_slide03_10	Cell_28	mad1_endog	NA	252.595
mad1endog_mad1GFPexog	SX411	211015_SX411_TR1_slide03_10	Cell_30	mad1_endog	NA	290.055
mad1endog_mad1GFPexog	SX411	211015_SX411_TR1_slide03_10	Cell_31	mad1_endog	NA	355.173
mad1endog_mad1GFPexog	SX411	211015_SX411_TR1_slide03_10	Cell_31	mad1_endog	NA	280.941
mad1endog_mad1GFPexog	SX411	211015_SX411_TR1_slide03_10	Cell_31	mad1_endog	NA	304.074
mad1endog_mad1GFPexog	SX411	211015_SX411_TR1_slide03_10	Cell_32	mad1_endog	NA	445.147
mad1endog_mad1GFPexog	SX411	211015_SX411_TR1_slide03_10	Cell_32	mad1_endog	NA	337.374
mad1endog_mad1GFPexog	SX411	211015_SX411_TR1_slide03_10	Cell_32	mad1_endog	NA	202.148
mad1endog_mad1GFPexog	SX411	211015_SX411_TR1_slide03_10	Cell_33	mad1_endog	NA	483.835
mad1endog_mad1GFPexog	SX411	211015_SX411_TR1_slide03_10	Cell_33	mad1_endog	NA	373.161
mad1endog_mad1GFPexog	SX411	211015_SX411_TR1_slide03_10	Cell_35	mad1_endog	NA	202.352
mad1endog_mad1GFPexog	SX411	211015_SX411_TR1_slide03_10	Cell_35	mad1_endog	NA	339.713
mad1endog_mad1GFPexog	SX411	211015_SX411_TR1_slide03_10	Cell_37	mad1_endog	NA	365.329
mad1endog_mad1GFPexog	SX411	211015_SX411_TR1_slide03_10	Cell_37	mad1_endog	NA	297.61
mad1endog_mad1GFPexog	SX411	211015_SX411_TR1_slide03_10	Cell_38	mad1_endog	NA	213.138
mad1endog_mad1GFPexog	SX411	211015_SX411_TR1_slide03_10	Cell_38	mad1_endog	NA	265.292
mad1endog_mad1GFPexog	SX411	211015_SX411_TR1_slide03_10	Cell_38	mad1_endog	NA	324.236
mad1endog_mad1GFPexog	SX411	211015_SX411_TR1_slide03_10	Cell_39	mad1_endog	NA	253.724
mad1endog_mad1GFPexog	SX411	211015_SX411_TR1_slide03_10	Cell_39	mad1_endog	NA	250.082
mad1endog_mad1GFPexog	SX411	211015_SX411_TR1_slide03_10	Cell_41	mad1_endog	NA	329.652
mad1endog_mad1GFPexog	SX411	211015_SX411_TR1_slide03_10	Cell_42	mad1_endog	NA	369.363
mad1endog_mad1GFPexog	SX411	211015_SX411_TR1_slide03_10	Cell_43	mad1_endog	NA	329.094
mad1endog_mad1GFPexog	SX411	211015_SX411_TR1_slide03_10	Cell_44	mad1_endog	NA	251.632
mad1endog_mad1GFPexog	SX411	211015_SX411_TR1_slide03_10	Cell_45	mad1_endog	NA	230.427
mad1endog_mad1GFPexog	SX411	211015_SX411_TR1_slide03_10	Cell_45	mad1_endog	NA	267.415
mad1endog_mad1GFPexog	SX411	211015_SX411_TR1_slide03_10	Cell_46	mad1_endog	NA	356.881
mad1endog_mad1GFPexog	SX411	211015_SX411_TR1_slide03_10	Cell_46	mad1_endog	NA	317.379
mad1endog_mad1GFPexog	SX411	211015_SX411_TR1_slide03_10	Cell_46	mad1_endog	NA	352.264
mad1endog_mad1GFPexog	SX411	211015_SX411_TR1_slide03_10	Cell_47	mad1_endog	NA	302.628
mad1endog_mad1GFPexog	SX411	211015_SX411_TR1_slide03_10	Cell_49	mad1_endog	NA	312.839
mad1endog_mad1GFPexog	SX411	211015_SX411_TR1_slide03_10	Cell_52	mad1_endog	NA	603.329
mad1endog_mad1GFPexog	SX411	211015_SX411_TR1_slide03_10	Cell_52	mad1_endog	NA	335.172
mad1endog_mad1GFPexog	SX411	211015_SX411_TR1_slide03_10	Cell_54	mad1_endog	NA	343.767
mad1endog_mad1GFPexog	SX411	211015_SX411_TR1_slide03_10	Cell_54	mad1_endog	NA	264.487
mad1endog_mad1GFPexog	SX411	211015_SX411_TR1_slide03_10	Cell_56	mad1_endog	NA	266.496
mad1endog_mad1GFPexog	SX411	211015_SX411_TR1_slide03_10	Cell_56	mad1_endog	NA	389.133
mad1endog_mad1GFPexog	SX411	211015_SX411_TR1_slide03_10	Cell_57	mad1_endog	NA	251.927
mad1endog_mad1GFPexog	SX411	211015_SX411_TR1_slide03_10	Cell_57	mad1_endog	NA	376.183
mad1endog_mad1GFPexog	SX411	211015_SX411_TR1_slide03_10	Cell_58	mad1_endog	NA	215.629
mad1endog_mad1GFPexog	SX411	211015_SX411_TR1_slide03_10	Cell_58	mad1_endog	NA	347.216
mad1endog_mad1GFPexog	SX411	211015_SX411_TR1_slide03_10	Cell_59	mad1_endog	NA	290.128
mad1endog_mad1GFPexog	SX411	211015_SX411_TR1_slide03_10	Cell_59	mad1_endog	NA	180.579
mad1endog_mad1GFPexog	SX411	211015_SX411_TR1_slide03_10	Cell_60	mad1_endog	NA	501.009
mad1endog_mad1GFPexog	SX411	211015_SX411_TR1_slide03_10	Cell_61	mad1_endog	NA	441.978
mad1endog_mad1GFPexog	SX411	211015_SX411_TR1_slide03_10	Cell_61	mad1_endog	NA	254.429
mad1endog_mad1GFPexog	SX411	211015_SX411_TR1_slide03_10	Cell_64	mad1_endog	NA	513.097
mad1endog_mad1GFPexog	SX411	211015_SX411_TR1_slide03_10	Cell_64	mad1_endog	NA	486.169
mad1endog_mad1GFPexog	SX411	211015_SX411_TR1_slide03_10	Cell_64	mad1_endog	NA	164.512
mad1endog_mad1GFPexog	SX411	211015_SX411_TR1_slide03_10	Cell_65	mad1_endog	NA	383.714
mad1endog_mad1GFPexog	SX411	211015_SX411_TR1_slide03_10	Cell_65	mad1_endog	NA	305.694
mad1endog_mad1GFPexog	SX411	211015_SX411_TR1_slide03_10	Cell_65	mad1_endog	NA	357.674
mad1endog_mad1GFPexog	SX411	211015_SX411_TR1_slide03_10	Cell_65	mad1_endog	NA	363.124
mad1endog_mad1GFPexog	SX411	211015_SX411_TR1_slide03_10	Cell_66	mad1_endog	NA	352.562
mad1endog_mad1GFPexog	SX411	211015_SX411_TR1_slide03_10	Cell_66	mad1_endog	NA	463.39
mad1endog_mad1GFPexog	SX411	211015_SX411_TR1_slide03_10	Cell_66	mad1_endog	NA	411.472
mad1endog_mad1GFPexog	SX411	211015_SX411_TR1_slide03_10	Cell_67	mad1_endog	NA	419.338
mad1endog_mad1GFPexog	SX411	211015_SX411_TR1_slide03_10	Cell_67	mad1_endog	NA	349.332
mad1endog_mad1GFPexog	SX411	211015_SX411_TR1_slide03_10	Cell_67	mad1_endog	NA	322.474
mad1endog_mad1GFPexog	SX411	211015_SX411_TR1_slide03_10	Cell_7	mad1_endog	NA	164.103
mad1endog_mad1GFPexog	SX411	211015_SX411_TR1_slide03_10	Cell_7	mad1_endog	NA	203.804
mad1endog_mad1GFPexog	SX411	211015_SX411_TR1_slide03_10	Cell_70	mad1_endog	NA	398.589
mad1endog_mad1GFPexog	SX411	211015_SX411_TR1_slide03_10	Cell_71	mad1_endog	NA	349.91
mad1endog_mad1GFPexog	SX411	211015_SX411_TR1_slide03_10	Cell_74	mad1_endog	NA	386.303
mad1endog_mad1GFPexog	SX411	211015_SX411_TR1_slide03_10	Cell_74	mad1_endog	NA	486.315
mad1endog_mad1GFPexog	SX411	211015_SX411_TR1_slide03_10	Cell_75	mad1_endog	NA	304.404
mad1endog_mad1GFPexog	SX411	211015_SX411_TR1_slide03_10	Cell_76	mad1_endog	NA	334.537
mad1endog_mad1GFPexog	SX411	211015_SX411_TR1_slide03_10	Cell_76	mad1_endog	NA	330.924
mad1endog_mad1GFPexog	SX411	211015_SX411_TR1_slide03_10	Cell_76	mad1_endog	NA	363.391
mad1endog_mad1GFPexog	SX411	211015_SX411_TR1_slide03_10	Cell_77	mad1_endog	NA	378.138
mad1endog_mad1GFPexog	SX411	211015_SX411_TR1_slide03_10	Cell_77	mad1_endog	NA	466.881
mad1endog_mad1GFPexog	SX411	211015_SX411_TR1_slide03_10	Cell_78	mad1_endog	NA	477.967
mad1endog_mad1GFPexog	SX411	211015_SX411_TR1_slide03_10	Cell_78	mad1_endog	NA	414.586
mad1endog_mad1GFPexog	SX411	211015_SX411_TR1_slide03_10	Cell_79	mad1_endog	NA	285.815
mad1endog_mad1GFPexog	SX411	211015_SX411_TR1_slide03_10	Cell_8	mad1_endog	NA	327.607
mad1endog_mad1GFPexog	SX411	211015_SX411_TR1_slide03_10	Cell_8	mad1_endog	NA	325.132
mad1endog_mad1GFPexog	SX411	211015_SX411_TR1_slide03_10	Cell_80	mad1_endog	NA	481.535
mad1endog_mad1GFPexog	SX411	211015_SX411_TR1_slide03_10	Cell_80	mad1_endog	NA	336.464
mad1endog_mad1GFPexog	SX411	211015_SX411_TR1_slide03_10	Cell_80	mad1_endog	NA	295.659
mad1endog_mad1GFPexog	SX411	211015_SX411_TR1_slide03_10	Cell_81	mad1_endog	NA	279.524
mad1endog_mad1GFPexog	SX411	211015_SX411_TR1_slide03_10	Cell_81	mad1_endog	NA	371.777
mad1endog_mad1GFPexog	SX411	211015_SX411_TR1_slide03_10	Cell_82	mad1_endog	NA	205.505
mad1endog_mad1GFPexog	SX411	211015_SX411_TR1_slide03_10	Cell_82	mad1_endog	NA	401.64
mad1endog_mad1GFPexog	SX411	211015_SX411_TR1_slide03_10	Cell_83	mad1_endog	NA	331.658
mad1endog_mad1GFPexog	SX411	211015_SX411_TR1_slide03_10	Cell_85	mad1_endog	NA	467.023
mad1endog_mad1GFPexog	SX411	211015_SX411_TR1_slide03_10	Cell_86	mad1_endog	NA	293.636
mad1endog_mad1GFPexog	SX411	211015_SX411_TR1_slide03_10	Cell_86	mad1_endog	NA	583.571
mad1endog_mad1GFPexog	SX411	211015_SX411_TR1_slide03_10	Cell_86	mad1_endog	NA	429.994
mad1endog_mad1GFPexog	SX411	211015_SX411_TR1_slide03_10	Cell_87	mad1_endog	NA	234.642
mad1endog_mad1GFPexog	SX411	211015_SX411_TR1_slide03_10	Cell_87	mad1_endog	NA	464.98
mad1endog_mad1GFPexog	SX411	211015_SX411_TR1_slide03_10	Cell_87	mad1_endog	NA	327.995
mad1endog_mad1GFPexog	SX411	211015_SX411_TR1_slide03_10	Cell_88	mad1_endog	NA	357.889
mad1endog_mad1GFPexog	SX411	211015_SX411_TR1_slide03_10	Cell_88	mad1_endog	NA	299.433
mad1endog_mad1GFPexog	SX411	211015_SX411_TR1_slide03_10	Cell_89	mad1_endog	NA	502.273
mad1endog_mad1GFPexog	SX411	211015_SX411_TR1_slide03_10	Cell_90	mad1_endog	NA	278.797
mad1endog_mad1GFPexog	SX411	211015_SX411_TR1_slide03_10	Cell_90	mad1_endog	NA	366.375
mad1endog_mad1GFPexog	SX411	211015_SX411_TR1_slide03_10	Cell_90	mad1_endog	NA	327.994
mad1endog_mad1GFPexog	SX411	211015_SX411_TR1_slide03_10	Cell_91	mad1_endog	NA	364.722
mad1endog_mad1GFPexog	SX411	211015_SX411_TR1_slide03_10	Cell_91	mad1_endog	NA	333.811
mad1endog_mad1GFPexog	SX411	211015_SX411_TR1_slide03_10	Cell_91	mad1_endog	NA	395.404
mad1endog_mad1GFPexog	SX411	211015_SX411_TR1_slide03_10	Cell_92	mad1_endog	NA	547.661
mad1endog_mad1GFPexog	SX411	211015_SX411_TR1_slide03_10	Cell_93	mad1_endog	NA	507.013
mad1endog_mad1GFPexog	SX411	211015_SX411_TR1_slide03_10	Cell_94	mad1_endog	NA	405.676
mad1endog_mad1GFPexog	SX411	211015_SX411_TR1_slide03_10	Cell_94	mad1_endog	NA	386.183
mad1endog_mad1GFPexog	SX411	211015_SX411_TR1_slide03_10	Cell_94	mad1_endog	NA	504.101
mad1endog_mad1GFPexog	SX411	211015_SX411_TR1_slide03_10	Cell_94	mad1_endog	NA	510.521
mad1endog_mad1GFPexog	SX411	211015_SX411_TR1_slide03_10	Cell_94	mad1_endog	NA	394.397
mad1endog_mad1GFPexog	SX411	211015_SX411_TR1_slide03_10	Cell_95	mad1_endog	NA	322.692
mad1endog_mad1GFPexog	SX411	211015_SX411_TR1_slide03_10	Cell_97	mad1_endog	NA	384.522
mad1endog_mad1GFPexog	SX411	211015_SX411_TR1_slide03_10	Cell_97	mad1_endog	NA	370.48
mad1endog_mad1GFPexog	SX411	211015_SX411_TR1_slide03_10	Cell_99	mad1_endog	NA	349.827
mad1endog_mad1GFPexog	SX411	211015_SX411_TR1_slide03_10	Cell_99	mad1_endog	NA	391.419
mad1endog_mad1GFPexog	SX411	211015_SX411_TR1_slide03_10	Cell_34	mad1_endog	NA	268.547
mad1endog_mad1GFPexog	SX411	211015_SX411_TR1_slide03_10	Cell_34	mad1_endog	NA	245.201
mad1endog_mad1GFPexog	SX411	211015_SX411_TR1_slide03_10	Cell_72	mad1_endog	NA	320.907
mad1endog_mad1GFPexog	SX411	211015_SX411_TR1_slide03_10	Cell_72	mad1_endog	NA	545.443
mad1endog_mad1GFPexog	SX411	211017_SX411_TR1_slide04_08	Cell_10	mad1_endog	NA	226.687
mad1endog_mad1GFPexog	SX411	211017_SX411_TR1_slide04_08	Cell_10	mad1_endog	NA	262.313
mad1endog_mad1GFPexog	SX411	211017_SX411_TR1_slide04_08	Cell_100	mad1_endog	NA	317.132
mad1endog_mad1GFPexog	SX411	211017_SX411_TR1_slide04_08	Cell_101	mad1_endog	NA	455.855
mad1endog_mad1GFPexog	SX411	211017_SX411_TR1_slide04_08	Cell_101	mad1_endog	NA	397.069
mad1endog_mad1GFPexog	SX411	211017_SX411_TR1_slide04_08	Cell_101	mad1_endog	NA	562.804
mad1endog_mad1GFPexog	SX411	211017_SX411_TR1_slide04_08	Cell_101	mad1_endog	NA	355.775
mad1endog_mad1GFPexog	SX411	211017_SX411_TR1_slide04_08	Cell_101	mad1_endog	NA	421.497
mad1endog_mad1GFPexog	SX411	211017_SX411_TR1_slide04_08	Cell_102	mad1_endog	NA	446.328
mad1endog_mad1GFPexog	SX411	211017_SX411_TR1_slide04_08	Cell_102	mad1_endog	NA	431.356
mad1endog_mad1GFPexog	SX411	211017_SX411_TR1_slide04_08	Cell_103	mad1_endog	NA	419.862
mad1endog_mad1GFPexog	SX411	211017_SX411_TR1_slide04_08	Cell_103	mad1_endog	NA	415.604
mad1endog_mad1GFPexog	SX411	211017_SX411_TR1_slide04_08	Cell_104	mad1_endog	NA	337.418
mad1endog_mad1GFPexog	SX411	211017_SX411_TR1_slide04_08	Cell_104	mad1_endog	NA	281.067
mad1endog_mad1GFPexog	SX411	211017_SX411_TR1_slide04_08	Cell_105	mad1_endog	NA	353.534
mad1endog_mad1GFPexog	SX411	211017_SX411_TR1_slide04_08	Cell_105	mad1_endog	NA	331.309
mad1endog_mad1GFPexog	SX411	211017_SX411_TR1_slide04_08	Cell_109	mad1_endog	NA	487.286
mad1endog_mad1GFPexog	SX411	211017_SX411_TR1_slide04_08	Cell_109	mad1_endog	NA	424.502
mad1endog_mad1GFPexog	SX411	211017_SX411_TR1_slide04_08	Cell_110	mad1_endog	NA	269.023
mad1endog_mad1GFPexog	SX411	211017_SX411_TR1_slide04_08	Cell_110	mad1_endog	NA	395.236
mad1endog_mad1GFPexog	SX411	211017_SX411_TR1_slide04_08	Cell_110	mad1_endog	NA	396.334
mad1endog_mad1GFPexog	SX411	211017_SX411_TR1_slide04_08	Cell_111	mad1_endog	NA	610.708
mad1endog_mad1GFPexog	SX411	211017_SX411_TR1_slide04_08	Cell_113	mad1_endog	NA	422.994
mad1endog_mad1GFPexog	SX411	211017_SX411_TR1_slide04_08	Cell_115	mad1_endog	NA	491.14
mad1endog_mad1GFPexog	SX411	211017_SX411_TR1_slide04_08	Cell_116	mad1_endog	NA	589.605
mad1endog_mad1GFPexog	SX411	211017_SX411_TR1_slide04_08	Cell_117	mad1_endog	NA	325.989
mad1endog_mad1GFPexog	SX411	211017_SX411_TR1_slide04_08	Cell_117	mad1_endog	NA	171.468
mad1endog_mad1GFPexog	SX411	211017_SX411_TR1_slide04_08	Cell_117	mad1_endog	NA	461.106
mad1endog_mad1GFPexog	SX411	211017_SX411_TR1_slide04_08	Cell_118	mad1_endog	NA	355.842
mad1endog_mad1GFPexog	SX411	211017_SX411_TR1_slide04_08	Cell_118	mad1_endog	NA	300.462
mad1endog_mad1GFPexog	SX411	211017_SX411_TR1_slide04_08	Cell_119	mad1_endog	NA	285.08
mad1endog_mad1GFPexog	SX411	211017_SX411_TR1_slide04_08	Cell_119	mad1_endog	NA	310.544
mad1endog_mad1GFPexog	SX411	211017_SX411_TR1_slide04_08	Cell_12	mad1_endog	NA	278.568
mad1endog_mad1GFPexog	SX411	211017_SX411_TR1_slide04_08	Cell_12	mad1_endog	NA	320.884
mad1endog_mad1GFPexog	SX411	211017_SX411_TR1_slide04_08	Cell_12	mad1_endog	NA	323.556
mad1endog_mad1GFPexog	SX411	211017_SX411_TR1_slide04_08	Cell_120	mad1_endog	NA	354.444
mad1endog_mad1GFPexog	SX411	211017_SX411_TR1_slide04_08	Cell_120	mad1_endog	NA	337.578
mad1endog_mad1GFPexog	SX411	211017_SX411_TR1_slide04_08	Cell_121	mad1_endog	NA	378.64
mad1endog_mad1GFPexog	SX411	211017_SX411_TR1_slide04_08	Cell_121	mad1_endog	NA	241.335
mad1endog_mad1GFPexog	SX411	211017_SX411_TR1_slide04_08	Cell_121	mad1_endog	NA	393.585
mad1endog_mad1GFPexog	SX411	211017_SX411_TR1_slide04_08	Cell_122	mad1_endog	NA	424.742
mad1endog_mad1GFPexog	SX411	211017_SX411_TR1_slide04_08	Cell_122	mad1_endog	NA	462.09
mad1endog_mad1GFPexog	SX411	211017_SX411_TR1_slide04_08	Cell_123	mad1_endog	NA	313.518
mad1endog_mad1GFPexog	SX411	211017_SX411_TR1_slide04_08	Cell_123	mad1_endog	NA	320.706
mad1endog_mad1GFPexog	SX411	211017_SX411_TR1_slide04_08	Cell_123	mad1_endog	NA	505.472
mad1endog_mad1GFPexog	SX411	211017_SX411_TR1_slide04_08	Cell_123	mad1_endog	NA	392.01
mad1endog_mad1GFPexog	SX411	211017_SX411_TR1_slide04_08	Cell_123	mad1_endog	NA	286.266
mad1endog_mad1GFPexog	SX411	211017_SX411_TR1_slide04_08	Cell_124	mad1_endog	NA	437.144
mad1endog_mad1GFPexog	SX411	211017_SX411_TR1_slide04_08	Cell_124	mad1_endog	NA	294.16
mad1endog_mad1GFPexog	SX411	211017_SX411_TR1_slide04_08	Cell_125	mad1_endog	NA	407.55
mad1endog_mad1GFPexog	SX411	211017_SX411_TR1_slide04_08	Cell_125	mad1_endog	NA	525.073
mad1endog_mad1GFPexog	SX411	211017_SX411_TR1_slide04_08	Cell_127	mad1_endog	NA	487.013
mad1endog_mad1GFPexog	SX411	211017_SX411_TR1_slide04_08	Cell_127	mad1_endog	NA	374.593
mad1endog_mad1GFPexog	SX411	211017_SX411_TR1_slide04_08	Cell_127	mad1_endog	NA	363.658
mad1endog_mad1GFPexog	SX411	211017_SX411_TR1_slide04_08	Cell_127	mad1_endog	NA	396.769
mad1endog_mad1GFPexog	SX411	211017_SX411_TR1_slide04_08	Cell_128	mad1_endog	NA	444.464
mad1endog_mad1GFPexog	SX411	211017_SX411_TR1_slide04_08	Cell_128	mad1_endog	NA	283.763
mad1endog_mad1GFPexog	SX411	211017_SX411_TR1_slide04_08	Cell_129	mad1_endog	NA	403.691
mad1endog_mad1GFPexog	SX411	211017_SX411_TR1_slide04_08	Cell_129	mad1_endog	NA	360.213
mad1endog_mad1GFPexog	SX411	211017_SX411_TR1_slide04_08	Cell_13	mad1_endog	NA	234.171
mad1endog_mad1GFPexog	SX411	211017_SX411_TR1_slide04_08	Cell_13	mad1_endog	NA	248.338
mad1endog_mad1GFPexog	SX411	211017_SX411_TR1_slide04_08	Cell_130	mad1_endog	NA	333.003
mad1endog_mad1GFPexog	SX411	211017_SX411_TR1_slide04_08	Cell_130	mad1_endog	NA	417.155
mad1endog_mad1GFPexog	SX411	211017_SX411_TR1_slide04_08	Cell_131	mad1_endog	NA	378.763
mad1endog_mad1GFPexog	SX411	211017_SX411_TR1_slide04_08	Cell_131	mad1_endog	NA	382.66
mad1endog_mad1GFPexog	SX411	211017_SX411_TR1_slide04_08	Cell_131	mad1_endog	NA	397.536
mad1endog_mad1GFPexog	SX411	211017_SX411_TR1_slide04_08	Cell_132	mad1_endog	NA	567.903
mad1endog_mad1GFPexog	SX411	211017_SX411_TR1_slide04_08	Cell_134	mad1_endog	NA	431.701
mad1endog_mad1GFPexog	SX411	211017_SX411_TR1_slide04_08	Cell_134	mad1_endog	NA	363.44
mad1endog_mad1GFPexog	SX411	211017_SX411_TR1_slide04_08	Cell_134	mad1_endog	NA	424.085
mad1endog_mad1GFPexog	SX411	211017_SX411_TR1_slide04_08	Cell_135	mad1_endog	NA	413.714
mad1endog_mad1GFPexog	SX411	211017_SX411_TR1_slide04_08	Cell_135	mad1_endog	NA	375.891
mad1endog_mad1GFPexog	SX411	211017_SX411_TR1_slide04_08	Cell_135	mad1_endog	NA	478.769
mad1endog_mad1GFPexog	SX411	211017_SX411_TR1_slide04_08	Cell_135	mad1_endog	NA	386.014
mad1endog_mad1GFPexog	SX411	211017_SX411_TR1_slide04_08	Cell_136	mad1_endog	NA	501.126
mad1endog_mad1GFPexog	SX411	211017_SX411_TR1_slide04_08	Cell_137	mad1_endog	NA	387.149
mad1endog_mad1GFPexog	SX411	211017_SX411_TR1_slide04_08	Cell_137	mad1_endog	NA	341.983
mad1endog_mad1GFPexog	SX411	211017_SX411_TR1_slide04_08	Cell_137	mad1_endog	NA	573.456
mad1endog_mad1GFPexog	SX411	211017_SX411_TR1_slide04_08	Cell_138	mad1_endog	NA	431.12
mad1endog_mad1GFPexog	SX411	211017_SX411_TR1_slide04_08	Cell_138	mad1_endog	NA	349.044
mad1endog_mad1GFPexog	SX411	211017_SX411_TR1_slide04_08	Cell_138	mad1_endog	NA	541.556
mad1endog_mad1GFPexog	SX411	211017_SX411_TR1_slide04_08	Cell_14	mad1_endog	NA	221.097
mad1endog_mad1GFPexog	SX411	211017_SX411_TR1_slide04_08	Cell_140	mad1_endog	NA	493.837
mad1endog_mad1GFPexog	SX411	211017_SX411_TR1_slide04_08	Cell_140	mad1_endog	NA	282.671
mad1endog_mad1GFPexog	SX411	211017_SX411_TR1_slide04_08	Cell_140	mad1_endog	NA	478.521
mad1endog_mad1GFPexog	SX411	211017_SX411_TR1_slide04_08	Cell_141	mad1_endog	NA	474.391
mad1endog_mad1GFPexog	SX411	211017_SX411_TR1_slide04_08	Cell_141	mad1_endog	NA	469.221
mad1endog_mad1GFPexog	SX411	211017_SX411_TR1_slide04_08	Cell_144	mad1_endog	NA	388.53
mad1endog_mad1GFPexog	SX411	211017_SX411_TR1_slide04_08	Cell_144	mad1_endog	NA	507.214
mad1endog_mad1GFPexog	SX411	211017_SX411_TR1_slide04_08	Cell_144	mad1_endog	NA	638.65
mad1endog_mad1GFPexog	SX411	211017_SX411_TR1_slide04_08	Cell_145	mad1_endog	NA	463.3
mad1endog_mad1GFPexog	SX411	211017_SX411_TR1_slide04_08	Cell_145	mad1_endog	NA	159.765
mad1endog_mad1GFPexog	SX411	211017_SX411_TR1_slide04_08	Cell_145	mad1_endog	NA	307.135
mad1endog_mad1GFPexog	SX411	211017_SX411_TR1_slide04_08	Cell_146	mad1_endog	NA	391.014
mad1endog_mad1GFPexog	SX411	211017_SX411_TR1_slide04_08	Cell_146	mad1_endog	NA	254.69
mad1endog_mad1GFPexog	SX411	211017_SX411_TR1_slide04_08	Cell_147	mad1_endog	NA	398.7
mad1endog_mad1GFPexog	SX411	211017_SX411_TR1_slide04_08	Cell_147	mad1_endog	NA	436.319
mad1endog_mad1GFPexog	SX411	211017_SX411_TR1_slide04_08	Cell_148	mad1_endog	NA	414.408
mad1endog_mad1GFPexog	SX411	211017_SX411_TR1_slide04_08	Cell_148	mad1_endog	NA	390.572
mad1endog_mad1GFPexog	SX411	211017_SX411_TR1_slide04_08	Cell_149	mad1_endog	NA	303.728
mad1endog_mad1GFPexog	SX411	211017_SX411_TR1_slide04_08	Cell_149	mad1_endog	NA	318.77
mad1endog_mad1GFPexog	SX411	211017_SX411_TR1_slide04_08	Cell_149	mad1_endog	NA	206.743
mad1endog_mad1GFPexog	SX411	211017_SX411_TR1_slide04_08	Cell_150	mad1_endog	NA	456.554
mad1endog_mad1GFPexog	SX411	211017_SX411_TR1_slide04_08	Cell_150	mad1_endog	NA	251.817
mad1endog_mad1GFPexog	SX411	211017_SX411_TR1_slide04_08	Cell_150	mad1_endog	NA	308.393
mad1endog_mad1GFPexog	SX411	211017_SX411_TR1_slide04_08	Cell_150	mad1_endog	NA	377.614
mad1endog_mad1GFPexog	SX411	211017_SX411_TR1_slide04_08	Cell_151	mad1_endog	NA	327.183
mad1endog_mad1GFPexog	SX411	211017_SX411_TR1_slide04_08	Cell_152	mad1_endog	NA	457.804
mad1endog_mad1GFPexog	SX411	211017_SX411_TR1_slide04_08	Cell_153	mad1_endog	NA	475.233
mad1endog_mad1GFPexog	SX411	211017_SX411_TR1_slide04_08	Cell_153	mad1_endog	NA	388.64
mad1endog_mad1GFPexog	SX411	211017_SX411_TR1_slide04_08	Cell_153	mad1_endog	NA	349.258
mad1endog_mad1GFPexog	SX411	211017_SX411_TR1_slide04_08	Cell_154	mad1_endog	NA	304.645
mad1endog_mad1GFPexog	SX411	211017_SX411_TR1_slide04_08	Cell_155	mad1_endog	NA	337.743
mad1endog_mad1GFPexog	SX411	211017_SX411_TR1_slide04_08	Cell_155	mad1_endog	NA	480.298
mad1endog_mad1GFPexog	SX411	211017_SX411_TR1_slide04_08	Cell_156	mad1_endog	NA	193.863
mad1endog_mad1GFPexog	SX411	211017_SX411_TR1_slide04_08	Cell_157	mad1_endog	NA	379.485
mad1endog_mad1GFPexog	SX411	211017_SX411_TR1_slide04_08	Cell_157	mad1_endog	NA	399.044
mad1endog_mad1GFPexog	SX411	211017_SX411_TR1_slide04_08	Cell_158	mad1_endog	NA	321.658
mad1endog_mad1GFPexog	SX411	211017_SX411_TR1_slide04_08	Cell_158	mad1_endog	NA	442.52
mad1endog_mad1GFPexog	SX411	211017_SX411_TR1_slide04_08	Cell_159	mad1_endog	NA	274.848
mad1endog_mad1GFPexog	SX411	211017_SX411_TR1_slide04_08	Cell_159	mad1_endog	NA	473.404
mad1endog_mad1GFPexog	SX411	211017_SX411_TR1_slide04_08	Cell_159	mad1_endog	NA	335.207
mad1endog_mad1GFPexog	SX411	211017_SX411_TR1_slide04_08	Cell_159	mad1_endog	NA	481.193
mad1endog_mad1GFPexog	SX411	211017_SX411_TR1_slide04_08	Cell_16	mad1_endog	NA	261.782
mad1endog_mad1GFPexog	SX411	211017_SX411_TR1_slide04_08	Cell_160	mad1_endog	NA	421.101
mad1endog_mad1GFPexog	SX411	211017_SX411_TR1_slide04_08	Cell_160	mad1_endog	NA	414.787
mad1endog_mad1GFPexog	SX411	211017_SX411_TR1_slide04_08	Cell_160	mad1_endog	NA	257.641
mad1endog_mad1GFPexog	SX411	211017_SX411_TR1_slide04_08	Cell_160	mad1_endog	NA	391.942
mad1endog_mad1GFPexog	SX411	211017_SX411_TR1_slide04_08	Cell_161	mad1_endog	NA	403.802
mad1endog_mad1GFPexog	SX411	211017_SX411_TR1_slide04_08	Cell_161	mad1_endog	NA	541.871
mad1endog_mad1GFPexog	SX411	211017_SX411_TR1_slide04_08	Cell_161	mad1_endog	NA	409.714
mad1endog_mad1GFPexog	SX411	211017_SX411_TR1_slide04_08	Cell_162	mad1_endog	NA	369.411
mad1endog_mad1GFPexog	SX411	211017_SX411_TR1_slide04_08	Cell_162	mad1_endog	NA	477.668
mad1endog_mad1GFPexog	SX411	211017_SX411_TR1_slide04_08	Cell_162	mad1_endog	NA	474.316
mad1endog_mad1GFPexog	SX411	211017_SX411_TR1_slide04_08	Cell_164	mad1_endog	NA	416.308
mad1endog_mad1GFPexog	SX411	211017_SX411_TR1_slide04_08	Cell_165	mad1_endog	NA	135.856
mad1endog_mad1GFPexog	SX411	211017_SX411_TR1_slide04_08	Cell_165	mad1_endog	NA	394.119
mad1endog_mad1GFPexog	SX411	211017_SX411_TR1_slide04_08	Cell_165	mad1_endog	NA	376.166
mad1endog_mad1GFPexog	SX411	211017_SX411_TR1_slide04_08	Cell_166	mad1_endog	NA	322.874
mad1endog_mad1GFPexog	SX411	211017_SX411_TR1_slide04_08	Cell_166	mad1_endog	NA	428.336
mad1endog_mad1GFPexog	SX411	211017_SX411_TR1_slide04_08	Cell_167	mad1_endog	NA	338.093
mad1endog_mad1GFPexog	SX411	211017_SX411_TR1_slide04_08	Cell_167	mad1_endog	NA	445.236
mad1endog_mad1GFPexog	SX411	211017_SX411_TR1_slide04_08	Cell_167	mad1_endog	NA	411.502
mad1endog_mad1GFPexog	SX411	211017_SX411_TR1_slide04_08	Cell_168	mad1_endog	NA	331.449
mad1endog_mad1GFPexog	SX411	211017_SX411_TR1_slide04_08	Cell_168	mad1_endog	NA	334.031
mad1endog_mad1GFPexog	SX411	211017_SX411_TR1_slide04_08	Cell_168	mad1_endog	NA	381.773
mad1endog_mad1GFPexog	SX411	211017_SX411_TR1_slide04_08	Cell_168	mad1_endog	NA	314.962
mad1endog_mad1GFPexog	SX411	211017_SX411_TR1_slide04_08	Cell_17	mad1_endog	NA	227.331
mad1endog_mad1GFPexog	SX411	211017_SX411_TR1_slide04_08	Cell_17	mad1_endog	NA	218.193
mad1endog_mad1GFPexog	SX411	211017_SX411_TR1_slide04_08	Cell_17	mad1_endog	NA	191.707
mad1endog_mad1GFPexog	SX411	211017_SX411_TR1_slide04_08	Cell_17	mad1_endog	NA	258.107
mad1endog_mad1GFPexog	SX411	211017_SX411_TR1_slide04_08	Cell_170	mad1_endog	NA	361.878
mad1endog_mad1GFPexog	SX411	211017_SX411_TR1_slide04_08	Cell_172	mad1_endog	NA	443.612
mad1endog_mad1GFPexog	SX411	211017_SX411_TR1_slide04_08	Cell_172	mad1_endog	NA	464.727
mad1endog_mad1GFPexog	SX411	211017_SX411_TR1_slide04_08	Cell_172	mad1_endog	NA	398.515
mad1endog_mad1GFPexog	SX411	211017_SX411_TR1_slide04_08	Cell_174	mad1_endog	NA	372.16
mad1endog_mad1GFPexog	SX411	211017_SX411_TR1_slide04_08	Cell_174	mad1_endog	NA	296.985
mad1endog_mad1GFPexog	SX411	211017_SX411_TR1_slide04_08	Cell_174	mad1_endog	NA	276.529
mad1endog_mad1GFPexog	SX411	211017_SX411_TR1_slide04_08	Cell_175	mad1_endog	NA	376.856
mad1endog_mad1GFPexog	SX411	211017_SX411_TR1_slide04_08	Cell_175	mad1_endog	NA	402.197
mad1endog_mad1GFPexog	SX411	211017_SX411_TR1_slide04_08	Cell_176	mad1_endog	NA	453.655
mad1endog_mad1GFPexog	SX411	211017_SX411_TR1_slide04_08	Cell_176	mad1_endog	NA	256.269
mad1endog_mad1GFPexog	SX411	211017_SX411_TR1_slide04_08	Cell_177	mad1_endog	NA	375.467
mad1endog_mad1GFPexog	SX411	211017_SX411_TR1_slide04_08	Cell_178	mad1_endog	NA	433.562
mad1endog_mad1GFPexog	SX411	211017_SX411_TR1_slide04_08	Cell_178	mad1_endog	NA	388.462
mad1endog_mad1GFPexog	SX411	211017_SX411_TR1_slide04_08	Cell_178	mad1_endog	NA	515.524
mad1endog_mad1GFPexog	SX411	211017_SX411_TR1_slide04_08	Cell_178	mad1_endog	NA	402.209
mad1endog_mad1GFPexog	SX411	211017_SX411_TR1_slide04_08	Cell_179	mad1_endog	NA	307.697
mad1endog_mad1GFPexog	SX411	211017_SX411_TR1_slide04_08	Cell_179	mad1_endog	NA	554.357
mad1endog_mad1GFPexog	SX411	211017_SX411_TR1_slide04_08	Cell_18	mad1_endog	NA	263.638
mad1endog_mad1GFPexog	SX411	211017_SX411_TR1_slide04_08	Cell_180	mad1_endog	NA	455.315
mad1endog_mad1GFPexog	SX411	211017_SX411_TR1_slide04_08	Cell_181	mad1_endog	NA	278.087
mad1endog_mad1GFPexog	SX411	211017_SX411_TR1_slide04_08	Cell_182	mad1_endog	NA	409.286
mad1endog_mad1GFPexog	SX411	211017_SX411_TR1_slide04_08	Cell_182	mad1_endog	NA	352.483
mad1endog_mad1GFPexog	SX411	211017_SX411_TR1_slide04_08	Cell_182	mad1_endog	NA	311.312
mad1endog_mad1GFPexog	SX411	211017_SX411_TR1_slide04_08	Cell_182	mad1_endog	NA	258.886
mad1endog_mad1GFPexog	SX411	211017_SX411_TR1_slide04_08	Cell_183	mad1_endog	NA	472.788
mad1endog_mad1GFPexog	SX411	211017_SX411_TR1_slide04_08	Cell_185	mad1_endog	NA	413.921
mad1endog_mad1GFPexog	SX411	211017_SX411_TR1_slide04_08	Cell_186	mad1_endog	NA	365.492
mad1endog_mad1GFPexog	SX411	211017_SX411_TR1_slide04_08	Cell_186	mad1_endog	NA	318.586
mad1endog_mad1GFPexog	SX411	211017_SX411_TR1_slide04_08	Cell_187	mad1_endog	NA	683.64
mad1endog_mad1GFPexog	SX411	211017_SX411_TR1_slide04_08	Cell_187	mad1_endog	NA	302.361
mad1endog_mad1GFPexog	SX411	211017_SX411_TR1_slide04_08	Cell_187	mad1_endog	NA	379.972
mad1endog_mad1GFPexog	SX411	211017_SX411_TR1_slide04_08	Cell_187	mad1_endog	NA	326.293
mad1endog_mad1GFPexog	SX411	211017_SX411_TR1_slide04_08	Cell_188	mad1_endog	NA	214.356
mad1endog_mad1GFPexog	SX411	211017_SX411_TR1_slide04_08	Cell_189	mad1_endog	NA	415.135
mad1endog_mad1GFPexog	SX411	211017_SX411_TR1_slide04_08	Cell_19	mad1_endog	NA	173.244
mad1endog_mad1GFPexog	SX411	211017_SX411_TR1_slide04_08	Cell_19	mad1_endog	NA	243.128
mad1endog_mad1GFPexog	SX411	211017_SX411_TR1_slide04_08	Cell_190	mad1_endog	NA	187.623
mad1endog_mad1GFPexog	SX411	211017_SX411_TR1_slide04_08	Cell_190	mad1_endog	NA	266.327
mad1endog_mad1GFPexog	SX411	211017_SX411_TR1_slide04_08	Cell_190	mad1_endog	NA	343.319
mad1endog_mad1GFPexog	SX411	211017_SX411_TR1_slide04_08	Cell_191	mad1_endog	NA	306.324
mad1endog_mad1GFPexog	SX411	211017_SX411_TR1_slide04_08	Cell_191	mad1_endog	NA	369.641
mad1endog_mad1GFPexog	SX411	211017_SX411_TR1_slide04_08	Cell_191	mad1_endog	NA	477.964
mad1endog_mad1GFPexog	SX411	211017_SX411_TR1_slide04_08	Cell_192	mad1_endog	NA	376.529
mad1endog_mad1GFPexog	SX411	211017_SX411_TR1_slide04_08	Cell_193	mad1_endog	NA	580.765
mad1endog_mad1GFPexog	SX411	211017_SX411_TR1_slide04_08	Cell_193	mad1_endog	NA	417.398
mad1endog_mad1GFPexog	SX411	211017_SX411_TR1_slide04_08	Cell_194	mad1_endog	NA	325.249
mad1endog_mad1GFPexog	SX411	211017_SX411_TR1_slide04_08	Cell_194	mad1_endog	NA	337.985
mad1endog_mad1GFPexog	SX411	211017_SX411_TR1_slide04_08	Cell_195	mad1_endog	NA	569.237
mad1endog_mad1GFPexog	SX411	211017_SX411_TR1_slide04_08	Cell_195	mad1_endog	NA	406.509
mad1endog_mad1GFPexog	SX411	211017_SX411_TR1_slide04_08	Cell_196	mad1_endog	NA	289.649
mad1endog_mad1GFPexog	SX411	211017_SX411_TR1_slide04_08	Cell_196	mad1_endog	NA	318.032
mad1endog_mad1GFPexog	SX411	211017_SX411_TR1_slide04_08	Cell_196	mad1_endog	NA	340.672
mad1endog_mad1GFPexog	SX411	211017_SX411_TR1_slide04_08	Cell_196	mad1_endog	NA	260.002
mad1endog_mad1GFPexog	SX411	211017_SX411_TR1_slide04_08	Cell_196	mad1_endog	NA	400.142
mad1endog_mad1GFPexog	SX411	211017_SX411_TR1_slide04_08	Cell_198	mad1_endog	NA	310.398
mad1endog_mad1GFPexog	SX411	211017_SX411_TR1_slide04_08	Cell_20	mad1_endog	NA	355.175
mad1endog_mad1GFPexog	SX411	211017_SX411_TR1_slide04_08	Cell_20	mad1_endog	NA	244.171
mad1endog_mad1GFPexog	SX411	211017_SX411_TR1_slide04_08	Cell_200	mad1_endog	NA	325.957
mad1endog_mad1GFPexog	SX411	211017_SX411_TR1_slide04_08	Cell_201	mad1_endog	NA	361.122
mad1endog_mad1GFPexog	SX411	211017_SX411_TR1_slide04_08	Cell_201	mad1_endog	NA	364.839
mad1endog_mad1GFPexog	SX411	211017_SX411_TR1_slide04_08	Cell_202	mad1_endog	NA	419.803
mad1endog_mad1GFPexog	SX411	211017_SX411_TR1_slide04_08	Cell_203	mad1_endog	NA	529.743
mad1endog_mad1GFPexog	SX411	211017_SX411_TR1_slide04_08	Cell_203	mad1_endog	NA	240.444
mad1endog_mad1GFPexog	SX411	211017_SX411_TR1_slide04_08	Cell_203	mad1_endog	NA	643.83
mad1endog_mad1GFPexog	SX411	211017_SX411_TR1_slide04_08	Cell_203	mad1_endog	NA	481.758
mad1endog_mad1GFPexog	SX411	211017_SX411_TR1_slide04_08	Cell_204	mad1_endog	NA	451.672
mad1endog_mad1GFPexog	SX411	211017_SX411_TR1_slide04_08	Cell_204	mad1_endog	NA	536.961
mad1endog_mad1GFPexog	SX411	211017_SX411_TR1_slide04_08	Cell_205	mad1_endog	NA	463.203
mad1endog_mad1GFPexog	SX411	211017_SX411_TR1_slide04_08	Cell_205	mad1_endog	NA	347.834
mad1endog_mad1GFPexog	SX411	211017_SX411_TR1_slide04_08	Cell_206	mad1_endog	NA	299.093
mad1endog_mad1GFPexog	SX411	211017_SX411_TR1_slide04_08	Cell_206	mad1_endog	NA	328.829
mad1endog_mad1GFPexog	SX411	211017_SX411_TR1_slide04_08	Cell_207	mad1_endog	NA	253.494
mad1endog_mad1GFPexog	SX411	211017_SX411_TR1_slide04_08	Cell_207	mad1_endog	NA	373.514
mad1endog_mad1GFPexog	SX411	211017_SX411_TR1_slide04_08	Cell_207	mad1_endog	NA	294.366
mad1endog_mad1GFPexog	SX411	211017_SX411_TR1_slide04_08	Cell_207	mad1_endog	NA	303.143
mad1endog_mad1GFPexog	SX411	211017_SX411_TR1_slide04_08	Cell_209	mad1_endog	NA	368.874
mad1endog_mad1GFPexog	SX411	211017_SX411_TR1_slide04_08	Cell_209	mad1_endog	NA	321.368
mad1endog_mad1GFPexog	SX411	211017_SX411_TR1_slide04_08	Cell_209	mad1_endog	NA	306.268
mad1endog_mad1GFPexog	SX411	211017_SX411_TR1_slide04_08	Cell_211	mad1_endog	NA	484.258
mad1endog_mad1GFPexog	SX411	211017_SX411_TR1_slide04_08	Cell_211	mad1_endog	NA	208.391
mad1endog_mad1GFPexog	SX411	211017_SX411_TR1_slide04_08	Cell_211	mad1_endog	NA	449.349
mad1endog_mad1GFPexog	SX411	211017_SX411_TR1_slide04_08	Cell_211	mad1_endog	NA	461.354
mad1endog_mad1GFPexog	SX411	211017_SX411_TR1_slide04_08	Cell_213	mad1_endog	NA	552.575
mad1endog_mad1GFPexog	SX411	211017_SX411_TR1_slide04_08	Cell_213	mad1_endog	NA	235.489
mad1endog_mad1GFPexog	SX411	211017_SX411_TR1_slide04_08	Cell_214	mad1_endog	NA	454.377
mad1endog_mad1GFPexog	SX411	211017_SX411_TR1_slide04_08	Cell_214	mad1_endog	NA	327.792
mad1endog_mad1GFPexog	SX411	211017_SX411_TR1_slide04_08	Cell_216	mad1_endog	NA	285.734
mad1endog_mad1GFPexog	SX411	211017_SX411_TR1_slide04_08	Cell_216	mad1_endog	NA	436.421
mad1endog_mad1GFPexog	SX411	211017_SX411_TR1_slide04_08	Cell_216	mad1_endog	NA	397.059
mad1endog_mad1GFPexog	SX411	211017_SX411_TR1_slide04_08	Cell_216	mad1_endog	NA	339.055
mad1endog_mad1GFPexog	SX411	211017_SX411_TR1_slide04_08	Cell_217	mad1_endog	NA	280.542
mad1endog_mad1GFPexog	SX411	211017_SX411_TR1_slide04_08	Cell_217	mad1_endog	NA	253.192
mad1endog_mad1GFPexog	SX411	211017_SX411_TR1_slide04_08	Cell_218	mad1_endog	NA	377.418
mad1endog_mad1GFPexog	SX411	211017_SX411_TR1_slide04_08	Cell_218	mad1_endog	NA	572.958
mad1endog_mad1GFPexog	SX411	211017_SX411_TR1_slide04_08	Cell_218	mad1_endog	NA	471.405
mad1endog_mad1GFPexog	SX411	211017_SX411_TR1_slide04_08	Cell_219	mad1_endog	NA	373.509
mad1endog_mad1GFPexog	SX411	211017_SX411_TR1_slide04_08	Cell_219	mad1_endog	NA	413.015
mad1endog_mad1GFPexog	SX411	211017_SX411_TR1_slide04_08	Cell_219	mad1_endog	NA	437.028
mad1endog_mad1GFPexog	SX411	211017_SX411_TR1_slide04_08	Cell_219	mad1_endog	NA	345.247
mad1endog_mad1GFPexog	SX411	211017_SX411_TR1_slide04_08	Cell_220	mad1_endog	NA	386.664
mad1endog_mad1GFPexog	SX411	211017_SX411_TR1_slide04_08	Cell_220	mad1_endog	NA	445.68
mad1endog_mad1GFPexog	SX411	211017_SX411_TR1_slide04_08	Cell_222	mad1_endog	NA	403.883
mad1endog_mad1GFPexog	SX411	211017_SX411_TR1_slide04_08	Cell_222	mad1_endog	NA	436.626
mad1endog_mad1GFPexog	SX411	211017_SX411_TR1_slide04_08	Cell_223	mad1_endog	NA	368.05
mad1endog_mad1GFPexog	SX411	211017_SX411_TR1_slide04_08	Cell_223	mad1_endog	NA	494.698
mad1endog_mad1GFPexog	SX411	211017_SX411_TR1_slide04_08	Cell_224	mad1_endog	NA	377.911
mad1endog_mad1GFPexog	SX411	211017_SX411_TR1_slide04_08	Cell_225	mad1_endog	NA	459.272
mad1endog_mad1GFPexog	SX411	211017_SX411_TR1_slide04_08	Cell_225	mad1_endog	NA	356.045
mad1endog_mad1GFPexog	SX411	211017_SX411_TR1_slide04_08	Cell_226	mad1_endog	NA	301.626
mad1endog_mad1GFPexog	SX411	211017_SX411_TR1_slide04_08	Cell_226	mad1_endog	NA	375.032
mad1endog_mad1GFPexog	SX411	211017_SX411_TR1_slide04_08	Cell_226	mad1_endog	NA	479.189
mad1endog_mad1GFPexog	SX411	211017_SX411_TR1_slide04_08	Cell_226	mad1_endog	NA	502.183
mad1endog_mad1GFPexog	SX411	211017_SX411_TR1_slide04_08	Cell_227	mad1_endog	NA	332.246
mad1endog_mad1GFPexog	SX411	211017_SX411_TR1_slide04_08	Cell_228	mad1_endog	NA	501.668
mad1endog_mad1GFPexog	SX411	211017_SX411_TR1_slide04_08	Cell_24	mad1_endog	NA	236.362
mad1endog_mad1GFPexog	SX411	211017_SX411_TR1_slide04_08	Cell_25	mad1_endog	NA	329.118
mad1endog_mad1GFPexog	SX411	211017_SX411_TR1_slide04_08	Cell_25	mad1_endog	NA	247.935
mad1endog_mad1GFPexog	SX411	211017_SX411_TR1_slide04_08	Cell_25	mad1_endog	NA	299.713
mad1endog_mad1GFPexog	SX411	211017_SX411_TR1_slide04_08	Cell_25	mad1_endog	NA	256.807
mad1endog_mad1GFPexog	SX411	211017_SX411_TR1_slide04_08	Cell_26	mad1_endog	NA	267.084
mad1endog_mad1GFPexog	SX411	211017_SX411_TR1_slide04_08	Cell_27	mad1_endog	NA	223.423
mad1endog_mad1GFPexog	SX411	211017_SX411_TR1_slide04_08	Cell_27	mad1_endog	NA	202.434
mad1endog_mad1GFPexog	SX411	211017_SX411_TR1_slide04_08	Cell_28	mad1_endog	NA	231.191
mad1endog_mad1GFPexog	SX411	211017_SX411_TR1_slide04_08	Cell_29	mad1_endog	NA	249.269
mad1endog_mad1GFPexog	SX411	211017_SX411_TR1_slide04_08	Cell_30	mad1_endog	NA	177.029
mad1endog_mad1GFPexog	SX411	211017_SX411_TR1_slide04_08	Cell_30	mad1_endog	NA	182.624
mad1endog_mad1GFPexog	SX411	211017_SX411_TR1_slide04_08	Cell_30	mad1_endog	NA	188.932
mad1endog_mad1GFPexog	SX411	211017_SX411_TR1_slide04_08	Cell_31	mad1_endog	NA	196.786
mad1endog_mad1GFPexog	SX411	211017_SX411_TR1_slide04_08	Cell_31	mad1_endog	NA	254.94
mad1endog_mad1GFPexog	SX411	211017_SX411_TR1_slide04_08	Cell_31	mad1_endog	NA	287.02
mad1endog_mad1GFPexog	SX411	211017_SX411_TR1_slide04_08	Cell_34	mad1_endog	NA	225.901
mad1endog_mad1GFPexog	SX411	211017_SX411_TR1_slide04_08	Cell_36	mad1_endog	NA	211.792
mad1endog_mad1GFPexog	SX411	211017_SX411_TR1_slide04_08	Cell_37	mad1_endog	NA	370.005
mad1endog_mad1GFPexog	SX411	211017_SX411_TR1_slide04_08	Cell_37	mad1_endog	NA	357.581
mad1endog_mad1GFPexog	SX411	211017_SX411_TR1_slide04_08	Cell_37	mad1_endog	NA	413.359
mad1endog_mad1GFPexog	SX411	211017_SX411_TR1_slide04_08	Cell_39	mad1_endog	NA	382.529
mad1endog_mad1GFPexog	SX411	211017_SX411_TR1_slide04_08	Cell_40	mad1_endog	NA	252.847
mad1endog_mad1GFPexog	SX411	211017_SX411_TR1_slide04_08	Cell_40	mad1_endog	NA	275.741
mad1endog_mad1GFPexog	SX411	211017_SX411_TR1_slide04_08	Cell_42	mad1_endog	NA	261.359
mad1endog_mad1GFPexog	SX411	211017_SX411_TR1_slide04_08	Cell_42	mad1_endog	NA	342.168
mad1endog_mad1GFPexog	SX411	211017_SX411_TR1_slide04_08	Cell_43	mad1_endog	NA	331.725
mad1endog_mad1GFPexog	SX411	211017_SX411_TR1_slide04_08	Cell_43	mad1_endog	NA	296.368
mad1endog_mad1GFPexog	SX411	211017_SX411_TR1_slide04_08	Cell_43	mad1_endog	NA	377.783
mad1endog_mad1GFPexog	SX411	211017_SX411_TR1_slide04_08	Cell_46	mad1_endog	NA	247.112
mad1endog_mad1GFPexog	SX411	211017_SX411_TR1_slide04_08	Cell_46	mad1_endog	NA	367.785
mad1endog_mad1GFPexog	SX411	211017_SX411_TR1_slide04_08	Cell_46	mad1_endog	NA	201.438
mad1endog_mad1GFPexog	SX411	211017_SX411_TR1_slide04_08	Cell_47	mad1_endog	NA	427.629
mad1endog_mad1GFPexog	SX411	211017_SX411_TR1_slide04_08	Cell_47	mad1_endog	NA	158.45
mad1endog_mad1GFPexog	SX411	211017_SX411_TR1_slide04_08	Cell_49	mad1_endog	NA	402.395
mad1endog_mad1GFPexog	SX411	211017_SX411_TR1_slide04_08	Cell_49	mad1_endog	NA	244.266
mad1endog_mad1GFPexog	SX411	211017_SX411_TR1_slide04_08	Cell_49	mad1_endog	NA	393.177
mad1endog_mad1GFPexog	SX411	211017_SX411_TR1_slide04_08	Cell_50	mad1_endog	NA	352.458
mad1endog_mad1GFPexog	SX411	211017_SX411_TR1_slide04_08	Cell_50	mad1_endog	NA	350.807
mad1endog_mad1GFPexog	SX411	211017_SX411_TR1_slide04_08	Cell_50	mad1_endog	NA	409.185
mad1endog_mad1GFPexog	SX411	211017_SX411_TR1_slide04_08	Cell_50	mad1_endog	NA	407.39
mad1endog_mad1GFPexog	SX411	211017_SX411_TR1_slide04_08	Cell_52	mad1_endog	NA	345.673
mad1endog_mad1GFPexog	SX411	211017_SX411_TR1_slide04_08	Cell_52	mad1_endog	NA	317.671
mad1endog_mad1GFPexog	SX411	211017_SX411_TR1_slide04_08	Cell_52	mad1_endog	NA	263.413
mad1endog_mad1GFPexog	SX411	211017_SX411_TR1_slide04_08	Cell_53	mad1_endog	NA	237.223
mad1endog_mad1GFPexog	SX411	211017_SX411_TR1_slide04_08	Cell_53	mad1_endog	NA	232.61
mad1endog_mad1GFPexog	SX411	211017_SX411_TR1_slide04_08	Cell_54	mad1_endog	NA	374.988
mad1endog_mad1GFPexog	SX411	211017_SX411_TR1_slide04_08	Cell_55	mad1_endog	NA	412.144
mad1endog_mad1GFPexog	SX411	211017_SX411_TR1_slide04_08	Cell_55	mad1_endog	NA	230.677
mad1endog_mad1GFPexog	SX411	211017_SX411_TR1_slide04_08	Cell_55	mad1_endog	NA	282.107
mad1endog_mad1GFPexog	SX411	211017_SX411_TR1_slide04_08	Cell_56	mad1_endog	NA	388.869
mad1endog_mad1GFPexog	SX411	211017_SX411_TR1_slide04_08	Cell_57	mad1_endog	NA	285.068
mad1endog_mad1GFPexog	SX411	211017_SX411_TR1_slide04_08	Cell_57	mad1_endog	NA	216.197
mad1endog_mad1GFPexog	SX411	211017_SX411_TR1_slide04_08	Cell_57	mad1_endog	NA	217.312
mad1endog_mad1GFPexog	SX411	211017_SX411_TR1_slide04_08	Cell_59	mad1_endog	NA	373.404
mad1endog_mad1GFPexog	SX411	211017_SX411_TR1_slide04_08	Cell_59	mad1_endog	NA	291.338
mad1endog_mad1GFPexog	SX411	211017_SX411_TR1_slide04_08	Cell_6	mad1_endog	NA	200.184
mad1endog_mad1GFPexog	SX411	211017_SX411_TR1_slide04_08	Cell_6	mad1_endog	NA	217.358
mad1endog_mad1GFPexog	SX411	211017_SX411_TR1_slide04_08	Cell_60	mad1_endog	NA	457.308
mad1endog_mad1GFPexog	SX411	211017_SX411_TR1_slide04_08	Cell_60	mad1_endog	NA	396.035
mad1endog_mad1GFPexog	SX411	211017_SX411_TR1_slide04_08	Cell_60	mad1_endog	NA	387.613
mad1endog_mad1GFPexog	SX411	211017_SX411_TR1_slide04_08	Cell_61	mad1_endog	NA	310.404
mad1endog_mad1GFPexog	SX411	211017_SX411_TR1_slide04_08	Cell_62	mad1_endog	NA	212.633
mad1endog_mad1GFPexog	SX411	211017_SX411_TR1_slide04_08	Cell_64	mad1_endog	NA	243.716
mad1endog_mad1GFPexog	SX411	211017_SX411_TR1_slide04_08	Cell_64	mad1_endog	NA	265.938
mad1endog_mad1GFPexog	SX411	211017_SX411_TR1_slide04_08	Cell_66	mad1_endog	NA	395.361
mad1endog_mad1GFPexog	SX411	211017_SX411_TR1_slide04_08	Cell_66	mad1_endog	NA	406.647
mad1endog_mad1GFPexog	SX411	211017_SX411_TR1_slide04_08	Cell_66	mad1_endog	NA	398.585
mad1endog_mad1GFPexog	SX411	211017_SX411_TR1_slide04_08	Cell_69	mad1_endog	NA	277.799
mad1endog_mad1GFPexog	SX411	211017_SX411_TR1_slide04_08	Cell_69	mad1_endog	NA	252.236
mad1endog_mad1GFPexog	SX411	211017_SX411_TR1_slide04_08	Cell_69	mad1_endog	NA	234.991
mad1endog_mad1GFPexog	SX411	211017_SX411_TR1_slide04_08	Cell_7	mad1_endog	NA	232.479
mad1endog_mad1GFPexog	SX411	211017_SX411_TR1_slide04_08	Cell_7	mad1_endog	NA	179.749
mad1endog_mad1GFPexog	SX411	211017_SX411_TR1_slide04_08	Cell_7	mad1_endog	NA	312.549
mad1endog_mad1GFPexog	SX411	211017_SX411_TR1_slide04_08	Cell_7	mad1_endog	NA	267.502
mad1endog_mad1GFPexog	SX411	211017_SX411_TR1_slide04_08	Cell_71	mad1_endog	NA	393.246
mad1endog_mad1GFPexog	SX411	211017_SX411_TR1_slide04_08	Cell_72	mad1_endog	NA	297.994
mad1endog_mad1GFPexog	SX411	211017_SX411_TR1_slide04_08	Cell_72	mad1_endog	NA	174.427
mad1endog_mad1GFPexog	SX411	211017_SX411_TR1_slide04_08	Cell_72	mad1_endog	NA	313.467
mad1endog_mad1GFPexog	SX411	211017_SX411_TR1_slide04_08	Cell_73	mad1_endog	NA	167.679
mad1endog_mad1GFPexog	SX411	211017_SX411_TR1_slide04_08	Cell_73	mad1_endog	NA	202.475
mad1endog_mad1GFPexog	SX411	211017_SX411_TR1_slide04_08	Cell_73	mad1_endog	NA	182.235
mad1endog_mad1GFPexog	SX411	211017_SX411_TR1_slide04_08	Cell_74	mad1_endog	NA	496.049
mad1endog_mad1GFPexog	SX411	211017_SX411_TR1_slide04_08	Cell_74	mad1_endog	NA	393.605
mad1endog_mad1GFPexog	SX411	211017_SX411_TR1_slide04_08	Cell_77	mad1_endog	NA	259.61
mad1endog_mad1GFPexog	SX411	211017_SX411_TR1_slide04_08	Cell_78	mad1_endog	NA	285.149
mad1endog_mad1GFPexog	SX411	211017_SX411_TR1_slide04_08	Cell_8	mad1_endog	NA	232.529
mad1endog_mad1GFPexog	SX411	211017_SX411_TR1_slide04_08	Cell_8	mad1_endog	NA	210.209
mad1endog_mad1GFPexog	SX411	211017_SX411_TR1_slide04_08	Cell_8	mad1_endog	NA	288.752
mad1endog_mad1GFPexog	SX411	211017_SX411_TR1_slide04_08	Cell_82	mad1_endog	NA	467.333
mad1endog_mad1GFPexog	SX411	211017_SX411_TR1_slide04_08	Cell_84	mad1_endog	NA	480.27
mad1endog_mad1GFPexog	SX411	211017_SX411_TR1_slide04_08	Cell_84	mad1_endog	NA	409.206
mad1endog_mad1GFPexog	SX411	211017_SX411_TR1_slide04_08	Cell_84	mad1_endog	NA	466.405
mad1endog_mad1GFPexog	SX411	211017_SX411_TR1_slide04_08	Cell_85	mad1_endog	NA	494.941
mad1endog_mad1GFPexog	SX411	211017_SX411_TR1_slide04_08	Cell_85	mad1_endog	NA	450.051
mad1endog_mad1GFPexog	SX411	211017_SX411_TR1_slide04_08	Cell_85	mad1_endog	NA	393.771
mad1endog_mad1GFPexog	SX411	211017_SX411_TR1_slide04_08	Cell_85	mad1_endog	NA	323.017
mad1endog_mad1GFPexog	SX411	211017_SX411_TR1_slide04_08	Cell_85	mad1_endog	NA	542.439
mad1endog_mad1GFPexog	SX411	211017_SX411_TR1_slide04_08	Cell_86	mad1_endog	NA	296.774
mad1endog_mad1GFPexog	SX411	211017_SX411_TR1_slide04_08	Cell_87	mad1_endog	NA	482.048
mad1endog_mad1GFPexog	SX411	211017_SX411_TR1_slide04_08	Cell_87	mad1_endog	NA	321.672
mad1endog_mad1GFPexog	SX411	211017_SX411_TR1_slide04_08	Cell_87	mad1_endog	NA	536.727
mad1endog_mad1GFPexog	SX411	211017_SX411_TR1_slide04_08	Cell_88	mad1_endog	NA	422.218
mad1endog_mad1GFPexog	SX411	211017_SX411_TR1_slide04_08	Cell_88	mad1_endog	NA	331.467
mad1endog_mad1GFPexog	SX411	211017_SX411_TR1_slide04_08	Cell_89	mad1_endog	NA	484.121
mad1endog_mad1GFPexog	SX411	211017_SX411_TR1_slide04_08	Cell_89	mad1_endog	NA	443.879
mad1endog_mad1GFPexog	SX411	211017_SX411_TR1_slide04_08	Cell_89	mad1_endog	NA	263.448
mad1endog_mad1GFPexog	SX411	211017_SX411_TR1_slide04_08	Cell_9	mad1_endog	NA	232.163
mad1endog_mad1GFPexog	SX411	211017_SX411_TR1_slide04_08	Cell_9	mad1_endog	NA	296.053
mad1endog_mad1GFPexog	SX411	211017_SX411_TR1_slide04_08	Cell_93	mad1_endog	NA	328.303
mad1endog_mad1GFPexog	SX411	211017_SX411_TR1_slide04_08	Cell_93	mad1_endog	NA	287.742
mad1endog_mad1GFPexog	SX411	211017_SX411_TR1_slide04_08	Cell_94	mad1_endog	NA	416.169
mad1endog_mad1GFPexog	SX411	211017_SX411_TR1_slide04_08	Cell_96	mad1_endog	NA	460.851
mad1endog_mad1GFPexog	SX411	211017_SX411_TR1_slide04_08	Cell_96	mad1_endog	NA	421.781
mad1endog_mad1GFPexog	SX411	211017_SX411_TR1_slide04_08	Cell_97	mad1_endog	NA	413.072
mad1endog_mad1GFPexog	SX411	211017_SX411_TR1_slide04_08	Cell_97	mad1_endog	NA	341.724
mad1endog_mad1GFPexog	SX411	211017_SX411_TR1_slide04_08	Cell_97	mad1_endog	NA	364.561
mad1endog_mad1GFPexog	SX411	211017_SX411_TR1_slide04_08	Cell_99	mad1_endog	NA	335.578
mad1endog_mad1GFPexog	SX411	211015_SX411_TR1_slide03_10	Cell_10	mad1WTymEGFP_exog	310.709	268.738
mad1endog_mad1GFPexog	SX411	211015_SX411_TR1_slide03_10	Cell_10	mad1WTymEGFP_exog	368.667	444.018
mad1endog_mad1GFPexog	SX411	211015_SX411_TR1_slide03_10	Cell_10	mad1WTymEGFP_exog	456.306	474.475
mad1endog_mad1GFPexog	SX411	211015_SX411_TR1_slide03_10	Cell_10	mad1WTymEGFP_exog	338.591	487.196
mad1endog_mad1GFPexog	SX411	211015_SX411_TR1_slide03_10	Cell_10	mad1WTymEGFP_exog	319.578	301.495
mad1endog_mad1GFPexog	SX411	211015_SX411_TR1_slide03_10	Cell_10	mad1WTymEGFP_exog	308.744	320.901
mad1endog_mad1GFPexog	SX411	211015_SX411_TR1_slide03_10	Cell_100	mad1WTymEGFP_exog	332.738	389.73
mad1endog_mad1GFPexog	SX411	211015_SX411_TR1_slide03_10	Cell_101	mad1WTymEGFP_exog	435.023	527.274
mad1endog_mad1GFPexog	SX411	211015_SX411_TR1_slide03_10	Cell_101	mad1WTymEGFP_exog	309.902	262.287
mad1endog_mad1GFPexog	SX411	211015_SX411_TR1_slide03_10	Cell_102	mad1WTymEGFP_exog	450.403	262.094
mad1endog_mad1GFPexog	SX411	211015_SX411_TR1_slide03_10	Cell_102	mad1WTymEGFP_exog	341.516	299.483
mad1endog_mad1GFPexog	SX411	211015_SX411_TR1_slide03_10	Cell_102	mad1WTymEGFP_exog	285.961	338.864
mad1endog_mad1GFPexog	SX411	211015_SX411_TR1_slide03_10	Cell_102	mad1WTymEGFP_exog	355.718	333.649
mad1endog_mad1GFPexog	SX411	211015_SX411_TR1_slide03_10	Cell_102	mad1WTymEGFP_exog	441.513	378.774
mad1endog_mad1GFPexog	SX411	211015_SX411_TR1_slide03_10	Cell_102	mad1WTymEGFP_exog	498.325	728.575
mad1endog_mad1GFPexog	SX411	211015_SX411_TR1_slide03_10	Cell_103	mad1WTymEGFP_exog	466.255	475.268
mad1endog_mad1GFPexog	SX411	211015_SX411_TR1_slide03_10	Cell_103	mad1WTymEGFP_exog	433.198	391.604
mad1endog_mad1GFPexog	SX411	211015_SX411_TR1_slide03_10	Cell_104	mad1WTymEGFP_exog	443.41	320.437
mad1endog_mad1GFPexog	SX411	211015_SX411_TR1_slide03_10	Cell_104	mad1WTymEGFP_exog	240.214	398.615
mad1endog_mad1GFPexog	SX411	211015_SX411_TR1_slide03_10	Cell_104	mad1WTymEGFP_exog	468.078	340.431
mad1endog_mad1GFPexog	SX411	211015_SX411_TR1_slide03_10	Cell_105	mad1WTymEGFP_exog	344.065	363.289
mad1endog_mad1GFPexog	SX411	211015_SX411_TR1_slide03_10	Cell_105	mad1WTymEGFP_exog	397.558	162.871
mad1endog_mad1GFPexog	SX411	211015_SX411_TR1_slide03_10	Cell_105	mad1WTymEGFP_exog	123.561	334.651
mad1endog_mad1GFPexog	SX411	211015_SX411_TR1_slide03_10	Cell_105	mad1WTymEGFP_exog	365.066	402.321
mad1endog_mad1GFPexog	SX411	211015_SX411_TR1_slide03_10	Cell_105	mad1WTymEGFP_exog	207.702	302.547
mad1endog_mad1GFPexog	SX411	211015_SX411_TR1_slide03_10	Cell_106	mad1WTymEGFP_exog	284.903	485.48
mad1endog_mad1GFPexog	SX411	211015_SX411_TR1_slide03_10	Cell_106	mad1WTymEGFP_exog	519.778	458.533
mad1endog_mad1GFPexog	SX411	211015_SX411_TR1_slide03_10	Cell_107	mad1WTymEGFP_exog	418.828	522.915
mad1endog_mad1GFPexog	SX411	211015_SX411_TR1_slide03_10	Cell_107	mad1WTymEGFP_exog	378.471	423.237
mad1endog_mad1GFPexog	SX411	211015_SX411_TR1_slide03_10	Cell_108	mad1WTymEGFP_exog	416.998	372.132
mad1endog_mad1GFPexog	SX411	211015_SX411_TR1_slide03_10	Cell_108	mad1WTymEGFP_exog	287.262	399.402
mad1endog_mad1GFPexog	SX411	211015_SX411_TR1_slide03_10	Cell_108	mad1WTymEGFP_exog	333.505	272.123
mad1endog_mad1GFPexog	SX411	211015_SX411_TR1_slide03_10	Cell_109	mad1WTymEGFP_exog	399.114	388.995
mad1endog_mad1GFPexog	SX411	211015_SX411_TR1_slide03_10	Cell_109	mad1WTymEGFP_exog	230.368	359.816
mad1endog_mad1GFPexog	SX411	211015_SX411_TR1_slide03_10	Cell_11	mad1WTymEGFP_exog	268.795	219.272
mad1endog_mad1GFPexog	SX411	211015_SX411_TR1_slide03_10	Cell_11	mad1WTymEGFP_exog	260.646	235.965
mad1endog_mad1GFPexog	SX411	211015_SX411_TR1_slide03_10	Cell_11	mad1WTymEGFP_exog	270.191	301.507
mad1endog_mad1GFPexog	SX411	211015_SX411_TR1_slide03_10	Cell_11	mad1WTymEGFP_exog	160.264	280.102
mad1endog_mad1GFPexog	SX411	211015_SX411_TR1_slide03_10	Cell_112	mad1WTymEGFP_exog	301.092	418.29
mad1endog_mad1GFPexog	SX411	211015_SX411_TR1_slide03_10	Cell_112	mad1WTymEGFP_exog	390.024	461.37
mad1endog_mad1GFPexog	SX411	211015_SX411_TR1_slide03_10	Cell_112	mad1WTymEGFP_exog	403.332	379.222
mad1endog_mad1GFPexog	SX411	211015_SX411_TR1_slide03_10	Cell_113	mad1WTymEGFP_exog	299.819	306.231
mad1endog_mad1GFPexog	SX411	211015_SX411_TR1_slide03_10	Cell_113	mad1WTymEGFP_exog	456.195	539.421
mad1endog_mad1GFPexog	SX411	211015_SX411_TR1_slide03_10	Cell_115	mad1WTymEGFP_exog	637.248	372.874
mad1endog_mad1GFPexog	SX411	211015_SX411_TR1_slide03_10	Cell_115	mad1WTymEGFP_exog	364.375	337.262
mad1endog_mad1GFPexog	SX411	211015_SX411_TR1_slide03_10	Cell_115	mad1WTymEGFP_exog	546.796	452.927
mad1endog_mad1GFPexog	SX411	211015_SX411_TR1_slide03_10	Cell_116	mad1WTymEGFP_exog	609.656	192.182
mad1endog_mad1GFPexog	SX411	211015_SX411_TR1_slide03_10	Cell_116	mad1WTymEGFP_exog	297.339	361.849
mad1endog_mad1GFPexog	SX411	211015_SX411_TR1_slide03_10	Cell_116	mad1WTymEGFP_exog	454.923	407.659
mad1endog_mad1GFPexog	SX411	211015_SX411_TR1_slide03_10	Cell_117	mad1WTymEGFP_exog	187.248	475.955
mad1endog_mad1GFPexog	SX411	211015_SX411_TR1_slide03_10	Cell_117	mad1WTymEGFP_exog	248.053	310.208
mad1endog_mad1GFPexog	SX411	211015_SX411_TR1_slide03_10	Cell_118	mad1WTymEGFP_exog	432.615	392.446
mad1endog_mad1GFPexog	SX411	211015_SX411_TR1_slide03_10	Cell_118	mad1WTymEGFP_exog	316.433	417.747
mad1endog_mad1GFPexog	SX411	211015_SX411_TR1_slide03_10	Cell_118	mad1WTymEGFP_exog	365.738	422.926
mad1endog_mad1GFPexog	SX411	211015_SX411_TR1_slide03_10	Cell_118	mad1WTymEGFP_exog	477.15	439.876
mad1endog_mad1GFPexog	SX411	211015_SX411_TR1_slide03_10	Cell_119	mad1WTymEGFP_exog	328.949	266.08
mad1endog_mad1GFPexog	SX411	211015_SX411_TR1_slide03_10	Cell_119	mad1WTymEGFP_exog	438.444	526.632
mad1endog_mad1GFPexog	SX411	211015_SX411_TR1_slide03_10	Cell_119	mad1WTymEGFP_exog	175.758	407.431
mad1endog_mad1GFPexog	SX411	211015_SX411_TR1_slide03_10	Cell_119	mad1WTymEGFP_exog	309.523	288.571
mad1endog_mad1GFPexog	SX411	211015_SX411_TR1_slide03_10	Cell_12	mad1WTymEGFP_exog	211.063	328.82
mad1endog_mad1GFPexog	SX411	211015_SX411_TR1_slide03_10	Cell_12	mad1WTymEGFP_exog	246.888	253.779
mad1endog_mad1GFPexog	SX411	211015_SX411_TR1_slide03_10	Cell_120	mad1WTymEGFP_exog	521.102	428.142
mad1endog_mad1GFPexog	SX411	211015_SX411_TR1_slide03_10	Cell_120	mad1WTymEGFP_exog	491.521	406.696
mad1endog_mad1GFPexog	SX411	211015_SX411_TR1_slide03_10	Cell_120	mad1WTymEGFP_exog	248.927	291.355
mad1endog_mad1GFPexog	SX411	211015_SX411_TR1_slide03_10	Cell_120	mad1WTymEGFP_exog	388.73	380.137
mad1endog_mad1GFPexog	SX411	211015_SX411_TR1_slide03_10	Cell_121	mad1WTymEGFP_exog	530.998	330.152
mad1endog_mad1GFPexog	SX411	211015_SX411_TR1_slide03_10	Cell_121	mad1WTymEGFP_exog	412.192	290.72
mad1endog_mad1GFPexog	SX411	211015_SX411_TR1_slide03_10	Cell_121	mad1WTymEGFP_exog	373.803	333.022
mad1endog_mad1GFPexog	SX411	211015_SX411_TR1_slide03_10	Cell_122	mad1WTymEGFP_exog	535.433	343.467
mad1endog_mad1GFPexog	SX411	211015_SX411_TR1_slide03_10	Cell_122	mad1WTymEGFP_exog	339.201	405.811
mad1endog_mad1GFPexog	SX411	211015_SX411_TR1_slide03_10	Cell_123	mad1WTymEGFP_exog	310.718	319.937
mad1endog_mad1GFPexog	SX411	211015_SX411_TR1_slide03_10	Cell_124	mad1WTymEGFP_exog	385.627	330.988
mad1endog_mad1GFPexog	SX411	211015_SX411_TR1_slide03_10	Cell_124	mad1WTymEGFP_exog	334.883	273.114
mad1endog_mad1GFPexog	SX411	211015_SX411_TR1_slide03_10	Cell_124	mad1WTymEGFP_exog	351.93	319.972
mad1endog_mad1GFPexog	SX411	211015_SX411_TR1_slide03_10	Cell_125	mad1WTymEGFP_exog	239.991	328.506
mad1endog_mad1GFPexog	SX411	211015_SX411_TR1_slide03_10	Cell_125	mad1WTymEGFP_exog	477.192	428.265
mad1endog_mad1GFPexog	SX411	211015_SX411_TR1_slide03_10	Cell_125	mad1WTymEGFP_exog	376.203	348.546
mad1endog_mad1GFPexog	SX411	211015_SX411_TR1_slide03_10	Cell_125	mad1WTymEGFP_exog	165.608	500.894
mad1endog_mad1GFPexog	SX411	211015_SX411_TR1_slide03_10	Cell_125	mad1WTymEGFP_exog	309.291	341.758
mad1endog_mad1GFPexog	SX411	211015_SX411_TR1_slide03_10	Cell_126	mad1WTymEGFP_exog	414.536	350.547
mad1endog_mad1GFPexog	SX411	211015_SX411_TR1_slide03_10	Cell_126	mad1WTymEGFP_exog	603.473	425.296
mad1endog_mad1GFPexog	SX411	211015_SX411_TR1_slide03_10	Cell_126	mad1WTymEGFP_exog	296.448	309.372
mad1endog_mad1GFPexog	SX411	211015_SX411_TR1_slide03_10	Cell_126	mad1WTymEGFP_exog	360.562	342.737
mad1endog_mad1GFPexog	SX411	211015_SX411_TR1_slide03_10	Cell_128	mad1WTymEGFP_exog	284.61	311.282
mad1endog_mad1GFPexog	SX411	211015_SX411_TR1_slide03_10	Cell_128	mad1WTymEGFP_exog	343.16	253.529
mad1endog_mad1GFPexog	SX411	211015_SX411_TR1_slide03_10	Cell_129	mad1WTymEGFP_exog	429.696	413.549
mad1endog_mad1GFPexog	SX411	211015_SX411_TR1_slide03_10	Cell_129	mad1WTymEGFP_exog	441.18	386.593
mad1endog_mad1GFPexog	SX411	211015_SX411_TR1_slide03_10	Cell_129	mad1WTymEGFP_exog	497.485	472.601
mad1endog_mad1GFPexog	SX411	211015_SX411_TR1_slide03_10	Cell_129	mad1WTymEGFP_exog	405.271	389.995
mad1endog_mad1GFPexog	SX411	211015_SX411_TR1_slide03_10	Cell_13	mad1WTymEGFP_exog	288.309	296.653
mad1endog_mad1GFPexog	SX411	211015_SX411_TR1_slide03_10	Cell_13	mad1WTymEGFP_exog	411.247	185.628
mad1endog_mad1GFPexog	SX411	211015_SX411_TR1_slide03_10	Cell_130	mad1WTymEGFP_exog	334.559	321.257
mad1endog_mad1GFPexog	SX411	211015_SX411_TR1_slide03_10	Cell_130	mad1WTymEGFP_exog	483.479	430.973
mad1endog_mad1GFPexog	SX411	211015_SX411_TR1_slide03_10	Cell_130	mad1WTymEGFP_exog	322.636	464.109
mad1endog_mad1GFPexog	SX411	211015_SX411_TR1_slide03_10	Cell_131	mad1WTymEGFP_exog	438.249	447.144
mad1endog_mad1GFPexog	SX411	211015_SX411_TR1_slide03_10	Cell_131	mad1WTymEGFP_exog	423.001	367.317
mad1endog_mad1GFPexog	SX411	211015_SX411_TR1_slide03_10	Cell_131	mad1WTymEGFP_exog	482.397	405.507
mad1endog_mad1GFPexog	SX411	211015_SX411_TR1_slide03_10	Cell_131	mad1WTymEGFP_exog	473.352	394.59
mad1endog_mad1GFPexog	SX411	211015_SX411_TR1_slide03_10	Cell_132	mad1WTymEGFP_exog	367.34	373.107
mad1endog_mad1GFPexog	SX411	211015_SX411_TR1_slide03_10	Cell_132	mad1WTymEGFP_exog	195.565	202.112
mad1endog_mad1GFPexog	SX411	211015_SX411_TR1_slide03_10	Cell_132	mad1WTymEGFP_exog	311.091	242.521
mad1endog_mad1GFPexog	SX411	211015_SX411_TR1_slide03_10	Cell_132	mad1WTymEGFP_exog	374.743	245.583
mad1endog_mad1GFPexog	SX411	211015_SX411_TR1_slide03_10	Cell_132	mad1WTymEGFP_exog	252.414	461.433
mad1endog_mad1GFPexog	SX411	211015_SX411_TR1_slide03_10	Cell_133	mad1WTymEGFP_exog	313.348	545.306
mad1endog_mad1GFPexog	SX411	211015_SX411_TR1_slide03_10	Cell_133	mad1WTymEGFP_exog	231.645	367.5
mad1endog_mad1GFPexog	SX411	211015_SX411_TR1_slide03_10	Cell_134	mad1WTymEGFP_exog	700.402	471.34
mad1endog_mad1GFPexog	SX411	211015_SX411_TR1_slide03_10	Cell_134	mad1WTymEGFP_exog	354.901	419.524
mad1endog_mad1GFPexog	SX411	211015_SX411_TR1_slide03_10	Cell_134	mad1WTymEGFP_exog	410.061	360.85
mad1endog_mad1GFPexog	SX411	211015_SX411_TR1_slide03_10	Cell_134	mad1WTymEGFP_exog	332.537	304.087
mad1endog_mad1GFPexog	SX411	211015_SX411_TR1_slide03_10	Cell_134	mad1WTymEGFP_exog	398.282	332.685
mad1endog_mad1GFPexog	SX411	211015_SX411_TR1_slide03_10	Cell_134	mad1WTymEGFP_exog	341.623	392.924
mad1endog_mad1GFPexog	SX411	211015_SX411_TR1_slide03_10	Cell_135	mad1WTymEGFP_exog	352.67	337.263
mad1endog_mad1GFPexog	SX411	211015_SX411_TR1_slide03_10	Cell_136	mad1WTymEGFP_exog	363.886	481.615
mad1endog_mad1GFPexog	SX411	211015_SX411_TR1_slide03_10	Cell_136	mad1WTymEGFP_exog	507.809	267.862
mad1endog_mad1GFPexog	SX411	211015_SX411_TR1_slide03_10	Cell_136	mad1WTymEGFP_exog	770.438	485.108
mad1endog_mad1GFPexog	SX411	211015_SX411_TR1_slide03_10	Cell_136	mad1WTymEGFP_exog	493.053	382.767
mad1endog_mad1GFPexog	SX411	211015_SX411_TR1_slide03_10	Cell_137	mad1WTymEGFP_exog	431.097	354.708
mad1endog_mad1GFPexog	SX411	211015_SX411_TR1_slide03_10	Cell_137	mad1WTymEGFP_exog	322.156	335.832
mad1endog_mad1GFPexog	SX411	211015_SX411_TR1_slide03_10	Cell_137	mad1WTymEGFP_exog	354.97	518.839
mad1endog_mad1GFPexog	SX411	211015_SX411_TR1_slide03_10	Cell_137	mad1WTymEGFP_exog	421.25	396.282
mad1endog_mad1GFPexog	SX411	211015_SX411_TR1_slide03_10	Cell_137	mad1WTymEGFP_exog	334.844	286.995
mad1endog_mad1GFPexog	SX411	211015_SX411_TR1_slide03_10	Cell_138	mad1WTymEGFP_exog	506.545	418.423
mad1endog_mad1GFPexog	SX411	211015_SX411_TR1_slide03_10	Cell_138	mad1WTymEGFP_exog	221.859	407.92
mad1endog_mad1GFPexog	SX411	211015_SX411_TR1_slide03_10	Cell_138	mad1WTymEGFP_exog	594.355	531.283
mad1endog_mad1GFPexog	SX411	211015_SX411_TR1_slide03_10	Cell_139	mad1WTymEGFP_exog	588.11	509.478
mad1endog_mad1GFPexog	SX411	211015_SX411_TR1_slide03_10	Cell_139	mad1WTymEGFP_exog	327.55	420.268
mad1endog_mad1GFPexog	SX411	211015_SX411_TR1_slide03_10	Cell_139	mad1WTymEGFP_exog	383.313	365.366
mad1endog_mad1GFPexog	SX411	211015_SX411_TR1_slide03_10	Cell_139	mad1WTymEGFP_exog	489.763	421.609
mad1endog_mad1GFPexog	SX411	211015_SX411_TR1_slide03_10	Cell_14	mad1WTymEGFP_exog	289.333	271.216
mad1endog_mad1GFPexog	SX411	211015_SX411_TR1_slide03_10	Cell_14	mad1WTymEGFP_exog	321.358	355.689
mad1endog_mad1GFPexog	SX411	211015_SX411_TR1_slide03_10	Cell_140	mad1WTymEGFP_exog	266.182	284.429
mad1endog_mad1GFPexog	SX411	211015_SX411_TR1_slide03_10	Cell_140	mad1WTymEGFP_exog	451.457	456.592
mad1endog_mad1GFPexog	SX411	211015_SX411_TR1_slide03_10	Cell_141	mad1WTymEGFP_exog	256.16	288.144
mad1endog_mad1GFPexog	SX411	211015_SX411_TR1_slide03_10	Cell_141	mad1WTymEGFP_exog	429.611	237.322
mad1endog_mad1GFPexog	SX411	211015_SX411_TR1_slide03_10	Cell_142	mad1WTymEGFP_exog	404.198	390.57
mad1endog_mad1GFPexog	SX411	211015_SX411_TR1_slide03_10	Cell_142	mad1WTymEGFP_exog	284.608	334.961
mad1endog_mad1GFPexog	SX411	211015_SX411_TR1_slide03_10	Cell_142	mad1WTymEGFP_exog	302.69	362.131
mad1endog_mad1GFPexog	SX411	211015_SX411_TR1_slide03_10	Cell_143	mad1WTymEGFP_exog	371.967	281.579
mad1endog_mad1GFPexog	SX411	211015_SX411_TR1_slide03_10	Cell_143	mad1WTymEGFP_exog	438.507	540.078
mad1endog_mad1GFPexog	SX411	211015_SX411_TR1_slide03_10	Cell_143	mad1WTymEGFP_exog	141.941	319.718
mad1endog_mad1GFPexog	SX411	211015_SX411_TR1_slide03_10	Cell_143	mad1WTymEGFP_exog	141.941	324.911
mad1endog_mad1GFPexog	SX411	211015_SX411_TR1_slide03_10	Cell_144	mad1WTymEGFP_exog	294.067	333.667
mad1endog_mad1GFPexog	SX411	211015_SX411_TR1_slide03_10	Cell_144	mad1WTymEGFP_exog	379.002	338.546
mad1endog_mad1GFPexog	SX411	211015_SX411_TR1_slide03_10	Cell_144	mad1WTymEGFP_exog	381.871	301.858
mad1endog_mad1GFPexog	SX411	211015_SX411_TR1_slide03_10	Cell_145	mad1WTymEGFP_exog	539.36	640.431
mad1endog_mad1GFPexog	SX411	211015_SX411_TR1_slide03_10	Cell_145	mad1WTymEGFP_exog	259.291	358.635
mad1endog_mad1GFPexog	SX411	211015_SX411_TR1_slide03_10	Cell_146	mad1WTymEGFP_exog	465.62	371.161
mad1endog_mad1GFPexog	SX411	211015_SX411_TR1_slide03_10	Cell_146	mad1WTymEGFP_exog	342.871	325.625
mad1endog_mad1GFPexog	SX411	211015_SX411_TR1_slide03_10	Cell_146	mad1WTymEGFP_exog	452.251	306.526
mad1endog_mad1GFPexog	SX411	211015_SX411_TR1_slide03_10	Cell_147	mad1WTymEGFP_exog	260.275	280.337
mad1endog_mad1GFPexog	SX411	211015_SX411_TR1_slide03_10	Cell_147	mad1WTymEGFP_exog	190.162	272.925
mad1endog_mad1GFPexog	SX411	211015_SX411_TR1_slide03_10	Cell_147	mad1WTymEGFP_exog	157.947	316.265
mad1endog_mad1GFPexog	SX411	211015_SX411_TR1_slide03_10	Cell_148	mad1WTymEGFP_exog	368.56	308.487
mad1endog_mad1GFPexog	SX411	211015_SX411_TR1_slide03_10	Cell_148	mad1WTymEGFP_exog	277.319	362.151
mad1endog_mad1GFPexog	SX411	211015_SX411_TR1_slide03_10	Cell_148	mad1WTymEGFP_exog	332.959	322.937
mad1endog_mad1GFPexog	SX411	211015_SX411_TR1_slide03_10	Cell_148	mad1WTymEGFP_exog	300.075	303.423
mad1endog_mad1GFPexog	SX411	211015_SX411_TR1_slide03_10	Cell_148	mad1WTymEGFP_exog	274.53	209.968
mad1endog_mad1GFPexog	SX411	211015_SX411_TR1_slide03_10	Cell_149	mad1WTymEGFP_exog	348.286	341.128
mad1endog_mad1GFPexog	SX411	211015_SX411_TR1_slide03_10	Cell_149	mad1WTymEGFP_exog	271.035	297.373
mad1endog_mad1GFPexog	SX411	211015_SX411_TR1_slide03_10	Cell_149	mad1WTymEGFP_exog	396.002	284.86
mad1endog_mad1GFPexog	SX411	211015_SX411_TR1_slide03_10	Cell_15	mad1WTymEGFP_exog	274.746	292.437
mad1endog_mad1GFPexog	SX411	211015_SX411_TR1_slide03_10	Cell_15	mad1WTymEGFP_exog	306.842	303.99
mad1endog_mad1GFPexog	SX411	211015_SX411_TR1_slide03_10	Cell_150	mad1WTymEGFP_exog	291.407	370.57
mad1endog_mad1GFPexog	SX411	211015_SX411_TR1_slide03_10	Cell_151	mad1WTymEGFP_exog	294.013	513.111
mad1endog_mad1GFPexog	SX411	211015_SX411_TR1_slide03_10	Cell_151	mad1WTymEGFP_exog	259.216	272.654
mad1endog_mad1GFPexog	SX411	211015_SX411_TR1_slide03_10	Cell_152	mad1WTymEGFP_exog	351.96	312.129
mad1endog_mad1GFPexog	SX411	211015_SX411_TR1_slide03_10	Cell_152	mad1WTymEGFP_exog	367.75	289.182
mad1endog_mad1GFPexog	SX411	211015_SX411_TR1_slide03_10	Cell_152	mad1WTymEGFP_exog	207.298	319.543
mad1endog_mad1GFPexog	SX411	211015_SX411_TR1_slide03_10	Cell_152	mad1WTymEGFP_exog	263.024	275.638
mad1endog_mad1GFPexog	SX411	211015_SX411_TR1_slide03_10	Cell_153	mad1WTymEGFP_exog	337.233	360.691
mad1endog_mad1GFPexog	SX411	211015_SX411_TR1_slide03_10	Cell_153	mad1WTymEGFP_exog	370.973	325.211
mad1endog_mad1GFPexog	SX411	211015_SX411_TR1_slide03_10	Cell_154	mad1WTymEGFP_exog	382.714	295.078
mad1endog_mad1GFPexog	SX411	211015_SX411_TR1_slide03_10	Cell_155	mad1WTymEGFP_exog	355.162	315.57
mad1endog_mad1GFPexog	SX411	211015_SX411_TR1_slide03_10	Cell_155	mad1WTymEGFP_exog	710.011	485.484
mad1endog_mad1GFPexog	SX411	211015_SX411_TR1_slide03_10	Cell_155	mad1WTymEGFP_exog	278.843	198.235
mad1endog_mad1GFPexog	SX411	211015_SX411_TR1_slide03_10	Cell_155	mad1WTymEGFP_exog	345.71	253.622
mad1endog_mad1GFPexog	SX411	211015_SX411_TR1_slide03_10	Cell_156	mad1WTymEGFP_exog	518.709	221.248
mad1endog_mad1GFPexog	SX411	211015_SX411_TR1_slide03_10	Cell_156	mad1WTymEGFP_exog	504.035	416.373
mad1endog_mad1GFPexog	SX411	211015_SX411_TR1_slide03_10	Cell_156	mad1WTymEGFP_exog	414.431	425.335
mad1endog_mad1GFPexog	SX411	211015_SX411_TR1_slide03_10	Cell_156	mad1WTymEGFP_exog	495.823	371.992
mad1endog_mad1GFPexog	SX411	211015_SX411_TR1_slide03_10	Cell_156	mad1WTymEGFP_exog	303.442	302.913
mad1endog_mad1GFPexog	SX411	211015_SX411_TR1_slide03_10	Cell_16	mad1WTymEGFP_exog	335.603	223.558
mad1endog_mad1GFPexog	SX411	211015_SX411_TR1_slide03_10	Cell_16	mad1WTymEGFP_exog	282.745	252.505
mad1endog_mad1GFPexog	SX411	211015_SX411_TR1_slide03_10	Cell_16	mad1WTymEGFP_exog	408.159	289.849
mad1endog_mad1GFPexog	SX411	211015_SX411_TR1_slide03_10	Cell_161	mad1WTymEGFP_exog	543.287	372.216
mad1endog_mad1GFPexog	SX411	211015_SX411_TR1_slide03_10	Cell_161	mad1WTymEGFP_exog	362.578	388.156
mad1endog_mad1GFPexog	SX411	211015_SX411_TR1_slide03_10	Cell_161	mad1WTymEGFP_exog	257.748	286.989
mad1endog_mad1GFPexog	SX411	211015_SX411_TR1_slide03_10	Cell_161	mad1WTymEGFP_exog	349.841	277.352
mad1endog_mad1GFPexog	SX411	211015_SX411_TR1_slide03_10	Cell_161	mad1WTymEGFP_exog	461.813	416.763
mad1endog_mad1GFPexog	SX411	211015_SX411_TR1_slide03_10	Cell_162	mad1WTymEGFP_exog	304.893	226.867
mad1endog_mad1GFPexog	SX411	211015_SX411_TR1_slide03_10	Cell_162	mad1WTymEGFP_exog	400.538	326.013
mad1endog_mad1GFPexog	SX411	211015_SX411_TR1_slide03_10	Cell_17	mad1WTymEGFP_exog	615.65	445.58
mad1endog_mad1GFPexog	SX411	211015_SX411_TR1_slide03_10	Cell_17	mad1WTymEGFP_exog	423.106	316.684
mad1endog_mad1GFPexog	SX411	211015_SX411_TR1_slide03_10	Cell_17	mad1WTymEGFP_exog	343.893	266.59
mad1endog_mad1GFPexog	SX411	211015_SX411_TR1_slide03_10	Cell_18	mad1WTymEGFP_exog	351.427	285.979
mad1endog_mad1GFPexog	SX411	211015_SX411_TR1_slide03_10	Cell_18	mad1WTymEGFP_exog	318.259	172.533
mad1endog_mad1GFPexog	SX411	211015_SX411_TR1_slide03_10	Cell_18	mad1WTymEGFP_exog	446.08	347.109
mad1endog_mad1GFPexog	SX411	211015_SX411_TR1_slide03_10	Cell_19	mad1WTymEGFP_exog	323.777	305.644
mad1endog_mad1GFPexog	SX411	211015_SX411_TR1_slide03_10	Cell_19	mad1WTymEGFP_exog	411.971	368.89
mad1endog_mad1GFPexog	SX411	211015_SX411_TR1_slide03_10	Cell_19	mad1WTymEGFP_exog	268.081	331.16
mad1endog_mad1GFPexog	SX411	211015_SX411_TR1_slide03_10	Cell_21	mad1WTymEGFP_exog	288.605	167.433
mad1endog_mad1GFPexog	SX411	211015_SX411_TR1_slide03_10	Cell_21	mad1WTymEGFP_exog	234.269	144.559
mad1endog_mad1GFPexog	SX411	211015_SX411_TR1_slide03_10	Cell_22	mad1WTymEGFP_exog	346.079	318.086
mad1endog_mad1GFPexog	SX411	211015_SX411_TR1_slide03_10	Cell_22	mad1WTymEGFP_exog	417.432	245.404
mad1endog_mad1GFPexog	SX411	211015_SX411_TR1_slide03_10	Cell_22	mad1WTymEGFP_exog	327.418	328.474
mad1endog_mad1GFPexog	SX411	211015_SX411_TR1_slide03_10	Cell_22	mad1WTymEGFP_exog	472.572	461.797
mad1endog_mad1GFPexog	SX411	211015_SX411_TR1_slide03_10	Cell_22	mad1WTymEGFP_exog	355.851	308.762
mad1endog_mad1GFPexog	SX411	211015_SX411_TR1_slide03_10	Cell_23	mad1WTymEGFP_exog	228.146	283.222
mad1endog_mad1GFPexog	SX411	211015_SX411_TR1_slide03_10	Cell_23	mad1WTymEGFP_exog	189.718	319.11
mad1endog_mad1GFPexog	SX411	211015_SX411_TR1_slide03_10	Cell_24	mad1WTymEGFP_exog	436.238	386.557
mad1endog_mad1GFPexog	SX411	211015_SX411_TR1_slide03_10	Cell_24	mad1WTymEGFP_exog	410.597	329.42
mad1endog_mad1GFPexog	SX411	211015_SX411_TR1_slide03_10	Cell_24	mad1WTymEGFP_exog	443.075	263.208
mad1endog_mad1GFPexog	SX411	211015_SX411_TR1_slide03_10	Cell_24	mad1WTymEGFP_exog	275.24	296.45
mad1endog_mad1GFPexog	SX411	211015_SX411_TR1_slide03_10	Cell_25	mad1WTymEGFP_exog	400.144	310.693
mad1endog_mad1GFPexog	SX411	211015_SX411_TR1_slide03_10	Cell_25	mad1WTymEGFP_exog	413.008	448.378
mad1endog_mad1GFPexog	SX411	211015_SX411_TR1_slide03_10	Cell_26	mad1WTymEGFP_exog	411.469	373.611
mad1endog_mad1GFPexog	SX411	211015_SX411_TR1_slide03_10	Cell_26	mad1WTymEGFP_exog	284.799	323.161
mad1endog_mad1GFPexog	SX411	211015_SX411_TR1_slide03_10	Cell_27	mad1WTymEGFP_exog	250.765	336.544
mad1endog_mad1GFPexog	SX411	211015_SX411_TR1_slide03_10	Cell_28	mad1WTymEGFP_exog	346.839	242.094
mad1endog_mad1GFPexog	SX411	211015_SX411_TR1_slide03_10	Cell_28	mad1WTymEGFP_exog	368.336	361.288
mad1endog_mad1GFPexog	SX411	211015_SX411_TR1_slide03_10	Cell_28	mad1WTymEGFP_exog	286.24	239.05
mad1endog_mad1GFPexog	SX411	211015_SX411_TR1_slide03_10	Cell_30	mad1WTymEGFP_exog	364.583	314.739
mad1endog_mad1GFPexog	SX411	211015_SX411_TR1_slide03_10	Cell_30	mad1WTymEGFP_exog	346.969	405.43
mad1endog_mad1GFPexog	SX411	211015_SX411_TR1_slide03_10	Cell_31	mad1WTymEGFP_exog	335.51	256.944
mad1endog_mad1GFPexog	SX411	211015_SX411_TR1_slide03_10	Cell_31	mad1WTymEGFP_exog	340.083	263.492
mad1endog_mad1GFPexog	SX411	211015_SX411_TR1_slide03_10	Cell_32	mad1WTymEGFP_exog	274.632	209.232
mad1endog_mad1GFPexog	SX411	211015_SX411_TR1_slide03_10	Cell_32	mad1WTymEGFP_exog	368.688	313.189
mad1endog_mad1GFPexog	SX411	211015_SX411_TR1_slide03_10	Cell_32	mad1WTymEGFP_exog	282.093	301.475
mad1endog_mad1GFPexog	SX411	211015_SX411_TR1_slide03_10	Cell_33	mad1WTymEGFP_exog	502.858	444.745
mad1endog_mad1GFPexog	SX411	211015_SX411_TR1_slide03_10	Cell_33	mad1WTymEGFP_exog	313.602	377.72
mad1endog_mad1GFPexog	SX411	211015_SX411_TR1_slide03_10	Cell_35	mad1WTymEGFP_exog	457.339	296.832
mad1endog_mad1GFPexog	SX411	211015_SX411_TR1_slide03_10	Cell_35	mad1WTymEGFP_exog	191.552	253.676
mad1endog_mad1GFPexog	SX411	211015_SX411_TR1_slide03_10	Cell_35	mad1WTymEGFP_exog	409.815	232.025
mad1endog_mad1GFPexog	SX411	211015_SX411_TR1_slide03_10	Cell_35	mad1WTymEGFP_exog	277.98	187.119
mad1endog_mad1GFPexog	SX411	211015_SX411_TR1_slide03_10	Cell_35	mad1WTymEGFP_exog	286.788	274.84
mad1endog_mad1GFPexog	SX411	211015_SX411_TR1_slide03_10	Cell_36	mad1WTymEGFP_exog	408.131	422.101
mad1endog_mad1GFPexog	SX411	211015_SX411_TR1_slide03_10	Cell_36	mad1WTymEGFP_exog	456.268	363.136
mad1endog_mad1GFPexog	SX411	211015_SX411_TR1_slide03_10	Cell_37	mad1WTymEGFP_exog	411.258	305.387
mad1endog_mad1GFPexog	SX411	211015_SX411_TR1_slide03_10	Cell_37	mad1WTymEGFP_exog	317.671	390.953
mad1endog_mad1GFPexog	SX411	211015_SX411_TR1_slide03_10	Cell_38	mad1WTymEGFP_exog	283.194	200.836
mad1endog_mad1GFPexog	SX411	211015_SX411_TR1_slide03_10	Cell_38	mad1WTymEGFP_exog	387.596	272.335
mad1endog_mad1GFPexog	SX411	211015_SX411_TR1_slide03_10	Cell_38	mad1WTymEGFP_exog	224.489	314.42
mad1endog_mad1GFPexog	SX411	211015_SX411_TR1_slide03_10	Cell_38	mad1WTymEGFP_exog	278.585	193.228
mad1endog_mad1GFPexog	SX411	211015_SX411_TR1_slide03_10	Cell_38	mad1WTymEGFP_exog	344.432	282.127
mad1endog_mad1GFPexog	SX411	211015_SX411_TR1_slide03_10	Cell_39	mad1WTymEGFP_exog	210.609	352.089
mad1endog_mad1GFPexog	SX411	211015_SX411_TR1_slide03_10	Cell_40	mad1WTymEGFP_exog	352.902	292.966
mad1endog_mad1GFPexog	SX411	211015_SX411_TR1_slide03_10	Cell_40	mad1WTymEGFP_exog	471.657	342.924
mad1endog_mad1GFPexog	SX411	211015_SX411_TR1_slide03_10	Cell_40	mad1WTymEGFP_exog	406.784	159.58
mad1endog_mad1GFPexog	SX411	211015_SX411_TR1_slide03_10	Cell_40	mad1WTymEGFP_exog	283.384	208.639
mad1endog_mad1GFPexog	SX411	211015_SX411_TR1_slide03_10	Cell_41	mad1WTymEGFP_exog	437.64	310.599
mad1endog_mad1GFPexog	SX411	211015_SX411_TR1_slide03_10	Cell_41	mad1WTymEGFP_exog	271.775	359.385
mad1endog_mad1GFPexog	SX411	211015_SX411_TR1_slide03_10	Cell_41	mad1WTymEGFP_exog	415.366	313.171
mad1endog_mad1GFPexog	SX411	211015_SX411_TR1_slide03_10	Cell_41	mad1WTymEGFP_exog	209.811	283.004
mad1endog_mad1GFPexog	SX411	211015_SX411_TR1_slide03_10	Cell_41	mad1WTymEGFP_exog	207.722	418.72
mad1endog_mad1GFPexog	SX411	211015_SX411_TR1_slide03_10	Cell_42	mad1WTymEGFP_exog	295.753	281.984
mad1endog_mad1GFPexog	SX411	211015_SX411_TR1_slide03_10	Cell_42	mad1WTymEGFP_exog	457.075	435.091
mad1endog_mad1GFPexog	SX411	211015_SX411_TR1_slide03_10	Cell_42	mad1WTymEGFP_exog	365.255	354.897
mad1endog_mad1GFPexog	SX411	211015_SX411_TR1_slide03_10	Cell_42	mad1WTymEGFP_exog	362.288	294.924
mad1endog_mad1GFPexog	SX411	211015_SX411_TR1_slide03_10	Cell_43	mad1WTymEGFP_exog	410.149	466.998
mad1endog_mad1GFPexog	SX411	211015_SX411_TR1_slide03_10	Cell_43	mad1WTymEGFP_exog	156.271	407.116
mad1endog_mad1GFPexog	SX411	211015_SX411_TR1_slide03_10	Cell_44	mad1WTymEGFP_exog	234.19	199.442
mad1endog_mad1GFPexog	SX411	211015_SX411_TR1_slide03_10	Cell_45	mad1WTymEGFP_exog	270.94	208.562
mad1endog_mad1GFPexog	SX411	211015_SX411_TR1_slide03_10	Cell_45	mad1WTymEGFP_exog	148.91	262.314
mad1endog_mad1GFPexog	SX411	211015_SX411_TR1_slide03_10	Cell_45	mad1WTymEGFP_exog	446.386	291.447
mad1endog_mad1GFPexog	SX411	211015_SX411_TR1_slide03_10	Cell_46	mad1WTymEGFP_exog	518.159	537.606
mad1endog_mad1GFPexog	SX411	211015_SX411_TR1_slide03_10	Cell_46	mad1WTymEGFP_exog	667.099	589.093
mad1endog_mad1GFPexog	SX411	211015_SX411_TR1_slide03_10	Cell_47	mad1WTymEGFP_exog	290.061	340.357
mad1endog_mad1GFPexog	SX411	211015_SX411_TR1_slide03_10	Cell_47	mad1WTymEGFP_exog	308.037	332.757
mad1endog_mad1GFPexog	SX411	211015_SX411_TR1_slide03_10	Cell_47	mad1WTymEGFP_exog	460.577	380.038
mad1endog_mad1GFPexog	SX411	211015_SX411_TR1_slide03_10	Cell_49	mad1WTymEGFP_exog	424.006	341.989
mad1endog_mad1GFPexog	SX411	211015_SX411_TR1_slide03_10	Cell_49	mad1WTymEGFP_exog	443.172	393.431
mad1endog_mad1GFPexog	SX411	211015_SX411_TR1_slide03_10	Cell_49	mad1WTymEGFP_exog	466.781	474.03
mad1endog_mad1GFPexog	SX411	211015_SX411_TR1_slide03_10	Cell_5	mad1WTymEGFP_exog	293.783	218.243
mad1endog_mad1GFPexog	SX411	211015_SX411_TR1_slide03_10	Cell_5	mad1WTymEGFP_exog	449.693	408.591
mad1endog_mad1GFPexog	SX411	211015_SX411_TR1_slide03_10	Cell_5	mad1WTymEGFP_exog	248.735	299.662
mad1endog_mad1GFPexog	SX411	211015_SX411_TR1_slide03_10	Cell_50	mad1WTymEGFP_exog	365.494	336.928
mad1endog_mad1GFPexog	SX411	211015_SX411_TR1_slide03_10	Cell_52	mad1WTymEGFP_exog	131.4	587.907
mad1endog_mad1GFPexog	SX411	211015_SX411_TR1_slide03_10	Cell_52	mad1WTymEGFP_exog	566.237	208.01
mad1endog_mad1GFPexog	SX411	211015_SX411_TR1_slide03_10	Cell_52	mad1WTymEGFP_exog	500.568	453.758
mad1endog_mad1GFPexog	SX411	211015_SX411_TR1_slide03_10	Cell_53	mad1WTymEGFP_exog	547.148	475.791
mad1endog_mad1GFPexog	SX411	211015_SX411_TR1_slide03_10	Cell_53	mad1WTymEGFP_exog	434.616	321.213
mad1endog_mad1GFPexog	SX411	211015_SX411_TR1_slide03_10	Cell_53	mad1WTymEGFP_exog	331.721	418.425
mad1endog_mad1GFPexog	SX411	211015_SX411_TR1_slide03_10	Cell_54	mad1WTymEGFP_exog	343.721	144.196
mad1endog_mad1GFPexog	SX411	211015_SX411_TR1_slide03_10	Cell_54	mad1WTymEGFP_exog	366.683	335.785
mad1endog_mad1GFPexog	SX411	211015_SX411_TR1_slide03_10	Cell_56	mad1WTymEGFP_exog	306.515	412.618
mad1endog_mad1GFPexog	SX411	211015_SX411_TR1_slide03_10	Cell_56	mad1WTymEGFP_exog	294.624	355.439
mad1endog_mad1GFPexog	SX411	211015_SX411_TR1_slide03_10	Cell_57	mad1WTymEGFP_exog	319.709	381.745
mad1endog_mad1GFPexog	SX411	211015_SX411_TR1_slide03_10	Cell_57	mad1WTymEGFP_exog	340.173	535.811
mad1endog_mad1GFPexog	SX411	211015_SX411_TR1_slide03_10	Cell_58	mad1WTymEGFP_exog	338.679	231.171
mad1endog_mad1GFPexog	SX411	211015_SX411_TR1_slide03_10	Cell_58	mad1WTymEGFP_exog	309.853	317.431
mad1endog_mad1GFPexog	SX411	211015_SX411_TR1_slide03_10	Cell_58	mad1WTymEGFP_exog	357.197	270.376
mad1endog_mad1GFPexog	SX411	211015_SX411_TR1_slide03_10	Cell_59	mad1WTymEGFP_exog	273.524	271.348
mad1endog_mad1GFPexog	SX411	211015_SX411_TR1_slide03_10	Cell_59	mad1WTymEGFP_exog	341.381	191
mad1endog_mad1GFPexog	SX411	211015_SX411_TR1_slide03_10	Cell_59	mad1WTymEGFP_exog	489.342	371.688
mad1endog_mad1GFPexog	SX411	211015_SX411_TR1_slide03_10	Cell_6	mad1WTymEGFP_exog	353.858	259.171
mad1endog_mad1GFPexog	SX411	211015_SX411_TR1_slide03_10	Cell_60	mad1WTymEGFP_exog	237.538	331.758
mad1endog_mad1GFPexog	SX411	211015_SX411_TR1_slide03_10	Cell_60	mad1WTymEGFP_exog	298.634	443.532
mad1endog_mad1GFPexog	SX411	211015_SX411_TR1_slide03_10	Cell_60	mad1WTymEGFP_exog	327.382	422.804
mad1endog_mad1GFPexog	SX411	211015_SX411_TR1_slide03_10	Cell_61	mad1WTymEGFP_exog	398.316	352.097
mad1endog_mad1GFPexog	SX411	211015_SX411_TR1_slide03_10	Cell_61	mad1WTymEGFP_exog	286.48	343.82
mad1endog_mad1GFPexog	SX411	211015_SX411_TR1_slide03_10	Cell_64	mad1WTymEGFP_exog	489.674	268.997
mad1endog_mad1GFPexog	SX411	211015_SX411_TR1_slide03_10	Cell_64	mad1WTymEGFP_exog	386.122	468.28
mad1endog_mad1GFPexog	SX411	211015_SX411_TR1_slide03_10	Cell_64	mad1WTymEGFP_exog	442.728	286.084
mad1endog_mad1GFPexog	SX411	211015_SX411_TR1_slide03_10	Cell_65	mad1WTymEGFP_exog	333.493	272.609
mad1endog_mad1GFPexog	SX411	211015_SX411_TR1_slide03_10	Cell_65	mad1WTymEGFP_exog	420.991	396.562
mad1endog_mad1GFPexog	SX411	211015_SX411_TR1_slide03_10	Cell_66	mad1WTymEGFP_exog	220.095	334.712
mad1endog_mad1GFPexog	SX411	211015_SX411_TR1_slide03_10	Cell_66	mad1WTymEGFP_exog	353.333	273.564
mad1endog_mad1GFPexog	SX411	211015_SX411_TR1_slide03_10	Cell_67	mad1WTymEGFP_exog	367.985	525.271
mad1endog_mad1GFPexog	SX411	211015_SX411_TR1_slide03_10	Cell_67	mad1WTymEGFP_exog	320.312	459.526
mad1endog_mad1GFPexog	SX411	211015_SX411_TR1_slide03_10	Cell_67	mad1WTymEGFP_exog	394.098	412.669
mad1endog_mad1GFPexog	SX411	211015_SX411_TR1_slide03_10	Cell_68	mad1WTymEGFP_exog	297.846	334.192
mad1endog_mad1GFPexog	SX411	211015_SX411_TR1_slide03_10	Cell_68	mad1WTymEGFP_exog	523.18	440.694
mad1endog_mad1GFPexog	SX411	211015_SX411_TR1_slide03_10	Cell_7	mad1WTymEGFP_exog	446.477	307.388
mad1endog_mad1GFPexog	SX411	211015_SX411_TR1_slide03_10	Cell_7	mad1WTymEGFP_exog	362	199.559
mad1endog_mad1GFPexog	SX411	211015_SX411_TR1_slide03_10	Cell_70	mad1WTymEGFP_exog	333.861	405.44
mad1endog_mad1GFPexog	SX411	211015_SX411_TR1_slide03_10	Cell_70	mad1WTymEGFP_exog	351.164	341.608
mad1endog_mad1GFPexog	SX411	211015_SX411_TR1_slide03_10	Cell_71	mad1WTymEGFP_exog	460.454	396.842
mad1endog_mad1GFPexog	SX411	211015_SX411_TR1_slide03_10	Cell_71	mad1WTymEGFP_exog	417.26	268.016
mad1endog_mad1GFPexog	SX411	211015_SX411_TR1_slide03_10	Cell_73	mad1WTymEGFP_exog	360.329	163.949
mad1endog_mad1GFPexog	SX411	211015_SX411_TR1_slide03_10	Cell_73	mad1WTymEGFP_exog	397.409	553.32
mad1endog_mad1GFPexog	SX411	211015_SX411_TR1_slide03_10	Cell_74	mad1WTymEGFP_exog	471.527	516.167
mad1endog_mad1GFPexog	SX411	211015_SX411_TR1_slide03_10	Cell_75	mad1WTymEGFP_exog	435.167	383.796
mad1endog_mad1GFPexog	SX411	211015_SX411_TR1_slide03_10	Cell_76	mad1WTymEGFP_exog	477.019	432.835
mad1endog_mad1GFPexog	SX411	211015_SX411_TR1_slide03_10	Cell_76	mad1WTymEGFP_exog	420.277	378.826
mad1endog_mad1GFPexog	SX411	211015_SX411_TR1_slide03_10	Cell_76	mad1WTymEGFP_exog	245.555	330.642
mad1endog_mad1GFPexog	SX411	211015_SX411_TR1_slide03_10	Cell_76	mad1WTymEGFP_exog	301.195	270.421
mad1endog_mad1GFPexog	SX411	211015_SX411_TR1_slide03_10	Cell_77	mad1WTymEGFP_exog	349.793	405.854
mad1endog_mad1GFPexog	SX411	211015_SX411_TR1_slide03_10	Cell_77	mad1WTymEGFP_exog	462.807	348.451
mad1endog_mad1GFPexog	SX411	211015_SX411_TR1_slide03_10	Cell_77	mad1WTymEGFP_exog	339.295	274.068
mad1endog_mad1GFPexog	SX411	211015_SX411_TR1_slide03_10	Cell_77	mad1WTymEGFP_exog	299.446	342.164
mad1endog_mad1GFPexog	SX411	211015_SX411_TR1_slide03_10	Cell_78	mad1WTymEGFP_exog	362.555	174.764
mad1endog_mad1GFPexog	SX411	211015_SX411_TR1_slide03_10	Cell_78	mad1WTymEGFP_exog	503.555	329.254
mad1endog_mad1GFPexog	SX411	211015_SX411_TR1_slide03_10	Cell_78	mad1WTymEGFP_exog	569.764	417.453
mad1endog_mad1GFPexog	SX411	211015_SX411_TR1_slide03_10	Cell_78	mad1WTymEGFP_exog	259.522	394.299
mad1endog_mad1GFPexog	SX411	211015_SX411_TR1_slide03_10	Cell_78	mad1WTymEGFP_exog	363.981	331.664
mad1endog_mad1GFPexog	SX411	211015_SX411_TR1_slide03_10	Cell_79	mad1WTymEGFP_exog	350.576	532.076
mad1endog_mad1GFPexog	SX411	211015_SX411_TR1_slide03_10	Cell_8	mad1WTymEGFP_exog	338.607	182.717
mad1endog_mad1GFPexog	SX411	211015_SX411_TR1_slide03_10	Cell_8	mad1WTymEGFP_exog	327.921	284.749
mad1endog_mad1GFPexog	SX411	211015_SX411_TR1_slide03_10	Cell_8	mad1WTymEGFP_exog	381.408	233.569
mad1endog_mad1GFPexog	SX411	211015_SX411_TR1_slide03_10	Cell_80	mad1WTymEGFP_exog	386.411	399.332
mad1endog_mad1GFPexog	SX411	211015_SX411_TR1_slide03_10	Cell_80	mad1WTymEGFP_exog	422.093	453.071
mad1endog_mad1GFPexog	SX411	211015_SX411_TR1_slide03_10	Cell_80	mad1WTymEGFP_exog	404.724	325.9
mad1endog_mad1GFPexog	SX411	211015_SX411_TR1_slide03_10	Cell_80	mad1WTymEGFP_exog	553.956	346.318
mad1endog_mad1GFPexog	SX411	211015_SX411_TR1_slide03_10	Cell_81	mad1WTymEGFP_exog	344.989	187.062
mad1endog_mad1GFPexog	SX411	211015_SX411_TR1_slide03_10	Cell_81	mad1WTymEGFP_exog	396.664	732.423
mad1endog_mad1GFPexog	SX411	211015_SX411_TR1_slide03_10	Cell_81	mad1WTymEGFP_exog	357.004	358.302
mad1endog_mad1GFPexog	SX411	211015_SX411_TR1_slide03_10	Cell_81	mad1WTymEGFP_exog	349.414	202.082
mad1endog_mad1GFPexog	SX411	211015_SX411_TR1_slide03_10	Cell_82	mad1WTymEGFP_exog	492.692	315.947
mad1endog_mad1GFPexog	SX411	211015_SX411_TR1_slide03_10	Cell_82	mad1WTymEGFP_exog	418.119	509.414
mad1endog_mad1GFPexog	SX411	211015_SX411_TR1_slide03_10	Cell_82	mad1WTymEGFP_exog	454.102	395.035
mad1endog_mad1GFPexog	SX411	211015_SX411_TR1_slide03_10	Cell_83	mad1WTymEGFP_exog	328.129	358.319
mad1endog_mad1GFPexog	SX411	211015_SX411_TR1_slide03_10	Cell_83	mad1WTymEGFP_exog	436.242	473.405
mad1endog_mad1GFPexog	SX411	211015_SX411_TR1_slide03_10	Cell_83	mad1WTymEGFP_exog	328.986	381.514
mad1endog_mad1GFPexog	SX411	211015_SX411_TR1_slide03_10	Cell_86	mad1WTymEGFP_exog	506.943	415.283
mad1endog_mad1GFPexog	SX411	211015_SX411_TR1_slide03_10	Cell_86	mad1WTymEGFP_exog	427.807	416.672
mad1endog_mad1GFPexog	SX411	211015_SX411_TR1_slide03_10	Cell_86	mad1WTymEGFP_exog	524.783	535.385
mad1endog_mad1GFPexog	SX411	211015_SX411_TR1_slide03_10	Cell_87	mad1WTymEGFP_exog	287.198	360.747
mad1endog_mad1GFPexog	SX411	211015_SX411_TR1_slide03_10	Cell_87	mad1WTymEGFP_exog	453.088	396.995
mad1endog_mad1GFPexog	SX411	211015_SX411_TR1_slide03_10	Cell_87	mad1WTymEGFP_exog	463.133	486.558
mad1endog_mad1GFPexog	SX411	211015_SX411_TR1_slide03_10	Cell_88	mad1WTymEGFP_exog	554.871	670.858
mad1endog_mad1GFPexog	SX411	211015_SX411_TR1_slide03_10	Cell_88	mad1WTymEGFP_exog	485.422	425.86
mad1endog_mad1GFPexog	SX411	211015_SX411_TR1_slide03_10	Cell_89	mad1WTymEGFP_exog	186.593	304.887
mad1endog_mad1GFPexog	SX411	211015_SX411_TR1_slide03_10	Cell_90	mad1WTymEGFP_exog	389.385	450.198
mad1endog_mad1GFPexog	SX411	211015_SX411_TR1_slide03_10	Cell_90	mad1WTymEGFP_exog	378.396	296.735
mad1endog_mad1GFPexog	SX411	211015_SX411_TR1_slide03_10	Cell_90	mad1WTymEGFP_exog	373.95	216.722
mad1endog_mad1GFPexog	SX411	211015_SX411_TR1_slide03_10	Cell_91	mad1WTymEGFP_exog	542.186	601.514
mad1endog_mad1GFPexog	SX411	211015_SX411_TR1_slide03_10	Cell_91	mad1WTymEGFP_exog	348.281	383.82
mad1endog_mad1GFPexog	SX411	211015_SX411_TR1_slide03_10	Cell_91	mad1WTymEGFP_exog	383.647	438.136
mad1endog_mad1GFPexog	SX411	211015_SX411_TR1_slide03_10	Cell_91	mad1WTymEGFP_exog	401.647	565.598
mad1endog_mad1GFPexog	SX411	211015_SX411_TR1_slide03_10	Cell_91	mad1WTymEGFP_exog	399.656	288.149
mad1endog_mad1GFPexog	SX411	211015_SX411_TR1_slide03_10	Cell_91	mad1WTymEGFP_exog	390.47	184.064
mad1endog_mad1GFPexog	SX411	211015_SX411_TR1_slide03_10	Cell_91	mad1WTymEGFP_exog	398.344	315.691
mad1endog_mad1GFPexog	SX411	211015_SX411_TR1_slide03_10	Cell_91	mad1WTymEGFP_exog	423.593	350.847
mad1endog_mad1GFPexog	SX411	211015_SX411_TR1_slide03_10	Cell_91	mad1WTymEGFP_exog	225.693	381.675
mad1endog_mad1GFPexog	SX411	211015_SX411_TR1_slide03_10	Cell_92	mad1WTymEGFP_exog	332.406	455.799
mad1endog_mad1GFPexog	SX411	211015_SX411_TR1_slide03_10	Cell_92	mad1WTymEGFP_exog	480.024	334.547
mad1endog_mad1GFPexog	SX411	211015_SX411_TR1_slide03_10	Cell_93	mad1WTymEGFP_exog	487.17	548.001
mad1endog_mad1GFPexog	SX411	211015_SX411_TR1_slide03_10	Cell_93	mad1WTymEGFP_exog	353.598	331.928
mad1endog_mad1GFPexog	SX411	211015_SX411_TR1_slide03_10	Cell_93	mad1WTymEGFP_exog	497.706	466.488
mad1endog_mad1GFPexog	SX411	211015_SX411_TR1_slide03_10	Cell_93	mad1WTymEGFP_exog	315.927	208.574
mad1endog_mad1GFPexog	SX411	211015_SX411_TR1_slide03_10	Cell_94	mad1WTymEGFP_exog	443.398	427.252
mad1endog_mad1GFPexog	SX411	211015_SX411_TR1_slide03_10	Cell_94	mad1WTymEGFP_exog	480.332	296.595
mad1endog_mad1GFPexog	SX411	211015_SX411_TR1_slide03_10	Cell_94	mad1WTymEGFP_exog	327.525	502.906
mad1endog_mad1GFPexog	SX411	211015_SX411_TR1_slide03_10	Cell_94	mad1WTymEGFP_exog	361.499	357.691
mad1endog_mad1GFPexog	SX411	211015_SX411_TR1_slide03_10	Cell_95	mad1WTymEGFP_exog	409.183	331.428
mad1endog_mad1GFPexog	SX411	211015_SX411_TR1_slide03_10	Cell_97	mad1WTymEGFP_exog	466.96	511.951
mad1endog_mad1GFPexog	SX411	211015_SX411_TR1_slide03_10	Cell_97	mad1WTymEGFP_exog	481.633	437.075
mad1endog_mad1GFPexog	SX411	211015_SX411_TR1_slide03_10	Cell_97	mad1WTymEGFP_exog	196.406	554.816
mad1endog_mad1GFPexog	SX411	211015_SX411_TR1_slide03_10	Cell_98	mad1WTymEGFP_exog	648.987	512
mad1endog_mad1GFPexog	SX411	211015_SX411_TR1_slide03_10	Cell_98	mad1WTymEGFP_exog	174.859	401.566
mad1endog_mad1GFPexog	SX411	211015_SX411_TR1_slide03_10	Cell_98	mad1WTymEGFP_exog	299.626	347.388
mad1endog_mad1GFPexog	SX411	211015_SX411_TR1_slide03_10	Cell_98	mad1WTymEGFP_exog	460.64	438.464
mad1endog_mad1GFPexog	SX411	211015_SX411_TR1_slide03_10	Cell_99	mad1WTymEGFP_exog	485.544	314.723
mad1endog_mad1GFPexog	SX411	211015_SX411_TR1_slide03_10	Cell_99	mad1WTymEGFP_exog	321.589	364.494
mad1endog_mad1GFPexog	SX411	211015_SX411_TR1_slide03_10	Cell_99	mad1WTymEGFP_exog	272.549	311.428
mad1endog_mad1GFPexog	SX411	211015_SX411_TR1_slide03_10	Cell_99	mad1WTymEGFP_exog	441.352	314.863
mad1endog_mad1GFPexog	SX411	211015_SX411_TR1_slide03_10	Cell_99	mad1WTymEGFP_exog	506.56	370.042
mad1endog_mad1GFPexog	SX411	211015_SX411_TR1_slide03_10	Cell_99	mad1WTymEGFP_exog	318.624	395.061
mad1endog_mad1GFPexog	SX411	211015_SX411_TR1_slide03_10	Cell_101	mad1WTymEGFP_exog	243.727	NA
mad1endog_mad1GFPexog	SX411	211015_SX411_TR1_slide03_10	Cell_101	mad1WTymEGFP_exog	302.796	NA
mad1endog_mad1GFPexog	SX411	211015_SX411_TR1_slide03_10	Cell_102	mad1WTymEGFP_exog	385.458	NA
mad1endog_mad1GFPexog	SX411	211015_SX411_TR1_slide03_10	Cell_104	mad1WTymEGFP_exog	666.451	NA
mad1endog_mad1GFPexog	SX411	211015_SX411_TR1_slide03_10	Cell_106	mad1WTymEGFP_exog	149.288	NA
mad1endog_mad1GFPexog	SX411	211015_SX411_TR1_slide03_10	Cell_106	mad1WTymEGFP_exog	175.081	NA
mad1endog_mad1GFPexog	SX411	211015_SX411_TR1_slide03_10	Cell_112	mad1WTymEGFP_exog	335.103	NA
mad1endog_mad1GFPexog	SX411	211015_SX411_TR1_slide03_10	Cell_113	mad1WTymEGFP_exog	200.567	NA
mad1endog_mad1GFPexog	SX411	211015_SX411_TR1_slide03_10	Cell_115	mad1WTymEGFP_exog	518.846	NA
mad1endog_mad1GFPexog	SX411	211015_SX411_TR1_slide03_10	Cell_115	mad1WTymEGFP_exog	110.609	NA
mad1endog_mad1GFPexog	SX411	211015_SX411_TR1_slide03_10	Cell_115	mad1WTymEGFP_exog	475.644	NA
mad1endog_mad1GFPexog	SX411	211015_SX411_TR1_slide03_10	Cell_115	mad1WTymEGFP_exog	368.028	NA
mad1endog_mad1GFPexog	SX411	211015_SX411_TR1_slide03_10	Cell_116	mad1WTymEGFP_exog	373.632	NA
mad1endog_mad1GFPexog	SX411	211015_SX411_TR1_slide03_10	Cell_118	mad1WTymEGFP_exog	545.297	NA
mad1endog_mad1GFPexog	SX411	211015_SX411_TR1_slide03_10	Cell_118	mad1WTymEGFP_exog	203.142	NA
mad1endog_mad1GFPexog	SX411	211015_SX411_TR1_slide03_10	Cell_122	mad1WTymEGFP_exog	162.005	NA
mad1endog_mad1GFPexog	SX411	211015_SX411_TR1_slide03_10	Cell_123	mad1WTymEGFP_exog	325.247	NA
mad1endog_mad1GFPexog	SX411	211015_SX411_TR1_slide03_10	Cell_124	mad1WTymEGFP_exog	381.657	NA
mad1endog_mad1GFPexog	SX411	211015_SX411_TR1_slide03_10	Cell_124	mad1WTymEGFP_exog	351.652	NA
mad1endog_mad1GFPexog	SX411	211015_SX411_TR1_slide03_10	Cell_126	mad1WTymEGFP_exog	329.704	NA
mad1endog_mad1GFPexog	SX411	211015_SX411_TR1_slide03_10	Cell_129	mad1WTymEGFP_exog	444.436	NA
mad1endog_mad1GFPexog	SX411	211015_SX411_TR1_slide03_10	Cell_13	mad1WTymEGFP_exog	282.494	NA
mad1endog_mad1GFPexog	SX411	211015_SX411_TR1_slide03_10	Cell_130	mad1WTymEGFP_exog	268.066	NA
mad1endog_mad1GFPexog	SX411	211015_SX411_TR1_slide03_10	Cell_134	mad1WTymEGFP_exog	279.034	NA
mad1endog_mad1GFPexog	SX411	211015_SX411_TR1_slide03_10	Cell_135	mad1WTymEGFP_exog	483.438	NA
mad1endog_mad1GFPexog	SX411	211015_SX411_TR1_slide03_10	Cell_136	mad1WTymEGFP_exog	301.385	NA
mad1endog_mad1GFPexog	SX411	211015_SX411_TR1_slide03_10	Cell_139	mad1WTymEGFP_exog	308.623	NA
mad1endog_mad1GFPexog	SX411	211015_SX411_TR1_slide03_10	Cell_147	mad1WTymEGFP_exog	370.616	NA
mad1endog_mad1GFPexog	SX411	211015_SX411_TR1_slide03_10	Cell_147	mad1WTymEGFP_exog	335.278	NA
mad1endog_mad1GFPexog	SX411	211015_SX411_TR1_slide03_10	Cell_148	mad1WTymEGFP_exog	184.894	NA
mad1endog_mad1GFPexog	SX411	211015_SX411_TR1_slide03_10	Cell_15	mad1WTymEGFP_exog	314.806	NA
mad1endog_mad1GFPexog	SX411	211015_SX411_TR1_slide03_10	Cell_150	mad1WTymEGFP_exog	316.975	NA
mad1endog_mad1GFPexog	SX411	211015_SX411_TR1_slide03_10	Cell_151	mad1WTymEGFP_exog	323.65	NA
mad1endog_mad1GFPexog	SX411	211015_SX411_TR1_slide03_10	Cell_153	mad1WTymEGFP_exog	256.143	NA
mad1endog_mad1GFPexog	SX411	211015_SX411_TR1_slide03_10	Cell_153	mad1WTymEGFP_exog	385.265	NA
mad1endog_mad1GFPexog	SX411	211015_SX411_TR1_slide03_10	Cell_156	mad1WTymEGFP_exog	392.494	NA
mad1endog_mad1GFPexog	SX411	211015_SX411_TR1_slide03_10	Cell_156	mad1WTymEGFP_exog	489.975	NA
mad1endog_mad1GFPexog	SX411	211015_SX411_TR1_slide03_10	Cell_156	mad1WTymEGFP_exog	407.347	NA
mad1endog_mad1GFPexog	SX411	211015_SX411_TR1_slide03_10	Cell_16	mad1WTymEGFP_exog	359.204	NA
mad1endog_mad1GFPexog	SX411	211015_SX411_TR1_slide03_10	Cell_16	mad1WTymEGFP_exog	344.238	NA
mad1endog_mad1GFPexog	SX411	211015_SX411_TR1_slide03_10	Cell_16	mad1WTymEGFP_exog	329.068	NA
mad1endog_mad1GFPexog	SX411	211015_SX411_TR1_slide03_10	Cell_160	mad1WTymEGFP_exog	378.842	NA
mad1endog_mad1GFPexog	SX411	211015_SX411_TR1_slide03_10	Cell_162	mad1WTymEGFP_exog	342.202	NA
[truncated: 5,075 more rows]

## Sheet: summary
StrainGenotype	Strain	RNAtype	GFPpresent	mad1present	nSpots
mad1endog	JY265	mad1_endog	0	1	921
mad1endog_mad1GFPexog	SX411	mad1_endog	0	1	637
mad1endog_mad1GFPexog	SX411	mad1WTymEGFP_exog	1	0	196
mad1endog_mad1GFPexog	SX411	mad1WTymEGFP_exog	1	1	982
mad1GFPexog	SX413	mad1WTymEGFP_exog	0	1	163
mad1GFPexog	SX413	mad1WTymEGFP_exog	1	0	260
mad1GFPexog	SX413	mad1WTymEGFP_exog	1	1	1536
mad1GFPendog_mad3GFPendog	SW176	mad1WTymEGFP_endog	0	1	93
mad1GFPendog_mad3GFPendog	SW176	mad1WTymEGFP_endog	1	1	987
mad1GFPendog_mad3GFPendog	SW176	mad3WTymEGFP_endog	1	0	1299
