# Supplementary material for: Mitotic checkpoint gene expression is tuned by codon usage bias
Source: EMBO J. 2022 Jul 11;41(15):e107896. doi: 10.15252/embj.2021107896 (PMC9340482; doi:10.15252/embj.2021107896)
Supplement: Supplementary file 10 — Source Data for Figure 7 [file EMBJ-41-e107896-s003.zip › source_data_fig7/SourceData_Fig_7E_counts.xlsx]

## Sheet: Sheet1
Source Data for Fig 7E
RNA counts per cell from single-molecule mRNA FISH experiment
Tab: data
Variable	Description
ExperimentID	Unique sample ID
ImageID	Unique microscopy image ID
CellNo	Individual cell ID
RNAtype	Description of RNA species
CytoplasmicRNA	Number of RNA molecules in the cytoplasm
CellLength	Cell length (µm)
Strain	Strain ID
StrainGenotype	Description of strain genotype
Tab: summary
Variable	Description
StrainGenotype	Description of strain genotype
Strain	Strain ID
RNAtype	Description of RNA species
ExperimentID	Unique sample ID
nCells	Number of cells analyzed

## Sheet: data
ExperimentID	ImageID	CellNo	RNAtype	CytoplasmicRNA	CellLength	Strain	StrainGenotype
JY265_TR1_211014	211015_JY265_TR1_slide02_05	Cell_10	mad1_endog	3	10.8921	JY265	mad1endog
JY265_TR1_211014	211015_JY265_TR1_slide02_05	Cell_100	mad1_endog	4	10.955	JY265	mad1endog
JY265_TR1_211014	211015_JY265_TR1_slide02_05	Cell_101	mad1_endog	2	7.56813	JY265	mad1endog
JY265_TR1_211014	211015_JY265_TR1_slide02_05	Cell_102	mad1_endog	1	9.06795	JY265	mad1endog
JY265_TR1_211014	211015_JY265_TR1_slide02_05	Cell_103	mad1_endog	1	7.4918	JY265	mad1endog
JY265_TR1_211014	211015_JY265_TR1_slide02_05	Cell_104	mad1_endog	2	9.88433	JY265	mad1endog
JY265_TR1_211014	211015_JY265_TR1_slide02_05	Cell_105	mad1_endog	4	9.19416	JY265	mad1endog
JY265_TR1_211014	211015_JY265_TR1_slide02_05	Cell_106	mad1_endog	1	10.1472	JY265	mad1endog
JY265_TR1_211014	211015_JY265_TR1_slide02_05	Cell_107	mad1_endog	2	6.91137	JY265	mad1endog
JY265_TR1_211014	211015_JY265_TR1_slide02_05	Cell_109	mad1_endog	5	12.7662	JY265	mad1endog
JY265_TR1_211014	211015_JY265_TR1_slide02_05	Cell_110	mad1_endog	1	10.2432	JY265	mad1endog
JY265_TR1_211014	211015_JY265_TR1_slide02_05	Cell_111	mad1_endog	1	8.14499	JY265	mad1endog
JY265_TR1_211014	211015_JY265_TR1_slide02_05	Cell_112	mad1_endog	3	10.9761	JY265	mad1endog
JY265_TR1_211014	211015_JY265_TR1_slide02_05	Cell_114	mad1_endog	2	9.34227	JY265	mad1endog
JY265_TR1_211014	211015_JY265_TR1_slide02_05	Cell_116	mad1_endog	2	9.97511	JY265	mad1endog
JY265_TR1_211014	211015_JY265_TR1_slide02_05	Cell_118	mad1_endog	2	8.54086	JY265	mad1endog
JY265_TR1_211014	211015_JY265_TR1_slide02_05	Cell_12	mad1_endog	2	7.92599	JY265	mad1endog
JY265_TR1_211014	211015_JY265_TR1_slide02_05	Cell_120	mad1_endog	3	10.1734	JY265	mad1endog
JY265_TR1_211014	211015_JY265_TR1_slide02_05	Cell_123	mad1_endog	3	11.819	JY265	mad1endog
JY265_TR1_211014	211015_JY265_TR1_slide02_05	Cell_124	mad1_endog	1	10.7459	JY265	mad1endog
JY265_TR1_211014	211015_JY265_TR1_slide02_05	Cell_128	mad1_endog	2	9.62128	JY265	mad1endog
JY265_TR1_211014	211015_JY265_TR1_slide02_05	Cell_13	mad1_endog	2	8.63106	JY265	mad1endog
JY265_TR1_211014	211015_JY265_TR1_slide02_05	Cell_130	mad1_endog	4	8.91662	JY265	mad1endog
JY265_TR1_211014	211015_JY265_TR1_slide02_05	Cell_131	mad1_endog	3	9.05285	JY265	mad1endog
JY265_TR1_211014	211015_JY265_TR1_slide02_05	Cell_134	mad1_endog	2	12.5646	JY265	mad1endog
JY265_TR1_211014	211015_JY265_TR1_slide02_05	Cell_135	mad1_endog	1	12.6717	JY265	mad1endog
JY265_TR1_211014	211015_JY265_TR1_slide02_05	Cell_136	mad1_endog	2	7.75218	JY265	mad1endog
JY265_TR1_211014	211015_JY265_TR1_slide02_05	Cell_138	mad1_endog	1	8.52738	JY265	mad1endog
JY265_TR1_211014	211015_JY265_TR1_slide02_05	Cell_139	mad1_endog	3	10.7551	JY265	mad1endog
JY265_TR1_211014	211015_JY265_TR1_slide02_05	Cell_14	mad1_endog	2	8.14023	JY265	mad1endog
JY265_TR1_211014	211015_JY265_TR1_slide02_05	Cell_140	mad1_endog	1	6.59864	JY265	mad1endog
JY265_TR1_211014	211015_JY265_TR1_slide02_05	Cell_141	mad1_endog	2	9.542	JY265	mad1endog
JY265_TR1_211014	211015_JY265_TR1_slide02_05	Cell_142	mad1_endog	2	9.89994	JY265	mad1endog
JY265_TR1_211014	211015_JY265_TR1_slide02_05	Cell_143	mad1_endog	3	11.1949	JY265	mad1endog
JY265_TR1_211014	211015_JY265_TR1_slide02_05	Cell_145	mad1_endog	1	7.215	JY265	mad1endog
JY265_TR1_211014	211015_JY265_TR1_slide02_05	Cell_146	mad1_endog	1	10.9004	JY265	mad1endog
JY265_TR1_211014	211015_JY265_TR1_slide02_05	Cell_147	mad1_endog	2	7.78435	JY265	mad1endog
JY265_TR1_211014	211015_JY265_TR1_slide02_05	Cell_148	mad1_endog	2	10.1716	JY265	mad1endog
JY265_TR1_211014	211015_JY265_TR1_slide02_05	Cell_149	mad1_endog	1	10.3461	JY265	mad1endog
JY265_TR1_211014	211015_JY265_TR1_slide02_05	Cell_15	mad1_endog	2	10.1024	JY265	mad1endog
JY265_TR1_211014	211015_JY265_TR1_slide02_05	Cell_150	mad1_endog	2	11.5698	JY265	mad1endog
JY265_TR1_211014	211015_JY265_TR1_slide02_05	Cell_151	mad1_endog	1	7.488	JY265	mad1endog
JY265_TR1_211014	211015_JY265_TR1_slide02_05	Cell_152	mad1_endog	2	9.50898	JY265	mad1endog
JY265_TR1_211014	211015_JY265_TR1_slide02_05	Cell_153	mad1_endog	4	10.3047	JY265	mad1endog
JY265_TR1_211014	211015_JY265_TR1_slide02_05	Cell_154	mad1_endog	3	9.48626	JY265	mad1endog
JY265_TR1_211014	211015_JY265_TR1_slide02_05	Cell_156	mad1_endog	3	11.6353	JY265	mad1endog
JY265_TR1_211014	211015_JY265_TR1_slide02_05	Cell_158	mad1_endog	1	13.0074	JY265	mad1endog
JY265_TR1_211014	211015_JY265_TR1_slide02_05	Cell_159	mad1_endog	2	10.6286	JY265	mad1endog
JY265_TR1_211014	211015_JY265_TR1_slide02_05	Cell_160	mad1_endog	3	8.92949	JY265	mad1endog
JY265_TR1_211014	211015_JY265_TR1_slide02_05	Cell_162	mad1_endog	3	11.008	JY265	mad1endog
JY265_TR1_211014	211015_JY265_TR1_slide02_05	Cell_163	mad1_endog	2	12.9552	JY265	mad1endog
JY265_TR1_211014	211015_JY265_TR1_slide02_05	Cell_164	mad1_endog	2	9.82666	JY265	mad1endog
JY265_TR1_211014	211015_JY265_TR1_slide02_05	Cell_166	mad1_endog	2	9.98738	JY265	mad1endog
JY265_TR1_211014	211015_JY265_TR1_slide02_05	Cell_167	mad1_endog	1	8.66253	JY265	mad1endog
JY265_TR1_211014	211015_JY265_TR1_slide02_05	Cell_168	mad1_endog	2	9.73708	JY265	mad1endog
JY265_TR1_211014	211015_JY265_TR1_slide02_05	Cell_17	mad1_endog	3	9.02512	JY265	mad1endog
JY265_TR1_211014	211015_JY265_TR1_slide02_05	Cell_171	mad1_endog	2	9.85159	JY265	mad1endog
JY265_TR1_211014	211015_JY265_TR1_slide02_05	Cell_172	mad1_endog	2	9.9277	JY265	mad1endog
JY265_TR1_211014	211015_JY265_TR1_slide02_05	Cell_173	mad1_endog	2	7.94793	JY265	mad1endog
JY265_TR1_211014	211015_JY265_TR1_slide02_05	Cell_174	mad1_endog	2	7.35443	JY265	mad1endog
JY265_TR1_211014	211015_JY265_TR1_slide02_05	Cell_175	mad1_endog	3	11.3883	JY265	mad1endog
JY265_TR1_211014	211015_JY265_TR1_slide02_05	Cell_179	mad1_endog	1	11.4764	JY265	mad1endog
JY265_TR1_211014	211015_JY265_TR1_slide02_05	Cell_181	mad1_endog	1	7.65819	JY265	mad1endog
JY265_TR1_211014	211015_JY265_TR1_slide02_05	Cell_182	mad1_endog	3	10.2104	JY265	mad1endog
JY265_TR1_211014	211015_JY265_TR1_slide02_05	Cell_183	mad1_endog	1	7.56491	JY265	mad1endog
JY265_TR1_211014	211015_JY265_TR1_slide02_05	Cell_184	mad1_endog	1	11.1157	JY265	mad1endog
JY265_TR1_211014	211015_JY265_TR1_slide02_05	Cell_185	mad1_endog	1	6.45329	JY265	mad1endog
JY265_TR1_211014	211015_JY265_TR1_slide02_05	Cell_188	mad1_endog	1	8.8607	JY265	mad1endog
JY265_TR1_211014	211015_JY265_TR1_slide02_05	Cell_19	mad1_endog	3	12.9087	JY265	mad1endog
JY265_TR1_211014	211015_JY265_TR1_slide02_05	Cell_190	mad1_endog	1	9.54085	JY265	mad1endog
JY265_TR1_211014	211015_JY265_TR1_slide02_05	Cell_191	mad1_endog	4	14.0575	JY265	mad1endog
JY265_TR1_211014	211015_JY265_TR1_slide02_05	Cell_193	mad1_endog	2	8.74779	JY265	mad1endog
JY265_TR1_211014	211015_JY265_TR1_slide02_05	Cell_198	mad1_endog	3	13.2859	JY265	mad1endog
JY265_TR1_211014	211015_JY265_TR1_slide02_05	Cell_199	mad1_endog	3	8.92374	JY265	mad1endog
JY265_TR1_211014	211015_JY265_TR1_slide02_05	Cell_201	mad1_endog	1	7.62583	JY265	mad1endog
JY265_TR1_211014	211015_JY265_TR1_slide02_05	Cell_202	mad1_endog	2	6.71044	JY265	mad1endog
JY265_TR1_211014	211015_JY265_TR1_slide02_05	Cell_203	mad1_endog	3	10.2738	JY265	mad1endog
JY265_TR1_211014	211015_JY265_TR1_slide02_05	Cell_204	mad1_endog	2	6.47144	JY265	mad1endog
JY265_TR1_211014	211015_JY265_TR1_slide02_05	Cell_205	mad1_endog	1	8.18618	JY265	mad1endog
JY265_TR1_211014	211015_JY265_TR1_slide02_05	Cell_208	mad1_endog	4	10.1368	JY265	mad1endog
JY265_TR1_211014	211015_JY265_TR1_slide02_05	Cell_21	mad1_endog	2	7.57204	JY265	mad1endog
JY265_TR1_211014	211015_JY265_TR1_slide02_05	Cell_211	mad1_endog	2	9.33951	JY265	mad1endog
JY265_TR1_211014	211015_JY265_TR1_slide02_05	Cell_212	mad1_endog	1	10.1408	JY265	mad1endog
JY265_TR1_211014	211015_JY265_TR1_slide02_05	Cell_213	mad1_endog	2	11.4818	JY265	mad1endog
JY265_TR1_211014	211015_JY265_TR1_slide02_05	Cell_214	mad1_endog	5	13.0125	JY265	mad1endog
JY265_TR1_211014	211015_JY265_TR1_slide02_05	Cell_215	mad1_endog	1	11.1527	JY265	mad1endog
JY265_TR1_211014	211015_JY265_TR1_slide02_05	Cell_216	mad1_endog	2	8.36507	JY265	mad1endog
JY265_TR1_211014	211015_JY265_TR1_slide02_05	Cell_217	mad1_endog	4	10.8026	JY265	mad1endog
JY265_TR1_211014	211015_JY265_TR1_slide02_05	Cell_218	mad1_endog	3	8.95979	JY265	mad1endog
JY265_TR1_211014	211015_JY265_TR1_slide02_05	Cell_219	mad1_endog	2	10.8011	JY265	mad1endog
JY265_TR1_211014	211015_JY265_TR1_slide02_05	Cell_220	mad1_endog	3	7.9129	JY265	mad1endog
JY265_TR1_211014	211015_JY265_TR1_slide02_05	Cell_222	mad1_endog	3	11.7573	JY265	mad1endog
JY265_TR1_211014	211015_JY265_TR1_slide02_05	Cell_223	mad1_endog	2	8.77883	JY265	mad1endog
JY265_TR1_211014	211015_JY265_TR1_slide02_05	Cell_225	mad1_endog	1	7.02602	JY265	mad1endog
JY265_TR1_211014	211015_JY265_TR1_slide02_05	Cell_226	mad1_endog	1	6.46492	JY265	mad1endog
JY265_TR1_211014	211015_JY265_TR1_slide02_05	Cell_227	mad1_endog	4	10.988	JY265	mad1endog
JY265_TR1_211014	211015_JY265_TR1_slide02_05	Cell_228	mad1_endog	1	11.2775	JY265	mad1endog
JY265_TR1_211014	211015_JY265_TR1_slide02_05	Cell_23	mad1_endog	2	8.46354	JY265	mad1endog
JY265_TR1_211014	211015_JY265_TR1_slide02_05	Cell_230	mad1_endog	1	8.61734	JY265	mad1endog
JY265_TR1_211014	211015_JY265_TR1_slide02_05	Cell_232	mad1_endog	4	12.7178	JY265	mad1endog
JY265_TR1_211014	211015_JY265_TR1_slide02_05	Cell_233	mad1_endog	3	11.2058	JY265	mad1endog
JY265_TR1_211014	211015_JY265_TR1_slide02_05	Cell_234	mad1_endog	2	10.6151	JY265	mad1endog
JY265_TR1_211014	211015_JY265_TR1_slide02_05	Cell_235	mad1_endog	2	10.8849	JY265	mad1endog
JY265_TR1_211014	211015_JY265_TR1_slide02_05	Cell_236	mad1_endog	1	10.1335	JY265	mad1endog
JY265_TR1_211014	211015_JY265_TR1_slide02_05	Cell_237	mad1_endog	1	7.31606	JY265	mad1endog
JY265_TR1_211014	211015_JY265_TR1_slide02_05	Cell_238	mad1_endog	1	9.65223	JY265	mad1endog
JY265_TR1_211014	211015_JY265_TR1_slide02_05	Cell_239	mad1_endog	5	8.56635	JY265	mad1endog
JY265_TR1_211014	211015_JY265_TR1_slide02_05	Cell_244	mad1_endog	1	7.90624	JY265	mad1endog
JY265_TR1_211014	211015_JY265_TR1_slide02_05	Cell_246	mad1_endog	2	10.7285	JY265	mad1endog
JY265_TR1_211014	211015_JY265_TR1_slide02_05	Cell_26	mad1_endog	4	12.0201	JY265	mad1endog
JY265_TR1_211014	211015_JY265_TR1_slide02_05	Cell_28	mad1_endog	1	7.73392	JY265	mad1endog
JY265_TR1_211014	211015_JY265_TR1_slide02_05	Cell_29	mad1_endog	3	11.7769	JY265	mad1endog
JY265_TR1_211014	211015_JY265_TR1_slide02_05	Cell_31	mad1_endog	1	9.63202	JY265	mad1endog
JY265_TR1_211014	211015_JY265_TR1_slide02_05	Cell_32	mad1_endog	2	7.919	JY265	mad1endog
JY265_TR1_211014	211015_JY265_TR1_slide02_05	Cell_34	mad1_endog	2	7.22934	JY265	mad1endog
JY265_TR1_211014	211015_JY265_TR1_slide02_05	Cell_35	mad1_endog	1	9.13235	JY265	mad1endog
JY265_TR1_211014	211015_JY265_TR1_slide02_05	Cell_37	mad1_endog	2	7.96487	JY265	mad1endog
JY265_TR1_211014	211015_JY265_TR1_slide02_05	Cell_38	mad1_endog	2	10.4904	JY265	mad1endog
JY265_TR1_211014	211015_JY265_TR1_slide02_05	Cell_41	mad1_endog	3	7.79937	JY265	mad1endog
JY265_TR1_211014	211015_JY265_TR1_slide02_05	Cell_43	mad1_endog	3	13.3932	JY265	mad1endog
JY265_TR1_211014	211015_JY265_TR1_slide02_05	Cell_45	mad1_endog	2	8.41812	JY265	mad1endog
JY265_TR1_211014	211015_JY265_TR1_slide02_05	Cell_47	mad1_endog	2	8.14682	JY265	mad1endog
JY265_TR1_211014	211015_JY265_TR1_slide02_05	Cell_48	mad1_endog	1	11.5732	JY265	mad1endog
JY265_TR1_211014	211015_JY265_TR1_slide02_05	Cell_50	mad1_endog	3	9.99208	JY265	mad1endog
JY265_TR1_211014	211015_JY265_TR1_slide02_05	Cell_51	mad1_endog	2	9.68858	JY265	mad1endog
JY265_TR1_211014	211015_JY265_TR1_slide02_05	Cell_52	mad1_endog	1	7.11589	JY265	mad1endog
JY265_TR1_211014	211015_JY265_TR1_slide02_05	Cell_53	mad1_endog	2	8.2172	JY265	mad1endog
JY265_TR1_211014	211015_JY265_TR1_slide02_05	Cell_54	mad1_endog	3	9.16547	JY265	mad1endog
JY265_TR1_211014	211015_JY265_TR1_slide02_05	Cell_55	mad1_endog	3	9.50552	JY265	mad1endog
JY265_TR1_211014	211015_JY265_TR1_slide02_05	Cell_57	mad1_endog	3	12.2365	JY265	mad1endog
JY265_TR1_211014	211015_JY265_TR1_slide02_05	Cell_58	mad1_endog	2	7.40785	JY265	mad1endog
JY265_TR1_211014	211015_JY265_TR1_slide02_05	Cell_59	mad1_endog	1	9.29566	JY265	mad1endog
JY265_TR1_211014	211015_JY265_TR1_slide02_05	Cell_60	mad1_endog	1	7.69496	JY265	mad1endog
JY265_TR1_211014	211015_JY265_TR1_slide02_05	Cell_61	mad1_endog	1	11.9053	JY265	mad1endog
JY265_TR1_211014	211015_JY265_TR1_slide02_05	Cell_64	mad1_endog	1	7.56476	JY265	mad1endog
JY265_TR1_211014	211015_JY265_TR1_slide02_05	Cell_67	mad1_endog	3	10.3817	JY265	mad1endog
JY265_TR1_211014	211015_JY265_TR1_slide02_05	Cell_69	mad1_endog	4	10.7404	JY265	mad1endog
JY265_TR1_211014	211015_JY265_TR1_slide02_05	Cell_70	mad1_endog	1	8.54892	JY265	mad1endog
JY265_TR1_211014	211015_JY265_TR1_slide02_05	Cell_72	mad1_endog	2	9.88551	JY265	mad1endog
JY265_TR1_211014	211015_JY265_TR1_slide02_05	Cell_73	mad1_endog	5	11.115	JY265	mad1endog
JY265_TR1_211014	211015_JY265_TR1_slide02_05	Cell_74	mad1_endog	3	9.42274	JY265	mad1endog
JY265_TR1_211014	211015_JY265_TR1_slide02_05	Cell_75	mad1_endog	4	9.95764	JY265	mad1endog
JY265_TR1_211014	211015_JY265_TR1_slide02_05	Cell_77	mad1_endog	1	8.64084	JY265	mad1endog
JY265_TR1_211014	211015_JY265_TR1_slide02_05	Cell_78	mad1_endog	2	7.73808	JY265	mad1endog
JY265_TR1_211014	211015_JY265_TR1_slide02_05	Cell_79	mad1_endog	2	8.92289	JY265	mad1endog
JY265_TR1_211014	211015_JY265_TR1_slide02_05	Cell_80	mad1_endog	2	9.17941	JY265	mad1endog
JY265_TR1_211014	211015_JY265_TR1_slide02_05	Cell_81	mad1_endog	3	9.96908	JY265	mad1endog
JY265_TR1_211014	211015_JY265_TR1_slide02_05	Cell_82	mad1_endog	2	8.6353	JY265	mad1endog
JY265_TR1_211014	211015_JY265_TR1_slide02_05	Cell_83	mad1_endog	3	11.1157	JY265	mad1endog
JY265_TR1_211014	211015_JY265_TR1_slide02_05	Cell_84	mad1_endog	1	9.41049	JY265	mad1endog
JY265_TR1_211014	211015_JY265_TR1_slide02_05	Cell_86	mad1_endog	2	8.60394	JY265	mad1endog
JY265_TR1_211014	211015_JY265_TR1_slide02_05	Cell_88	mad1_endog	2	10.9849	JY265	mad1endog
JY265_TR1_211014	211015_JY265_TR1_slide02_05	Cell_89	mad1_endog	1	7.9297	JY265	mad1endog
JY265_TR1_211014	211015_JY265_TR1_slide02_05	Cell_90	mad1_endog	2	7.72476	JY265	mad1endog
JY265_TR1_211014	211015_JY265_TR1_slide02_05	Cell_92	mad1_endog	2	10.896	JY265	mad1endog
JY265_TR1_211014	211015_JY265_TR1_slide02_05	Cell_94	mad1_endog	2	6.82376	JY265	mad1endog
JY265_TR1_211014	211015_JY265_TR1_slide02_05	Cell_96	mad1_endog	5	9.81872	JY265	mad1endog
JY265_TR1_211014	211015_JY265_TR1_slide02_05	Cell_99	mad1_endog	1	7.26722	JY265	mad1endog
JY265_TR1_211014	211017_JY265_TR1_slide03_02	Cell_10	mad1_endog	2	12.2905	JY265	mad1endog
JY265_TR1_211014	211017_JY265_TR1_slide03_02	Cell_100	mad1_endog	1	8.6294	JY265	mad1endog
JY265_TR1_211014	211017_JY265_TR1_slide03_02	Cell_101	mad1_endog	1	9.7404	JY265	mad1endog
JY265_TR1_211014	211017_JY265_TR1_slide03_02	Cell_102	mad1_endog	1	7.488	JY265	mad1endog
JY265_TR1_211014	211017_JY265_TR1_slide03_02	Cell_103	mad1_endog	2	7.01038	JY265	mad1endog
JY265_TR1_211014	211017_JY265_TR1_slide03_02	Cell_104	mad1_endog	2	8.9623	JY265	mad1endog
JY265_TR1_211014	211017_JY265_TR1_slide03_02	Cell_105	mad1_endog	2	11.493	JY265	mad1endog
JY265_TR1_211014	211017_JY265_TR1_slide03_02	Cell_106	mad1_endog	3	8.0745	JY265	mad1endog
JY265_TR1_211014	211017_JY265_TR1_slide03_02	Cell_107	mad1_endog	1	6.27888	JY265	mad1endog
JY265_TR1_211014	211017_JY265_TR1_slide03_02	Cell_108	mad1_endog	3	10.63	JY265	mad1endog
JY265_TR1_211014	211017_JY265_TR1_slide03_02	Cell_109	mad1_endog	2	7.76668	JY265	mad1endog
JY265_TR1_211014	211017_JY265_TR1_slide03_02	Cell_11	mad1_endog	2	8.93678	JY265	mad1endog
JY265_TR1_211014	211017_JY265_TR1_slide03_02	Cell_110	mad1_endog	1	9.8853	JY265	mad1endog
JY265_TR1_211014	211017_JY265_TR1_slide03_02	Cell_111	mad1_endog	3	8.54535	JY265	mad1endog
JY265_TR1_211014	211017_JY265_TR1_slide03_02	Cell_113	mad1_endog	3	6.63	JY265	mad1endog
JY265_TR1_211014	211017_JY265_TR1_slide03_02	Cell_114	mad1_endog	2	11.473	JY265	mad1endog
JY265_TR1_211014	211017_JY265_TR1_slide03_02	Cell_115	mad1_endog	4	11.7938	JY265	mad1endog
JY265_TR1_211014	211017_JY265_TR1_slide03_02	Cell_119	mad1_endog	4	13.1911	JY265	mad1endog
JY265_TR1_211014	211017_JY265_TR1_slide03_02	Cell_12	mad1_endog	2	11.1043	JY265	mad1endog
JY265_TR1_211014	211017_JY265_TR1_slide03_02	Cell_120	mad1_endog	4	7.5345	JY265	mad1endog
JY265_TR1_211014	211017_JY265_TR1_slide03_02	Cell_121	mad1_endog	1	6.85212	JY265	mad1endog
JY265_TR1_211014	211017_JY265_TR1_slide03_02	Cell_122	mad1_endog	1	7.58698	JY265	mad1endog
JY265_TR1_211014	211017_JY265_TR1_slide03_02	Cell_123	mad1_endog	2	7.81	JY265	mad1endog
JY265_TR1_211014	211017_JY265_TR1_slide03_02	Cell_125	mad1_endog	2	10.0113	JY265	mad1endog
JY265_TR1_211014	211017_JY265_TR1_slide03_02	Cell_126	mad1_endog	1	8.09105	JY265	mad1endog
JY265_TR1_211014	211017_JY265_TR1_slide03_02	Cell_127	mad1_endog	1	10.3498	JY265	mad1endog
JY265_TR1_211014	211017_JY265_TR1_slide03_02	Cell_129	mad1_endog	3	7.12188	JY265	mad1endog
JY265_TR1_211014	211017_JY265_TR1_slide03_02	Cell_13	mad1_endog	2	11.0094	JY265	mad1endog
JY265_TR1_211014	211017_JY265_TR1_slide03_02	Cell_132	mad1_endog	2	9.85758	JY265	mad1endog
JY265_TR1_211014	211017_JY265_TR1_slide03_02	Cell_133	mad1_endog	2	7.29345	JY265	mad1endog
JY265_TR1_211014	211017_JY265_TR1_slide03_02	Cell_134	mad1_endog	2	9.39778	JY265	mad1endog
JY265_TR1_211014	211017_JY265_TR1_slide03_02	Cell_135	mad1_endog	2	9.18543	JY265	mad1endog
JY265_TR1_211014	211017_JY265_TR1_slide03_02	Cell_136	mad1_endog	2	8.07496	JY265	mad1endog
JY265_TR1_211014	211017_JY265_TR1_slide03_02	Cell_137	mad1_endog	4	11.5506	JY265	mad1endog
JY265_TR1_211014	211017_JY265_TR1_slide03_02	Cell_139	mad1_endog	3	11.8122	JY265	mad1endog
JY265_TR1_211014	211017_JY265_TR1_slide03_02	Cell_14	mad1_endog	2	7.87299	JY265	mad1endog
JY265_TR1_211014	211017_JY265_TR1_slide03_02	Cell_140	mad1_endog	2	9.88727	JY265	mad1endog
JY265_TR1_211014	211017_JY265_TR1_slide03_02	Cell_141	mad1_endog	2	6.95448	JY265	mad1endog
JY265_TR1_211014	211017_JY265_TR1_slide03_02	Cell_142	mad1_endog	3	12.0768	JY265	mad1endog
JY265_TR1_211014	211017_JY265_TR1_slide03_02	Cell_143	mad1_endog	2	8.91702	JY265	mad1endog
JY265_TR1_211014	211017_JY265_TR1_slide03_02	Cell_144	mad1_endog	2	12.6044	JY265	mad1endog
JY265_TR1_211014	211017_JY265_TR1_slide03_02	Cell_145	mad1_endog	1	9.24943	JY265	mad1endog
JY265_TR1_211014	211017_JY265_TR1_slide03_02	Cell_146	mad1_endog	2	7.80683	JY265	mad1endog
JY265_TR1_211014	211017_JY265_TR1_slide03_02	Cell_147	mad1_endog	2	7.38324	JY265	mad1endog
JY265_TR1_211014	211017_JY265_TR1_slide03_02	Cell_148	mad1_endog	3	8.69302	JY265	mad1endog
JY265_TR1_211014	211017_JY265_TR1_slide03_02	Cell_149	mad1_endog	2	8.84473	JY265	mad1endog
JY265_TR1_211014	211017_JY265_TR1_slide03_02	Cell_15	mad1_endog	3	7.57373	JY265	mad1endog
JY265_TR1_211014	211017_JY265_TR1_slide03_02	Cell_150	mad1_endog	1	9.25395	JY265	mad1endog
JY265_TR1_211014	211017_JY265_TR1_slide03_02	Cell_151	mad1_endog	2	7.56628	JY265	mad1endog
JY265_TR1_211014	211017_JY265_TR1_slide03_02	Cell_152	mad1_endog	5	9.46174	JY265	mad1endog
JY265_TR1_211014	211017_JY265_TR1_slide03_02	Cell_153	mad1_endog	1	8.64226	JY265	mad1endog
JY265_TR1_211014	211017_JY265_TR1_slide03_02	Cell_154	mad1_endog	2	9.83586	JY265	mad1endog
JY265_TR1_211014	211017_JY265_TR1_slide03_02	Cell_155	mad1_endog	2	11.6541	JY265	mad1endog
JY265_TR1_211014	211017_JY265_TR1_slide03_02	Cell_156	mad1_endog	1	11.5652	JY265	mad1endog
JY265_TR1_211014	211017_JY265_TR1_slide03_02	Cell_157	mad1_endog	5	8.66647	JY265	mad1endog
JY265_TR1_211014	211017_JY265_TR1_slide03_02	Cell_159	mad1_endog	1	7.53776	JY265	mad1endog
JY265_TR1_211014	211017_JY265_TR1_slide03_02	Cell_160	mad1_endog	1	5.81378	JY265	mad1endog
JY265_TR1_211014	211017_JY265_TR1_slide03_02	Cell_162	mad1_endog	1	6.825	JY265	mad1endog
JY265_TR1_211014	211017_JY265_TR1_slide03_02	Cell_163	mad1_endog	3	9.88182	JY265	mad1endog
JY265_TR1_211014	211017_JY265_TR1_slide03_02	Cell_164	mad1_endog	2	10.5228	JY265	mad1endog
JY265_TR1_211014	211017_JY265_TR1_slide03_02	Cell_165	mad1_endog	2	6.5806	JY265	mad1endog
JY265_TR1_211014	211017_JY265_TR1_slide03_02	Cell_167	mad1_endog	1	6.45756	JY265	mad1endog
JY265_TR1_211014	211017_JY265_TR1_slide03_02	Cell_168	mad1_endog	4	11.8785	JY265	mad1endog
JY265_TR1_211014	211017_JY265_TR1_slide03_02	Cell_169	mad1_endog	1	6.2299	JY265	mad1endog
JY265_TR1_211014	211017_JY265_TR1_slide03_02	Cell_17	mad1_endog	2	11.5406	JY265	mad1endog
JY265_TR1_211014	211017_JY265_TR1_slide03_02	Cell_170	mad1_endog	2	8.63165	JY265	mad1endog
JY265_TR1_211014	211017_JY265_TR1_slide03_02	Cell_171	mad1_endog	1	6.68267	JY265	mad1endog
JY265_TR1_211014	211017_JY265_TR1_slide03_02	Cell_172	mad1_endog	2	6.07976	JY265	mad1endog
JY265_TR1_211014	211017_JY265_TR1_slide03_02	Cell_173	mad1_endog	3	11.5285	JY265	mad1endog
JY265_TR1_211014	211017_JY265_TR1_slide03_02	Cell_174	mad1_endog	1	7.94474	JY265	mad1endog
JY265_TR1_211014	211017_JY265_TR1_slide03_02	Cell_175	mad1_endog	3	9.67239	JY265	mad1endog
JY265_TR1_211014	211017_JY265_TR1_slide03_02	Cell_178	mad1_endog	3	9.71422	JY265	mad1endog
JY265_TR1_211014	211017_JY265_TR1_slide03_02	Cell_180	mad1_endog	2	10.2593	JY265	mad1endog
JY265_TR1_211014	211017_JY265_TR1_slide03_02	Cell_181	mad1_endog	3	10.1116	JY265	mad1endog
JY265_TR1_211014	211017_JY265_TR1_slide03_02	Cell_182	mad1_endog	2	8.92415	JY265	mad1endog
JY265_TR1_211014	211017_JY265_TR1_slide03_02	Cell_184	mad1_endog	1	10.416	JY265	mad1endog
JY265_TR1_211014	211017_JY265_TR1_slide03_02	Cell_185	mad1_endog	3	11.6486	JY265	mad1endog
JY265_TR1_211014	211017_JY265_TR1_slide03_02	Cell_186	mad1_endog	1	11.2694	JY265	mad1endog
JY265_TR1_211014	211017_JY265_TR1_slide03_02	Cell_188	mad1_endog	3	9.26686	JY265	mad1endog
JY265_TR1_211014	211017_JY265_TR1_slide03_02	Cell_189	mad1_endog	1	7.04516	JY265	mad1endog
JY265_TR1_211014	211017_JY265_TR1_slide03_02	Cell_19	mad1_endog	4	12.212	JY265	mad1endog
JY265_TR1_211014	211017_JY265_TR1_slide03_02	Cell_190	mad1_endog	3	10.6683	JY265	mad1endog
JY265_TR1_211014	211017_JY265_TR1_slide03_02	Cell_191	mad1_endog	2	9.42297	JY265	mad1endog
JY265_TR1_211014	211017_JY265_TR1_slide03_02	Cell_192	mad1_endog	1	8.26773	JY265	mad1endog
JY265_TR1_211014	211017_JY265_TR1_slide03_02	Cell_193	mad1_endog	2	6.37	JY265	mad1endog
JY265_TR1_211014	211017_JY265_TR1_slide03_02	Cell_195	mad1_endog	2	7.56729	JY265	mad1endog
JY265_TR1_211014	211017_JY265_TR1_slide03_02	Cell_196	mad1_endog	2	7.34368	JY265	mad1endog
JY265_TR1_211014	211017_JY265_TR1_slide03_02	Cell_197	mad1_endog	2	10.8085	JY265	mad1endog
JY265_TR1_211014	211017_JY265_TR1_slide03_02	Cell_198	mad1_endog	4	11.7211	JY265	mad1endog
JY265_TR1_211014	211017_JY265_TR1_slide03_02	Cell_20	mad1_endog	5	12.1895	JY265	mad1endog
JY265_TR1_211014	211017_JY265_TR1_slide03_02	Cell_200	mad1_endog	2	9.51111	JY265	mad1endog
JY265_TR1_211014	211017_JY265_TR1_slide03_02	Cell_203	mad1_endog	1	7.4918	JY265	mad1endog
JY265_TR1_211014	211017_JY265_TR1_slide03_02	Cell_204	mad1_endog	2	8.45905	JY265	mad1endog
JY265_TR1_211014	211017_JY265_TR1_slide03_02	Cell_205	mad1_endog	4	12.2259	JY265	mad1endog
JY265_TR1_211014	211017_JY265_TR1_slide03_02	Cell_208	mad1_endog	3	11.773	JY265	mad1endog
JY265_TR1_211014	211017_JY265_TR1_slide03_02	Cell_209	mad1_endog	2	12.1889	JY265	mad1endog
JY265_TR1_211014	211017_JY265_TR1_slide03_02	Cell_21	mad1_endog	2	12.128	JY265	mad1endog
JY265_TR1_211014	211017_JY265_TR1_slide03_02	Cell_210	mad1_endog	2	8.2122	JY265	mad1endog
JY265_TR1_211014	211017_JY265_TR1_slide03_02	Cell_212	mad1_endog	3	8.94188	JY265	mad1endog
JY265_TR1_211014	211017_JY265_TR1_slide03_02	Cell_213	mad1_endog	1	9.12763	JY265	mad1endog
JY265_TR1_211014	211017_JY265_TR1_slide03_02	Cell_214	mad1_endog	1	6.18662	JY265	mad1endog
JY265_TR1_211014	211017_JY265_TR1_slide03_02	Cell_216	mad1_endog	1	7.93124	JY265	mad1endog
JY265_TR1_211014	211017_JY265_TR1_slide03_02	Cell_217	mad1_endog	2	8.775	JY265	mad1endog
JY265_TR1_211014	211017_JY265_TR1_slide03_02	Cell_218	mad1_endog	2	12.1868	JY265	mad1endog
JY265_TR1_211014	211017_JY265_TR1_slide03_02	Cell_22	mad1_endog	4	12.2277	JY265	mad1endog
JY265_TR1_211014	211017_JY265_TR1_slide03_02	Cell_220	mad1_endog	1	7.95142	JY265	mad1endog
JY265_TR1_211014	211017_JY265_TR1_slide03_02	Cell_221	mad1_endog	1	9.45521	JY265	mad1endog
JY265_TR1_211014	211017_JY265_TR1_slide03_02	Cell_222	mad1_endog	3	8.70613	JY265	mad1endog
JY265_TR1_211014	211017_JY265_TR1_slide03_02	Cell_223	mad1_endog	2	8.00075	JY265	mad1endog
JY265_TR1_211014	211017_JY265_TR1_slide03_02	Cell_226	mad1_endog	4	11.3644	JY265	mad1endog
JY265_TR1_211014	211017_JY265_TR1_slide03_02	Cell_227	mad1_endog	2	8.30789	JY265	mad1endog
JY265_TR1_211014	211017_JY265_TR1_slide03_02	Cell_228	mad1_endog	3	11.8296	JY265	mad1endog
JY265_TR1_211014	211017_JY265_TR1_slide03_02	Cell_229	mad1_endog	2	11.0691	JY265	mad1endog
JY265_TR1_211014	211017_JY265_TR1_slide03_02	Cell_23	mad1_endog	2	6.99958	JY265	mad1endog
JY265_TR1_211014	211017_JY265_TR1_slide03_02	Cell_230	mad1_endog	2	8.79746	JY265	mad1endog
JY265_TR1_211014	211017_JY265_TR1_slide03_02	Cell_232	mad1_endog	2	7.46566	JY265	mad1endog
JY265_TR1_211014	211017_JY265_TR1_slide03_02	Cell_233	mad1_endog	3	7.52217	JY265	mad1endog
JY265_TR1_211014	211017_JY265_TR1_slide03_02	Cell_234	mad1_endog	4	12.8617	JY265	mad1endog
JY265_TR1_211014	211017_JY265_TR1_slide03_02	Cell_238	mad1_endog	3	9.12822	JY265	mad1endog
JY265_TR1_211014	211017_JY265_TR1_slide03_02	Cell_239	mad1_endog	1	8.40474	JY265	mad1endog
JY265_TR1_211014	211017_JY265_TR1_slide03_02	Cell_24	mad1_endog	1	8.64269	JY265	mad1endog
JY265_TR1_211014	211017_JY265_TR1_slide03_02	Cell_240	mad1_endog	2	7.44163	JY265	mad1endog
JY265_TR1_211014	211017_JY265_TR1_slide03_02	Cell_242	mad1_endog	1	7.45719	JY265	mad1endog
JY265_TR1_211014	211017_JY265_TR1_slide03_02	Cell_243	mad1_endog	2	7.65239	JY265	mad1endog
JY265_TR1_211014	211017_JY265_TR1_slide03_02	Cell_244	mad1_endog	1	7.18514	JY265	mad1endog
JY265_TR1_211014	211017_JY265_TR1_slide03_02	Cell_245	mad1_endog	1	7.46432	JY265	mad1endog
JY265_TR1_211014	211017_JY265_TR1_slide03_02	Cell_246	mad1_endog	2	7.81032	JY265	mad1endog
JY265_TR1_211014	211017_JY265_TR1_slide03_02	Cell_247	mad1_endog	3	11.4546	JY265	mad1endog
JY265_TR1_211014	211017_JY265_TR1_slide03_02	Cell_248	mad1_endog	2	8.96199	JY265	mad1endog
JY265_TR1_211014	211017_JY265_TR1_slide03_02	Cell_25	mad1_endog	2	11.163	JY265	mad1endog
JY265_TR1_211014	211017_JY265_TR1_slide03_02	Cell_251	mad1_endog	2	6.58274	JY265	mad1endog
JY265_TR1_211014	211017_JY265_TR1_slide03_02	Cell_255	mad1_endog	5	11.0703	JY265	mad1endog
JY265_TR1_211014	211017_JY265_TR1_slide03_02	Cell_256	mad1_endog	2	8.75009	JY265	mad1endog
JY265_TR1_211014	211017_JY265_TR1_slide03_02	Cell_257	mad1_endog	1	6.96808	JY265	mad1endog
JY265_TR1_211014	211017_JY265_TR1_slide03_02	Cell_258	mad1_endog	2	6.74871	JY265	mad1endog
JY265_TR1_211014	211017_JY265_TR1_slide03_02	Cell_259	mad1_endog	2	10.9278	JY265	mad1endog
JY265_TR1_211014	211017_JY265_TR1_slide03_02	Cell_26	mad1_endog	2	7.32078	JY265	mad1endog
JY265_TR1_211014	211017_JY265_TR1_slide03_02	Cell_261	mad1_endog	3	11.666	JY265	mad1endog
JY265_TR1_211014	211017_JY265_TR1_slide03_02	Cell_263	mad1_endog	5	10.4453	JY265	mad1endog
JY265_TR1_211014	211017_JY265_TR1_slide03_02	Cell_264	mad1_endog	1	11.5107	JY265	mad1endog
JY265_TR1_211014	211017_JY265_TR1_slide03_02	Cell_265	mad1_endog	3	10.3924	JY265	mad1endog
JY265_TR1_211014	211017_JY265_TR1_slide03_02	Cell_266	mad1_endog	2	9.56008	JY265	mad1endog
JY265_TR1_211014	211017_JY265_TR1_slide03_02	Cell_267	mad1_endog	2	11.2014	JY265	mad1endog
JY265_TR1_211014	211017_JY265_TR1_slide03_02	Cell_269	mad1_endog	2	11.4594	JY265	mad1endog
JY265_TR1_211014	211017_JY265_TR1_slide03_02	Cell_271	mad1_endog	3	10.8449	JY265	mad1endog
JY265_TR1_211014	211017_JY265_TR1_slide03_02	Cell_272	mad1_endog	1	8.53633	JY265	mad1endog
JY265_TR1_211014	211017_JY265_TR1_slide03_02	Cell_275	mad1_endog	3	7.37728	JY265	mad1endog
JY265_TR1_211014	211017_JY265_TR1_slide03_02	Cell_276	mad1_endog	2	7.48874	JY265	mad1endog
JY265_TR1_211014	211017_JY265_TR1_slide03_02	Cell_277	mad1_endog	2	8.80906	JY265	mad1endog
JY265_TR1_211014	211017_JY265_TR1_slide03_02	Cell_278	mad1_endog	2	8.74973	JY265	mad1endog
JY265_TR1_211014	211017_JY265_TR1_slide03_02	Cell_279	mad1_endog	1	6.64434	JY265	mad1endog
JY265_TR1_211014	211017_JY265_TR1_slide03_02	Cell_281	mad1_endog	3	8.58	JY265	mad1endog
JY265_TR1_211014	211017_JY265_TR1_slide03_02	Cell_282	mad1_endog	2	10.8142	JY265	mad1endog
JY265_TR1_211014	211017_JY265_TR1_slide03_02	Cell_283	mad1_endog	1	7.18177	JY265	mad1endog
JY265_TR1_211014	211017_JY265_TR1_slide03_02	Cell_284	mad1_endog	3	8.00973	JY265	mad1endog
JY265_TR1_211014	211017_JY265_TR1_slide03_02	Cell_287	mad1_endog	3	10.205	JY265	mad1endog
JY265_TR1_211014	211017_JY265_TR1_slide03_02	Cell_289	mad1_endog	3	9.23	JY265	mad1endog
JY265_TR1_211014	211017_JY265_TR1_slide03_02	Cell_29	mad1_endog	3	8.90543	JY265	mad1endog
JY265_TR1_211014	211017_JY265_TR1_slide03_02	Cell_291	mad1_endog	1	8.65433	JY265	mad1endog
JY265_TR1_211014	211017_JY265_TR1_slide03_02	Cell_293	mad1_endog	3	10.8364	JY265	mad1endog
JY265_TR1_211014	211017_JY265_TR1_slide03_02	Cell_295	mad1_endog	1	10.3442	JY265	mad1endog
JY265_TR1_211014	211017_JY265_TR1_slide03_02	Cell_297	mad1_endog	2	9.06172	JY265	mad1endog
JY265_TR1_211014	211017_JY265_TR1_slide03_02	Cell_298	mad1_endog	2	8.89457	JY265	mad1endog
JY265_TR1_211014	211017_JY265_TR1_slide03_02	Cell_299	mad1_endog	3	12.0853	JY265	mad1endog
JY265_TR1_211014	211017_JY265_TR1_slide03_02	Cell_3	mad1_endog	3	11.3029	JY265	mad1endog
JY265_TR1_211014	211017_JY265_TR1_slide03_02	Cell_30	mad1_endog	4	12.519	JY265	mad1endog
JY265_TR1_211014	211017_JY265_TR1_slide03_02	Cell_300	mad1_endog	2	9.43046	JY265	mad1endog
JY265_TR1_211014	211017_JY265_TR1_slide03_02	Cell_305	mad1_endog	3	8.52999	JY265	mad1endog
JY265_TR1_211014	211017_JY265_TR1_slide03_02	Cell_306	mad1_endog	1	7.17667	JY265	mad1endog
JY265_TR1_211014	211017_JY265_TR1_slide03_02	Cell_307	mad1_endog	1	9.68131	JY265	mad1endog
JY265_TR1_211014	211017_JY265_TR1_slide03_02	Cell_308	mad1_endog	3	9.83807	JY265	mad1endog
JY265_TR1_211014	211017_JY265_TR1_slide03_02	Cell_309	mad1_endog	3	11.3169	JY265	mad1endog
JY265_TR1_211014	211017_JY265_TR1_slide03_02	Cell_31	mad1_endog	1	11.1202	JY265	mad1endog
JY265_TR1_211014	211017_JY265_TR1_slide03_02	Cell_310	mad1_endog	1	6.86	JY265	mad1endog
JY265_TR1_211014	211017_JY265_TR1_slide03_02	Cell_311	mad1_endog	1	7.67447	JY265	mad1endog
JY265_TR1_211014	211017_JY265_TR1_slide03_02	Cell_312	mad1_endog	1	8.98234	JY265	mad1endog
JY265_TR1_211014	211017_JY265_TR1_slide03_02	Cell_314	mad1_endog	3	12.2392	JY265	mad1endog
JY265_TR1_211014	211017_JY265_TR1_slide03_02	Cell_315	mad1_endog	2	6.84555	JY265	mad1endog
JY265_TR1_211014	211017_JY265_TR1_slide03_02	Cell_316	mad1_endog	2	11.6559	JY265	mad1endog
JY265_TR1_211014	211017_JY265_TR1_slide03_02	Cell_317	mad1_endog	1	8.02301	JY265	mad1endog
JY265_TR1_211014	211017_JY265_TR1_slide03_02	Cell_318	mad1_endog	2	8.52792	JY265	mad1endog
JY265_TR1_211014	211017_JY265_TR1_slide03_02	Cell_320	mad1_endog	1	8.63683	JY265	mad1endog
JY265_TR1_211014	211017_JY265_TR1_slide03_02	Cell_321	mad1_endog	3	12.3397	JY265	mad1endog
JY265_TR1_211014	211017_JY265_TR1_slide03_02	Cell_322	mad1_endog	2	11.9068	JY265	mad1endog
JY265_TR1_211014	211017_JY265_TR1_slide03_02	Cell_324	mad1_endog	2	10.1617	JY265	mad1endog
JY265_TR1_211014	211017_JY265_TR1_slide03_02	Cell_325	mad1_endog	3	12.4396	JY265	mad1endog
JY265_TR1_211014	211017_JY265_TR1_slide03_02	Cell_326	mad1_endog	2	9.75581	JY265	mad1endog
JY265_TR1_211014	211017_JY265_TR1_slide03_02	Cell_328	mad1_endog	2	12.7669	JY265	mad1endog
JY265_TR1_211014	211017_JY265_TR1_slide03_02	Cell_329	mad1_endog	2	9.95536	JY265	mad1endog
JY265_TR1_211014	211017_JY265_TR1_slide03_02	Cell_332	mad1_endog	3	10.3243	JY265	mad1endog
JY265_TR1_211014	211017_JY265_TR1_slide03_02	Cell_333	mad1_endog	2	8.59625	JY265	mad1endog
JY265_TR1_211014	211017_JY265_TR1_slide03_02	Cell_334	mad1_endog	4	10.9868	JY265	mad1endog
JY265_TR1_211014	211017_JY265_TR1_slide03_02	Cell_335	mad1_endog	2	8.16836	JY265	mad1endog
JY265_TR1_211014	211017_JY265_TR1_slide03_02	Cell_336	mad1_endog	1	6.88933	JY265	mad1endog
JY265_TR1_211014	211017_JY265_TR1_slide03_02	Cell_337	mad1_endog	3	8.386	JY265	mad1endog
JY265_TR1_211014	211017_JY265_TR1_slide03_02	Cell_338	mad1_endog	2	13.1465	JY265	mad1endog
JY265_TR1_211014	211017_JY265_TR1_slide03_02	Cell_339	mad1_endog	3	11.2227	JY265	mad1endog
JY265_TR1_211014	211017_JY265_TR1_slide03_02	Cell_34	mad1_endog	1	8.51003	JY265	mad1endog
JY265_TR1_211014	211017_JY265_TR1_slide03_02	Cell_342	mad1_endog	2	8.82897	JY265	mad1endog
JY265_TR1_211014	211017_JY265_TR1_slide03_02	Cell_345	mad1_endog	3	11.1575	JY265	mad1endog
JY265_TR1_211014	211017_JY265_TR1_slide03_02	Cell_346	mad1_endog	2	9.78989	JY265	mad1endog
JY265_TR1_211014	211017_JY265_TR1_slide03_02	Cell_347	mad1_endog	2	8.28798	JY265	mad1endog
JY265_TR1_211014	211017_JY265_TR1_slide03_02	Cell_348	mad1_endog	1	8.48315	JY265	mad1endog
JY265_TR1_211014	211017_JY265_TR1_slide03_02	Cell_349	mad1_endog	1	7.31576	JY265	mad1endog
JY265_TR1_211014	211017_JY265_TR1_slide03_02	Cell_35	mad1_endog	4	11.1207	JY265	mad1endog
JY265_TR1_211014	211017_JY265_TR1_slide03_02	Cell_350	mad1_endog	6	13.7154	JY265	mad1endog
JY265_TR1_211014	211017_JY265_TR1_slide03_02	Cell_351	mad1_endog	3	9.95132	JY265	mad1endog
JY265_TR1_211014	211017_JY265_TR1_slide03_02	Cell_352	mad1_endog	5	12.7244	JY265	mad1endog
JY265_TR1_211014	211017_JY265_TR1_slide03_02	Cell_353	mad1_endog	2	9.39044	JY265	mad1endog
JY265_TR1_211014	211017_JY265_TR1_slide03_02	Cell_354	mad1_endog	2	9.13714	JY265	mad1endog
JY265_TR1_211014	211017_JY265_TR1_slide03_02	Cell_355	mad1_endog	2	10.8562	JY265	mad1endog
JY265_TR1_211014	211017_JY265_TR1_slide03_02	Cell_357	mad1_endog	2	7.43838	JY265	mad1endog
JY265_TR1_211014	211017_JY265_TR1_slide03_02	Cell_358	mad1_endog	3	8.91662	JY265	mad1endog
JY265_TR1_211014	211017_JY265_TR1_slide03_02	Cell_360	mad1_endog	3	10.162	JY265	mad1endog
JY265_TR1_211014	211017_JY265_TR1_slide03_02	Cell_361	mad1_endog	4	11.7794	JY265	mad1endog
JY265_TR1_211014	211017_JY265_TR1_slide03_02	Cell_363	mad1_endog	2	8.97195	JY265	mad1endog
JY265_TR1_211014	211017_JY265_TR1_slide03_02	Cell_368	mad1_endog	4	11.6391	JY265	mad1endog
JY265_TR1_211014	211017_JY265_TR1_slide03_02	Cell_369	mad1_endog	5	11.9056	JY265	mad1endog
JY265_TR1_211014	211017_JY265_TR1_slide03_02	Cell_37	mad1_endog	3	8.06958	JY265	mad1endog
JY265_TR1_211014	211017_JY265_TR1_slide03_02	Cell_371	mad1_endog	3	12.0233	JY265	mad1endog
JY265_TR1_211014	211017_JY265_TR1_slide03_02	Cell_39	mad1_endog	1	9.36055	JY265	mad1endog
JY265_TR1_211014	211017_JY265_TR1_slide03_02	Cell_4	mad1_endog	1	10.8326	JY265	mad1endog
JY265_TR1_211014	211017_JY265_TR1_slide03_02	Cell_41	mad1_endog	2	11.944	JY265	mad1endog
JY265_TR1_211014	211017_JY265_TR1_slide03_02	Cell_43	mad1_endog	2	11.8228	JY265	mad1endog
JY265_TR1_211014	211017_JY265_TR1_slide03_02	Cell_44	mad1_endog	3	10.3002	JY265	mad1endog
JY265_TR1_211014	211017_JY265_TR1_slide03_02	Cell_46	mad1_endog	1	6.35814	JY265	mad1endog
JY265_TR1_211014	211017_JY265_TR1_slide03_02	Cell_47	mad1_endog	2	10.977	JY265	mad1endog
JY265_TR1_211014	211017_JY265_TR1_slide03_02	Cell_48	mad1_endog	1	6.86091	JY265	mad1endog
JY265_TR1_211014	211017_JY265_TR1_slide03_02	Cell_49	mad1_endog	1	10.5645	JY265	mad1endog
JY265_TR1_211014	211017_JY265_TR1_slide03_02	Cell_50	mad1_endog	1	8.37184	JY265	mad1endog
JY265_TR1_211014	211017_JY265_TR1_slide03_02	Cell_51	mad1_endog	3	8.75031	JY265	mad1endog
JY265_TR1_211014	211017_JY265_TR1_slide03_02	Cell_52	mad1_endog	3	8.99735	JY265	mad1endog
JY265_TR1_211014	211017_JY265_TR1_slide03_02	Cell_53	mad1_endog	2	11.459	JY265	mad1endog
JY265_TR1_211014	211017_JY265_TR1_slide03_02	Cell_54	mad1_endog	1	12.1921	JY265	mad1endog
JY265_TR1_211014	211017_JY265_TR1_slide03_02	Cell_56	mad1_endog	2	9.61654	JY265	mad1endog
JY265_TR1_211014	211017_JY265_TR1_slide03_02	Cell_57	mad1_endog	1	9.05288	JY265	mad1endog
JY265_TR1_211014	211017_JY265_TR1_slide03_02	Cell_59	mad1_endog	1	10.0481	JY265	mad1endog
JY265_TR1_211014	211017_JY265_TR1_slide03_02	Cell_6	mad1_endog	1	9.92488	JY265	mad1endog
JY265_TR1_211014	211017_JY265_TR1_slide03_02	Cell_60	mad1_endog	3	9.75257	JY265	mad1endog
JY265_TR1_211014	211017_JY265_TR1_slide03_02	Cell_63	mad1_endog	1	7.13328	JY265	mad1endog
JY265_TR1_211014	211017_JY265_TR1_slide03_02	Cell_65	mad1_endog	2	10.1841	JY265	mad1endog
JY265_TR1_211014	211017_JY265_TR1_slide03_02	Cell_66	mad1_endog	3	9.97995	JY265	mad1endog
JY265_TR1_211014	211017_JY265_TR1_slide03_02	Cell_67	mad1_endog	2	11.8372	JY265	mad1endog
JY265_TR1_211014	211017_JY265_TR1_slide03_02	Cell_68	mad1_endog	1	8.65443	JY265	mad1endog
JY265_TR1_211014	211017_JY265_TR1_slide03_02	Cell_69	mad1_endog	4	10.5232	JY265	mad1endog
JY265_TR1_211014	211017_JY265_TR1_slide03_02	Cell_7	mad1_endog	1	9.86618	JY265	mad1endog
JY265_TR1_211014	211017_JY265_TR1_slide03_02	Cell_71	mad1_endog	2	10.689	JY265	mad1endog
JY265_TR1_211014	211017_JY265_TR1_slide03_02	Cell_72	mad1_endog	2	9.01219	JY265	mad1endog
JY265_TR1_211014	211017_JY265_TR1_slide03_02	Cell_74	mad1_endog	3	10.7611	JY265	mad1endog
JY265_TR1_211014	211017_JY265_TR1_slide03_02	Cell_76	mad1_endog	2	9.32035	JY265	mad1endog
JY265_TR1_211014	211017_JY265_TR1_slide03_02	Cell_77	mad1_endog	2	10.9941	JY265	mad1endog
JY265_TR1_211014	211017_JY265_TR1_slide03_02	Cell_78	mad1_endog	2	12.3879	JY265	mad1endog
JY265_TR1_211014	211017_JY265_TR1_slide03_02	Cell_8	mad1_endog	3	11.5256	JY265	mad1endog
JY265_TR1_211014	211017_JY265_TR1_slide03_02	Cell_81	mad1_endog	3	12.1582	JY265	mad1endog
JY265_TR1_211014	211017_JY265_TR1_slide03_02	Cell_82	mad1_endog	1	6.75641	JY265	mad1endog
JY265_TR1_211014	211017_JY265_TR1_slide03_02	Cell_84	mad1_endog	2	9.88342	JY265	mad1endog
JY265_TR1_211014	211017_JY265_TR1_slide03_02	Cell_85	mad1_endog	3	10.2771	JY265	mad1endog
JY265_TR1_211014	211017_JY265_TR1_slide03_02	Cell_87	mad1_endog	3	11.358	JY265	mad1endog
JY265_TR1_211014	211017_JY265_TR1_slide03_02	Cell_9	mad1_endog	3	11.248	JY265	mad1endog
JY265_TR1_211014	211017_JY265_TR1_slide03_02	Cell_92	mad1_endog	2	9.63024	JY265	mad1endog
JY265_TR1_211014	211017_JY265_TR1_slide03_02	Cell_93	mad1_endog	1	7.10429	JY265	mad1endog
JY265_TR1_211014	211017_JY265_TR1_slide03_02	Cell_94	mad1_endog	2	11.1412	JY265	mad1endog
JY265_TR1_211014	211017_JY265_TR1_slide03_02	Cell_95	mad1_endog	1	8.81557	JY265	mad1endog
JY265_TR1_211014	211017_JY265_TR1_slide03_02	Cell_97	mad1_endog	2	7.48006	JY265	mad1endog
JY265_TR1_211014	211017_JY265_TR1_slide03_02	Cell_99	mad1_endog	2	10.8374	JY265	mad1endog
SX411_TR1_211014	211015_SX411_TR1_slide03_10	Cell_101	mad1_endog	3	10.5753	SX411	mad1endog_mad1GFPexog
SX411_TR1_211014	211015_SX411_TR1_slide03_10	Cell_102	mad1_endog	1	8.80539	SX411	mad1endog_mad1GFPexog
SX411_TR1_211014	211015_SX411_TR1_slide03_10	Cell_103	mad1_endog	3	6.97653	SX411	mad1endog_mad1GFPexog
SX411_TR1_211014	211015_SX411_TR1_slide03_10	Cell_104	mad1_endog	3	8.74393	SX411	mad1endog_mad1GFPexog
SX411_TR1_211014	211015_SX411_TR1_slide03_10	Cell_105	mad1_endog	2	11.7941	SX411	mad1endog_mad1GFPexog
SX411_TR1_211014	211015_SX411_TR1_slide03_10	Cell_106	mad1_endog	2	8.74893	SX411	mad1endog_mad1GFPexog
SX411_TR1_211014	211015_SX411_TR1_slide03_10	Cell_107	mad1_endog	2	11.3342	SX411	mad1endog_mad1GFPexog
SX411_TR1_211014	211015_SX411_TR1_slide03_10	Cell_109	mad1_endog	1	6.78603	SX411	mad1endog_mad1GFPexog
SX411_TR1_211014	211015_SX411_TR1_slide03_10	Cell_11	mad1_endog	4	9.27952	SX411	mad1endog_mad1GFPexog
SX411_TR1_211014	211015_SX411_TR1_slide03_10	Cell_112	mad1_endog	2	9.66056	SX411	mad1endog_mad1GFPexog
SX411_TR1_211014	211015_SX411_TR1_slide03_10	Cell_115	mad1_endog	5	11.9961	SX411	mad1endog_mad1GFPexog
SX411_TR1_211014	211015_SX411_TR1_slide03_10	Cell_116	mad1_endog	4	10.8112	SX411	mad1endog_mad1GFPexog
SX411_TR1_211014	211015_SX411_TR1_slide03_10	Cell_117	mad1_endog	3	10.233	SX411	mad1endog_mad1GFPexog
SX411_TR1_211014	211015_SX411_TR1_slide03_10	Cell_118	mad1_endog	3	13.1571	SX411	mad1endog_mad1GFPexog
SX411_TR1_211014	211015_SX411_TR1_slide03_10	Cell_119	mad1_endog	5	11.4262	SX411	mad1endog_mad1GFPexog
SX411_TR1_211014	211015_SX411_TR1_slide03_10	Cell_12	mad1_endog	2	8.23857	SX411	mad1endog_mad1GFPexog
SX411_TR1_211014	211015_SX411_TR1_slide03_10	Cell_120	mad1_endog	2	9.35683	SX411	mad1endog_mad1GFPexog
SX411_TR1_211014	211015_SX411_TR1_slide03_10	Cell_121	mad1_endog	3	13.0737	SX411	mad1endog_mad1GFPexog
SX411_TR1_211014	211015_SX411_TR1_slide03_10	Cell_122	mad1_endog	1	7.27833	SX411	mad1endog_mad1GFPexog
SX411_TR1_211014	211015_SX411_TR1_slide03_10	Cell_124	mad1_endog	1	7.52045	SX411	mad1endog_mad1GFPexog
SX411_TR1_211014	211015_SX411_TR1_slide03_10	Cell_125	mad1_endog	2	8.93986	SX411	mad1endog_mad1GFPexog
SX411_TR1_211014	211015_SX411_TR1_slide03_10	Cell_126	mad1_endog	2	8.57979	SX411	mad1endog_mad1GFPexog
SX411_TR1_211014	211015_SX411_TR1_slide03_10	Cell_128	mad1_endog	1	7.37489	SX411	mad1endog_mad1GFPexog
SX411_TR1_211014	211015_SX411_TR1_slide03_10	Cell_129	mad1_endog	1	7.99394	SX411	mad1endog_mad1GFPexog
SX411_TR1_211014	211015_SX411_TR1_slide03_10	Cell_13	mad1_endog	4	7.39973	SX411	mad1endog_mad1GFPexog
SX411_TR1_211014	211015_SX411_TR1_slide03_10	Cell_130	mad1_endog	1	8.01986	SX411	mad1endog_mad1GFPexog
SX411_TR1_211014	211015_SX411_TR1_slide03_10	Cell_131	mad1_endog	4	9.44739	SX411	mad1endog_mad1GFPexog
SX411_TR1_211014	211015_SX411_TR1_slide03_10	Cell_132	mad1_endog	1	10.101	SX411	mad1endog_mad1GFPexog
SX411_TR1_211014	211015_SX411_TR1_slide03_10	Cell_133	mad1_endog	2	8.80787	SX411	mad1endog_mad1GFPexog
SX411_TR1_211014	211015_SX411_TR1_slide03_10	Cell_134	mad1_endog	3	8.81975	SX411	mad1endog_mad1GFPexog
SX411_TR1_211014	211015_SX411_TR1_slide03_10	Cell_135	mad1_endog	1	7.68669	SX411	mad1endog_mad1GFPexog
SX411_TR1_211014	211015_SX411_TR1_slide03_10	Cell_136	mad1_endog	1	8.06159	SX411	mad1endog_mad1GFPexog
SX411_TR1_211014	211015_SX411_TR1_slide03_10	Cell_137	mad1_endog	2	11.029	SX411	mad1endog_mad1GFPexog
SX411_TR1_211014	211015_SX411_TR1_slide03_10	Cell_138	mad1_endog	1	10.4786	SX411	mad1endog_mad1GFPexog
SX411_TR1_211014	211015_SX411_TR1_slide03_10	Cell_139	mad1_endog	2	10.2578	SX411	mad1endog_mad1GFPexog
SX411_TR1_211014	211015_SX411_TR1_slide03_10	Cell_14	mad1_endog	2	8.19	SX411	mad1endog_mad1GFPexog
SX411_TR1_211014	211015_SX411_TR1_slide03_10	Cell_140	mad1_endog	3	10.0657	SX411	mad1endog_mad1GFPexog
SX411_TR1_211014	211015_SX411_TR1_slide03_10	Cell_141	mad1_endog	1	7.55496	SX411	mad1endog_mad1GFPexog
SX411_TR1_211014	211015_SX411_TR1_slide03_10	Cell_142	mad1_endog	2	7.852	SX411	mad1endog_mad1GFPexog
SX411_TR1_211014	211015_SX411_TR1_slide03_10	Cell_143	mad1_endog	3	10.6816	SX411	mad1endog_mad1GFPexog
SX411_TR1_211014	211015_SX411_TR1_slide03_10	Cell_144	mad1_endog	2	6.71352	SX411	mad1endog_mad1GFPexog
SX411_TR1_211014	211015_SX411_TR1_slide03_10	Cell_146	mad1_endog	4	8.34558	SX411	mad1endog_mad1GFPexog
SX411_TR1_211014	211015_SX411_TR1_slide03_10	Cell_147	mad1_endog	4	10.0767	SX411	mad1endog_mad1GFPexog
SX411_TR1_211014	211015_SX411_TR1_slide03_10	Cell_149	mad1_endog	3	8.52999	SX411	mad1endog_mad1GFPexog
SX411_TR1_211014	211015_SX411_TR1_slide03_10	Cell_15	mad1_endog	1	8.68087	SX411	mad1endog_mad1GFPexog
SX411_TR1_211014	211015_SX411_TR1_slide03_10	Cell_150	mad1_endog	1	6.25082	SX411	mad1endog_mad1GFPexog
SX411_TR1_211014	211015_SX411_TR1_slide03_10	Cell_151	mad1_endog	1	6.80561	SX411	mad1endog_mad1GFPexog
SX411_TR1_211014	211015_SX411_TR1_slide03_10	Cell_152	mad1_endog	1	7.71241	SX411	mad1endog_mad1GFPexog
SX411_TR1_211014	211015_SX411_TR1_slide03_10	Cell_153	mad1_endog	3	8.78439	SX411	mad1endog_mad1GFPexog
SX411_TR1_211014	211015_SX411_TR1_slide03_10	Cell_154	mad1_endog	1	8.48461	SX411	mad1endog_mad1GFPexog
SX411_TR1_211014	211015_SX411_TR1_slide03_10	Cell_155	mad1_endog	2	9.74393	SX411	mad1endog_mad1GFPexog
SX411_TR1_211014	211015_SX411_TR1_slide03_10	Cell_156	mad1_endog	1	8.99841	SX411	mad1endog_mad1GFPexog
SX411_TR1_211014	211015_SX411_TR1_slide03_10	Cell_16	mad1_endog	2	9.95929	SX411	mad1endog_mad1GFPexog
SX411_TR1_211014	211015_SX411_TR1_slide03_10	Cell_161	mad1_endog	2	10.6828	SX411	mad1endog_mad1GFPexog
SX411_TR1_211014	211015_SX411_TR1_slide03_10	Cell_162	mad1_endog	1	7.82298	SX411	mad1endog_mad1GFPexog
SX411_TR1_211014	211015_SX411_TR1_slide03_10	Cell_17	mad1_endog	1	8.72804	SX411	mad1endog_mad1GFPexog
SX411_TR1_211014	211015_SX411_TR1_slide03_10	Cell_18	mad1_endog	2	9.17128	SX411	mad1endog_mad1GFPexog
SX411_TR1_211014	211015_SX411_TR1_slide03_10	Cell_19	mad1_endog	2	10.3728	SX411	mad1endog_mad1GFPexog
SX411_TR1_211014	211015_SX411_TR1_slide03_10	Cell_21	mad1_endog	2	10.3007	SX411	mad1endog_mad1GFPexog
SX411_TR1_211014	211015_SX411_TR1_slide03_10	Cell_22	mad1_endog	4	10.8461	SX411	mad1endog_mad1GFPexog
SX411_TR1_211014	211015_SX411_TR1_slide03_10	Cell_23	mad1_endog	2	7.19418	SX411	mad1endog_mad1GFPexog
SX411_TR1_211014	211015_SX411_TR1_slide03_10	Cell_24	mad1_endog	2	9.60411	SX411	mad1endog_mad1GFPexog
SX411_TR1_211014	211015_SX411_TR1_slide03_10	Cell_25	mad1_endog	2	7.62268	SX411	mad1endog_mad1GFPexog
SX411_TR1_211014	211015_SX411_TR1_slide03_10	Cell_26	mad1_endog	1	6.70117	SX411	mad1endog_mad1GFPexog
SX411_TR1_211014	211015_SX411_TR1_slide03_10	Cell_28	mad1_endog	1	8.94304	SX411	mad1endog_mad1GFPexog
SX411_TR1_211014	211015_SX411_TR1_slide03_10	Cell_30	mad1_endog	1	6.11575	SX411	mad1endog_mad1GFPexog
SX411_TR1_211014	211015_SX411_TR1_slide03_10	Cell_31	mad1_endog	3	12.372	SX411	mad1endog_mad1GFPexog
SX411_TR1_211014	211015_SX411_TR1_slide03_10	Cell_32	mad1_endog	3	7.55632	SX411	mad1endog_mad1GFPexog
SX411_TR1_211014	211015_SX411_TR1_slide03_10	Cell_33	mad1_endog	2	7.80217	SX411	mad1endog_mad1GFPexog
SX411_TR1_211014	211015_SX411_TR1_slide03_10	Cell_34	mad1_endog	2	7.53776	SX411	mad1endog_mad1GFPexog
SX411_TR1_211014	211015_SX411_TR1_slide03_10	Cell_35	mad1_endog	2	10.1439	SX411	mad1endog_mad1GFPexog
SX411_TR1_211014	211015_SX411_TR1_slide03_10	Cell_37	mad1_endog	2	8.1376	SX411	mad1endog_mad1GFPexog
SX411_TR1_211014	211015_SX411_TR1_slide03_10	Cell_38	mad1_endog	3	9.82573	SX411	mad1endog_mad1GFPexog
SX411_TR1_211014	211015_SX411_TR1_slide03_10	Cell_39	mad1_endog	2	7.29482	SX411	mad1endog_mad1GFPexog
SX411_TR1_211014	211015_SX411_TR1_slide03_10	Cell_41	mad1_endog	1	10.8266	SX411	mad1endog_mad1GFPexog
SX411_TR1_211014	211015_SX411_TR1_slide03_10	Cell_42	mad1_endog	1	6.98621	SX411	mad1endog_mad1GFPexog
SX411_TR1_211014	211015_SX411_TR1_slide03_10	Cell_43	mad1_endog	1	9.03058	SX411	mad1endog_mad1GFPexog
SX411_TR1_211014	211015_SX411_TR1_slide03_10	Cell_44	mad1_endog	1	7.99355	SX411	mad1endog_mad1GFPexog
SX411_TR1_211014	211015_SX411_TR1_slide03_10	Cell_45	mad1_endog	2	8.07283	SX411	mad1endog_mad1GFPexog
SX411_TR1_211014	211015_SX411_TR1_slide03_10	Cell_46	mad1_endog	3	10.9927	SX411	mad1endog_mad1GFPexog
SX411_TR1_211014	211015_SX411_TR1_slide03_10	Cell_47	mad1_endog	1	10.2471	SX411	mad1endog_mad1GFPexog
SX411_TR1_211014	211015_SX411_TR1_slide03_10	Cell_49	mad1_endog	1	7.67419	SX411	mad1endog_mad1GFPexog
SX411_TR1_211014	211015_SX411_TR1_slide03_10	Cell_52	mad1_endog	2	8.56625	SX411	mad1endog_mad1GFPexog
SX411_TR1_211014	211015_SX411_TR1_slide03_10	Cell_54	mad1_endog	2	10.3141	SX411	mad1endog_mad1GFPexog
SX411_TR1_211014	211015_SX411_TR1_slide03_10	Cell_56	mad1_endog	2	9.57484	SX411	mad1endog_mad1GFPexog
SX411_TR1_211014	211015_SX411_TR1_slide03_10	Cell_57	mad1_endog	2	7.4918	SX411	mad1endog_mad1GFPexog
SX411_TR1_211014	211015_SX411_TR1_slide03_10	Cell_58	mad1_endog	2	6.84833	SX411	mad1endog_mad1GFPexog
SX411_TR1_211014	211015_SX411_TR1_slide03_10	Cell_59	mad1_endog	2	9.58542	SX411	mad1endog_mad1GFPexog
SX411_TR1_211014	211015_SX411_TR1_slide03_10	Cell_60	mad1_endog	1	7.3393	SX411	mad1endog_mad1GFPexog
SX411_TR1_211014	211015_SX411_TR1_slide03_10	Cell_61	mad1_endog	2	8.75281	SX411	mad1endog_mad1GFPexog
SX411_TR1_211014	211015_SX411_TR1_slide03_10	Cell_64	mad1_endog	3	12.1508	SX411	mad1endog_mad1GFPexog
SX411_TR1_211014	211015_SX411_TR1_slide03_10	Cell_65	mad1_endog	4	7.15095	SX411	mad1endog_mad1GFPexog
SX411_TR1_211014	211015_SX411_TR1_slide03_10	Cell_66	mad1_endog	3	11.1879	SX411	mad1endog_mad1GFPexog
SX411_TR1_211014	211015_SX411_TR1_slide03_10	Cell_67	mad1_endog	3	9.81872	SX411	mad1endog_mad1GFPexog
SX411_TR1_211014	211015_SX411_TR1_slide03_10	Cell_7	mad1_endog	2	9.66094	SX411	mad1endog_mad1GFPexog
SX411_TR1_211014	211015_SX411_TR1_slide03_10	Cell_70	mad1_endog	1	8.41104	SX411	mad1endog_mad1GFPexog
SX411_TR1_211014	211015_SX411_TR1_slide03_10	Cell_71	mad1_endog	1	7.06374	SX411	mad1endog_mad1GFPexog
SX411_TR1_211014	211015_SX411_TR1_slide03_10	Cell_72	mad1_endog	2	6.36609	SX411	mad1endog_mad1GFPexog
SX411_TR1_211014	211015_SX411_TR1_slide03_10	Cell_74	mad1_endog	2	8.66702	SX411	mad1endog_mad1GFPexog
SX411_TR1_211014	211015_SX411_TR1_slide03_10	Cell_75	mad1_endog	1	7.45909	SX411	mad1endog_mad1GFPexog
SX411_TR1_211014	211015_SX411_TR1_slide03_10	Cell_76	mad1_endog	3	8.92476	SX411	mad1endog_mad1GFPexog
SX411_TR1_211014	211015_SX411_TR1_slide03_10	Cell_77	mad1_endog	2	7.41303	SX411	mad1endog_mad1GFPexog
SX411_TR1_211014	211015_SX411_TR1_slide03_10	Cell_78	mad1_endog	2	12.0643	SX411	mad1endog_mad1GFPexog
SX411_TR1_211014	211015_SX411_TR1_slide03_10	Cell_79	mad1_endog	1	7.62968	SX411	mad1endog_mad1GFPexog
SX411_TR1_211014	211015_SX411_TR1_slide03_10	Cell_8	mad1_endog	2	7.16991	SX411	mad1endog_mad1GFPexog
SX411_TR1_211014	211015_SX411_TR1_slide03_10	Cell_80	mad1_endog	3	10.3874	SX411	mad1endog_mad1GFPexog
SX411_TR1_211014	211015_SX411_TR1_slide03_10	Cell_81	mad1_endog	2	10.1925	SX411	mad1endog_mad1GFPexog
SX411_TR1_211014	211015_SX411_TR1_slide03_10	Cell_82	mad1_endog	2	7.9698	SX411	mad1endog_mad1GFPexog
SX411_TR1_211014	211015_SX411_TR1_slide03_10	Cell_83	mad1_endog	1	6.85752	SX411	mad1endog_mad1GFPexog
SX411_TR1_211014	211015_SX411_TR1_slide03_10	Cell_85	mad1_endog	1	6.71543	SX411	mad1endog_mad1GFPexog
SX411_TR1_211014	211015_SX411_TR1_slide03_10	Cell_86	mad1_endog	3	11.349	SX411	mad1endog_mad1GFPexog
SX411_TR1_211014	211015_SX411_TR1_slide03_10	Cell_87	mad1_endog	3	10.3874	SX411	mad1endog_mad1GFPexog
SX411_TR1_211014	211015_SX411_TR1_slide03_10	Cell_88	mad1_endog	2	7.07814	SX411	mad1endog_mad1GFPexog
SX411_TR1_211014	211015_SX411_TR1_slide03_10	Cell_89	mad1_endog	1	6.36297	SX411	mad1endog_mad1GFPexog
SX411_TR1_211014	211015_SX411_TR1_slide03_10	Cell_90	mad1_endog	3	9.23452	SX411	mad1endog_mad1GFPexog
SX411_TR1_211014	211015_SX411_TR1_slide03_10	Cell_91	mad1_endog	3	11.1139	SX411	mad1endog_mad1GFPexog
SX411_TR1_211014	211015_SX411_TR1_slide03_10	Cell_92	mad1_endog	1	10.5972	SX411	mad1endog_mad1GFPexog
SX411_TR1_211014	211015_SX411_TR1_slide03_10	Cell_93	mad1_endog	1	9.6132	SX411	mad1endog_mad1GFPexog
SX411_TR1_211014	211015_SX411_TR1_slide03_10	Cell_94	mad1_endog	5	12.3132	SX411	mad1endog_mad1GFPexog
SX411_TR1_211014	211015_SX411_TR1_slide03_10	Cell_95	mad1_endog	1	8.3646	SX411	mad1endog_mad1GFPexog
SX411_TR1_211014	211015_SX411_TR1_slide03_10	Cell_97	mad1_endog	2	9.44739	SX411	mad1endog_mad1GFPexog
SX411_TR1_211014	211015_SX411_TR1_slide03_10	Cell_99	mad1_endog	2	10.7585	SX411	mad1endog_mad1GFPexog
SX411_TR1_211014	211015_SX411_TR1_slide03_10	Cell_10	mad1WTymEGFP_exog	6	8.91662	SX411	mad1endog_mad1GFPexog
SX411_TR1_211014	211015_SX411_TR1_slide03_10	Cell_100	mad1WTymEGFP_exog	1	7.19984	SX411	mad1endog_mad1GFPexog
SX411_TR1_211014	211015_SX411_TR1_slide03_10	Cell_101	mad1WTymEGFP_exog	4	10.5753	SX411	mad1endog_mad1GFPexog
SX411_TR1_211014	211015_SX411_TR1_slide03_10	Cell_102	mad1WTymEGFP_exog	7	8.80539	SX411	mad1endog_mad1GFPexog
SX411_TR1_211014	211015_SX411_TR1_slide03_10	Cell_103	mad1WTymEGFP_exog	2	6.97653	SX411	mad1endog_mad1GFPexog
SX411_TR1_211014	211015_SX411_TR1_slide03_10	Cell_104	mad1WTymEGFP_exog	4	8.74393	SX411	mad1endog_mad1GFPexog
SX411_TR1_211014	211015_SX411_TR1_slide03_10	Cell_105	mad1WTymEGFP_exog	5	11.7941	SX411	mad1endog_mad1GFPexog
SX411_TR1_211014	211015_SX411_TR1_slide03_10	Cell_106	mad1WTymEGFP_exog	4	8.74893	SX411	mad1endog_mad1GFPexog
SX411_TR1_211014	211015_SX411_TR1_slide03_10	Cell_107	mad1WTymEGFP_exog	2	11.3342	SX411	mad1endog_mad1GFPexog
SX411_TR1_211014	211015_SX411_TR1_slide03_10	Cell_108	mad1WTymEGFP_exog	3	8.80078	SX411	mad1endog_mad1GFPexog
SX411_TR1_211014	211015_SX411_TR1_slide03_10	Cell_109	mad1WTymEGFP_exog	2	6.78603	SX411	mad1endog_mad1GFPexog
SX411_TR1_211014	211015_SX411_TR1_slide03_10	Cell_11	mad1WTymEGFP_exog	4	9.27952	SX411	mad1endog_mad1GFPexog
SX411_TR1_211014	211015_SX411_TR1_slide03_10	Cell_112	mad1WTymEGFP_exog	4	9.66056	SX411	mad1endog_mad1GFPexog
SX411_TR1_211014	211015_SX411_TR1_slide03_10	Cell_113	mad1WTymEGFP_exog	3	9.43858	SX411	mad1endog_mad1GFPexog
SX411_TR1_211014	211015_SX411_TR1_slide03_10	Cell_115	mad1WTymEGFP_exog	7	11.9961	SX411	mad1endog_mad1GFPexog
SX411_TR1_211014	211015_SX411_TR1_slide03_10	Cell_116	mad1WTymEGFP_exog	4	10.8112	SX411	mad1endog_mad1GFPexog
SX411_TR1_211014	211015_SX411_TR1_slide03_10	Cell_117	mad1WTymEGFP_exog	2	10.233	SX411	mad1endog_mad1GFPexog
SX411_TR1_211014	211015_SX411_TR1_slide03_10	Cell_118	mad1WTymEGFP_exog	6	13.1571	SX411	mad1endog_mad1GFPexog
SX411_TR1_211014	211015_SX411_TR1_slide03_10	Cell_119	mad1WTymEGFP_exog	4	11.4262	SX411	mad1endog_mad1GFPexog
SX411_TR1_211014	211015_SX411_TR1_slide03_10	Cell_12	mad1WTymEGFP_exog	2	8.23857	SX411	mad1endog_mad1GFPexog
SX411_TR1_211014	211015_SX411_TR1_slide03_10	Cell_120	mad1WTymEGFP_exog	4	9.35683	SX411	mad1endog_mad1GFPexog
SX411_TR1_211014	211015_SX411_TR1_slide03_10	Cell_121	mad1WTymEGFP_exog	3	13.0737	SX411	mad1endog_mad1GFPexog
SX411_TR1_211014	211015_SX411_TR1_slide03_10	Cell_122	mad1WTymEGFP_exog	3	7.27833	SX411	mad1endog_mad1GFPexog
SX411_TR1_211014	211015_SX411_TR1_slide03_10	Cell_123	mad1WTymEGFP_exog	2	7.46313	SX411	mad1endog_mad1GFPexog
SX411_TR1_211014	211015_SX411_TR1_slide03_10	Cell_124	mad1WTymEGFP_exog	5	7.52045	SX411	mad1endog_mad1GFPexog
SX411_TR1_211014	211015_SX411_TR1_slide03_10	Cell_125	mad1WTymEGFP_exog	5	8.93986	SX411	mad1endog_mad1GFPexog
SX411_TR1_211014	211015_SX411_TR1_slide03_10	Cell_126	mad1WTymEGFP_exog	5	8.57979	SX411	mad1endog_mad1GFPexog
SX411_TR1_211014	211015_SX411_TR1_slide03_10	Cell_128	mad1WTymEGFP_exog	2	7.37489	SX411	mad1endog_mad1GFPexog
SX411_TR1_211014	211015_SX411_TR1_slide03_10	Cell_129	mad1WTymEGFP_exog	5	7.99394	SX411	mad1endog_mad1GFPexog
SX411_TR1_211014	211015_SX411_TR1_slide03_10	Cell_13	mad1WTymEGFP_exog	3	7.39973	SX411	mad1endog_mad1GFPexog
SX411_TR1_211014	211015_SX411_TR1_slide03_10	Cell_130	mad1WTymEGFP_exog	4	8.01986	SX411	mad1endog_mad1GFPexog
SX411_TR1_211014	211015_SX411_TR1_slide03_10	Cell_131	mad1WTymEGFP_exog	4	9.44739	SX411	mad1endog_mad1GFPexog
SX411_TR1_211014	211015_SX411_TR1_slide03_10	Cell_132	mad1WTymEGFP_exog	5	10.101	SX411	mad1endog_mad1GFPexog
SX411_TR1_211014	211015_SX411_TR1_slide03_10	Cell_133	mad1WTymEGFP_exog	2	8.80787	SX411	mad1endog_mad1GFPexog
SX411_TR1_211014	211015_SX411_TR1_slide03_10	Cell_134	mad1WTymEGFP_exog	7	8.81975	SX411	mad1endog_mad1GFPexog
SX411_TR1_211014	211015_SX411_TR1_slide03_10	Cell_135	mad1WTymEGFP_exog	2	7.68669	SX411	mad1endog_mad1GFPexog
SX411_TR1_211014	211015_SX411_TR1_slide03_10	Cell_136	mad1WTymEGFP_exog	5	8.06159	SX411	mad1endog_mad1GFPexog
SX411_TR1_211014	211015_SX411_TR1_slide03_10	Cell_137	mad1WTymEGFP_exog	5	11.029	SX411	mad1endog_mad1GFPexog
SX411_TR1_211014	211015_SX411_TR1_slide03_10	Cell_138	mad1WTymEGFP_exog	3	10.4786	SX411	mad1endog_mad1GFPexog
SX411_TR1_211014	211015_SX411_TR1_slide03_10	Cell_139	mad1WTymEGFP_exog	5	10.2578	SX411	mad1endog_mad1GFPexog
SX411_TR1_211014	211015_SX411_TR1_slide03_10	Cell_14	mad1WTymEGFP_exog	2	8.19	SX411	mad1endog_mad1GFPexog
SX411_TR1_211014	211015_SX411_TR1_slide03_10	Cell_140	mad1WTymEGFP_exog	2	10.0657	SX411	mad1endog_mad1GFPexog
SX411_TR1_211014	211015_SX411_TR1_slide03_10	Cell_141	mad1WTymEGFP_exog	2	7.55496	SX411	mad1endog_mad1GFPexog
SX411_TR1_211014	211015_SX411_TR1_slide03_10	Cell_142	mad1WTymEGFP_exog	3	7.852	SX411	mad1endog_mad1GFPexog
SX411_TR1_211014	211015_SX411_TR1_slide03_10	Cell_143	mad1WTymEGFP_exog	4	10.6816	SX411	mad1endog_mad1GFPexog
SX411_TR1_211014	211015_SX411_TR1_slide03_10	Cell_144	mad1WTymEGFP_exog	3	6.71352	SX411	mad1endog_mad1GFPexog
SX411_TR1_211014	211015_SX411_TR1_slide03_10	Cell_145	mad1WTymEGFP_exog	2	7.23815	SX411	mad1endog_mad1GFPexog
SX411_TR1_211014	211015_SX411_TR1_slide03_10	Cell_146	mad1WTymEGFP_exog	3	8.34558	SX411	mad1endog_mad1GFPexog
SX411_TR1_211014	211015_SX411_TR1_slide03_10	Cell_147	mad1WTymEGFP_exog	5	10.0767	SX411	mad1endog_mad1GFPexog
SX411_TR1_211014	211015_SX411_TR1_slide03_10	Cell_148	mad1WTymEGFP_exog	6	9.71829	SX411	mad1endog_mad1GFPexog
SX411_TR1_211014	211015_SX411_TR1_slide03_10	Cell_149	mad1WTymEGFP_exog	3	8.52999	SX411	mad1endog_mad1GFPexog
SX411_TR1_211014	211015_SX411_TR1_slide03_10	Cell_15	mad1WTymEGFP_exog	3	8.68087	SX411	mad1endog_mad1GFPexog
SX411_TR1_211014	211015_SX411_TR1_slide03_10	Cell_150	mad1WTymEGFP_exog	2	6.25082	SX411	mad1endog_mad1GFPexog
SX411_TR1_211014	211015_SX411_TR1_slide03_10	Cell_151	mad1WTymEGFP_exog	3	6.80561	SX411	mad1endog_mad1GFPexog
SX411_TR1_211014	211015_SX411_TR1_slide03_10	Cell_152	mad1WTymEGFP_exog	4	7.71241	SX411	mad1endog_mad1GFPexog
SX411_TR1_211014	211015_SX411_TR1_slide03_10	Cell_153	mad1WTymEGFP_exog	4	8.78439	SX411	mad1endog_mad1GFPexog
SX411_TR1_211014	211015_SX411_TR1_slide03_10	Cell_154	mad1WTymEGFP_exog	1	8.48461	SX411	mad1endog_mad1GFPexog
SX411_TR1_211014	211015_SX411_TR1_slide03_10	Cell_155	mad1WTymEGFP_exog	4	9.74393	SX411	mad1endog_mad1GFPexog
SX411_TR1_211014	211015_SX411_TR1_slide03_10	Cell_156	mad1WTymEGFP_exog	8	8.99841	SX411	mad1endog_mad1GFPexog
SX411_TR1_211014	211015_SX411_TR1_slide03_10	Cell_16	mad1WTymEGFP_exog	6	9.95929	SX411	mad1endog_mad1GFPexog
SX411_TR1_211014	211015_SX411_TR1_slide03_10	Cell_160	mad1WTymEGFP_exog	1	10.3643	SX411	mad1endog_mad1GFPexog
SX411_TR1_211014	211015_SX411_TR1_slide03_10	Cell_161	mad1WTymEGFP_exog	5	10.6828	SX411	mad1endog_mad1GFPexog
SX411_TR1_211014	211015_SX411_TR1_slide03_10	Cell_162	mad1WTymEGFP_exog	3	7.82298	SX411	mad1endog_mad1GFPexog
SX411_TR1_211014	211015_SX411_TR1_slide03_10	Cell_17	mad1WTymEGFP_exog	4	8.72804	SX411	mad1endog_mad1GFPexog
SX411_TR1_211014	211015_SX411_TR1_slide03_10	Cell_18	mad1WTymEGFP_exog	5	9.17128	SX411	mad1endog_mad1GFPexog
SX411_TR1_211014	211015_SX411_TR1_slide03_10	Cell_19	mad1WTymEGFP_exog	4	10.3728	SX411	mad1endog_mad1GFPexog
SX411_TR1_211014	211015_SX411_TR1_slide03_10	Cell_21	mad1WTymEGFP_exog	2	10.3007	SX411	mad1endog_mad1GFPexog
SX411_TR1_211014	211015_SX411_TR1_slide03_10	Cell_22	mad1WTymEGFP_exog	8	10.8461	SX411	mad1endog_mad1GFPexog
SX411_TR1_211014	211015_SX411_TR1_slide03_10	Cell_23	mad1WTymEGFP_exog	2	7.19418	SX411	mad1endog_mad1GFPexog
SX411_TR1_211014	211015_SX411_TR1_slide03_10	Cell_24	mad1WTymEGFP_exog	6	9.60411	SX411	mad1endog_mad1GFPexog
SX411_TR1_211014	211015_SX411_TR1_slide03_10	Cell_25	mad1WTymEGFP_exog	2	7.62268	SX411	mad1endog_mad1GFPexog
SX411_TR1_211014	211015_SX411_TR1_slide03_10	Cell_26	mad1WTymEGFP_exog	2	6.70117	SX411	mad1endog_mad1GFPexog
SX411_TR1_211014	211015_SX411_TR1_slide03_10	Cell_27	mad1WTymEGFP_exog	1	6.74514	SX411	mad1endog_mad1GFPexog
SX411_TR1_211014	211015_SX411_TR1_slide03_10	Cell_28	mad1WTymEGFP_exog	4	8.94304	SX411	mad1endog_mad1GFPexog
SX411_TR1_211014	211015_SX411_TR1_slide03_10	Cell_30	mad1WTymEGFP_exog	3	6.11575	SX411	mad1endog_mad1GFPexog
SX411_TR1_211014	211015_SX411_TR1_slide03_10	Cell_31	mad1WTymEGFP_exog	3	12.372	SX411	mad1endog_mad1GFPexog
SX411_TR1_211014	211015_SX411_TR1_slide03_10	Cell_32	mad1WTymEGFP_exog	4	7.55632	SX411	mad1endog_mad1GFPexog
SX411_TR1_211014	211015_SX411_TR1_slide03_10	Cell_33	mad1WTymEGFP_exog	2	7.80217	SX411	mad1endog_mad1GFPexog
SX411_TR1_211014	211015_SX411_TR1_slide03_10	Cell_35	mad1WTymEGFP_exog	5	10.1439	SX411	mad1endog_mad1GFPexog
SX411_TR1_211014	211015_SX411_TR1_slide03_10	Cell_36	mad1WTymEGFP_exog	3	6.37763	SX411	mad1endog_mad1GFPexog
SX411_TR1_211014	211015_SX411_TR1_slide03_10	Cell_37	mad1WTymEGFP_exog	3	8.1376	SX411	mad1endog_mad1GFPexog
SX411_TR1_211014	211015_SX411_TR1_slide03_10	Cell_38	mad1WTymEGFP_exog	7	9.82573	SX411	mad1endog_mad1GFPexog
SX411_TR1_211014	211015_SX411_TR1_slide03_10	Cell_39	mad1WTymEGFP_exog	2	7.29482	SX411	mad1endog_mad1GFPexog
SX411_TR1_211014	211015_SX411_TR1_slide03_10	Cell_40	mad1WTymEGFP_exog	4	7.18934	SX411	mad1endog_mad1GFPexog
SX411_TR1_211014	211015_SX411_TR1_slide03_10	Cell_41	mad1WTymEGFP_exog	5	10.8266	SX411	mad1endog_mad1GFPexog
SX411_TR1_211014	211015_SX411_TR1_slide03_10	Cell_42	mad1WTymEGFP_exog	5	6.98621	SX411	mad1endog_mad1GFPexog
SX411_TR1_211014	211015_SX411_TR1_slide03_10	Cell_43	mad1WTymEGFP_exog	2	9.03058	SX411	mad1endog_mad1GFPexog
SX411_TR1_211014	211015_SX411_TR1_slide03_10	Cell_44	mad1WTymEGFP_exog	2	7.99355	SX411	mad1endog_mad1GFPexog
SX411_TR1_211014	211015_SX411_TR1_slide03_10	Cell_45	mad1WTymEGFP_exog	4	8.07283	SX411	mad1endog_mad1GFPexog
SX411_TR1_211014	211015_SX411_TR1_slide03_10	Cell_46	mad1WTymEGFP_exog	5	10.9927	SX411	mad1endog_mad1GFPexog
SX411_TR1_211014	211015_SX411_TR1_slide03_10	Cell_47	mad1WTymEGFP_exog	3	10.2471	SX411	mad1endog_mad1GFPexog
SX411_TR1_211014	211015_SX411_TR1_slide03_10	Cell_49	mad1WTymEGFP_exog	4	7.67419	SX411	mad1endog_mad1GFPexog
SX411_TR1_211014	211015_SX411_TR1_slide03_10	Cell_5	mad1WTymEGFP_exog	3	8.65775	SX411	mad1endog_mad1GFPexog
SX411_TR1_211014	211015_SX411_TR1_slide03_10	Cell_50	mad1WTymEGFP_exog	3	7.6912	SX411	mad1endog_mad1GFPexog
SX411_TR1_211014	211015_SX411_TR1_slide03_10	Cell_52	mad1WTymEGFP_exog	4	8.56625	SX411	mad1endog_mad1GFPexog
SX411_TR1_211014	211015_SX411_TR1_slide03_10	Cell_53	mad1WTymEGFP_exog	4	8.53762	SX411	mad1endog_mad1GFPexog
SX411_TR1_211014	211015_SX411_TR1_slide03_10	Cell_54	mad1WTymEGFP_exog	2	10.3141	SX411	mad1endog_mad1GFPexog
SX411_TR1_211014	211015_SX411_TR1_slide03_10	Cell_56	mad1WTymEGFP_exog	3	9.57484	SX411	mad1endog_mad1GFPexog
SX411_TR1_211014	211015_SX411_TR1_slide03_10	Cell_57	mad1WTymEGFP_exog	4	7.4918	SX411	mad1endog_mad1GFPexog
SX411_TR1_211014	211015_SX411_TR1_slide03_10	Cell_58	mad1WTymEGFP_exog	4	6.84833	SX411	mad1endog_mad1GFPexog
SX411_TR1_211014	211015_SX411_TR1_slide03_10	Cell_59	mad1WTymEGFP_exog	4	9.58542	SX411	mad1endog_mad1GFPexog
SX411_TR1_211014	211015_SX411_TR1_slide03_10	Cell_6	mad1WTymEGFP_exog	3	6.88088	SX411	mad1endog_mad1GFPexog
SX411_TR1_211014	211015_SX411_TR1_slide03_10	Cell_60	mad1WTymEGFP_exog	3	7.3393	SX411	mad1endog_mad1GFPexog
SX411_TR1_211014	211015_SX411_TR1_slide03_10	Cell_61	mad1WTymEGFP_exog	2	8.75281	SX411	mad1endog_mad1GFPexog
SX411_TR1_211014	211015_SX411_TR1_slide03_10	Cell_64	mad1WTymEGFP_exog	7	12.1508	SX411	mad1endog_mad1GFPexog
SX411_TR1_211014	211015_SX411_TR1_slide03_10	Cell_65	mad1WTymEGFP_exog	3	7.15095	SX411	mad1endog_mad1GFPexog
SX411_TR1_211014	211015_SX411_TR1_slide03_10	Cell_66	mad1WTymEGFP_exog	3	11.1879	SX411	mad1endog_mad1GFPexog
SX411_TR1_211014	211015_SX411_TR1_slide03_10	Cell_67	mad1WTymEGFP_exog	4	9.81872	SX411	mad1endog_mad1GFPexog
SX411_TR1_211014	211015_SX411_TR1_slide03_10	Cell_68	mad1WTymEGFP_exog	3	7.1697	SX411	mad1endog_mad1GFPexog
SX411_TR1_211014	211015_SX411_TR1_slide03_10	Cell_7	mad1WTymEGFP_exog	2	9.66094	SX411	mad1endog_mad1GFPexog
SX411_TR1_211014	211015_SX411_TR1_slide03_10	Cell_70	mad1WTymEGFP_exog	2	8.41104	SX411	mad1endog_mad1GFPexog
SX411_TR1_211014	211015_SX411_TR1_slide03_10	Cell_71	mad1WTymEGFP_exog	3	7.06374	SX411	mad1endog_mad1GFPexog
SX411_TR1_211014	211015_SX411_TR1_slide03_10	Cell_73	mad1WTymEGFP_exog	2	6.78309	SX411	mad1endog_mad1GFPexog
SX411_TR1_211014	211015_SX411_TR1_slide03_10	Cell_74	mad1WTymEGFP_exog	1	8.66702	SX411	mad1endog_mad1GFPexog
SX411_TR1_211014	211015_SX411_TR1_slide03_10	Cell_75	mad1WTymEGFP_exog	2	7.45909	SX411	mad1endog_mad1GFPexog
SX411_TR1_211014	211015_SX411_TR1_slide03_10	Cell_76	mad1WTymEGFP_exog	4	8.92476	SX411	mad1endog_mad1GFPexog
SX411_TR1_211014	211015_SX411_TR1_slide03_10	Cell_77	mad1WTymEGFP_exog	4	7.41303	SX411	mad1endog_mad1GFPexog
SX411_TR1_211014	211015_SX411_TR1_slide03_10	Cell_78	mad1WTymEGFP_exog	5	12.0643	SX411	mad1endog_mad1GFPexog
SX411_TR1_211014	211015_SX411_TR1_slide03_10	Cell_79	mad1WTymEGFP_exog	1	7.62968	SX411	mad1endog_mad1GFPexog
SX411_TR1_211014	211015_SX411_TR1_slide03_10	Cell_8	mad1WTymEGFP_exog	4	7.16991	SX411	mad1endog_mad1GFPexog
SX411_TR1_211014	211015_SX411_TR1_slide03_10	Cell_80	mad1WTymEGFP_exog	4	10.3874	SX411	mad1endog_mad1GFPexog
SX411_TR1_211014	211015_SX411_TR1_slide03_10	Cell_81	mad1WTymEGFP_exog	5	10.1925	SX411	mad1endog_mad1GFPexog
SX411_TR1_211014	211015_SX411_TR1_slide03_10	Cell_82	mad1WTymEGFP_exog	3	7.9698	SX411	mad1endog_mad1GFPexog
SX411_TR1_211014	211015_SX411_TR1_slide03_10	Cell_83	mad1WTymEGFP_exog	3	6.85752	SX411	mad1endog_mad1GFPexog
SX411_TR1_211014	211015_SX411_TR1_slide03_10	Cell_85	mad1WTymEGFP_exog	1	6.71543	SX411	mad1endog_mad1GFPexog
SX411_TR1_211014	211015_SX411_TR1_slide03_10	Cell_86	mad1WTymEGFP_exog	4	11.349	SX411	mad1endog_mad1GFPexog
SX411_TR1_211014	211015_SX411_TR1_slide03_10	Cell_87	mad1WTymEGFP_exog	3	10.3874	SX411	mad1endog_mad1GFPexog
SX411_TR1_211014	211015_SX411_TR1_slide03_10	Cell_88	mad1WTymEGFP_exog	3	7.07814	SX411	mad1endog_mad1GFPexog
SX411_TR1_211014	211015_SX411_TR1_slide03_10	Cell_89	mad1WTymEGFP_exog	1	6.36297	SX411	mad1endog_mad1GFPexog
SX411_TR1_211014	211015_SX411_TR1_slide03_10	Cell_90	mad1WTymEGFP_exog	4	9.23452	SX411	mad1endog_mad1GFPexog
SX411_TR1_211014	211015_SX411_TR1_slide03_10	Cell_91	mad1WTymEGFP_exog	9	11.1139	SX411	mad1endog_mad1GFPexog
SX411_TR1_211014	211015_SX411_TR1_slide03_10	Cell_92	mad1WTymEGFP_exog	3	10.5972	SX411	mad1endog_mad1GFPexog
SX411_TR1_211014	211015_SX411_TR1_slide03_10	Cell_93	mad1WTymEGFP_exog	4	9.6132	SX411	mad1endog_mad1GFPexog
SX411_TR1_211014	211015_SX411_TR1_slide03_10	Cell_94	mad1WTymEGFP_exog	4	12.3132	SX411	mad1endog_mad1GFPexog
SX411_TR1_211014	211015_SX411_TR1_slide03_10	Cell_95	mad1WTymEGFP_exog	1	8.3646	SX411	mad1endog_mad1GFPexog
SX411_TR1_211014	211015_SX411_TR1_slide03_10	Cell_97	mad1WTymEGFP_exog	4	9.44739	SX411	mad1endog_mad1GFPexog
SX411_TR1_211014	211015_SX411_TR1_slide03_10	Cell_98	mad1WTymEGFP_exog	4	7.52884	SX411	mad1endog_mad1GFPexog
SX411_TR1_211014	211015_SX411_TR1_slide03_10	Cell_99	mad1WTymEGFP_exog	6	10.7585	SX411	mad1endog_mad1GFPexog
SX411_TR1_211014	211017_SX411_TR1_slide04_08	Cell_10	mad1_endog	2	7.85072	SX411	mad1endog_mad1GFPexog
SX411_TR1_211014	211017_SX411_TR1_slide04_08	Cell_100	mad1_endog	1	6.93354	SX411	mad1endog_mad1GFPexog
SX411_TR1_211014	211017_SX411_TR1_slide04_08	Cell_101	mad1_endog	5	9.82178	SX411	mad1endog_mad1GFPexog
SX411_TR1_211014	211017_SX411_TR1_slide04_08	Cell_102	mad1_endog	2	10.4416	SX411	mad1endog_mad1GFPexog
SX411_TR1_211014	211017_SX411_TR1_slide04_08	Cell_103	mad1_endog	2	9.56066	SX411	mad1endog_mad1GFPexog
SX411_TR1_211014	211017_SX411_TR1_slide04_08	Cell_104	mad1_endog	2	6.22074	SX411	mad1endog_mad1GFPexog
SX411_TR1_211014	211017_SX411_TR1_slide04_08	Cell_105	mad1_endog	2	8.01881	SX411	mad1endog_mad1GFPexog
SX411_TR1_211014	211017_SX411_TR1_slide04_08	Cell_109	mad1_endog	2	10.6608	SX411	mad1endog_mad1GFPexog
SX411_TR1_211014	211017_SX411_TR1_slide04_08	Cell_110	mad1_endog	3	9.74493	SX411	mad1endog_mad1GFPexog
SX411_TR1_211014	211017_SX411_TR1_slide04_08	Cell_111	mad1_endog	1	9.78186	SX411	mad1endog_mad1GFPexog
SX411_TR1_211014	211017_SX411_TR1_slide04_08	Cell_113	mad1_endog	1	7.44099	SX411	mad1endog_mad1GFPexog
SX411_TR1_211014	211017_SX411_TR1_slide04_08	Cell_115	mad1_endog	1	8.07916	SX411	mad1endog_mad1GFPexog
SX411_TR1_211014	211017_SX411_TR1_slide04_08	Cell_116	mad1_endog	1	9.36466	SX411	mad1endog_mad1GFPexog
SX411_TR1_211014	211017_SX411_TR1_slide04_08	Cell_117	mad1_endog	3	9.72718	SX411	mad1endog_mad1GFPexog
SX411_TR1_211014	211017_SX411_TR1_slide04_08	Cell_118	mad1_endog	2	8.3094	SX411	mad1endog_mad1GFPexog
SX411_TR1_211014	211017_SX411_TR1_slide04_08	Cell_119	mad1_endog	2	6.72968	SX411	mad1endog_mad1GFPexog
SX411_TR1_211014	211017_SX411_TR1_slide04_08	Cell_12	mad1_endog	3	8.91939	SX411	mad1endog_mad1GFPexog
SX411_TR1_211014	211017_SX411_TR1_slide04_08	Cell_120	mad1_endog	2	9.05896	SX411	mad1endog_mad1GFPexog
SX411_TR1_211014	211017_SX411_TR1_slide04_08	Cell_121	mad1_endog	3	10.8928	SX411	mad1endog_mad1GFPexog
SX411_TR1_211014	211017_SX411_TR1_slide04_08	Cell_122	mad1_endog	2	7.69264	SX411	mad1endog_mad1GFPexog
SX411_TR1_211014	211017_SX411_TR1_slide04_08	Cell_123	mad1_endog	5	11.427	SX411	mad1endog_mad1GFPexog
SX411_TR1_211014	211017_SX411_TR1_slide04_08	Cell_124	mad1_endog	2	8.91597	SX411	mad1endog_mad1GFPexog
SX411_TR1_211014	211017_SX411_TR1_slide04_08	Cell_125	mad1_endog	2	9.9948	SX411	mad1endog_mad1GFPexog
SX411_TR1_211014	211017_SX411_TR1_slide04_08	Cell_127	mad1_endog	4	10.8825	SX411	mad1endog_mad1GFPexog
SX411_TR1_211014	211017_SX411_TR1_slide04_08	Cell_128	mad1_endog	2	11.0383	SX411	mad1endog_mad1GFPexog
SX411_TR1_211014	211017_SX411_TR1_slide04_08	Cell_129	mad1_endog	2	7.91484	SX411	mad1endog_mad1GFPexog
SX411_TR1_211014	211017_SX411_TR1_slide04_08	Cell_13	mad1_endog	2	9.95312	SX411	mad1endog_mad1GFPexog
SX411_TR1_211014	211017_SX411_TR1_slide04_08	Cell_130	mad1_endog	2	11.3635	SX411	mad1endog_mad1GFPexog
SX411_TR1_211014	211017_SX411_TR1_slide04_08	Cell_131	mad1_endog	3	10.0605	SX411	mad1endog_mad1GFPexog
SX411_TR1_211014	211017_SX411_TR1_slide04_08	Cell_132	mad1_endog	1	7.0175	SX411	mad1endog_mad1GFPexog
SX411_TR1_211014	211017_SX411_TR1_slide04_08	Cell_134	mad1_endog	3	8.6046	SX411	mad1endog_mad1GFPexog
SX411_TR1_211014	211017_SX411_TR1_slide04_08	Cell_135	mad1_endog	4	11.8528	SX411	mad1endog_mad1GFPexog
SX411_TR1_211014	211017_SX411_TR1_slide04_08	Cell_136	mad1_endog	1	5.98819	SX411	mad1endog_mad1GFPexog
SX411_TR1_211014	211017_SX411_TR1_slide04_08	Cell_137	mad1_endog	3	7.4707	SX411	mad1endog_mad1GFPexog
SX411_TR1_211014	211017_SX411_TR1_slide04_08	Cell_138	mad1_endog	3	9.50409	SX411	mad1endog_mad1GFPexog
SX411_TR1_211014	211017_SX411_TR1_slide04_08	Cell_14	mad1_endog	1	7.31994	SX411	mad1endog_mad1GFPexog
SX411_TR1_211014	211017_SX411_TR1_slide04_08	Cell_140	mad1_endog	3	7.75144	SX411	mad1endog_mad1GFPexog
SX411_TR1_211014	211017_SX411_TR1_slide04_08	Cell_141	mad1_endog	2	9.08281	SX411	mad1endog_mad1GFPexog
SX411_TR1_211014	211017_SX411_TR1_slide04_08	Cell_144	mad1_endog	3	9.43576	SX411	mad1endog_mad1GFPexog
SX411_TR1_211014	211017_SX411_TR1_slide04_08	Cell_145	mad1_endog	3	11.0945	SX411	mad1endog_mad1GFPexog
SX411_TR1_211014	211017_SX411_TR1_slide04_08	Cell_146	mad1_endog	2	10.6889	SX411	mad1endog_mad1GFPexog
SX411_TR1_211014	211017_SX411_TR1_slide04_08	Cell_147	mad1_endog	2	7.30845	SX411	mad1endog_mad1GFPexog
SX411_TR1_211014	211017_SX411_TR1_slide04_08	Cell_148	mad1_endog	2	7.84394	SX411	mad1endog_mad1GFPexog
SX411_TR1_211014	211017_SX411_TR1_slide04_08	Cell_149	mad1_endog	3	12.3252	SX411	mad1endog_mad1GFPexog
SX411_TR1_211014	211017_SX411_TR1_slide04_08	Cell_150	mad1_endog	4	11.4807	SX411	mad1endog_mad1GFPexog
SX411_TR1_211014	211017_SX411_TR1_slide04_08	Cell_151	mad1_endog	1	9.37854	SX411	mad1endog_mad1GFPexog
SX411_TR1_211014	211017_SX411_TR1_slide04_08	Cell_152	mad1_endog	1	9.59429	SX411	mad1endog_mad1GFPexog
SX411_TR1_211014	211017_SX411_TR1_slide04_08	Cell_153	mad1_endog	3	11.5474	SX411	mad1endog_mad1GFPexog
SX411_TR1_211014	211017_SX411_TR1_slide04_08	Cell_154	mad1_endog	1	8.10257	SX411	mad1endog_mad1GFPexog
SX411_TR1_211014	211017_SX411_TR1_slide04_08	Cell_155	mad1_endog	2	8.75383	SX411	mad1endog_mad1GFPexog
SX411_TR1_211014	211017_SX411_TR1_slide04_08	Cell_156	mad1_endog	1	10.5823	SX411	mad1endog_mad1GFPexog
SX411_TR1_211014	211017_SX411_TR1_slide04_08	Cell_157	mad1_endog	2	9.815	SX411	mad1endog_mad1GFPexog
SX411_TR1_211014	211017_SX411_TR1_slide04_08	Cell_158	mad1_endog	2	10.7235	SX411	mad1endog_mad1GFPexog
SX411_TR1_211014	211017_SX411_TR1_slide04_08	Cell_159	mad1_endog	4	9.6925	SX411	mad1endog_mad1GFPexog
SX411_TR1_211014	211017_SX411_TR1_slide04_08	Cell_16	mad1_endog	1	9.48562	SX411	mad1endog_mad1GFPexog
SX411_TR1_211014	211017_SX411_TR1_slide04_08	Cell_160	mad1_endog	4	7.88707	SX411	mad1endog_mad1GFPexog
SX411_TR1_211014	211017_SX411_TR1_slide04_08	Cell_161	mad1_endog	3	7.02741	SX411	mad1endog_mad1GFPexog
SX411_TR1_211014	211017_SX411_TR1_slide04_08	Cell_162	mad1_endog	3	10.6029	SX411	mad1endog_mad1GFPexog
SX411_TR1_211014	211017_SX411_TR1_slide04_08	Cell_164	mad1_endog	1	7.66721	SX411	mad1endog_mad1GFPexog
SX411_TR1_211014	211017_SX411_TR1_slide04_08	Cell_165	mad1_endog	3	8.13945	SX411	mad1endog_mad1GFPexog
SX411_TR1_211014	211017_SX411_TR1_slide04_08	Cell_166	mad1_endog	2	8.275	SX411	mad1endog_mad1GFPexog
SX411_TR1_211014	211017_SX411_TR1_slide04_08	Cell_167	mad1_endog	3	8.66253	SX411	mad1endog_mad1GFPexog
SX411_TR1_211014	211017_SX411_TR1_slide04_08	Cell_168	mad1_endog	4	8.43421	SX411	mad1endog_mad1GFPexog
SX411_TR1_211014	211017_SX411_TR1_slide04_08	Cell_17	mad1_endog	4	11.4443	SX411	mad1endog_mad1GFPexog
SX411_TR1_211014	211017_SX411_TR1_slide04_08	Cell_170	mad1_endog	1	8.515	SX411	mad1endog_mad1GFPexog
SX411_TR1_211014	211017_SX411_TR1_slide04_08	Cell_172	mad1_endog	3	8.42808	SX411	mad1endog_mad1GFPexog
SX411_TR1_211014	211017_SX411_TR1_slide04_08	Cell_174	mad1_endog	3	10.1441	SX411	mad1endog_mad1GFPexog
SX411_TR1_211014	211017_SX411_TR1_slide04_08	Cell_175	mad1_endog	2	6.31957	SX411	mad1endog_mad1GFPexog
SX411_TR1_211014	211017_SX411_TR1_slide04_08	Cell_176	mad1_endog	2	7.77035	SX411	mad1endog_mad1GFPexog
SX411_TR1_211014	211017_SX411_TR1_slide04_08	Cell_177	mad1_endog	1	7.64512	SX411	mad1endog_mad1GFPexog
SX411_TR1_211014	211017_SX411_TR1_slide04_08	Cell_178	mad1_endog	4	8.34768	SX411	mad1endog_mad1GFPexog
SX411_TR1_211014	211017_SX411_TR1_slide04_08	Cell_179	mad1_endog	2	10.4105	SX411	mad1endog_mad1GFPexog
SX411_TR1_211014	211017_SX411_TR1_slide04_08	Cell_18	mad1_endog	1	6.24981	SX411	mad1endog_mad1GFPexog
SX411_TR1_211014	211017_SX411_TR1_slide04_08	Cell_180	mad1_endog	1	9.01529	SX411	mad1endog_mad1GFPexog
SX411_TR1_211014	211017_SX411_TR1_slide04_08	Cell_181	mad1_endog	1	8.0522	SX411	mad1endog_mad1GFPexog
SX411_TR1_211014	211017_SX411_TR1_slide04_08	Cell_182	mad1_endog	4	9.84224	SX411	mad1endog_mad1GFPexog
SX411_TR1_211014	211017_SX411_TR1_slide04_08	Cell_183	mad1_endog	1	9.09556	SX411	mad1endog_mad1GFPexog
SX411_TR1_211014	211017_SX411_TR1_slide04_08	Cell_185	mad1_endog	1	11.8489	SX411	mad1endog_mad1GFPexog
SX411_TR1_211014	211017_SX411_TR1_slide04_08	Cell_186	mad1_endog	2	9.88444	SX411	mad1endog_mad1GFPexog
SX411_TR1_211014	211017_SX411_TR1_slide04_08	Cell_187	mad1_endog	4	11.6746	SX411	mad1endog_mad1GFPexog
SX411_TR1_211014	211017_SX411_TR1_slide04_08	Cell_188	mad1_endog	1	8.35337	SX411	mad1endog_mad1GFPexog
SX411_TR1_211014	211017_SX411_TR1_slide04_08	Cell_189	mad1_endog	1	6.43677	SX411	mad1endog_mad1GFPexog
SX411_TR1_211014	211017_SX411_TR1_slide04_08	Cell_19	mad1_endog	2	7.8494	SX411	mad1endog_mad1GFPexog
SX411_TR1_211014	211017_SX411_TR1_slide04_08	Cell_190	mad1_endog	3	8.13572	SX411	mad1endog_mad1GFPexog
SX411_TR1_211014	211017_SX411_TR1_slide04_08	Cell_191	mad1_endog	3	8.61264	SX411	mad1endog_mad1GFPexog
SX411_TR1_211014	211017_SX411_TR1_slide04_08	Cell_192	mad1_endog	1	8.68016	SX411	mad1endog_mad1GFPexog
SX411_TR1_211014	211017_SX411_TR1_slide04_08	Cell_193	mad1_endog	2	7.16847	SX411	mad1endog_mad1GFPexog
SX411_TR1_211014	211017_SX411_TR1_slide04_08	Cell_194	mad1_endog	2	7.09928	SX411	mad1endog_mad1GFPexog
SX411_TR1_211014	211017_SX411_TR1_slide04_08	Cell_195	mad1_endog	2	9.41533	SX411	mad1endog_mad1GFPexog
SX411_TR1_211014	211017_SX411_TR1_slide04_08	Cell_196	mad1_endog	5	8.82515	SX411	mad1endog_mad1GFPexog
SX411_TR1_211014	211017_SX411_TR1_slide04_08	Cell_198	mad1_endog	1	7.58931	SX411	mad1endog_mad1GFPexog
SX411_TR1_211014	211017_SX411_TR1_slide04_08	Cell_20	mad1_endog	2	10.9321	SX411	mad1endog_mad1GFPexog
SX411_TR1_211014	211017_SX411_TR1_slide04_08	Cell_200	mad1_endog	1	7.6525	SX411	mad1endog_mad1GFPexog
SX411_TR1_211014	211017_SX411_TR1_slide04_08	Cell_201	mad1_endog	2	10.3732	SX411	mad1endog_mad1GFPexog
SX411_TR1_211014	211017_SX411_TR1_slide04_08	Cell_202	mad1_endog	1	7.43664	SX411	mad1endog_mad1GFPexog
SX411_TR1_211014	211017_SX411_TR1_slide04_08	Cell_203	mad1_endog	4	9.56008	SX411	mad1endog_mad1GFPexog
SX411_TR1_211014	211017_SX411_TR1_slide04_08	Cell_204	mad1_endog	2	8.49066	SX411	mad1endog_mad1GFPexog
SX411_TR1_211014	211017_SX411_TR1_slide04_08	Cell_205	mad1_endog	2	7.59	SX411	mad1endog_mad1GFPexog
SX411_TR1_211014	211017_SX411_TR1_slide04_08	Cell_206	mad1_endog	2	10.9341	SX411	mad1endog_mad1GFPexog
SX411_TR1_211014	211017_SX411_TR1_slide04_08	Cell_207	mad1_endog	4	9.10074	SX411	mad1endog_mad1GFPexog
SX411_TR1_211014	211017_SX411_TR1_slide04_08	Cell_209	mad1_endog	3	9.89876	SX411	mad1endog_mad1GFPexog
SX411_TR1_211014	211017_SX411_TR1_slide04_08	Cell_211	mad1_endog	4	8.05618	SX411	mad1endog_mad1GFPexog
SX411_TR1_211014	211017_SX411_TR1_slide04_08	Cell_213	mad1_endog	2	12.0363	SX411	mad1endog_mad1GFPexog
SX411_TR1_211014	211017_SX411_TR1_slide04_08	Cell_214	mad1_endog	2	7.86408	SX411	mad1endog_mad1GFPexog
SX411_TR1_211014	211017_SX411_TR1_slide04_08	Cell_216	mad1_endog	4	12.9743	SX411	mad1endog_mad1GFPexog
SX411_TR1_211014	211017_SX411_TR1_slide04_08	Cell_217	mad1_endog	2	7.07166	SX411	mad1endog_mad1GFPexog
SX411_TR1_211014	211017_SX411_TR1_slide04_08	Cell_218	mad1_endog	3	10.288	SX411	mad1endog_mad1GFPexog
SX411_TR1_211014	211017_SX411_TR1_slide04_08	Cell_219	mad1_endog	4	11.6394	SX411	mad1endog_mad1GFPexog
SX411_TR1_211014	211017_SX411_TR1_slide04_08	Cell_220	mad1_endog	2	10.7299	SX411	mad1endog_mad1GFPexog
SX411_TR1_211014	211017_SX411_TR1_slide04_08	Cell_222	mad1_endog	2	7.37097	SX411	mad1endog_mad1GFPexog
SX411_TR1_211014	211017_SX411_TR1_slide04_08	Cell_223	mad1_endog	2	10.3933	SX411	mad1endog_mad1GFPexog
SX411_TR1_211014	211017_SX411_TR1_slide04_08	Cell_224	mad1_endog	1	7.94421	SX411	mad1endog_mad1GFPexog
SX411_TR1_211014	211017_SX411_TR1_slide04_08	Cell_225	mad1_endog	2	7.79513	SX411	mad1endog_mad1GFPexog
SX411_TR1_211014	211017_SX411_TR1_slide04_08	Cell_226	mad1_endog	4	11.0462	SX411	mad1endog_mad1GFPexog
SX411_TR1_211014	211017_SX411_TR1_slide04_08	Cell_227	mad1_endog	1	6.86746	SX411	mad1endog_mad1GFPexog
SX411_TR1_211014	211017_SX411_TR1_slide04_08	Cell_228	mad1_endog	1	7.0056	SX411	mad1endog_mad1GFPexog
SX411_TR1_211014	211017_SX411_TR1_slide04_08	Cell_24	mad1_endog	1	9.36812	SX411	mad1endog_mad1GFPexog
SX411_TR1_211014	211017_SX411_TR1_slide04_08	Cell_25	mad1_endog	4	8.31911	SX411	mad1endog_mad1GFPexog
SX411_TR1_211014	211017_SX411_TR1_slide04_08	Cell_26	mad1_endog	1	9.48257	SX411	mad1endog_mad1GFPexog
SX411_TR1_211014	211017_SX411_TR1_slide04_08	Cell_27	mad1_endog	2	12.9583	SX411	mad1endog_mad1GFPexog
SX411_TR1_211014	211017_SX411_TR1_slide04_08	Cell_28	mad1_endog	1	9.45624	SX411	mad1endog_mad1GFPexog
SX411_TR1_211014	211017_SX411_TR1_slide04_08	Cell_29	mad1_endog	1	8.80648	SX411	mad1endog_mad1GFPexog
SX411_TR1_211014	211017_SX411_TR1_slide04_08	Cell_30	mad1_endog	3	11.6468	SX411	mad1endog_mad1GFPexog
SX411_TR1_211014	211017_SX411_TR1_slide04_08	Cell_31	mad1_endog	3	11.9776	SX411	mad1endog_mad1GFPexog
SX411_TR1_211014	211017_SX411_TR1_slide04_08	Cell_34	mad1_endog	1	6.62122	SX411	mad1endog_mad1GFPexog
SX411_TR1_211014	211017_SX411_TR1_slide04_08	Cell_36	mad1_endog	1	9.841	SX411	mad1endog_mad1GFPexog
SX411_TR1_211014	211017_SX411_TR1_slide04_08	Cell_37	mad1_endog	3	11.0272	SX411	mad1endog_mad1GFPexog
SX411_TR1_211014	211017_SX411_TR1_slide04_08	Cell_39	mad1_endog	1	6.68304	SX411	mad1endog_mad1GFPexog
SX411_TR1_211014	211017_SX411_TR1_slide04_08	Cell_40	mad1_endog	2	8.03011	SX411	mad1endog_mad1GFPexog
SX411_TR1_211014	211017_SX411_TR1_slide04_08	Cell_42	mad1_endog	2	9.32205	SX411	mad1endog_mad1GFPexog
SX411_TR1_211014	211017_SX411_TR1_slide04_08	Cell_43	mad1_endog	3	8.70741	SX411	mad1endog_mad1GFPexog
SX411_TR1_211014	211017_SX411_TR1_slide04_08	Cell_46	mad1_endog	3	8.13929	SX411	mad1endog_mad1GFPexog
SX411_TR1_211014	211017_SX411_TR1_slide04_08	Cell_47	mad1_endog	2	8.21029	SX411	mad1endog_mad1GFPexog
SX411_TR1_211014	211017_SX411_TR1_slide04_08	Cell_49	mad1_endog	3	13.1831	SX411	mad1endog_mad1GFPexog
SX411_TR1_211014	211017_SX411_TR1_slide04_08	Cell_50	mad1_endog	4	9.15547	SX411	mad1endog_mad1GFPexog
SX411_TR1_211014	211017_SX411_TR1_slide04_08	Cell_52	mad1_endog	3	9.3702	SX411	mad1endog_mad1GFPexog
SX411_TR1_211014	211017_SX411_TR1_slide04_08	Cell_53	mad1_endog	2	11.2561	SX411	mad1endog_mad1GFPexog
SX411_TR1_211014	211017_SX411_TR1_slide04_08	Cell_54	mad1_endog	1	7.63021	SX411	mad1endog_mad1GFPexog
SX411_TR1_211014	211017_SX411_TR1_slide04_08	Cell_55	mad1_endog	3	6.91839	SX411	mad1endog_mad1GFPexog
SX411_TR1_211014	211017_SX411_TR1_slide04_08	Cell_56	mad1_endog	1	7.93	SX411	mad1endog_mad1GFPexog
SX411_TR1_211014	211017_SX411_TR1_slide04_08	Cell_57	mad1_endog	3	8.60701	SX411	mad1endog_mad1GFPexog
SX411_TR1_211014	211017_SX411_TR1_slide04_08	Cell_59	mad1_endog	2	10.4741	SX411	mad1endog_mad1GFPexog
SX411_TR1_211014	211017_SX411_TR1_slide04_08	Cell_6	mad1_endog	2	7.41257	SX411	mad1endog_mad1GFPexog
SX411_TR1_211014	211017_SX411_TR1_slide04_08	Cell_60	mad1_endog	3	11.3526	SX411	mad1endog_mad1GFPexog
SX411_TR1_211014	211017_SX411_TR1_slide04_08	Cell_61	mad1_endog	1	6.16049	SX411	mad1endog_mad1GFPexog
SX411_TR1_211014	211017_SX411_TR1_slide04_08	Cell_62	mad1_endog	1	7.34472	SX411	mad1endog_mad1GFPexog
SX411_TR1_211014	211017_SX411_TR1_slide04_08	Cell_64	mad1_endog	2	8.10962	SX411	mad1endog_mad1GFPexog
SX411_TR1_211014	211017_SX411_TR1_slide04_08	Cell_66	mad1_endog	3	9.69797	SX411	mad1endog_mad1GFPexog
SX411_TR1_211014	211017_SX411_TR1_slide04_08	Cell_69	mad1_endog	3	10.348	SX411	mad1endog_mad1GFPexog
SX411_TR1_211014	211017_SX411_TR1_slide04_08	Cell_7	mad1_endog	4	10.2471	SX411	mad1endog_mad1GFPexog
SX411_TR1_211014	211017_SX411_TR1_slide04_08	Cell_71	mad1_endog	1	6.27361	SX411	mad1endog_mad1GFPexog
SX411_TR1_211014	211017_SX411_TR1_slide04_08	Cell_72	mad1_endog	3	12.2618	SX411	mad1endog_mad1GFPexog
SX411_TR1_211014	211017_SX411_TR1_slide04_08	Cell_73	mad1_endog	3	9.95533	SX411	mad1endog_mad1GFPexog
SX411_TR1_211014	211017_SX411_TR1_slide04_08	Cell_74	mad1_endog	2	12.4806	SX411	mad1endog_mad1GFPexog
SX411_TR1_211014	211017_SX411_TR1_slide04_08	Cell_77	mad1_endog	1	7.13202	SX411	mad1endog_mad1GFPexog
SX411_TR1_211014	211017_SX411_TR1_slide04_08	Cell_78	mad1_endog	1	7.17006	SX411	mad1endog_mad1GFPexog
SX411_TR1_211014	211017_SX411_TR1_slide04_08	Cell_8	mad1_endog	3	11.4168	SX411	mad1endog_mad1GFPexog
SX411_TR1_211014	211017_SX411_TR1_slide04_08	Cell_82	mad1_endog	1	10.0866	SX411	mad1endog_mad1GFPexog
SX411_TR1_211014	211017_SX411_TR1_slide04_08	Cell_84	mad1_endog	3	10.3584	SX411	mad1endog_mad1GFPexog
SX411_TR1_211014	211017_SX411_TR1_slide04_08	Cell_85	mad1_endog	5	8.97353	SX411	mad1endog_mad1GFPexog
SX411_TR1_211014	211017_SX411_TR1_slide04_08	Cell_86	mad1_endog	1	8.79512	SX411	mad1endog_mad1GFPexog
SX411_TR1_211014	211017_SX411_TR1_slide04_08	Cell_87	mad1_endog	3	11.0309	SX411	mad1endog_mad1GFPexog
SX411_TR1_211014	211017_SX411_TR1_slide04_08	Cell_88	mad1_endog	2	8.02789	SX411	mad1endog_mad1GFPexog
SX411_TR1_211014	211017_SX411_TR1_slide04_08	Cell_89	mad1_endog	3	7.44583	SX411	mad1endog_mad1GFPexog
SX411_TR1_211014	211017_SX411_TR1_slide04_08	Cell_9	mad1_endog	2	9.685	SX411	mad1endog_mad1GFPexog
SX411_TR1_211014	211017_SX411_TR1_slide04_08	Cell_93	mad1_endog	2	8.13526	SX411	mad1endog_mad1GFPexog
SX411_TR1_211014	211017_SX411_TR1_slide04_08	Cell_94	mad1_endog	1	8.68681	SX411	mad1endog_mad1GFPexog
SX411_TR1_211014	211017_SX411_TR1_slide04_08	Cell_96	mad1_endog	2	10.7173	SX411	mad1endog_mad1GFPexog
SX411_TR1_211014	211017_SX411_TR1_slide04_08	Cell_97	mad1_endog	3	8.11602	SX411	mad1endog_mad1GFPexog
SX411_TR1_211014	211017_SX411_TR1_slide04_08	Cell_99	mad1_endog	1	8.11915	SX411	mad1endog_mad1GFPexog
SX411_TR1_211014	211017_SX411_TR1_slide04_08	Cell_10	mad1WTymEGFP_exog	2	7.85072	SX411	mad1endog_mad1GFPexog
SX411_TR1_211014	211017_SX411_TR1_slide04_08	Cell_100	mad1WTymEGFP_exog	1	6.93354	SX411	mad1endog_mad1GFPexog
SX411_TR1_211014	211017_SX411_TR1_slide04_08	Cell_101	mad1WTymEGFP_exog	3	9.82178	SX411	mad1endog_mad1GFPexog
SX411_TR1_211014	211017_SX411_TR1_slide04_08	Cell_102	mad1WTymEGFP_exog	3	10.4416	SX411	mad1endog_mad1GFPexog
SX411_TR1_211014	211017_SX411_TR1_slide04_08	Cell_103	mad1WTymEGFP_exog	6	9.56066	SX411	mad1endog_mad1GFPexog
SX411_TR1_211014	211017_SX411_TR1_slide04_08	Cell_104	mad1WTymEGFP_exog	2	6.22074	SX411	mad1endog_mad1GFPexog
SX411_TR1_211014	211017_SX411_TR1_slide04_08	Cell_105	mad1WTymEGFP_exog	4	8.01881	SX411	mad1endog_mad1GFPexog
SX411_TR1_211014	211017_SX411_TR1_slide04_08	Cell_107	mad1WTymEGFP_exog	3	7.06895	SX411	mad1endog_mad1GFPexog
SX411_TR1_211014	211017_SX411_TR1_slide04_08	Cell_109	mad1WTymEGFP_exog	2	10.6608	SX411	mad1endog_mad1GFPexog
SX411_TR1_211014	211017_SX411_TR1_slide04_08	Cell_110	mad1WTymEGFP_exog	3	9.74493	SX411	mad1endog_mad1GFPexog
SX411_TR1_211014	211017_SX411_TR1_slide04_08	Cell_111	mad1WTymEGFP_exog	5	9.78186	SX411	mad1endog_mad1GFPexog
SX411_TR1_211014	211017_SX411_TR1_slide04_08	Cell_113	mad1WTymEGFP_exog	2	7.44099	SX411	mad1endog_mad1GFPexog
SX411_TR1_211014	211017_SX411_TR1_slide04_08	Cell_114	mad1WTymEGFP_exog	6	9.89209	SX411	mad1endog_mad1GFPexog
SX411_TR1_211014	211017_SX411_TR1_slide04_08	Cell_115	mad1WTymEGFP_exog	3	8.07916	SX411	mad1endog_mad1GFPexog
SX411_TR1_211014	211017_SX411_TR1_slide04_08	Cell_116	mad1WTymEGFP_exog	5	9.36466	SX411	mad1endog_mad1GFPexog
SX411_TR1_211014	211017_SX411_TR1_slide04_08	Cell_117	mad1WTymEGFP_exog	4	9.72718	SX411	mad1endog_mad1GFPexog
SX411_TR1_211014	211017_SX411_TR1_slide04_08	Cell_118	mad1WTymEGFP_exog	5	8.3094	SX411	mad1endog_mad1GFPexog
SX411_TR1_211014	211017_SX411_TR1_slide04_08	Cell_119	mad1WTymEGFP_exog	2	6.72968	SX411	mad1endog_mad1GFPexog
SX411_TR1_211014	211017_SX411_TR1_slide04_08	Cell_12	mad1WTymEGFP_exog	3	8.91939	SX411	mad1endog_mad1GFPexog
SX411_TR1_211014	211017_SX411_TR1_slide04_08	Cell_120	mad1WTymEGFP_exog	6	9.05896	SX411	mad1endog_mad1GFPexog
SX411_TR1_211014	211017_SX411_TR1_slide04_08	Cell_121	mad1WTymEGFP_exog	5	10.8928	SX411	mad1endog_mad1GFPexog
SX411_TR1_211014	211017_SX411_TR1_slide04_08	Cell_122	mad1WTymEGFP_exog	2	7.69264	SX411	mad1endog_mad1GFPexog
SX411_TR1_211014	211017_SX411_TR1_slide04_08	Cell_123	mad1WTymEGFP_exog	5	11.427	SX411	mad1endog_mad1GFPexog
SX411_TR1_211014	211017_SX411_TR1_slide04_08	Cell_124	mad1WTymEGFP_exog	3	8.91597	SX411	mad1endog_mad1GFPexog
SX411_TR1_211014	211017_SX411_TR1_slide04_08	Cell_125	mad1WTymEGFP_exog	3	9.9948	SX411	mad1endog_mad1GFPexog
SX411_TR1_211014	211017_SX411_TR1_slide04_08	Cell_127	mad1WTymEGFP_exog	6	10.8825	SX411	mad1endog_mad1GFPexog
SX411_TR1_211014	211017_SX411_TR1_slide04_08	Cell_128	mad1WTymEGFP_exog	3	11.0383	SX411	mad1endog_mad1GFPexog
SX411_TR1_211014	211017_SX411_TR1_slide04_08	Cell_129	mad1WTymEGFP_exog	5	7.91484	SX411	mad1endog_mad1GFPexog
SX411_TR1_211014	211017_SX411_TR1_slide04_08	Cell_13	mad1WTymEGFP_exog	5	9.95312	SX411	mad1endog_mad1GFPexog
SX411_TR1_211014	211017_SX411_TR1_slide04_08	Cell_130	mad1WTymEGFP_exog	4	11.3635	SX411	mad1endog_mad1GFPexog
SX411_TR1_211014	211017_SX411_TR1_slide04_08	Cell_131	mad1WTymEGFP_exog	5	10.0605	SX411	mad1endog_mad1GFPexog
SX411_TR1_211014	211017_SX411_TR1_slide04_08	Cell_132	mad1WTymEGFP_exog	4	7.0175	SX411	mad1endog_mad1GFPexog
SX411_TR1_211014	211017_SX411_TR1_slide04_08	Cell_134	mad1WTymEGFP_exog	4	8.6046	SX411	mad1endog_mad1GFPexog
SX411_TR1_211014	211017_SX411_TR1_slide04_08	Cell_135	mad1WTymEGFP_exog	4	11.8528	SX411	mad1endog_mad1GFPexog
SX411_TR1_211014	211017_SX411_TR1_slide04_08	Cell_136	mad1WTymEGFP_exog	3	5.98819	SX411	mad1endog_mad1GFPexog
SX411_TR1_211014	211017_SX411_TR1_slide04_08	Cell_137	mad1WTymEGFP_exog	4	7.4707	SX411	mad1endog_mad1GFPexog
SX411_TR1_211014	211017_SX411_TR1_slide04_08	Cell_138	mad1WTymEGFP_exog	6	9.50409	SX411	mad1endog_mad1GFPexog
SX411_TR1_211014	211017_SX411_TR1_slide04_08	Cell_139	mad1WTymEGFP_exog	5	11.5031	SX411	mad1endog_mad1GFPexog
SX411_TR1_211014	211017_SX411_TR1_slide04_08	Cell_14	mad1WTymEGFP_exog	2	7.31994	SX411	mad1endog_mad1GFPexog
SX411_TR1_211014	211017_SX411_TR1_slide04_08	Cell_140	mad1WTymEGFP_exog	3	7.75144	SX411	mad1endog_mad1GFPexog
SX411_TR1_211014	211017_SX411_TR1_slide04_08	Cell_141	mad1WTymEGFP_exog	3	9.08281	SX411	mad1endog_mad1GFPexog
SX411_TR1_211014	211017_SX411_TR1_slide04_08	Cell_143	mad1WTymEGFP_exog	1	6.43624	SX411	mad1endog_mad1GFPexog
SX411_TR1_211014	211017_SX411_TR1_slide04_08	Cell_144	mad1WTymEGFP_exog	4	9.43576	SX411	mad1endog_mad1GFPexog
SX411_TR1_211014	211017_SX411_TR1_slide04_08	Cell_145	mad1WTymEGFP_exog	5	11.0945	SX411	mad1endog_mad1GFPexog
SX411_TR1_211014	211017_SX411_TR1_slide04_08	Cell_146	mad1WTymEGFP_exog	6	10.6889	SX411	mad1endog_mad1GFPexog
SX411_TR1_211014	211017_SX411_TR1_slide04_08	Cell_147	mad1WTymEGFP_exog	4	7.30845	SX411	mad1endog_mad1GFPexog
SX411_TR1_211014	211017_SX411_TR1_slide04_08	Cell_148	mad1WTymEGFP_exog	3	7.84394	SX411	mad1endog_mad1GFPexog
SX411_TR1_211014	211017_SX411_TR1_slide04_08	Cell_149	mad1WTymEGFP_exog	6	12.3252	SX411	mad1endog_mad1GFPexog
SX411_TR1_211014	211017_SX411_TR1_slide04_08	Cell_15	mad1WTymEGFP_exog	1	7.5324	SX411	mad1endog_mad1GFPexog
SX411_TR1_211014	211017_SX411_TR1_slide04_08	Cell_150	mad1WTymEGFP_exog	3	11.4807	SX411	mad1endog_mad1GFPexog
SX411_TR1_211014	211017_SX411_TR1_slide04_08	Cell_151	mad1WTymEGFP_exog	6	9.37854	SX411	mad1endog_mad1GFPexog
SX411_TR1_211014	211017_SX411_TR1_slide04_08	Cell_152	mad1WTymEGFP_exog	6	9.59429	SX411	mad1endog_mad1GFPexog
SX411_TR1_211014	211017_SX411_TR1_slide04_08	Cell_153	mad1WTymEGFP_exog	6	11.5474	SX411	mad1endog_mad1GFPexog
SX411_TR1_211014	211017_SX411_TR1_slide04_08	Cell_154	mad1WTymEGFP_exog	5	8.10257	SX411	mad1endog_mad1GFPexog
SX411_TR1_211014	211017_SX411_TR1_slide04_08	Cell_155	mad1WTymEGFP_exog	3	8.75383	SX411	mad1endog_mad1GFPexog
SX411_TR1_211014	211017_SX411_TR1_slide04_08	Cell_156	mad1WTymEGFP_exog	5	10.5823	SX411	mad1endog_mad1GFPexog
SX411_TR1_211014	211017_SX411_TR1_slide04_08	Cell_157	mad1WTymEGFP_exog	2	9.815	SX411	mad1endog_mad1GFPexog
SX411_TR1_211014	211017_SX411_TR1_slide04_08	Cell_158	mad1WTymEGFP_exog	7	10.7235	SX411	mad1endog_mad1GFPexog
SX411_TR1_211014	211017_SX411_TR1_slide04_08	Cell_159	mad1WTymEGFP_exog	3	9.6925	SX411	mad1endog_mad1GFPexog
SX411_TR1_211014	211017_SX411_TR1_slide04_08	Cell_16	mad1WTymEGFP_exog	3	9.48562	SX411	mad1endog_mad1GFPexog
SX411_TR1_211014	211017_SX411_TR1_slide04_08	Cell_160	mad1WTymEGFP_exog	6	7.88707	SX411	mad1endog_mad1GFPexog
SX411_TR1_211014	211017_SX411_TR1_slide04_08	Cell_161	mad1WTymEGFP_exog	3	7.02741	SX411	mad1endog_mad1GFPexog
SX411_TR1_211014	211017_SX411_TR1_slide04_08	Cell_162	mad1WTymEGFP_exog	3	10.6029	SX411	mad1endog_mad1GFPexog
SX411_TR1_211014	211017_SX411_TR1_slide04_08	Cell_164	mad1WTymEGFP_exog	3	7.66721	SX411	mad1endog_mad1GFPexog
SX411_TR1_211014	211017_SX411_TR1_slide04_08	Cell_165	mad1WTymEGFP_exog	3	8.13945	SX411	mad1endog_mad1GFPexog
SX411_TR1_211014	211017_SX411_TR1_slide04_08	Cell_166	mad1WTymEGFP_exog	5	8.275	SX411	mad1endog_mad1GFPexog
SX411_TR1_211014	211017_SX411_TR1_slide04_08	Cell_167	mad1WTymEGFP_exog	3	8.66253	SX411	mad1endog_mad1GFPexog
SX411_TR1_211014	211017_SX411_TR1_slide04_08	Cell_168	mad1WTymEGFP_exog	3	8.43421	SX411	mad1endog_mad1GFPexog
SX411_TR1_211014	211017_SX411_TR1_slide04_08	Cell_17	mad1WTymEGFP_exog	4	11.4443	SX411	mad1endog_mad1GFPexog
SX411_TR1_211014	211017_SX411_TR1_slide04_08	Cell_170	mad1WTymEGFP_exog	5	8.515	SX411	mad1endog_mad1GFPexog
SX411_TR1_211014	211017_SX411_TR1_slide04_08	Cell_171	mad1WTymEGFP_exog	6	10.8193	SX411	mad1endog_mad1GFPexog
SX411_TR1_211014	211017_SX411_TR1_slide04_08	Cell_172	mad1WTymEGFP_exog	5	8.42808	SX411	mad1endog_mad1GFPexog
SX411_TR1_211014	211017_SX411_TR1_slide04_08	Cell_174	mad1WTymEGFP_exog	4	10.1441	SX411	mad1endog_mad1GFPexog
SX411_TR1_211014	211017_SX411_TR1_slide04_08	Cell_175	mad1WTymEGFP_exog	1	6.31957	SX411	mad1endog_mad1GFPexog
SX411_TR1_211014	211017_SX411_TR1_slide04_08	Cell_176	mad1WTymEGFP_exog	4	7.77035	SX411	mad1endog_mad1GFPexog
SX411_TR1_211014	211017_SX411_TR1_slide04_08	Cell_177	mad1WTymEGFP_exog	3	7.64512	SX411	mad1endog_mad1GFPexog
SX411_TR1_211014	211017_SX411_TR1_slide04_08	Cell_178	mad1WTymEGFP_exog	4	8.34768	SX411	mad1endog_mad1GFPexog
SX411_TR1_211014	211017_SX411_TR1_slide04_08	Cell_179	mad1WTymEGFP_exog	4	10.4105	SX411	mad1endog_mad1GFPexog
SX411_TR1_211014	211017_SX411_TR1_slide04_08	Cell_180	mad1WTymEGFP_exog	5	9.01529	SX411	mad1endog_mad1GFPexog
SX411_TR1_211014	211017_SX411_TR1_slide04_08	Cell_181	mad1WTymEGFP_exog	5	8.0522	SX411	mad1endog_mad1GFPexog
SX411_TR1_211014	211017_SX411_TR1_slide04_08	Cell_182	mad1WTymEGFP_exog	6	9.84224	SX411	mad1endog_mad1GFPexog
SX411_TR1_211014	211017_SX411_TR1_slide04_08	Cell_183	mad1WTymEGFP_exog	6	9.09556	SX411	mad1endog_mad1GFPexog
SX411_TR1_211014	211017_SX411_TR1_slide04_08	Cell_185	mad1WTymEGFP_exog	6	11.8489	SX411	mad1endog_mad1GFPexog
SX411_TR1_211014	211017_SX411_TR1_slide04_08	Cell_186	mad1WTymEGFP_exog	4	9.88444	SX411	mad1endog_mad1GFPexog
SX411_TR1_211014	211017_SX411_TR1_slide04_08	Cell_187	mad1WTymEGFP_exog	8	11.6746	SX411	mad1endog_mad1GFPexog
SX411_TR1_211014	211017_SX411_TR1_slide04_08	Cell_188	mad1WTymEGFP_exog	4	8.35337	SX411	mad1endog_mad1GFPexog
SX411_TR1_211014	211017_SX411_TR1_slide04_08	Cell_189	mad1WTymEGFP_exog	4	6.43677	SX411	mad1endog_mad1GFPexog
SX411_TR1_211014	211017_SX411_TR1_slide04_08	Cell_19	mad1WTymEGFP_exog	5	7.8494	SX411	mad1endog_mad1GFPexog
SX411_TR1_211014	211017_SX411_TR1_slide04_08	Cell_190	mad1WTymEGFP_exog	4	8.13572	SX411	mad1endog_mad1GFPexog
SX411_TR1_211014	211017_SX411_TR1_slide04_08	Cell_191	mad1WTymEGFP_exog	3	8.61264	SX411	mad1endog_mad1GFPexog
SX411_TR1_211014	211017_SX411_TR1_slide04_08	Cell_192	mad1WTymEGFP_exog	3	8.68016	SX411	mad1endog_mad1GFPexog
SX411_TR1_211014	211017_SX411_TR1_slide04_08	Cell_193	mad1WTymEGFP_exog	2	7.16847	SX411	mad1endog_mad1GFPexog
SX411_TR1_211014	211017_SX411_TR1_slide04_08	Cell_194	mad1WTymEGFP_exog	3	7.09928	SX411	mad1endog_mad1GFPexog
SX411_TR1_211014	211017_SX411_TR1_slide04_08	Cell_195	mad1WTymEGFP_exog	3	9.41533	SX411	mad1endog_mad1GFPexog
SX411_TR1_211014	211017_SX411_TR1_slide04_08	Cell_196	mad1WTymEGFP_exog	3	8.82515	SX411	mad1endog_mad1GFPexog
SX411_TR1_211014	211017_SX411_TR1_slide04_08	Cell_197	mad1WTymEGFP_exog	7	10.143	SX411	mad1endog_mad1GFPexog
SX411_TR1_211014	211017_SX411_TR1_slide04_08	Cell_198	mad1WTymEGFP_exog	4	7.58931	SX411	mad1endog_mad1GFPexog
SX411_TR1_211014	211017_SX411_TR1_slide04_08	Cell_20	mad1WTymEGFP_exog	5	10.9321	SX411	mad1endog_mad1GFPexog
SX411_TR1_211014	211017_SX411_TR1_slide04_08	Cell_200	mad1WTymEGFP_exog	1	7.6525	SX411	mad1endog_mad1GFPexog
SX411_TR1_211014	211017_SX411_TR1_slide04_08	Cell_201	mad1WTymEGFP_exog	5	10.3732	SX411	mad1endog_mad1GFPexog
SX411_TR1_211014	211017_SX411_TR1_slide04_08	Cell_202	mad1WTymEGFP_exog	2	7.43664	SX411	mad1endog_mad1GFPexog
SX411_TR1_211014	211017_SX411_TR1_slide04_08	Cell_203	mad1WTymEGFP_exog	5	9.56008	SX411	mad1endog_mad1GFPexog
SX411_TR1_211014	211017_SX411_TR1_slide04_08	Cell_204	mad1WTymEGFP_exog	5	8.49066	SX411	mad1endog_mad1GFPexog
SX411_TR1_211014	211017_SX411_TR1_slide04_08	Cell_205	mad1WTymEGFP_exog	2	7.59	SX411	mad1endog_mad1GFPexog
SX411_TR1_211014	211017_SX411_TR1_slide04_08	Cell_206	mad1WTymEGFP_exog	6	10.9341	SX411	mad1endog_mad1GFPexog
SX411_TR1_211014	211017_SX411_TR1_slide04_08	Cell_207	mad1WTymEGFP_exog	4	9.10074	SX411	mad1endog_mad1GFPexog
SX411_TR1_211014	211017_SX411_TR1_slide04_08	Cell_209	mad1WTymEGFP_exog	4	9.89876	SX411	mad1endog_mad1GFPexog
SX411_TR1_211014	211017_SX411_TR1_slide04_08	Cell_21	mad1WTymEGFP_exog	1	5.97505	SX411	mad1endog_mad1GFPexog
SX411_TR1_211014	211017_SX411_TR1_slide04_08	Cell_211	mad1WTymEGFP_exog	2	8.05618	SX411	mad1endog_mad1GFPexog
SX411_TR1_211014	211017_SX411_TR1_slide04_08	Cell_213	mad1WTymEGFP_exog	6	12.0363	SX411	mad1endog_mad1GFPexog
SX411_TR1_211014	211017_SX411_TR1_slide04_08	Cell_214	mad1WTymEGFP_exog	1	7.86408	SX411	mad1endog_mad1GFPexog
SX411_TR1_211014	211017_SX411_TR1_slide04_08	Cell_216	mad1WTymEGFP_exog	6	12.9743	SX411	mad1endog_mad1GFPexog
SX411_TR1_211014	211017_SX411_TR1_slide04_08	Cell_217	mad1WTymEGFP_exog	2	7.07166	SX411	mad1endog_mad1GFPexog
SX411_TR1_211014	211017_SX411_TR1_slide04_08	Cell_218	mad1WTymEGFP_exog	4	10.288	SX411	mad1endog_mad1GFPexog
SX411_TR1_211014	211017_SX411_TR1_slide04_08	Cell_219	mad1WTymEGFP_exog	5	11.6394	SX411	mad1endog_mad1GFPexog
SX411_TR1_211014	211017_SX411_TR1_slide04_08	Cell_220	mad1WTymEGFP_exog	8	10.7299	SX411	mad1endog_mad1GFPexog
SX411_TR1_211014	211017_SX411_TR1_slide04_08	Cell_222	mad1WTymEGFP_exog	1	7.37097	SX411	mad1endog_mad1GFPexog
SX411_TR1_211014	211017_SX411_TR1_slide04_08	Cell_223	mad1WTymEGFP_exog	4	10.3933	SX411	mad1endog_mad1GFPexog
SX411_TR1_211014	211017_SX411_TR1_slide04_08	Cell_224	mad1WTymEGFP_exog	4	7.94421	SX411	mad1endog_mad1GFPexog
SX411_TR1_211014	211017_SX411_TR1_slide04_08	Cell_225	mad1WTymEGFP_exog	1	7.79513	SX411	mad1endog_mad1GFPexog
SX411_TR1_211014	211017_SX411_TR1_slide04_08	Cell_226	mad1WTymEGFP_exog	6	11.0462	SX411	mad1endog_mad1GFPexog
SX411_TR1_211014	211017_SX411_TR1_slide04_08	Cell_227	mad1WTymEGFP_exog	2	6.86746	SX411	mad1endog_mad1GFPexog
SX411_TR1_211014	211017_SX411_TR1_slide04_08	Cell_228	mad1WTymEGFP_exog	3	7.0056	SX411	mad1endog_mad1GFPexog
SX411_TR1_211014	211017_SX411_TR1_slide04_08	Cell_24	mad1WTymEGFP_exog	4	9.36812	SX411	mad1endog_mad1GFPexog
SX411_TR1_211014	211017_SX411_TR1_slide04_08	Cell_25	mad1WTymEGFP_exog	2	8.31911	SX411	mad1endog_mad1GFPexog
SX411_TR1_211014	211017_SX411_TR1_slide04_08	Cell_26	mad1WTymEGFP_exog	4	9.48257	SX411	mad1endog_mad1GFPexog
SX411_TR1_211014	211017_SX411_TR1_slide04_08	Cell_27	mad1WTymEGFP_exog	2	12.9583	SX411	mad1endog_mad1GFPexog
SX411_TR1_211014	211017_SX411_TR1_slide04_08	Cell_28	mad1WTymEGFP_exog	3	9.45624	SX411	mad1endog_mad1GFPexog
SX411_TR1_211014	211017_SX411_TR1_slide04_08	Cell_29	mad1WTymEGFP_exog	4	8.80648	SX411	mad1endog_mad1GFPexog
SX411_TR1_211014	211017_SX411_TR1_slide04_08	Cell_30	mad1WTymEGFP_exog	4	11.6468	SX411	mad1endog_mad1GFPexog
SX411_TR1_211014	211017_SX411_TR1_slide04_08	Cell_31	mad1WTymEGFP_exog	6	11.9776	SX411	mad1endog_mad1GFPexog
SX411_TR1_211014	211017_SX411_TR1_slide04_08	Cell_34	mad1WTymEGFP_exog	2	6.62122	SX411	mad1endog_mad1GFPexog
SX411_TR1_211014	211017_SX411_TR1_slide04_08	Cell_36	mad1WTymEGFP_exog	4	9.841	SX411	mad1endog_mad1GFPexog
SX411_TR1_211014	211017_SX411_TR1_slide04_08	Cell_37	mad1WTymEGFP_exog	5	11.0272	SX411	mad1endog_mad1GFPexog
SX411_TR1_211014	211017_SX411_TR1_slide04_08	Cell_38	mad1WTymEGFP_exog	3	8.34525	SX411	mad1endog_mad1GFPexog
SX411_TR1_211014	211017_SX411_TR1_slide04_08	Cell_39	mad1WTymEGFP_exog	2	6.68304	SX411	mad1endog_mad1GFPexog
SX411_TR1_211014	211017_SX411_TR1_slide04_08	Cell_40	mad1WTymEGFP_exog	3	8.03011	SX411	mad1endog_mad1GFPexog
SX411_TR1_211014	211017_SX411_TR1_slide04_08	Cell_42	mad1WTymEGFP_exog	6	9.32205	SX411	mad1endog_mad1GFPexog
SX411_TR1_211014	211017_SX411_TR1_slide04_08	Cell_43	mad1WTymEGFP_exog	2	8.70741	SX411	mad1endog_mad1GFPexog
SX411_TR1_211014	211017_SX411_TR1_slide04_08	Cell_46	mad1WTymEGFP_exog	3	8.13929	SX411	mad1endog_mad1GFPexog
SX411_TR1_211014	211017_SX411_TR1_slide04_08	Cell_47	mad1WTymEGFP_exog	5	8.21029	SX411	mad1endog_mad1GFPexog
SX411_TR1_211014	211017_SX411_TR1_slide04_08	Cell_49	mad1WTymEGFP_exog	8	13.1831	SX411	mad1endog_mad1GFPexog
SX411_TR1_211014	211017_SX411_TR1_slide04_08	Cell_50	mad1WTymEGFP_exog	4	9.15547	SX411	mad1endog_mad1GFPexog
SX411_TR1_211014	211017_SX411_TR1_slide04_08	Cell_51	mad1WTymEGFP_exog	3	7.76915	SX411	mad1endog_mad1GFPexog
SX411_TR1_211014	211017_SX411_TR1_slide04_08	Cell_52	mad1WTymEGFP_exog	4	9.3702	SX411	mad1endog_mad1GFPexog
SX411_TR1_211014	211017_SX411_TR1_slide04_08	Cell_53	mad1WTymEGFP_exog	5	11.2561	SX411	mad1endog_mad1GFPexog
SX411_TR1_211014	211017_SX411_TR1_slide04_08	Cell_54	mad1WTymEGFP_exog	2	7.63021	SX411	mad1endog_mad1GFPexog
SX411_TR1_211014	211017_SX411_TR1_slide04_08	Cell_55	mad1WTymEGFP_exog	1	6.91839	SX411	mad1endog_mad1GFPexog
SX411_TR1_211014	211017_SX411_TR1_slide04_08	Cell_56	mad1WTymEGFP_exog	3	7.93	SX411	mad1endog_mad1GFPexog
SX411_TR1_211014	211017_SX411_TR1_slide04_08	Cell_57	mad1WTymEGFP_exog	5	8.60701	SX411	mad1endog_mad1GFPexog
SX411_TR1_211014	211017_SX411_TR1_slide04_08	Cell_59	mad1WTymEGFP_exog	5	10.4741	SX411	mad1endog_mad1GFPexog
SX411_TR1_211014	211017_SX411_TR1_slide04_08	Cell_6	mad1WTymEGFP_exog	2	7.41257	SX411	mad1endog_mad1GFPexog
SX411_TR1_211014	211017_SX411_TR1_slide04_08	Cell_60	mad1WTymEGFP_exog	4	11.3526	SX411	mad1endog_mad1GFPexog
SX411_TR1_211014	211017_SX411_TR1_slide04_08	Cell_61	mad1WTymEGFP_exog	2	6.16049	SX411	mad1endog_mad1GFPexog
SX411_TR1_211014	211017_SX411_TR1_slide04_08	Cell_62	mad1WTymEGFP_exog	2	7.34472	SX411	mad1endog_mad1GFPexog
SX411_TR1_211014	211017_SX411_TR1_slide04_08	Cell_64	mad1WTymEGFP_exog	2	8.10962	SX411	mad1endog_mad1GFPexog
SX411_TR1_211014	211017_SX411_TR1_slide04_08	Cell_65	mad1WTymEGFP_exog	2	7.37148	SX411	mad1endog_mad1GFPexog
SX411_TR1_211014	211017_SX411_TR1_slide04_08	Cell_66	mad1WTymEGFP_exog	3	9.69797	SX411	mad1endog_mad1GFPexog
SX411_TR1_211014	211017_SX411_TR1_slide04_08	Cell_69	mad1WTymEGFP_exog	5	10.348	SX411	mad1endog_mad1GFPexog
SX411_TR1_211014	211017_SX411_TR1_slide04_08	Cell_7	mad1WTymEGFP_exog	4	10.2471	SX411	mad1endog_mad1GFPexog
SX411_TR1_211014	211017_SX411_TR1_slide04_08	Cell_71	mad1WTymEGFP_exog	3	6.27361	SX411	mad1endog_mad1GFPexog
SX411_TR1_211014	211017_SX411_TR1_slide04_08	Cell_72	mad1WTymEGFP_exog	4	12.2618	SX411	mad1endog_mad1GFPexog
SX411_TR1_211014	211017_SX411_TR1_slide04_08	Cell_73	mad1WTymEGFP_exog	3	9.95533	SX411	mad1endog_mad1GFPexog
SX411_TR1_211014	211017_SX411_TR1_slide04_08	Cell_74	mad1WTymEGFP_exog	2	12.4806	SX411	mad1endog_mad1GFPexog
SX411_TR1_211014	211017_SX411_TR1_slide04_08	Cell_77	mad1WTymEGFP_exog	3	7.13202	SX411	mad1endog_mad1GFPexog
SX411_TR1_211014	211017_SX411_TR1_slide04_08	Cell_78	mad1WTymEGFP_exog	1	7.17006	SX411	mad1endog_mad1GFPexog
SX411_TR1_211014	211017_SX411_TR1_slide04_08	Cell_79	mad1WTymEGFP_exog	1	6.69206	SX411	mad1endog_mad1GFPexog
SX411_TR1_211014	211017_SX411_TR1_slide04_08	Cell_8	mad1WTymEGFP_exog	5	11.4168	SX411	mad1endog_mad1GFPexog
SX411_TR1_211014	211017_SX411_TR1_slide04_08	Cell_82	mad1WTymEGFP_exog	1	10.0866	SX411	mad1endog_mad1GFPexog
SX411_TR1_211014	211017_SX411_TR1_slide04_08	Cell_83	mad1WTymEGFP_exog	4	6.89429	SX411	mad1endog_mad1GFPexog
SX411_TR1_211014	211017_SX411_TR1_slide04_08	Cell_84	mad1WTymEGFP_exog	1	10.3584	SX411	mad1endog_mad1GFPexog
SX411_TR1_211014	211017_SX411_TR1_slide04_08	Cell_85	mad1WTymEGFP_exog	4	8.97353	SX411	mad1endog_mad1GFPexog
SX411_TR1_211014	211017_SX411_TR1_slide04_08	Cell_86	mad1WTymEGFP_exog	4	8.79512	SX411	mad1endog_mad1GFPexog
SX411_TR1_211014	211017_SX411_TR1_slide04_08	Cell_87	mad1WTymEGFP_exog	6	11.0309	SX411	mad1endog_mad1GFPexog
SX411_TR1_211014	211017_SX411_TR1_slide04_08	Cell_88	mad1WTymEGFP_exog	3	8.02789	SX411	mad1endog_mad1GFPexog
SX411_TR1_211014	211017_SX411_TR1_slide04_08	Cell_89	mad1WTymEGFP_exog	2	7.44583	SX411	mad1endog_mad1GFPexog
SX411_TR1_211014	211017_SX411_TR1_slide04_08	Cell_9	mad1WTymEGFP_exog	2	9.685	SX411	mad1endog_mad1GFPexog
SX411_TR1_211014	211017_SX411_TR1_slide04_08	Cell_93	mad1WTymEGFP_exog	4	8.13526	SX411	mad1endog_mad1GFPexog
SX411_TR1_211014	211017_SX411_TR1_slide04_08	Cell_94	mad1WTymEGFP_exog	5	8.68681	SX411	mad1endog_mad1GFPexog
SX411_TR1_211014	211017_SX411_TR1_slide04_08	Cell_95	mad1WTymEGFP_exog	1	6.10478	SX411	mad1endog_mad1GFPexog
SX411_TR1_211014	211017_SX411_TR1_slide04_08	Cell_96	mad1WTymEGFP_exog	4	10.7173	SX411	mad1endog_mad1GFPexog
SX411_TR1_211014	211017_SX411_TR1_slide04_08	Cell_97	mad1WTymEGFP_exog	5	8.11602	SX411	mad1endog_mad1GFPexog
SX411_TR1_211014	211017_SX411_TR1_slide04_08	Cell_99	mad1WTymEGFP_exog	3	8.11915	SX411	mad1endog_mad1GFPexog
SX413_TR1_211014	211015_SX413_TR1_slide04_04	Cell_10	mad1WTymEGFP_exog	7	13.4934	SX413	mad1GFPexog
SX413_TR1_211014	211015_SX413_TR1_slide04_04	Cell_100	mad1WTymEGFP_exog	3	9.23973	SX413	mad1GFPexog
SX413_TR1_211014	211015_SX413_TR1_slide04_04	Cell_101	mad1WTymEGFP_exog	5	7.85114	SX413	mad1GFPexog
SX413_TR1_211014	211015_SX413_TR1_slide04_04	Cell_102	mad1WTymEGFP_exog	2	11.9239	SX413	mad1GFPexog
SX413_TR1_211014	211015_SX413_TR1_slide04_04	Cell_103	mad1WTymEGFP_exog	3	8.4312	SX413	mad1GFPexog
SX413_TR1_211014	211015_SX413_TR1_slide04_04	Cell_104	mad1WTymEGFP_exog	5	8.1833	SX413	mad1GFPexog
SX413_TR1_211014	211015_SX413_TR1_slide04_04	Cell_105	mad1WTymEGFP_exog	5	10.0453	SX413	mad1GFPexog
SX413_TR1_211014	211015_SX413_TR1_slide04_04	Cell_106	mad1WTymEGFP_exog	2	7.71588	SX413	mad1GFPexog
SX413_TR1_211014	211015_SX413_TR1_slide04_04	Cell_107	mad1WTymEGFP_exog	3	8.515	SX413	mad1GFPexog
SX413_TR1_211014	211015_SX413_TR1_slide04_04	Cell_108	mad1WTymEGFP_exog	2	7.18001	SX413	mad1GFPexog
SX413_TR1_211014	211015_SX413_TR1_slide04_04	Cell_109	mad1WTymEGFP_exog	5	8.65149	SX413	mad1GFPexog
SX413_TR1_211014	211015_SX413_TR1_slide04_04	Cell_110	mad1WTymEGFP_exog	4	8.64084	SX413	mad1GFPexog
SX413_TR1_211014	211015_SX413_TR1_slide04_04	Cell_111	mad1WTymEGFP_exog	3	8.27854	SX413	mad1GFPexog
SX413_TR1_211014	211015_SX413_TR1_slide04_04	Cell_113	mad1WTymEGFP_exog	5	9.57449	SX413	mad1GFPexog
SX413_TR1_211014	211015_SX413_TR1_slide04_04	Cell_114	mad1WTymEGFP_exog	3	10.5019	SX413	mad1GFPexog
SX413_TR1_211014	211015_SX413_TR1_slide04_04	Cell_115	mad1WTymEGFP_exog	7	11.8086	SX413	mad1GFPexog
SX413_TR1_211014	211015_SX413_TR1_slide04_04	Cell_116	mad1WTymEGFP_exog	5	9.94156	SX413	mad1GFPexog
SX413_TR1_211014	211015_SX413_TR1_slide04_04	Cell_117	mad1WTymEGFP_exog	3	10.0884	SX413	mad1GFPexog
SX413_TR1_211014	211015_SX413_TR1_slide04_04	Cell_118	mad1WTymEGFP_exog	6	11.4051	SX413	mad1GFPexog
SX413_TR1_211014	211015_SX413_TR1_slide04_04	Cell_119	mad1WTymEGFP_exog	2	7.8486	SX413	mad1GFPexog
SX413_TR1_211014	211015_SX413_TR1_slide04_04	Cell_12	mad1WTymEGFP_exog	2	7.46349	SX413	mad1GFPexog
SX413_TR1_211014	211015_SX413_TR1_slide04_04	Cell_121	mad1WTymEGFP_exog	5	9.75398	SX413	mad1GFPexog
SX413_TR1_211014	211015_SX413_TR1_slide04_04	Cell_122	mad1WTymEGFP_exog	4	10.8917	SX413	mad1GFPexog
SX413_TR1_211014	211015_SX413_TR1_slide04_04	Cell_123	mad1WTymEGFP_exog	5	11.4261	SX413	mad1GFPexog
SX413_TR1_211014	211015_SX413_TR1_slide04_04	Cell_125	mad1WTymEGFP_exog	4	11.248	SX413	mad1GFPexog
SX413_TR1_211014	211015_SX413_TR1_slide04_04	Cell_127	mad1WTymEGFP_exog	4	7.87767	SX413	mad1GFPexog
SX413_TR1_211014	211015_SX413_TR1_slide04_04	Cell_128	mad1WTymEGFP_exog	3	7.45105	SX413	mad1GFPexog
SX413_TR1_211014	211015_SX413_TR1_slide04_04	Cell_129	mad1WTymEGFP_exog	5	9.92575	SX413	mad1GFPexog
SX413_TR1_211014	211015_SX413_TR1_slide04_04	Cell_130	mad1WTymEGFP_exog	4	8.01576	SX413	mad1GFPexog
SX413_TR1_211014	211015_SX413_TR1_slide04_04	Cell_131	mad1WTymEGFP_exog	2	10.6479	SX413	mad1GFPexog
SX413_TR1_211014	211015_SX413_TR1_slide04_04	Cell_132	mad1WTymEGFP_exog	4	8.44502	SX413	mad1GFPexog
SX413_TR1_211014	211015_SX413_TR1_slide04_04	Cell_133	mad1WTymEGFP_exog	5	9.46101	SX413	mad1GFPexog
SX413_TR1_211014	211015_SX413_TR1_slide04_04	Cell_134	mad1WTymEGFP_exog	7	11.2404	SX413	mad1GFPexog
SX413_TR1_211014	211015_SX413_TR1_slide04_04	Cell_135	mad1WTymEGFP_exog	3	7.67564	SX413	mad1GFPexog
SX413_TR1_211014	211015_SX413_TR1_slide04_04	Cell_136	mad1WTymEGFP_exog	9	9.99412	SX413	mad1GFPexog
SX413_TR1_211014	211015_SX413_TR1_slide04_04	Cell_139	mad1WTymEGFP_exog	5	9.3294	SX413	mad1GFPexog
SX413_TR1_211014	211015_SX413_TR1_slide04_04	Cell_14	mad1WTymEGFP_exog	5	11.0827	SX413	mad1GFPexog
SX413_TR1_211014	211015_SX413_TR1_slide04_04	Cell_140	mad1WTymEGFP_exog	6	11.1802	SX413	mad1GFPexog
SX413_TR1_211014	211015_SX413_TR1_slide04_04	Cell_142	mad1WTymEGFP_exog	7	13.2434	SX413	mad1GFPexog
SX413_TR1_211014	211015_SX413_TR1_slide04_04	Cell_144	mad1WTymEGFP_exog	3	7.90261	SX413	mad1GFPexog
SX413_TR1_211014	211015_SX413_TR1_slide04_04	Cell_146	mad1WTymEGFP_exog	8	13.22	SX413	mad1GFPexog
SX413_TR1_211014	211015_SX413_TR1_slide04_04	Cell_147	mad1WTymEGFP_exog	5	12.6713	SX413	mad1GFPexog
SX413_TR1_211014	211015_SX413_TR1_slide04_04	Cell_148	mad1WTymEGFP_exog	2	7.55791	SX413	mad1GFPexog
SX413_TR1_211014	211015_SX413_TR1_slide04_04	Cell_149	mad1WTymEGFP_exog	2	7.18845	SX413	mad1GFPexog
SX413_TR1_211014	211015_SX413_TR1_slide04_04	Cell_15	mad1WTymEGFP_exog	4	10.0889	SX413	mad1GFPexog
SX413_TR1_211014	211015_SX413_TR1_slide04_04	Cell_150	mad1WTymEGFP_exog	5	9.68316	SX413	mad1GFPexog
SX413_TR1_211014	211015_SX413_TR1_slide04_04	Cell_151	mad1WTymEGFP_exog	8	12.5833	SX413	mad1GFPexog
SX413_TR1_211014	211015_SX413_TR1_slide04_04	Cell_154	mad1WTymEGFP_exog	4	9.8486	SX413	mad1GFPexog
SX413_TR1_211014	211015_SX413_TR1_slide04_04	Cell_155	mad1WTymEGFP_exog	2	6.67075	SX413	mad1GFPexog
SX413_TR1_211014	211015_SX413_TR1_slide04_04	Cell_156	mad1WTymEGFP_exog	5	9.03519	SX413	mad1GFPexog
SX413_TR1_211014	211015_SX413_TR1_slide04_04	Cell_157	mad1WTymEGFP_exog	7	12.275	SX413	mad1GFPexog
SX413_TR1_211014	211015_SX413_TR1_slide04_04	Cell_158	mad1WTymEGFP_exog	4	8.06547	SX413	mad1GFPexog
SX413_TR1_211014	211015_SX413_TR1_slide04_04	Cell_159	mad1WTymEGFP_exog	4	12.1303	SX413	mad1GFPexog
SX413_TR1_211014	211015_SX413_TR1_slide04_04	Cell_160	mad1WTymEGFP_exog	7	8.6863	SX413	mad1GFPexog
SX413_TR1_211014	211015_SX413_TR1_slide04_04	Cell_162	mad1WTymEGFP_exog	3	8.3214	SX413	mad1GFPexog
SX413_TR1_211014	211015_SX413_TR1_slide04_04	Cell_164	mad1WTymEGFP_exog	4	7.04939	SX413	mad1GFPexog
SX413_TR1_211014	211015_SX413_TR1_slide04_04	Cell_165	mad1WTymEGFP_exog	6	10.0301	SX413	mad1GFPexog
SX413_TR1_211014	211015_SX413_TR1_slide04_04	Cell_166	mad1WTymEGFP_exog	5	8.58911	SX413	mad1GFPexog
SX413_TR1_211014	211015_SX413_TR1_slide04_04	Cell_168	mad1WTymEGFP_exog	5	10.1175	SX413	mad1GFPexog
SX413_TR1_211014	211015_SX413_TR1_slide04_04	Cell_169	mad1WTymEGFP_exog	2	7.61481	SX413	mad1GFPexog
SX413_TR1_211014	211015_SX413_TR1_slide04_04	Cell_17	mad1WTymEGFP_exog	4	11.4878	SX413	mad1GFPexog
SX413_TR1_211014	211015_SX413_TR1_slide04_04	Cell_170	mad1WTymEGFP_exog	3	9.03985	SX413	mad1GFPexog
SX413_TR1_211014	211015_SX413_TR1_slide04_04	Cell_171	mad1WTymEGFP_exog	4	11.4512	SX413	mad1GFPexog
SX413_TR1_211014	211015_SX413_TR1_slide04_04	Cell_172	mad1WTymEGFP_exog	5	10.2958	SX413	mad1GFPexog
SX413_TR1_211014	211015_SX413_TR1_slide04_04	Cell_174	mad1WTymEGFP_exog	6	12.2894	SX413	mad1GFPexog
SX413_TR1_211014	211015_SX413_TR1_slide04_04	Cell_175	mad1WTymEGFP_exog	4	10.4591	SX413	mad1GFPexog
SX413_TR1_211014	211015_SX413_TR1_slide04_04	Cell_176	mad1WTymEGFP_exog	2	8.76635	SX413	mad1GFPexog
SX413_TR1_211014	211015_SX413_TR1_slide04_04	Cell_179	mad1WTymEGFP_exog	4	8.43938	SX413	mad1GFPexog
SX413_TR1_211014	211015_SX413_TR1_slide04_04	Cell_18	mad1WTymEGFP_exog	3	10.7846	SX413	mad1GFPexog
SX413_TR1_211014	211015_SX413_TR1_slide04_04	Cell_180	mad1WTymEGFP_exog	7	14.9668	SX413	mad1GFPexog
SX413_TR1_211014	211015_SX413_TR1_slide04_04	Cell_181	mad1WTymEGFP_exog	4	8.00722	SX413	mad1GFPexog
SX413_TR1_211014	211015_SX413_TR1_slide04_04	Cell_182	mad1WTymEGFP_exog	3	7.46118	SX413	mad1GFPexog
SX413_TR1_211014	211015_SX413_TR1_slide04_04	Cell_183	mad1WTymEGFP_exog	3	7.78925	SX413	mad1GFPexog
SX413_TR1_211014	211015_SX413_TR1_slide04_04	Cell_184	mad1WTymEGFP_exog	3	9.30237	SX413	mad1GFPexog
SX413_TR1_211014	211015_SX413_TR1_slide04_04	Cell_185	mad1WTymEGFP_exog	4	14.1221	SX413	mad1GFPexog
SX413_TR1_211014	211015_SX413_TR1_slide04_04	Cell_186	mad1WTymEGFP_exog	4	9.85642	SX413	mad1GFPexog
SX413_TR1_211014	211015_SX413_TR1_slide04_04	Cell_187	mad1WTymEGFP_exog	3	8.17179	SX413	mad1GFPexog
SX413_TR1_211014	211015_SX413_TR1_slide04_04	Cell_188	mad1WTymEGFP_exog	2	7.2791	SX413	mad1GFPexog
SX413_TR1_211014	211015_SX413_TR1_slide04_04	Cell_189	mad1WTymEGFP_exog	4	7.6184	SX413	mad1GFPexog
SX413_TR1_211014	211015_SX413_TR1_slide04_04	Cell_19	mad1WTymEGFP_exog	8	9.29245	SX413	mad1GFPexog
SX413_TR1_211014	211015_SX413_TR1_slide04_04	Cell_190	mad1WTymEGFP_exog	5	10.8529	SX413	mad1GFPexog
SX413_TR1_211014	211015_SX413_TR1_slide04_04	Cell_191	mad1WTymEGFP_exog	6	11.7348	SX413	mad1GFPexog
SX413_TR1_211014	211015_SX413_TR1_slide04_04	Cell_192	mad1WTymEGFP_exog	6	8.71371	SX413	mad1GFPexog
SX413_TR1_211014	211015_SX413_TR1_slide04_04	Cell_193	mad1WTymEGFP_exog	9	13.109	SX413	mad1GFPexog
SX413_TR1_211014	211015_SX413_TR1_slide04_04	Cell_194	mad1WTymEGFP_exog	7	13.2217	SX413	mad1GFPexog
SX413_TR1_211014	211015_SX413_TR1_slide04_04	Cell_197	mad1WTymEGFP_exog	5	9.71866	SX413	mad1GFPexog
SX413_TR1_211014	211015_SX413_TR1_slide04_04	Cell_198	mad1WTymEGFP_exog	3	8.23501	SX413	mad1GFPexog
SX413_TR1_211014	211015_SX413_TR1_slide04_04	Cell_199	mad1WTymEGFP_exog	3	8.74973	SX413	mad1GFPexog
SX413_TR1_211014	211015_SX413_TR1_slide04_04	Cell_200	mad1WTymEGFP_exog	3	10.9439	SX413	mad1GFPexog
SX413_TR1_211014	211015_SX413_TR1_slide04_04	Cell_201	mad1WTymEGFP_exog	3	13.9718	SX413	mad1GFPexog
SX413_TR1_211014	211015_SX413_TR1_slide04_04	Cell_202	mad1WTymEGFP_exog	3	7.46367	SX413	mad1GFPexog
SX413_TR1_211014	211015_SX413_TR1_slide04_04	Cell_203	mad1WTymEGFP_exog	3	6.83914	SX413	mad1GFPexog
SX413_TR1_211014	211015_SX413_TR1_slide04_04	Cell_204	mad1WTymEGFP_exog	7	8.11954	SX413	mad1GFPexog
SX413_TR1_211014	211015_SX413_TR1_slide04_04	Cell_205	mad1WTymEGFP_exog	3	9.54771	SX413	mad1GFPexog
SX413_TR1_211014	211015_SX413_TR1_slide04_04	Cell_207	mad1WTymEGFP_exog	6	10.2955	SX413	mad1GFPexog
SX413_TR1_211014	211015_SX413_TR1_slide04_04	Cell_208	mad1WTymEGFP_exog	3	7.5086	SX413	mad1GFPexog
SX413_TR1_211014	211015_SX413_TR1_slide04_04	Cell_209	mad1WTymEGFP_exog	1	6.32267	SX413	mad1GFPexog
SX413_TR1_211014	211015_SX413_TR1_slide04_04	Cell_211	mad1WTymEGFP_exog	4	11.1863	SX413	mad1GFPexog
SX413_TR1_211014	211015_SX413_TR1_slide04_04	Cell_212	mad1WTymEGFP_exog	5	8.22719	SX413	mad1GFPexog
SX413_TR1_211014	211015_SX413_TR1_slide04_04	Cell_214	mad1WTymEGFP_exog	9	13.1182	SX413	mad1GFPexog
SX413_TR1_211014	211015_SX413_TR1_slide04_04	Cell_215	mad1WTymEGFP_exog	5	11.9405	SX413	mad1GFPexog
SX413_TR1_211014	211015_SX413_TR1_slide04_04	Cell_216	mad1WTymEGFP_exog	8	13.5536	SX413	mad1GFPexog
SX413_TR1_211014	211015_SX413_TR1_slide04_04	Cell_217	mad1WTymEGFP_exog	7	10.7974	SX413	mad1GFPexog
SX413_TR1_211014	211015_SX413_TR1_slide04_04	Cell_22	mad1WTymEGFP_exog	3	7.99583	SX413	mad1GFPexog
SX413_TR1_211014	211015_SX413_TR1_slide04_04	Cell_221	mad1WTymEGFP_exog	4	9.2361	SX413	mad1GFPexog
SX413_TR1_211014	211015_SX413_TR1_slide04_04	Cell_222	mad1WTymEGFP_exog	5	11.9833	SX413	mad1GFPexog
SX413_TR1_211014	211015_SX413_TR1_slide04_04	Cell_223	mad1WTymEGFP_exog	2	8.3993	SX413	mad1GFPexog
SX413_TR1_211014	211015_SX413_TR1_slide04_04	Cell_225	mad1WTymEGFP_exog	4	7.67419	SX413	mad1GFPexog
SX413_TR1_211014	211015_SX413_TR1_slide04_04	Cell_226	mad1WTymEGFP_exog	4	12.0164	SX413	mad1GFPexog
SX413_TR1_211014	211015_SX413_TR1_slide04_04	Cell_227	mad1WTymEGFP_exog	4	7.3937	SX413	mad1GFPexog
SX413_TR1_211014	211015_SX413_TR1_slide04_04	Cell_229	mad1WTymEGFP_exog	8	11.8705	SX413	mad1GFPexog
SX413_TR1_211014	211015_SX413_TR1_slide04_04	Cell_23	mad1WTymEGFP_exog	4	9.66174	SX413	mad1GFPexog
SX413_TR1_211014	211015_SX413_TR1_slide04_04	Cell_230	mad1WTymEGFP_exog	4	13.3223	SX413	mad1GFPexog
SX413_TR1_211014	211015_SX413_TR1_slide04_04	Cell_231	mad1WTymEGFP_exog	4	11.5899	SX413	mad1GFPexog
SX413_TR1_211014	211015_SX413_TR1_slide04_04	Cell_232	mad1WTymEGFP_exog	7	12.7534	SX413	mad1GFPexog
SX413_TR1_211014	211015_SX413_TR1_slide04_04	Cell_233	mad1WTymEGFP_exog	3	7.84129	SX413	mad1GFPexog
SX413_TR1_211014	211015_SX413_TR1_slide04_04	Cell_234	mad1WTymEGFP_exog	5	11.2845	SX413	mad1GFPexog
SX413_TR1_211014	211015_SX413_TR1_slide04_04	Cell_235	mad1WTymEGFP_exog	2	9.20855	SX413	mad1GFPexog
SX413_TR1_211014	211015_SX413_TR1_slide04_04	Cell_237	mad1WTymEGFP_exog	3	7.31927	SX413	mad1GFPexog
SX413_TR1_211014	211015_SX413_TR1_slide04_04	Cell_238	mad1WTymEGFP_exog	8	10.3485	SX413	mad1GFPexog
SX413_TR1_211014	211015_SX413_TR1_slide04_04	Cell_239	mad1WTymEGFP_exog	4	9.92571	SX413	mad1GFPexog
SX413_TR1_211014	211015_SX413_TR1_slide04_04	Cell_24	mad1WTymEGFP_exog	4	7.58698	SX413	mad1GFPexog
SX413_TR1_211014	211015_SX413_TR1_slide04_04	Cell_241	mad1WTymEGFP_exog	2	7.23509	SX413	mad1GFPexog
SX413_TR1_211014	211015_SX413_TR1_slide04_04	Cell_242	mad1WTymEGFP_exog	2	7.4707	SX413	mad1GFPexog
SX413_TR1_211014	211015_SX413_TR1_slide04_04	Cell_243	mad1WTymEGFP_exog	3	10.0942	SX413	mad1GFPexog
SX413_TR1_211014	211015_SX413_TR1_slide04_04	Cell_244	mad1WTymEGFP_exog	5	10.1151	SX413	mad1GFPexog
SX413_TR1_211014	211015_SX413_TR1_slide04_04	Cell_245	mad1WTymEGFP_exog	2	8.60439	SX413	mad1GFPexog
SX413_TR1_211014	211015_SX413_TR1_slide04_04	Cell_246	mad1WTymEGFP_exog	5	10.697	SX413	mad1GFPexog
SX413_TR1_211014	211015_SX413_TR1_slide04_04	Cell_247	mad1WTymEGFP_exog	4	9.99748	SX413	mad1GFPexog
SX413_TR1_211014	211015_SX413_TR1_slide04_04	Cell_248	mad1WTymEGFP_exog	2	9.63745	SX413	mad1GFPexog
SX413_TR1_211014	211015_SX413_TR1_slide04_04	Cell_249	mad1WTymEGFP_exog	4	7.39987	SX413	mad1GFPexog
SX413_TR1_211014	211015_SX413_TR1_slide04_04	Cell_25	mad1WTymEGFP_exog	6	10.8529	SX413	mad1GFPexog
SX413_TR1_211014	211015_SX413_TR1_slide04_04	Cell_251	mad1WTymEGFP_exog	2	8.394	SX413	mad1GFPexog
SX413_TR1_211014	211015_SX413_TR1_slide04_04	Cell_252	mad1WTymEGFP_exog	5	11.6447	SX413	mad1GFPexog
SX413_TR1_211014	211015_SX413_TR1_slide04_04	Cell_254	mad1WTymEGFP_exog	5	10.6752	SX413	mad1GFPexog
SX413_TR1_211014	211015_SX413_TR1_slide04_04	Cell_255	mad1WTymEGFP_exog	6	9.98169	SX413	mad1GFPexog
SX413_TR1_211014	211015_SX413_TR1_slide04_04	Cell_256	mad1WTymEGFP_exog	4	8.06	SX413	mad1GFPexog
SX413_TR1_211014	211015_SX413_TR1_slide04_04	Cell_257	mad1WTymEGFP_exog	2	8.47779	SX413	mad1GFPexog
SX413_TR1_211014	211015_SX413_TR1_slide04_04	Cell_259	mad1WTymEGFP_exog	2	10.9284	SX413	mad1GFPexog
SX413_TR1_211014	211015_SX413_TR1_slide04_04	Cell_26	mad1WTymEGFP_exog	2	7.3835	SX413	mad1GFPexog
SX413_TR1_211014	211015_SX413_TR1_slide04_04	Cell_261	mad1WTymEGFP_exog	6	10.2834	SX413	mad1GFPexog
SX413_TR1_211014	211015_SX413_TR1_slide04_04	Cell_262	mad1WTymEGFP_exog	4	12.1064	SX413	mad1GFPexog
SX413_TR1_211014	211015_SX413_TR1_slide04_04	Cell_263	mad1WTymEGFP_exog	3	9.20184	SX413	mad1GFPexog
SX413_TR1_211014	211015_SX413_TR1_slide04_04	Cell_264	mad1WTymEGFP_exog	1	7.75928	SX413	mad1GFPexog
SX413_TR1_211014	211015_SX413_TR1_slide04_04	Cell_266	mad1WTymEGFP_exog	3	8.74935	SX413	mad1GFPexog
SX413_TR1_211014	211015_SX413_TR1_slide04_04	Cell_269	mad1WTymEGFP_exog	5	9.87726	SX413	mad1GFPexog
SX413_TR1_211014	211015_SX413_TR1_slide04_04	Cell_29	mad1WTymEGFP_exog	4	9.86845	SX413	mad1GFPexog
SX413_TR1_211014	211015_SX413_TR1_slide04_04	Cell_30	mad1WTymEGFP_exog	7	10.7899	SX413	mad1GFPexog
SX413_TR1_211014	211015_SX413_TR1_slide04_04	Cell_31	mad1WTymEGFP_exog	3	8.35913	SX413	mad1GFPexog
SX413_TR1_211014	211015_SX413_TR1_slide04_04	Cell_32	mad1WTymEGFP_exog	5	8.22984	SX413	mad1GFPexog
SX413_TR1_211014	211015_SX413_TR1_slide04_04	Cell_33	mad1WTymEGFP_exog	3	6.955	SX413	mad1GFPexog
SX413_TR1_211014	211015_SX413_TR1_slide04_04	Cell_35	mad1WTymEGFP_exog	5	10.3997	SX413	mad1GFPexog
SX413_TR1_211014	211015_SX413_TR1_slide04_04	Cell_36	mad1WTymEGFP_exog	2	7.94272	SX413	mad1GFPexog
SX413_TR1_211014	211015_SX413_TR1_slide04_04	Cell_38	mad1WTymEGFP_exog	4	7.98119	SX413	mad1GFPexog
SX413_TR1_211014	211015_SX413_TR1_slide04_04	Cell_39	mad1WTymEGFP_exog	4	10.9684	SX413	mad1GFPexog
SX413_TR1_211014	211015_SX413_TR1_slide04_04	Cell_40	mad1WTymEGFP_exog	4	8.59256	SX413	mad1GFPexog
SX413_TR1_211014	211015_SX413_TR1_slide04_04	Cell_41	mad1WTymEGFP_exog	6	11.4255	SX413	mad1GFPexog
SX413_TR1_211014	211015_SX413_TR1_slide04_04	Cell_43	mad1WTymEGFP_exog	6	12.7831	SX413	mad1GFPexog
SX413_TR1_211014	211015_SX413_TR1_slide04_04	Cell_44	mad1WTymEGFP_exog	3	7.84725	SX413	mad1GFPexog
SX413_TR1_211014	211015_SX413_TR1_slide04_04	Cell_45	mad1WTymEGFP_exog	3	7.77676	SX413	mad1GFPexog
SX413_TR1_211014	211015_SX413_TR1_slide04_04	Cell_46	mad1WTymEGFP_exog	4	9.99047	SX413	mad1GFPexog
SX413_TR1_211014	211015_SX413_TR1_slide04_04	Cell_47	mad1WTymEGFP_exog	2	7.865	SX413	mad1GFPexog
SX413_TR1_211014	211015_SX413_TR1_slide04_04	Cell_48	mad1WTymEGFP_exog	5	10.6836	SX413	mad1GFPexog
SX413_TR1_211014	211015_SX413_TR1_slide04_04	Cell_49	mad1WTymEGFP_exog	4	11.5114	SX413	mad1GFPexog
SX413_TR1_211014	211015_SX413_TR1_slide04_04	Cell_5	mad1WTymEGFP_exog	4	8.55236	SX413	mad1GFPexog
SX413_TR1_211014	211015_SX413_TR1_slide04_04	Cell_51	mad1WTymEGFP_exog	5	10.0779	SX413	mad1GFPexog
SX413_TR1_211014	211015_SX413_TR1_slide04_04	Cell_52	mad1WTymEGFP_exog	3	8.63346	SX413	mad1GFPexog
SX413_TR1_211014	211015_SX413_TR1_slide04_04	Cell_53	mad1WTymEGFP_exog	1	7.2645	SX413	mad1GFPexog
SX413_TR1_211014	211015_SX413_TR1_slide04_04	Cell_55	mad1WTymEGFP_exog	6	11.9182	SX413	mad1GFPexog
SX413_TR1_211014	211015_SX413_TR1_slide04_04	Cell_56	mad1WTymEGFP_exog	4	11.0635	SX413	mad1GFPexog
SX413_TR1_211014	211015_SX413_TR1_slide04_04	Cell_57	mad1WTymEGFP_exog	9	12.5643	SX413	mad1GFPexog
SX413_TR1_211014	211015_SX413_TR1_slide04_04	Cell_58	mad1WTymEGFP_exog	6	11.5854	SX413	mad1GFPexog
SX413_TR1_211014	211015_SX413_TR1_slide04_04	Cell_59	mad1WTymEGFP_exog	3	10.3477	SX413	mad1GFPexog
SX413_TR1_211014	211015_SX413_TR1_slide04_04	Cell_6	mad1WTymEGFP_exog	5	9.77151	SX413	mad1GFPexog
SX413_TR1_211014	211015_SX413_TR1_slide04_04	Cell_61	mad1WTymEGFP_exog	3	7.60299	SX413	mad1GFPexog
SX413_TR1_211014	211015_SX413_TR1_slide04_04	Cell_62	mad1WTymEGFP_exog	6	10.2687	SX413	mad1GFPexog
SX413_TR1_211014	211015_SX413_TR1_slide04_04	Cell_63	mad1WTymEGFP_exog	3	9.153	SX413	mad1GFPexog
SX413_TR1_211014	211015_SX413_TR1_slide04_04	Cell_65	mad1WTymEGFP_exog	6	9.18979	SX413	mad1GFPexog
SX413_TR1_211014	211015_SX413_TR1_slide04_04	Cell_66	mad1WTymEGFP_exog	4	10.3937	SX413	mad1GFPexog
SX413_TR1_211014	211015_SX413_TR1_slide04_04	Cell_68	mad1WTymEGFP_exog	6	11.8835	SX413	mad1GFPexog
SX413_TR1_211014	211015_SX413_TR1_slide04_04	Cell_69	mad1WTymEGFP_exog	4	8.40056	SX413	mad1GFPexog
SX413_TR1_211014	211015_SX413_TR1_slide04_04	Cell_7	mad1WTymEGFP_exog	3	11.6857	SX413	mad1GFPexog
SX413_TR1_211014	211015_SX413_TR1_slide04_04	Cell_70	mad1WTymEGFP_exog	4	9.31038	SX413	mad1GFPexog
SX413_TR1_211014	211015_SX413_TR1_slide04_04	Cell_71	mad1WTymEGFP_exog	7	10.8827	SX413	mad1GFPexog
SX413_TR1_211014	211015_SX413_TR1_slide04_04	Cell_72	mad1WTymEGFP_exog	3	9.3061	SX413	mad1GFPexog
SX413_TR1_211014	211015_SX413_TR1_slide04_04	Cell_73	mad1WTymEGFP_exog	4	8.50547	SX413	mad1GFPexog
SX413_TR1_211014	211015_SX413_TR1_slide04_04	Cell_75	mad1WTymEGFP_exog	5	11.119	SX413	mad1GFPexog
SX413_TR1_211014	211015_SX413_TR1_slide04_04	Cell_76	mad1WTymEGFP_exog	6	11.7522	SX413	mad1GFPexog
SX413_TR1_211014	211015_SX413_TR1_slide04_04	Cell_77	mad1WTymEGFP_exog	7	11.115	SX413	mad1GFPexog
SX413_TR1_211014	211015_SX413_TR1_slide04_04	Cell_78	mad1WTymEGFP_exog	2	8.72992	SX413	mad1GFPexog
SX413_TR1_211014	211015_SX413_TR1_slide04_04	Cell_79	mad1WTymEGFP_exog	6	12.43	SX413	mad1GFPexog
SX413_TR1_211014	211015_SX413_TR1_slide04_04	Cell_8	mad1WTymEGFP_exog	5	10.6377	SX413	mad1GFPexog
SX413_TR1_211014	211015_SX413_TR1_slide04_04	Cell_80	mad1WTymEGFP_exog	1	8.26966	SX413	mad1GFPexog
SX413_TR1_211014	211015_SX413_TR1_slide04_04	Cell_81	mad1WTymEGFP_exog	4	8.40692	SX413	mad1GFPexog
SX413_TR1_211014	211015_SX413_TR1_slide04_04	Cell_82	mad1WTymEGFP_exog	4	10.8683	SX413	mad1GFPexog
SX413_TR1_211014	211015_SX413_TR1_slide04_04	Cell_83	mad1WTymEGFP_exog	3	7.65873	SX413	mad1GFPexog
SX413_TR1_211014	211015_SX413_TR1_slide04_04	Cell_84	mad1WTymEGFP_exog	6	9.28431	SX413	mad1GFPexog
SX413_TR1_211014	211015_SX413_TR1_slide04_04	Cell_86	mad1WTymEGFP_exog	1	8.03096	SX413	mad1GFPexog
SX413_TR1_211014	211015_SX413_TR1_slide04_04	Cell_87	mad1WTymEGFP_exog	7	12.1934	SX413	mad1GFPexog
SX413_TR1_211014	211015_SX413_TR1_slide04_04	Cell_88	mad1WTymEGFP_exog	3	8.37499	SX413	mad1GFPexog
SX413_TR1_211014	211015_SX413_TR1_slide04_04	Cell_89	mad1WTymEGFP_exog	3	10.5045	SX413	mad1GFPexog
SX413_TR1_211014	211015_SX413_TR1_slide04_04	Cell_90	mad1WTymEGFP_exog	5	12.7321	SX413	mad1GFPexog
SX413_TR1_211014	211015_SX413_TR1_slide04_04	Cell_91	mad1WTymEGFP_exog	5	8.79015	SX413	mad1GFPexog
SX413_TR1_211014	211015_SX413_TR1_slide04_04	Cell_92	mad1WTymEGFP_exog	5	9.74266	SX413	mad1GFPexog
SX413_TR1_211014	211015_SX413_TR1_slide04_04	Cell_93	mad1WTymEGFP_exog	2	7.99869	SX413	mad1GFPexog
SX413_TR1_211014	211015_SX413_TR1_slide04_04	Cell_94	mad1WTymEGFP_exog	5	10.6202	SX413	mad1GFPexog
SX413_TR1_211014	211015_SX413_TR1_slide04_04	Cell_95	mad1WTymEGFP_exog	3	9.76957	SX413	mad1GFPexog
SX413_TR1_211014	211015_SX413_TR1_slide04_04	Cell_96	mad1WTymEGFP_exog	4	8.21486	SX413	mad1GFPexog
SX413_TR1_211014	211015_SX413_TR1_slide04_04	Cell_97	mad1WTymEGFP_exog	4	12.0167	SX413	mad1GFPexog
SX413_TR1_211014	211015_SX413_TR1_slide04_04	Cell_98	mad1WTymEGFP_exog	6	9.58766	SX413	mad1GFPexog
SX413_TR1_211014	211015_SX413_TR1_slide04_04	Cell_99	mad1WTymEGFP_exog	1	8.25973	SX413	mad1GFPexog
SX413_TR1_211014	211017_SX413_TR1_slide07_14	Cell_100	mad1WTymEGFP_exog	4	13.7157	SX413	mad1GFPexog
SX413_TR1_211014	211017_SX413_TR1_slide07_14	Cell_101	mad1WTymEGFP_exog	6	11.218	SX413	mad1GFPexog
SX413_TR1_211014	211017_SX413_TR1_slide07_14	Cell_102	mad1WTymEGFP_exog	3	10.0498	SX413	mad1GFPexog
SX413_TR1_211014	211017_SX413_TR1_slide07_14	Cell_104	mad1WTymEGFP_exog	1	7.42759	SX413	mad1GFPexog
SX413_TR1_211014	211017_SX413_TR1_slide07_14	Cell_105	mad1WTymEGFP_exog	2	6.20778	SX413	mad1GFPexog
SX413_TR1_211014	211017_SX413_TR1_slide07_14	Cell_106	mad1WTymEGFP_exog	6	12.7674	SX413	mad1GFPexog
SX413_TR1_211014	211017_SX413_TR1_slide07_14	Cell_107	mad1WTymEGFP_exog	6	10.2794	SX413	mad1GFPexog
SX413_TR1_211014	211017_SX413_TR1_slide07_14	Cell_108	mad1WTymEGFP_exog	5	10.6346	SX413	mad1GFPexog
SX413_TR1_211014	211017_SX413_TR1_slide07_14	Cell_109	mad1WTymEGFP_exog	4	8.36056	SX413	mad1GFPexog
SX413_TR1_211014	211017_SX413_TR1_slide07_14	Cell_110	mad1WTymEGFP_exog	2	6.35563	SX413	mad1GFPexog
SX413_TR1_211014	211017_SX413_TR1_slide07_14	Cell_112	mad1WTymEGFP_exog	10	15.3613	SX413	mad1GFPexog
SX413_TR1_211014	211017_SX413_TR1_slide07_14	Cell_113	mad1WTymEGFP_exog	2	7.68196	SX413	mad1GFPexog
SX413_TR1_211014	211017_SX413_TR1_slide07_14	Cell_114	mad1WTymEGFP_exog	5	7.06895	SX413	mad1GFPexog
SX413_TR1_211014	211017_SX413_TR1_slide07_14	Cell_115	mad1WTymEGFP_exog	6	9.46347	SX413	mad1GFPexog
SX413_TR1_211014	211017_SX413_TR1_slide07_14	Cell_117	mad1WTymEGFP_exog	2	7.86868	SX413	mad1GFPexog
SX413_TR1_211014	211017_SX413_TR1_slide07_14	Cell_118	mad1WTymEGFP_exog	3	5.31596	SX413	mad1GFPexog
SX413_TR1_211014	211017_SX413_TR1_slide07_14	Cell_122	mad1WTymEGFP_exog	4	9.25828	SX413	mad1GFPexog
SX413_TR1_211014	211017_SX413_TR1_slide07_14	Cell_123	mad1WTymEGFP_exog	3	7.99738	SX413	mad1GFPexog
SX413_TR1_211014	211017_SX413_TR1_slide07_14	Cell_124	mad1WTymEGFP_exog	3	7.46117	SX413	mad1GFPexog
SX413_TR1_211014	211017_SX413_TR1_slide07_14	Cell_125	mad1WTymEGFP_exog	5	11.861	SX413	mad1GFPexog
SX413_TR1_211014	211017_SX413_TR1_slide07_14	Cell_126	mad1WTymEGFP_exog	5	8.75708	SX413	mad1GFPexog
SX413_TR1_211014	211017_SX413_TR1_slide07_14	Cell_128	mad1WTymEGFP_exog	2	8.83006	SX413	mad1GFPexog
SX413_TR1_211014	211017_SX413_TR1_slide07_14	Cell_129	mad1WTymEGFP_exog	4	6.86294	SX413	mad1GFPexog
SX413_TR1_211014	211017_SX413_TR1_slide07_14	Cell_130	mad1WTymEGFP_exog	4	10.4799	SX413	mad1GFPexog
SX413_TR1_211014	211017_SX413_TR1_slide07_14	Cell_131	mad1WTymEGFP_exog	4	9.43858	SX413	mad1GFPexog
SX413_TR1_211014	211017_SX413_TR1_slide07_14	Cell_133	mad1WTymEGFP_exog	4	11.3805	SX413	mad1GFPexog
SX413_TR1_211014	211017_SX413_TR1_slide07_14	Cell_134	mad1WTymEGFP_exog	5	11.6886	SX413	mad1GFPexog
SX413_TR1_211014	211017_SX413_TR1_slide07_14	Cell_136	mad1WTymEGFP_exog	3	8.84801	SX413	mad1GFPexog
SX413_TR1_211014	211017_SX413_TR1_slide07_14	Cell_138	mad1WTymEGFP_exog	4	11.9464	SX413	mad1GFPexog
SX413_TR1_211014	211017_SX413_TR1_slide07_14	Cell_139	mad1WTymEGFP_exog	3	9.53459	SX413	mad1GFPexog
SX413_TR1_211014	211017_SX413_TR1_slide07_14	Cell_14	mad1WTymEGFP_exog	4	9.19098	SX413	mad1GFPexog
SX413_TR1_211014	211017_SX413_TR1_slide07_14	Cell_140	mad1WTymEGFP_exog	1	7.33522	SX413	mad1GFPexog
SX413_TR1_211014	211017_SX413_TR1_slide07_14	Cell_142	mad1WTymEGFP_exog	8	10.595	SX413	mad1GFPexog
SX413_TR1_211014	211017_SX413_TR1_slide07_14	Cell_143	mad1WTymEGFP_exog	4	8.49778	SX413	mad1GFPexog
SX413_TR1_211014	211017_SX413_TR1_slide07_14	Cell_144	mad1WTymEGFP_exog	4	8.18509	SX413	mad1GFPexog
SX413_TR1_211014	211017_SX413_TR1_slide07_14	Cell_145	mad1WTymEGFP_exog	3	10.1113	SX413	mad1GFPexog
SX413_TR1_211014	211017_SX413_TR1_slide07_14	Cell_146	mad1WTymEGFP_exog	3	9.47828	SX413	mad1GFPexog
SX413_TR1_211014	211017_SX413_TR1_slide07_14	Cell_148	mad1WTymEGFP_exog	8	13.4117	SX413	mad1GFPexog
SX413_TR1_211014	211017_SX413_TR1_slide07_14	Cell_149	mad1WTymEGFP_exog	3	7.87073	SX413	mad1GFPexog
SX413_TR1_211014	211017_SX413_TR1_slide07_14	Cell_15	mad1WTymEGFP_exog	6	8.67071	SX413	mad1GFPexog
SX413_TR1_211014	211017_SX413_TR1_slide07_14	Cell_150	mad1WTymEGFP_exog	4	10.0995	SX413	mad1GFPexog
SX413_TR1_211014	211017_SX413_TR1_slide07_14	Cell_153	mad1WTymEGFP_exog	4	9.06467	SX413	mad1GFPexog
SX413_TR1_211014	211017_SX413_TR1_slide07_14	Cell_154	mad1WTymEGFP_exog	5	9.68726	SX413	mad1GFPexog
SX413_TR1_211014	211017_SX413_TR1_slide07_14	Cell_155	mad1WTymEGFP_exog	4	11.8935	SX413	mad1GFPexog
SX413_TR1_211014	211017_SX413_TR1_slide07_14	Cell_157	mad1WTymEGFP_exog	1	6.80212	SX413	mad1GFPexog
SX413_TR1_211014	211017_SX413_TR1_slide07_14	Cell_158	mad1WTymEGFP_exog	3	7.32633	SX413	mad1GFPexog
SX413_TR1_211014	211017_SX413_TR1_slide07_14	Cell_159	mad1WTymEGFP_exog	5	10.3263	SX413	mad1GFPexog
SX413_TR1_211014	211017_SX413_TR1_slide07_14	Cell_160	mad1WTymEGFP_exog	6	11.6028	SX413	mad1GFPexog
SX413_TR1_211014	211017_SX413_TR1_slide07_14	Cell_161	mad1WTymEGFP_exog	4	10.0261	SX413	mad1GFPexog
SX413_TR1_211014	211017_SX413_TR1_slide07_14	Cell_162	mad1WTymEGFP_exog	4	9.69401	SX413	mad1GFPexog
SX413_TR1_211014	211017_SX413_TR1_slide07_14	Cell_163	mad1WTymEGFP_exog	5	10.4188	SX413	mad1GFPexog
SX413_TR1_211014	211017_SX413_TR1_slide07_14	Cell_164	mad1WTymEGFP_exog	3	6.44748	SX413	mad1GFPexog
SX413_TR1_211014	211017_SX413_TR1_slide07_14	Cell_165	mad1WTymEGFP_exog	5	10.9048	SX413	mad1GFPexog
SX413_TR1_211014	211017_SX413_TR1_slide07_14	Cell_166	mad1WTymEGFP_exog	5	11.4646	SX413	mad1GFPexog
SX413_TR1_211014	211017_SX413_TR1_slide07_14	Cell_167	mad1WTymEGFP_exog	5	10.1999	SX413	mad1GFPexog
SX413_TR1_211014	211017_SX413_TR1_slide07_14	Cell_168	mad1WTymEGFP_exog	4	8.45	SX413	mad1GFPexog
SX413_TR1_211014	211017_SX413_TR1_slide07_14	Cell_169	mad1WTymEGFP_exog	3	11.3696	SX413	mad1GFPexog
SX413_TR1_211014	211017_SX413_TR1_slide07_14	Cell_17	mad1WTymEGFP_exog	8	9.35114	SX413	mad1GFPexog
SX413_TR1_211014	211017_SX413_TR1_slide07_14	Cell_170	mad1WTymEGFP_exog	6	11.295	SX413	mad1GFPexog
SX413_TR1_211014	211017_SX413_TR1_slide07_14	Cell_172	mad1WTymEGFP_exog	7	9.998	SX413	mad1GFPexog
SX413_TR1_211014	211017_SX413_TR1_slide07_14	Cell_174	mad1WTymEGFP_exog	4	10.2939	SX413	mad1GFPexog
SX413_TR1_211014	211017_SX413_TR1_slide07_14	Cell_175	mad1WTymEGFP_exog	3	8.41841	SX413	mad1GFPexog
SX413_TR1_211014	211017_SX413_TR1_slide07_14	Cell_176	mad1WTymEGFP_exog	4	12.0495	SX413	mad1GFPexog
SX413_TR1_211014	211017_SX413_TR1_slide07_14	Cell_177	mad1WTymEGFP_exog	6	12.1989	SX413	mad1GFPexog
SX413_TR1_211014	211017_SX413_TR1_slide07_14	Cell_178	mad1WTymEGFP_exog	3	8.3105	SX413	mad1GFPexog
SX413_TR1_211014	211017_SX413_TR1_slide07_14	Cell_179	mad1WTymEGFP_exog	5	9.62	SX413	mad1GFPexog
SX413_TR1_211014	211017_SX413_TR1_slide07_14	Cell_18	mad1WTymEGFP_exog	6	7.97997	SX413	mad1GFPexog
SX413_TR1_211014	211017_SX413_TR1_slide07_14	Cell_180	mad1WTymEGFP_exog	1	6.70008	SX413	mad1GFPexog
SX413_TR1_211014	211017_SX413_TR1_slide07_14	Cell_182	mad1WTymEGFP_exog	3	9.01388	SX413	mad1GFPexog
SX413_TR1_211014	211017_SX413_TR1_slide07_14	Cell_183	mad1WTymEGFP_exog	3	7.95213	SX413	mad1GFPexog
SX413_TR1_211014	211017_SX413_TR1_slide07_14	Cell_184	mad1WTymEGFP_exog	4	9.0139	SX413	mad1GFPexog
SX413_TR1_211014	211017_SX413_TR1_slide07_14	Cell_185	mad1WTymEGFP_exog	3	9.11994	SX413	mad1GFPexog
SX413_TR1_211014	211017_SX413_TR1_slide07_14	Cell_186	mad1WTymEGFP_exog	7	10.2929	SX413	mad1GFPexog
SX413_TR1_211014	211017_SX413_TR1_slide07_14	Cell_187	mad1WTymEGFP_exog	4	7.09141	SX413	mad1GFPexog
SX413_TR1_211014	211017_SX413_TR1_slide07_14	Cell_188	mad1WTymEGFP_exog	4	11.4323	SX413	mad1GFPexog
SX413_TR1_211014	211017_SX413_TR1_slide07_14	Cell_189	mad1WTymEGFP_exog	5	8.37184	SX413	mad1GFPexog
SX413_TR1_211014	211017_SX413_TR1_slide07_14	Cell_190	mad1WTymEGFP_exog	3	9.25685	SX413	mad1GFPexog
SX413_TR1_211014	211017_SX413_TR1_slide07_14	Cell_191	mad1WTymEGFP_exog	5	7.73728	SX413	mad1GFPexog
SX413_TR1_211014	211017_SX413_TR1_slide07_14	Cell_192	mad1WTymEGFP_exog	7	10.8718	SX413	mad1GFPexog
SX413_TR1_211014	211017_SX413_TR1_slide07_14	Cell_193	mad1WTymEGFP_exog	5	7.93221	SX413	mad1GFPexog
SX413_TR1_211014	211017_SX413_TR1_slide07_14	Cell_195	mad1WTymEGFP_exog	5	10.3012	SX413	mad1GFPexog
SX413_TR1_211014	211017_SX413_TR1_slide07_14	Cell_196	mad1WTymEGFP_exog	4	9.36577	SX413	mad1GFPexog
SX413_TR1_211014	211017_SX413_TR1_slide07_14	Cell_198	mad1WTymEGFP_exog	5	9.36169	SX413	mad1GFPexog
SX413_TR1_211014	211017_SX413_TR1_slide07_14	Cell_199	mad1WTymEGFP_exog	6	11.4629	SX413	mad1GFPexog
SX413_TR1_211014	211017_SX413_TR1_slide07_14	Cell_20	mad1WTymEGFP_exog	7	11.9804	SX413	mad1GFPexog
SX413_TR1_211014	211017_SX413_TR1_slide07_14	Cell_200	mad1WTymEGFP_exog	5	7.89616	SX413	mad1GFPexog
SX413_TR1_211014	211017_SX413_TR1_slide07_14	Cell_201	mad1WTymEGFP_exog	4	10.9998	SX413	mad1GFPexog
SX413_TR1_211014	211017_SX413_TR1_slide07_14	Cell_202	mad1WTymEGFP_exog	2	7.04632	SX413	mad1GFPexog
SX413_TR1_211014	211017_SX413_TR1_slide07_14	Cell_204	mad1WTymEGFP_exog	7	8.11915	SX413	mad1GFPexog
SX413_TR1_211014	211017_SX413_TR1_slide07_14	Cell_205	mad1WTymEGFP_exog	3	7.865	SX413	mad1GFPexog
SX413_TR1_211014	211017_SX413_TR1_slide07_14	Cell_206	mad1WTymEGFP_exog	2	8.22066	SX413	mad1GFPexog
SX413_TR1_211014	211017_SX413_TR1_slide07_14	Cell_207	mad1WTymEGFP_exog	4	11.0542	SX413	mad1GFPexog
SX413_TR1_211014	211017_SX413_TR1_slide07_14	Cell_208	mad1WTymEGFP_exog	5	10.1249	SX413	mad1GFPexog
SX413_TR1_211014	211017_SX413_TR1_slide07_14	Cell_209	mad1WTymEGFP_exog	2	8.22152	SX413	mad1GFPexog
SX413_TR1_211014	211017_SX413_TR1_slide07_14	Cell_21	mad1WTymEGFP_exog	2	8.28403	SX413	mad1GFPexog
SX413_TR1_211014	211017_SX413_TR1_slide07_14	Cell_210	mad1WTymEGFP_exog	5	11.4829	SX413	mad1GFPexog
SX413_TR1_211014	211017_SX413_TR1_slide07_14	Cell_211	mad1WTymEGFP_exog	4	8.25671	SX413	mad1GFPexog
SX413_TR1_211014	211017_SX413_TR1_slide07_14	Cell_212	mad1WTymEGFP_exog	9	13.9656	SX413	mad1GFPexog
SX413_TR1_211014	211017_SX413_TR1_slide07_14	Cell_213	mad1WTymEGFP_exog	2	6.36904	SX413	mad1GFPexog
SX413_TR1_211014	211017_SX413_TR1_slide07_14	Cell_214	mad1WTymEGFP_exog	6	11.0794	SX413	mad1GFPexog
SX413_TR1_211014	211017_SX413_TR1_slide07_14	Cell_215	mad1WTymEGFP_exog	4	8.51925	SX413	mad1GFPexog
SX413_TR1_211014	211017_SX413_TR1_slide07_14	Cell_217	mad1WTymEGFP_exog	7	11.8596	SX413	mad1GFPexog
SX413_TR1_211014	211017_SX413_TR1_slide07_14	Cell_218	mad1WTymEGFP_exog	4	7.93	SX413	mad1GFPexog
SX413_TR1_211014	211017_SX413_TR1_slide07_14	Cell_219	mad1WTymEGFP_exog	2	7.82492	SX413	mad1GFPexog
SX413_TR1_211014	211017_SX413_TR1_slide07_14	Cell_22	mad1WTymEGFP_exog	3	11.3898	SX413	mad1GFPexog
SX413_TR1_211014	211017_SX413_TR1_slide07_14	Cell_220	mad1WTymEGFP_exog	4	8.54923	SX413	mad1GFPexog
SX413_TR1_211014	211017_SX413_TR1_slide07_14	Cell_221	mad1WTymEGFP_exog	1	6.53643	SX413	mad1GFPexog
SX413_TR1_211014	211017_SX413_TR1_slide07_14	Cell_222	mad1WTymEGFP_exog	6	8.42345	SX413	mad1GFPexog
SX413_TR1_211014	211017_SX413_TR1_slide07_14	Cell_223	mad1WTymEGFP_exog	4	11.9473	SX413	mad1GFPexog
SX413_TR1_211014	211017_SX413_TR1_slide07_14	Cell_224	mad1WTymEGFP_exog	4	7.4334	SX413	mad1GFPexog
SX413_TR1_211014	211017_SX413_TR1_slide07_14	Cell_225	mad1WTymEGFP_exog	5	11.0352	SX413	mad1GFPexog
SX413_TR1_211014	211017_SX413_TR1_slide07_14	Cell_226	mad1WTymEGFP_exog	4	6.27715	SX413	mad1GFPexog
SX413_TR1_211014	211017_SX413_TR1_slide07_14	Cell_227	mad1WTymEGFP_exog	2	6.88586	SX413	mad1GFPexog
SX413_TR1_211014	211017_SX413_TR1_slide07_14	Cell_228	mad1WTymEGFP_exog	1	6.24	SX413	mad1GFPexog
SX413_TR1_211014	211017_SX413_TR1_slide07_14	Cell_229	mad1WTymEGFP_exog	6	9.79242	SX413	mad1GFPexog
SX413_TR1_211014	211017_SX413_TR1_slide07_14	Cell_230	mad1WTymEGFP_exog	7	13.349	SX413	mad1GFPexog
SX413_TR1_211014	211017_SX413_TR1_slide07_14	Cell_232	mad1WTymEGFP_exog	4	9.85912	SX413	mad1GFPexog
SX413_TR1_211014	211017_SX413_TR1_slide07_14	Cell_233	mad1WTymEGFP_exog	8	10.9579	SX413	mad1GFPexog
SX413_TR1_211014	211017_SX413_TR1_slide07_14	Cell_234	mad1WTymEGFP_exog	6	11.5106	SX413	mad1GFPexog
SX413_TR1_211014	211017_SX413_TR1_slide07_14	Cell_235	mad1WTymEGFP_exog	6	12.8283	SX413	mad1GFPexog
SX413_TR1_211014	211017_SX413_TR1_slide07_14	Cell_236	mad1WTymEGFP_exog	3	9.14468	SX413	mad1GFPexog
SX413_TR1_211014	211017_SX413_TR1_slide07_14	Cell_238	mad1WTymEGFP_exog	6	9.22033	SX413	mad1GFPexog
SX413_TR1_211014	211017_SX413_TR1_slide07_14	Cell_240	mad1WTymEGFP_exog	7	11.9658	SX413	mad1GFPexog
SX413_TR1_211014	211017_SX413_TR1_slide07_14	Cell_241	mad1WTymEGFP_exog	3	9.23758	SX413	mad1GFPexog
SX413_TR1_211014	211017_SX413_TR1_slide07_14	Cell_242	mad1WTymEGFP_exog	6	11.8701	SX413	mad1GFPexog
SX413_TR1_211014	211017_SX413_TR1_slide07_14	Cell_243	mad1WTymEGFP_exog	5	10.3858	SX413	mad1GFPexog
SX413_TR1_211014	211017_SX413_TR1_slide07_14	Cell_244	mad1WTymEGFP_exog	5	9.41198	SX413	mad1GFPexog
SX413_TR1_211014	211017_SX413_TR1_slide07_14	Cell_245	mad1WTymEGFP_exog	6	12.021	SX413	mad1GFPexog
SX413_TR1_211014	211017_SX413_TR1_slide07_14	Cell_247	mad1WTymEGFP_exog	6	10.9556	SX413	mad1GFPexog
SX413_TR1_211014	211017_SX413_TR1_slide07_14	Cell_248	mad1WTymEGFP_exog	4	11.1228	SX413	mad1GFPexog
SX413_TR1_211014	211017_SX413_TR1_slide07_14	Cell_249	mad1WTymEGFP_exog	4	8.895	SX413	mad1GFPexog
SX413_TR1_211014	211017_SX413_TR1_slide07_14	Cell_25	mad1WTymEGFP_exog	4	10.1365	SX413	mad1GFPexog
SX413_TR1_211014	211017_SX413_TR1_slide07_14	Cell_250	mad1WTymEGFP_exog	6	8.23054	SX413	mad1GFPexog
SX413_TR1_211014	211017_SX413_TR1_slide07_14	Cell_251	mad1WTymEGFP_exog	5	8.70473	SX413	mad1GFPexog
SX413_TR1_211014	211017_SX413_TR1_slide07_14	Cell_252	mad1WTymEGFP_exog	5	6.99251	SX413	mad1GFPexog
SX413_TR1_211014	211017_SX413_TR1_slide07_14	Cell_255	mad1WTymEGFP_exog	3	9.98	SX413	mad1GFPexog
SX413_TR1_211014	211017_SX413_TR1_slide07_14	Cell_256	mad1WTymEGFP_exog	4	6.87061	SX413	mad1GFPexog
SX413_TR1_211014	211017_SX413_TR1_slide07_14	Cell_257	mad1WTymEGFP_exog	5	8.38591	SX413	mad1GFPexog
SX413_TR1_211014	211017_SX413_TR1_slide07_14	Cell_258	mad1WTymEGFP_exog	4	9.08998	SX413	mad1GFPexog
SX413_TR1_211014	211017_SX413_TR1_slide07_14	Cell_259	mad1WTymEGFP_exog	2	11.7542	SX413	mad1GFPexog
SX413_TR1_211014	211017_SX413_TR1_slide07_14	Cell_261	mad1WTymEGFP_exog	10	13.2835	SX413	mad1GFPexog
SX413_TR1_211014	211017_SX413_TR1_slide07_14	Cell_262	mad1WTymEGFP_exog	1	7.14146	SX413	mad1GFPexog
SX413_TR1_211014	211017_SX413_TR1_slide07_14	Cell_263	mad1WTymEGFP_exog	3	7.6513	SX413	mad1GFPexog
SX413_TR1_211014	211017_SX413_TR1_slide07_14	Cell_264	mad1WTymEGFP_exog	5	11.1688	SX413	mad1GFPexog
SX413_TR1_211014	211017_SX413_TR1_slide07_14	Cell_265	mad1WTymEGFP_exog	4	8.32452	SX413	mad1GFPexog
SX413_TR1_211014	211017_SX413_TR1_slide07_14	Cell_266	mad1WTymEGFP_exog	3	7.78782	SX413	mad1GFPexog
SX413_TR1_211014	211017_SX413_TR1_slide07_14	Cell_267	mad1WTymEGFP_exog	5	10.5377	SX413	mad1GFPexog
SX413_TR1_211014	211017_SX413_TR1_slide07_14	Cell_268	mad1WTymEGFP_exog	5	12.2192	SX413	mad1GFPexog
SX413_TR1_211014	211017_SX413_TR1_slide07_14	Cell_269	mad1WTymEGFP_exog	7	12.9453	SX413	mad1GFPexog
SX413_TR1_211014	211017_SX413_TR1_slide07_14	Cell_27	mad1WTymEGFP_exog	4	9.06284	SX413	mad1GFPexog
SX413_TR1_211014	211017_SX413_TR1_slide07_14	Cell_270	mad1WTymEGFP_exog	4	10.2556	SX413	mad1GFPexog
SX413_TR1_211014	211017_SX413_TR1_slide07_14	Cell_271	mad1WTymEGFP_exog	3	7.81425	SX413	mad1GFPexog
SX413_TR1_211014	211017_SX413_TR1_slide07_14	Cell_272	mad1WTymEGFP_exog	6	8.47538	SX413	mad1GFPexog
SX413_TR1_211014	211017_SX413_TR1_slide07_14	Cell_273	mad1WTymEGFP_exog	4	7.1241	SX413	mad1GFPexog
SX413_TR1_211014	211017_SX413_TR1_slide07_14	Cell_275	mad1WTymEGFP_exog	4	7.75838	SX413	mad1GFPexog
SX413_TR1_211014	211017_SX413_TR1_slide07_14	Cell_276	mad1WTymEGFP_exog	5	11.1131	SX413	mad1GFPexog
SX413_TR1_211014	211017_SX413_TR1_slide07_14	Cell_278	mad1WTymEGFP_exog	5	8.25793	SX413	mad1GFPexog
SX413_TR1_211014	211017_SX413_TR1_slide07_14	Cell_279	mad1WTymEGFP_exog	2	6.955	SX413	mad1GFPexog
SX413_TR1_211014	211017_SX413_TR1_slide07_14	Cell_28	mad1WTymEGFP_exog	6	8.4763	SX413	mad1GFPexog
SX413_TR1_211014	211017_SX413_TR1_slide07_14	Cell_280	mad1WTymEGFP_exog	5	10.6921	SX413	mad1GFPexog
SX413_TR1_211014	211017_SX413_TR1_slide07_14	Cell_282	mad1WTymEGFP_exog	4	6.94807	SX413	mad1GFPexog
SX413_TR1_211014	211017_SX413_TR1_slide07_14	Cell_283	mad1WTymEGFP_exog	6	12.0916	SX413	mad1GFPexog
SX413_TR1_211014	211017_SX413_TR1_slide07_14	Cell_284	mad1WTymEGFP_exog	8	10.5535	SX413	mad1GFPexog
SX413_TR1_211014	211017_SX413_TR1_slide07_14	Cell_285	mad1WTymEGFP_exog	1	6.39782	SX413	mad1GFPexog
SX413_TR1_211014	211017_SX413_TR1_slide07_14	Cell_286	mad1WTymEGFP_exog	3	8.39862	SX413	mad1GFPexog
SX413_TR1_211014	211017_SX413_TR1_slide07_14	Cell_287	mad1WTymEGFP_exog	2	6.60933	SX413	mad1GFPexog
SX413_TR1_211014	211017_SX413_TR1_slide07_14	Cell_288	mad1WTymEGFP_exog	6	13.7981	SX413	mad1GFPexog
SX413_TR1_211014	211017_SX413_TR1_slide07_14	Cell_289	mad1WTymEGFP_exog	5	11.3254	SX413	mad1GFPexog
SX413_TR1_211014	211017_SX413_TR1_slide07_14	Cell_291	mad1WTymEGFP_exog	7	10.6439	SX413	mad1GFPexog
SX413_TR1_211014	211017_SX413_TR1_slide07_14	Cell_292	mad1WTymEGFP_exog	5	8.13236	SX413	mad1GFPexog
SX413_TR1_211014	211017_SX413_TR1_slide07_14	Cell_293	mad1WTymEGFP_exog	1	6.81156	SX413	mad1GFPexog
SX413_TR1_211014	211017_SX413_TR1_slide07_14	Cell_294	mad1WTymEGFP_exog	4	6.00877	SX413	mad1GFPexog
SX413_TR1_211014	211017_SX413_TR1_slide07_14	Cell_295	mad1WTymEGFP_exog	5	8.8438	SX413	mad1GFPexog
SX413_TR1_211014	211017_SX413_TR1_slide07_14	Cell_297	mad1WTymEGFP_exog	2	6.97173	SX413	mad1GFPexog
SX413_TR1_211014	211017_SX413_TR1_slide07_14	Cell_298	mad1WTymEGFP_exog	5	8.34525	SX413	mad1GFPexog
SX413_TR1_211014	211017_SX413_TR1_slide07_14	Cell_299	mad1WTymEGFP_exog	1	7.47341	SX413	mad1GFPexog
SX413_TR1_211014	211017_SX413_TR1_slide07_14	Cell_30	mad1WTymEGFP_exog	6	9.82682	SX413	mad1GFPexog
SX413_TR1_211014	211017_SX413_TR1_slide07_14	Cell_300	mad1WTymEGFP_exog	4	9.84003	SX413	mad1GFPexog
SX413_TR1_211014	211017_SX413_TR1_slide07_14	Cell_301	mad1WTymEGFP_exog	4	11.6326	SX413	mad1GFPexog
SX413_TR1_211014	211017_SX413_TR1_slide07_14	Cell_303	mad1WTymEGFP_exog	6	8.44001	SX413	mad1GFPexog
SX413_TR1_211014	211017_SX413_TR1_slide07_14	Cell_304	mad1WTymEGFP_exog	1	6.79552	SX413	mad1GFPexog
SX413_TR1_211014	211017_SX413_TR1_slide07_14	Cell_307	mad1WTymEGFP_exog	2	6.99477	SX413	mad1GFPexog
SX413_TR1_211014	211017_SX413_TR1_slide07_14	Cell_308	mad1WTymEGFP_exog	4	7.19306	SX413	mad1GFPexog
SX413_TR1_211014	211017_SX413_TR1_slide07_14	Cell_309	mad1WTymEGFP_exog	4	8.2215	SX413	mad1GFPexog
SX413_TR1_211014	211017_SX413_TR1_slide07_14	Cell_31	mad1WTymEGFP_exog	3	8.15365	SX413	mad1GFPexog
SX413_TR1_211014	211017_SX413_TR1_slide07_14	Cell_311	mad1WTymEGFP_exog	3	7.93581	SX413	mad1GFPexog
SX413_TR1_211014	211017_SX413_TR1_slide07_14	Cell_312	mad1WTymEGFP_exog	5	9.14921	SX413	mad1GFPexog
SX413_TR1_211014	211017_SX413_TR1_slide07_14	Cell_314	mad1WTymEGFP_exog	4	9.25178	SX413	mad1GFPexog
SX413_TR1_211014	211017_SX413_TR1_slide07_14	Cell_315	mad1WTymEGFP_exog	5	5.70232	SX413	mad1GFPexog
SX413_TR1_211014	211017_SX413_TR1_slide07_14	Cell_317	mad1WTymEGFP_exog	6	10.519	SX413	mad1GFPexog
SX413_TR1_211014	211017_SX413_TR1_slide07_14	Cell_318	mad1WTymEGFP_exog	5	8.13089	SX413	mad1GFPexog
SX413_TR1_211014	211017_SX413_TR1_slide07_14	Cell_319	mad1WTymEGFP_exog	3	9.73726	SX413	mad1GFPexog
SX413_TR1_211014	211017_SX413_TR1_slide07_14	Cell_320	mad1WTymEGFP_exog	7	10.1335	SX413	mad1GFPexog
SX413_TR1_211014	211017_SX413_TR1_slide07_14	Cell_321	mad1WTymEGFP_exog	2	11.3247	SX413	mad1GFPexog
SX413_TR1_211014	211017_SX413_TR1_slide07_14	Cell_323	mad1WTymEGFP_exog	4	7.12839	SX413	mad1GFPexog
SX413_TR1_211014	211017_SX413_TR1_slide07_14	Cell_326	mad1WTymEGFP_exog	4	8.62746	SX413	mad1GFPexog
SX413_TR1_211014	211017_SX413_TR1_slide07_14	Cell_327	mad1WTymEGFP_exog	1	6.75824	SX413	mad1GFPexog
SX413_TR1_211014	211017_SX413_TR1_slide07_14	Cell_329	mad1WTymEGFP_exog	5	11.8667	SX413	mad1GFPexog
SX413_TR1_211014	211017_SX413_TR1_slide07_14	Cell_33	mad1WTymEGFP_exog	3	7.49076	SX413	mad1GFPexog
SX413_TR1_211014	211017_SX413_TR1_slide07_14	Cell_330	mad1WTymEGFP_exog	2	9.03191	SX413	mad1GFPexog
SX413_TR1_211014	211017_SX413_TR1_slide07_14	Cell_331	mad1WTymEGFP_exog	3	12.4356	SX413	mad1GFPexog
SX413_TR1_211014	211017_SX413_TR1_slide07_14	Cell_332	mad1WTymEGFP_exog	6	11.3687	SX413	mad1GFPexog
SX413_TR1_211014	211017_SX413_TR1_slide07_14	Cell_333	mad1WTymEGFP_exog	6	8.82875	SX413	mad1GFPexog
SX413_TR1_211014	211017_SX413_TR1_slide07_14	Cell_334	mad1WTymEGFP_exog	4	10.9872	SX413	mad1GFPexog
SX413_TR1_211014	211017_SX413_TR1_slide07_14	Cell_335	mad1WTymEGFP_exog	4	7.59213	SX413	mad1GFPexog
SX413_TR1_211014	211017_SX413_TR1_slide07_14	Cell_337	mad1WTymEGFP_exog	5	9.11	SX413	mad1GFPexog
SX413_TR1_211014	211017_SX413_TR1_slide07_14	Cell_338	mad1WTymEGFP_exog	7	10.1926	SX413	mad1GFPexog
SX413_TR1_211014	211017_SX413_TR1_slide07_14	Cell_339	mad1WTymEGFP_exog	3	8.59185	SX413	mad1GFPexog
SX413_TR1_211014	211017_SX413_TR1_slide07_14	Cell_34	mad1WTymEGFP_exog	7	11.4537	SX413	mad1GFPexog
SX413_TR1_211014	211017_SX413_TR1_slide07_14	Cell_341	mad1WTymEGFP_exog	5	11.6078	SX413	mad1GFPexog
SX413_TR1_211014	211017_SX413_TR1_slide07_14	Cell_342	mad1WTymEGFP_exog	7	11.3878	SX413	mad1GFPexog
SX413_TR1_211014	211017_SX413_TR1_slide07_14	Cell_343	mad1WTymEGFP_exog	3	8.69025	SX413	mad1GFPexog
SX413_TR1_211014	211017_SX413_TR1_slide07_14	Cell_344	mad1WTymEGFP_exog	5	11.3889	SX413	mad1GFPexog
SX413_TR1_211014	211017_SX413_TR1_slide07_14	Cell_346	mad1WTymEGFP_exog	2	6.75409	SX413	mad1GFPexog
SX413_TR1_211014	211017_SX413_TR1_slide07_14	Cell_347	mad1WTymEGFP_exog	2	6.26239	SX413	mad1GFPexog
SX413_TR1_211014	211017_SX413_TR1_slide07_14	Cell_348	mad1WTymEGFP_exog	2	8.20358	SX413	mad1GFPexog
SX413_TR1_211014	211017_SX413_TR1_slide07_14	Cell_350	mad1WTymEGFP_exog	3	8.08115	SX413	mad1GFPexog
SX413_TR1_211014	211017_SX413_TR1_slide07_14	Cell_37	mad1WTymEGFP_exog	5	8.30094	SX413	mad1GFPexog
SX413_TR1_211014	211017_SX413_TR1_slide07_14	Cell_38	mad1WTymEGFP_exog	6	10.4984	SX413	mad1GFPexog
SX413_TR1_211014	211017_SX413_TR1_slide07_14	Cell_39	mad1WTymEGFP_exog	9	11.6699	SX413	mad1GFPexog
SX413_TR1_211014	211017_SX413_TR1_slide07_14	Cell_41	mad1WTymEGFP_exog	5	13.2246	SX413	mad1GFPexog
SX413_TR1_211014	211017_SX413_TR1_slide07_14	Cell_42	mad1WTymEGFP_exog	4	11.8609	SX413	mad1GFPexog
SX413_TR1_211014	211017_SX413_TR1_slide07_14	Cell_43	mad1WTymEGFP_exog	2	8.95522	SX413	mad1GFPexog
SX413_TR1_211014	211017_SX413_TR1_slide07_14	Cell_44	mad1WTymEGFP_exog	3	8.45	SX413	mad1GFPexog
SX413_TR1_211014	211017_SX413_TR1_slide07_14	Cell_46	mad1WTymEGFP_exog	3	8.69828	SX413	mad1GFPexog
SX413_TR1_211014	211017_SX413_TR1_slide07_14	Cell_47	mad1WTymEGFP_exog	3	7.87929	SX413	mad1GFPexog
SX413_TR1_211014	211017_SX413_TR1_slide07_14	Cell_48	mad1WTymEGFP_exog	4	8.52738	SX413	mad1GFPexog
SX413_TR1_211014	211017_SX413_TR1_slide07_14	Cell_53	mad1WTymEGFP_exog	1	7.29202	SX413	mad1GFPexog
SX413_TR1_211014	211017_SX413_TR1_slide07_14	Cell_54	mad1WTymEGFP_exog	2	7.55363	SX413	mad1GFPexog
SX413_TR1_211014	211017_SX413_TR1_slide07_14	Cell_55	mad1WTymEGFP_exog	2	7.18001	SX413	mad1GFPexog
SX413_TR1_211014	211017_SX413_TR1_slide07_14	Cell_58	mad1WTymEGFP_exog	2	6.2831	SX413	mad1GFPexog
SX413_TR1_211014	211017_SX413_TR1_slide07_14	Cell_59	mad1WTymEGFP_exog	4	8.08148	SX413	mad1GFPexog
SX413_TR1_211014	211017_SX413_TR1_slide07_14	Cell_61	mad1WTymEGFP_exog	5	10.7846	SX413	mad1GFPexog
SX413_TR1_211014	211017_SX413_TR1_slide07_14	Cell_67	mad1WTymEGFP_exog	3	8.24581	SX413	mad1GFPexog
SX413_TR1_211014	211017_SX413_TR1_slide07_14	Cell_68	mad1WTymEGFP_exog	5	11.8256	SX413	mad1GFPexog
SX413_TR1_211014	211017_SX413_TR1_slide07_14	Cell_71	mad1WTymEGFP_exog	3	6.85735	SX413	mad1GFPexog
SX413_TR1_211014	211017_SX413_TR1_slide07_14	Cell_72	mad1WTymEGFP_exog	1	6.00638	SX413	mad1GFPexog
SX413_TR1_211014	211017_SX413_TR1_slide07_14	Cell_73	mad1WTymEGFP_exog	5	11.7663	SX413	mad1GFPexog
SX413_TR1_211014	211017_SX413_TR1_slide07_14	Cell_74	mad1WTymEGFP_exog	4	9.20855	SX413	mad1GFPexog
SX413_TR1_211014	211017_SX413_TR1_slide07_14	Cell_75	mad1WTymEGFP_exog	4	9.34303	SX413	mad1GFPexog
SX413_TR1_211014	211017_SX413_TR1_slide07_14	Cell_76	mad1WTymEGFP_exog	5	12.0284	SX413	mad1GFPexog
SX413_TR1_211014	211017_SX413_TR1_slide07_14	Cell_77	mad1WTymEGFP_exog	5	8.6567	SX413	mad1GFPexog
SX413_TR1_211014	211017_SX413_TR1_slide07_14	Cell_78	mad1WTymEGFP_exog	2	6.26002	SX413	mad1GFPexog
SX413_TR1_211014	211017_SX413_TR1_slide07_14	Cell_79	mad1WTymEGFP_exog	2	10.0749	SX413	mad1GFPexog
SX413_TR1_211014	211017_SX413_TR1_slide07_14	Cell_80	mad1WTymEGFP_exog	5	8.43891	SX413	mad1GFPexog
SX413_TR1_211014	211017_SX413_TR1_slide07_14	Cell_82	mad1WTymEGFP_exog	4	9.95132	SX413	mad1GFPexog
SX413_TR1_211014	211017_SX413_TR1_slide07_14	Cell_83	mad1WTymEGFP_exog	3	6.80694	SX413	mad1GFPexog
SX413_TR1_211014	211017_SX413_TR1_slide07_14	Cell_89	mad1WTymEGFP_exog	6	12.1021	SX413	mad1GFPexog
SX413_TR1_211014	211017_SX413_TR1_slide07_14	Cell_90	mad1WTymEGFP_exog	5	7.2842	SX413	mad1GFPexog
SX413_TR1_211014	211017_SX413_TR1_slide07_14	Cell_97	mad1WTymEGFP_exog	3	8.5141	SX413	mad1GFPexog
JY265_TR1_211014	211015_JY265_TR1_slide02_05	Cell_11	mad1_endog	0	6.48992	JY265	mad1endog
JY265_TR1_211014	211015_JY265_TR1_slide02_05	Cell_113	mad1_endog	0	8.9154	JY265	mad1endog
JY265_TR1_211014	211015_JY265_TR1_slide02_05	Cell_127	mad1_endog	0	6.662	JY265	mad1endog
JY265_TR1_211014	211015_JY265_TR1_slide02_05	Cell_133	mad1_endog	0	12.0303	JY265	mad1endog
JY265_TR1_211014	211015_JY265_TR1_slide02_05	Cell_144	mad1_endog	0	7.40092	JY265	mad1endog
JY265_TR1_211014	211015_JY265_TR1_slide02_05	Cell_155	mad1_endog	0	7.86331	JY265	mad1endog
JY265_TR1_211014	211015_JY265_TR1_slide02_05	Cell_16	mad1_endog	0	11.765	JY265	mad1endog
JY265_TR1_211014	211015_JY265_TR1_slide02_05	Cell_170	mad1_endog	0	6.929	JY265	mad1endog
JY265_TR1_211014	211015_JY265_TR1_slide02_05	Cell_177	mad1_endog	0	7.31387	JY265	mad1endog
JY265_TR1_211014	211015_JY265_TR1_slide02_05	Cell_18	mad1_endog	0	7.4707	JY265	mad1endog
JY265_TR1_211014	211015_JY265_TR1_slide02_05	Cell_186	mad1_endog	0	7.4918	JY265	mad1endog
JY265_TR1_211014	211015_JY265_TR1_slide02_05	Cell_196	mad1_endog	0	7.08359	JY265	mad1endog
JY265_TR1_211014	211015_JY265_TR1_slide02_05	Cell_207	mad1_endog	0	7.05417	JY265	mad1endog
JY265_TR1_211014	211015_JY265_TR1_slide02_05	Cell_209	mad1_endog	0	7.05631	JY265	mad1endog
JY265_TR1_211014	211015_JY265_TR1_slide02_05	Cell_210	mad1_endog	0	7.32757	JY265	mad1endog
JY265_TR1_211014	211015_JY265_TR1_slide02_05	Cell_224	mad1_endog	0	6.75641	JY265	mad1endog
JY265_TR1_211014	211015_JY265_TR1_slide02_05	Cell_231	mad1_endog	0	7.36808	JY265	mad1endog
JY265_TR1_211014	211015_JY265_TR1_slide02_05	Cell_240	mad1_endog	0	7.4918	JY265	mad1endog
JY265_TR1_211014	211015_JY265_TR1_slide02_05	Cell_241	mad1_endog	0	9.56366	JY265	mad1endog
JY265_TR1_211014	211015_JY265_TR1_slide02_05	Cell_25	mad1_endog	0	6.01726	JY265	mad1endog
JY265_TR1_211014	211015_JY265_TR1_slide02_05	Cell_33	mad1_endog	0	6.8104	JY265	mad1endog
JY265_TR1_211014	211015_JY265_TR1_slide02_05	Cell_44	mad1_endog	0	6.13353	JY265	mad1endog
JY265_TR1_211014	211015_JY265_TR1_slide02_05	Cell_49	mad1_endog	0	6.77305	JY265	mad1endog
JY265_TR1_211014	211015_JY265_TR1_slide02_05	Cell_56	mad1_endog	0	9.66739	JY265	mad1endog
JY265_TR1_211014	211015_JY265_TR1_slide02_05	Cell_66	mad1_endog	0	10.0837	JY265	mad1endog
JY265_TR1_211014	211015_JY265_TR1_slide02_05	Cell_68	mad1_endog	0	10.6683	JY265	mad1endog
JY265_TR1_211014	211015_JY265_TR1_slide02_05	Cell_87	mad1_endog	0	8.48201	JY265	mad1endog
JY265_TR1_211014	211015_JY265_TR1_slide02_05	Cell_95	mad1_endog	0	6.93325	JY265	mad1endog
JY265_TR1_211014	211017_JY265_TR1_slide03_02	Cell_16	mad1_endog	0	8.81253	JY265	mad1endog
JY265_TR1_211014	211017_JY265_TR1_slide03_02	Cell_161	mad1_endog	0	11.0996	JY265	mad1endog
JY265_TR1_211014	211017_JY265_TR1_slide03_02	Cell_166	mad1_endog	0	6.76311	JY265	mad1endog
JY265_TR1_211014	211017_JY265_TR1_slide03_02	Cell_177	mad1_endog	0	8.29473	JY265	mad1endog
JY265_TR1_211014	211017_JY265_TR1_slide03_02	Cell_187	mad1_endog	0	7.78651	JY265	mad1endog
JY265_TR1_211014	211017_JY265_TR1_slide03_02	Cell_202	mad1_endog	0	5.87867	JY265	mad1endog
JY265_TR1_211014	211017_JY265_TR1_slide03_02	Cell_207	mad1_endog	0	9.89913	JY265	mad1endog
JY265_TR1_211014	211017_JY265_TR1_slide03_02	Cell_219	mad1_endog	0	7.61429	JY265	mad1endog
JY265_TR1_211014	211017_JY265_TR1_slide03_02	Cell_225	mad1_endog	0	6.95123	JY265	mad1endog
JY265_TR1_211014	211017_JY265_TR1_slide03_02	Cell_28	mad1_endog	0	6.8242	JY265	mad1endog
JY265_TR1_211014	211017_JY265_TR1_slide03_02	Cell_285	mad1_endog	0	6.955	JY265	mad1endog
JY265_TR1_211014	211017_JY265_TR1_slide03_02	Cell_288	mad1_endog	0	7.40988	JY265	mad1endog
JY265_TR1_211014	211017_JY265_TR1_slide03_02	Cell_292	mad1_endog	0	7.414	JY265	mad1endog
JY265_TR1_211014	211017_JY265_TR1_slide03_02	Cell_294	mad1_endog	0	6.33702	JY265	mad1endog
JY265_TR1_211014	211017_JY265_TR1_slide03_02	Cell_32	mad1_endog	0	9.05076	JY265	mad1endog
JY265_TR1_211014	211017_JY265_TR1_slide03_02	Cell_340	mad1_endog	0	6.65224	JY265	mad1endog
JY265_TR1_211014	211017_JY265_TR1_slide03_02	Cell_36	mad1_endog	0	7.71994	JY265	mad1endog
JY265_TR1_211014	211017_JY265_TR1_slide03_02	Cell_38	mad1_endog	0	8.53287	JY265	mad1endog
JY265_TR1_211014	211017_JY265_TR1_slide03_02	Cell_62	mad1_endog	0	7.99497	JY265	mad1endog
JY265_TR1_211014	211017_JY265_TR1_slide03_02	Cell_70	mad1_endog	0	10.2005	JY265	mad1endog
JY265_TR1_211014	211017_JY265_TR1_slide03_02	Cell_75	mad1_endog	0	8.15041	JY265	mad1endog
JY265_TR1_211014	211017_JY265_TR1_slide03_02	Cell_79	mad1_endog	0	6.77297	JY265	mad1endog
JY265_TR1_211014	211017_JY265_TR1_slide03_02	Cell_80	mad1_endog	0	6.68584	JY265	mad1endog
JY265_TR1_211014	211017_JY265_TR1_slide03_02	Cell_88	mad1_endog	0	7.23815	JY265	mad1endog
JY265_TR1_211014	211017_JY265_TR1_slide03_02	Cell_89	mad1_endog	0	10.3551	JY265	mad1endog
JY265_TR1_211014	211017_JY265_TR1_slide03_02	Cell_90	mad1_endog	0	8.51718	JY265	mad1endog
JY265_TR1_211014	211017_JY265_TR1_slide03_02	Cell_91	mad1_endog	0	8.77873	JY265	mad1endog
SX411_TR1_211014	211015_SX411_TR1_slide03_10	Cell_10	mad1_endog	0	8.91662	SX411	mad1endog_mad1GFPexog
SX411_TR1_211014	211015_SX411_TR1_slide03_10	Cell_100	mad1_endog	0	7.19984	SX411	mad1endog_mad1GFPexog
SX411_TR1_211014	211015_SX411_TR1_slide03_10	Cell_108	mad1_endog	0	8.80078	SX411	mad1endog_mad1GFPexog
SX411_TR1_211014	211015_SX411_TR1_slide03_10	Cell_113	mad1_endog	0	9.43858	SX411	mad1endog_mad1GFPexog
SX411_TR1_211014	211015_SX411_TR1_slide03_10	Cell_123	mad1_endog	0	7.46313	SX411	mad1endog_mad1GFPexog
SX411_TR1_211014	211015_SX411_TR1_slide03_10	Cell_145	mad1_endog	0	7.23815	SX411	mad1endog_mad1GFPexog
SX411_TR1_211014	211015_SX411_TR1_slide03_10	Cell_148	mad1_endog	0	9.71829	SX411	mad1endog_mad1GFPexog
SX411_TR1_211014	211015_SX411_TR1_slide03_10	Cell_160	mad1_endog	0	10.3643	SX411	mad1endog_mad1GFPexog
SX411_TR1_211014	211015_SX411_TR1_slide03_10	Cell_27	mad1_endog	0	6.74514	SX411	mad1endog_mad1GFPexog
SX411_TR1_211014	211015_SX411_TR1_slide03_10	Cell_34	mad1WTymEGFP_exog	0	7.53776	SX411	mad1endog_mad1GFPexog
SX411_TR1_211014	211015_SX411_TR1_slide03_10	Cell_36	mad1_endog	0	6.37763	SX411	mad1endog_mad1GFPexog
SX411_TR1_211014	211015_SX411_TR1_slide03_10	Cell_40	mad1_endog	0	7.18934	SX411	mad1endog_mad1GFPexog
SX411_TR1_211014	211015_SX411_TR1_slide03_10	Cell_5	mad1_endog	0	8.65775	SX411	mad1endog_mad1GFPexog
SX411_TR1_211014	211015_SX411_TR1_slide03_10	Cell_50	mad1_endog	0	7.6912	SX411	mad1endog_mad1GFPexog
SX411_TR1_211014	211015_SX411_TR1_slide03_10	Cell_53	mad1_endog	0	8.53762	SX411	mad1endog_mad1GFPexog
SX411_TR1_211014	211015_SX411_TR1_slide03_10	Cell_6	mad1_endog	0	6.88088	SX411	mad1endog_mad1GFPexog
SX411_TR1_211014	211015_SX411_TR1_slide03_10	Cell_68	mad1_endog	0	7.1697	SX411	mad1endog_mad1GFPexog
SX411_TR1_211014	211015_SX411_TR1_slide03_10	Cell_72	mad1WTymEGFP_exog	0	6.36609	SX411	mad1endog_mad1GFPexog
SX411_TR1_211014	211015_SX411_TR1_slide03_10	Cell_73	mad1_endog	0	6.78309	SX411	mad1endog_mad1GFPexog
SX411_TR1_211014	211015_SX411_TR1_slide03_10	Cell_98	mad1_endog	0	7.52884	SX411	mad1endog_mad1GFPexog
SX411_TR1_211014	211017_SX411_TR1_slide04_08	Cell_107	mad1_endog	0	7.06895	SX411	mad1endog_mad1GFPexog
SX411_TR1_211014	211017_SX411_TR1_slide04_08	Cell_114	mad1_endog	0	9.89209	SX411	mad1endog_mad1GFPexog
SX411_TR1_211014	211017_SX411_TR1_slide04_08	Cell_126	mad1WTymEGFP_exog	0	6.71446	SX411	mad1endog_mad1GFPexog
SX411_TR1_211014	211017_SX411_TR1_slide04_08	Cell_126	mad1_endog	0	6.71446	SX411	mad1endog_mad1GFPexog
SX411_TR1_211014	211017_SX411_TR1_slide04_08	Cell_139	mad1_endog	0	11.5031	SX411	mad1endog_mad1GFPexog
SX411_TR1_211014	211017_SX411_TR1_slide04_08	Cell_143	mad1_endog	0	6.43624	SX411	mad1endog_mad1GFPexog
SX411_TR1_211014	211017_SX411_TR1_slide04_08	Cell_15	mad1_endog	0	7.5324	SX411	mad1endog_mad1GFPexog
SX411_TR1_211014	211017_SX411_TR1_slide04_08	Cell_171	mad1_endog	0	10.8193	SX411	mad1endog_mad1GFPexog
SX411_TR1_211014	211017_SX411_TR1_slide04_08	Cell_18	mad1WTymEGFP_exog	0	6.24981	SX411	mad1endog_mad1GFPexog
SX411_TR1_211014	211017_SX411_TR1_slide04_08	Cell_197	mad1_endog	0	10.143	SX411	mad1endog_mad1GFPexog
SX411_TR1_211014	211017_SX411_TR1_slide04_08	Cell_21	mad1_endog	0	5.97505	SX411	mad1endog_mad1GFPexog
SX411_TR1_211014	211017_SX411_TR1_slide04_08	Cell_212	mad1WTymEGFP_exog	0	6.96808	SX411	mad1endog_mad1GFPexog
SX411_TR1_211014	211017_SX411_TR1_slide04_08	Cell_212	mad1_endog	0	6.96808	SX411	mad1endog_mad1GFPexog
SX411_TR1_211014	211017_SX411_TR1_slide04_08	Cell_23	mad1WTymEGFP_exog	0	7.00057	SX411	mad1endog_mad1GFPexog
SX411_TR1_211014	211017_SX411_TR1_slide04_08	Cell_23	mad1_endog	0	7.00057	SX411	mad1endog_mad1GFPexog
SX411_TR1_211014	211017_SX411_TR1_slide04_08	Cell_38	mad1_endog	0	8.34525	SX411	mad1endog_mad1GFPexog
SX411_TR1_211014	211017_SX411_TR1_slide04_08	Cell_51	mad1_endog	0	7.76915	SX411	mad1endog_mad1GFPexog
SX411_TR1_211014	211017_SX411_TR1_slide04_08	Cell_65	mad1_endog	0	7.37148	SX411	mad1endog_mad1GFPexog
SX411_TR1_211014	211017_SX411_TR1_slide04_08	Cell_79	mad1_endog	0	6.69206	SX411	mad1endog_mad1GFPexog
SX411_TR1_211014	211017_SX411_TR1_slide04_08	Cell_83	mad1_endog	0	6.89429	SX411	mad1endog_mad1GFPexog
SX411_TR1_211014	211017_SX411_TR1_slide04_08	Cell_95	mad1_endog	0	6.10478	SX411	mad1endog_mad1GFPexog
SX413_TR1_211014	211015_SX413_TR1_slide04_04	Cell_112	mad1WTymEGFP_exog	0	7.70051	SX413	mad1GFPexog
SX413_TR1_211014	211015_SX413_TR1_slide04_04	Cell_260	mad1WTymEGFP_exog	0	7.39108	SX413	mad1GFPexog
SX413_TR1_211014	211015_SX413_TR1_slide04_04	Cell_37	mad1WTymEGFP_exog	0	6.89429	SX413	mad1GFPexog
SX413_TR1_211014	211017_SX413_TR1_slide07_14	Cell_116	mad1WTymEGFP_exog	0	6.97653	SX413	mad1GFPexog
SX413_TR1_211014	211017_SX413_TR1_slide07_14	Cell_194	mad1WTymEGFP_exog	0	8.59266	SX413	mad1GFPexog

## Sheet: summary
StrainGenotype	Strain	RNAtype	ExperimentID	nCells
mad1endog	JY265	mad1_endog	JY265_TR1_211014	478
mad1endog_mad1GFPexog	SX411	mad1_endog	SX411_TR1_211014	327
mad1endog_mad1GFPexog	SX411	mad1WTymEGFP_exog	SX411_TR1_211014	327
mad1GFPexog	SX413	mad1WTymEGFP_exog	SX413_TR1_211014	466
